# Supplementary material for: Integrated pathway analysis identifies prognostically relevant subtypes of glioblastoma characterized by abnormalities in multi‐omics
Source: Clin Transl Med. 2025 Nov 25;15(12):e70517. doi: 10.1002/ctm2.70517 (PMC12647366; doi:10.1002/ctm2.70517)
Supplement: Supplementary file 1 — Supporting Information [file CTM2-15-e70517-s001.zip]

Archive with 20 entries (19 files):
- Supplementary Tables/
- __MACOSX/._Supplementary Tables
- Supplementary Tables/Supplementary Table corresponding to Figure 1.xlsx
- __MACOSX/Supplementary Tables/._Supplementary Table corresponding to Figure 1.xlsx
- Supplementary Tables/Supplementary Table corresponding to Figure 10.xlsx
- __MACOSX/Supplementary Tables/._Supplementary Table corresponding to Figure 10.xlsx
- Supplementary Tables/Supplementary Table corresponding to Figure 6.xlsx
- __MACOSX/Supplementary Tables/._Supplementary Table corresponding to Figure 6.xlsx
- Supplementary Tables/Supplementary Table corresponding to Figure 7.xlsx
- __MACOSX/Supplementary Tables/._Supplementary Table corresponding to Figure 7.xlsx
- Supplementary Tables/Supplementary Table corresponding to Figure 8.xlsx
- __MACOSX/Supplementary Tables/._Supplementary Table corresponding to Figure 8.xlsx
- Supplementary Tables/Supplementary Table corresponding to Figure 4.xlsx
- __MACOSX/Supplementary Tables/._Supplementary Table corresponding to Figure 4.xlsx
- Supplementary Tables/Supplementary Table corresponding to Figure 9.xlsx
- __MACOSX/Supplementary Tables/._Supplementary Table corresponding to Figure 9.xlsx
- Supplementary Tables/Supplementary Table corresponding to Figure 2.xlsx
- __MACOSX/Supplementary Tables/._Supplementary Table corresponding to Figure 2.xlsx
- Supplementary Tables/Supplementary Table corresponding to Figure 3.xlsx
- __MACOSX/Supplementary Tables/._Supplementary Table corresponding to Figure 3.xlsx
