# Supplementary material for: Integrated pathway analysis identifies prognostically relevant subtypes of glioblastoma characterized by abnormalities in multi‐omics
Source: Clin Transl Med. 2025 Nov 25;15(12):e70517. doi: 10.1002/ctm2.70517 (PMC12647366; doi:10.1002/ctm2.70517)
Supplement: Supplementary file 1 — Supporting Information [file CTM2-15-e70517-s001.zip › Supplementary Tables/Supplementary Table corresponding to Figure 1.xlsx]

## Sheet: TOC
Data	Description
S1	Phenotype of GBM patients
S2	Moleculaer signature from MSigDB of GBM
S3	Co-occurring/mutually exclusive mutations
S4	Gene with high CNV-mRNA-Protein correlation
S5	DEGs of PARK7 Gain vs. Loss

## Sheet: S1-Fig1
sample	Consensus Clustering	Silhouette Coefficient correction( the subtypes used in these data)	OS	OS.time	DSS	DSS.time	Age	Gender	G_CIMP_STATUS	GeneExp_Subtype	X_PANCAN_DNAMethyl_GBM	X_PANCAN_mutation_PANCAN
TCGA-27-1832-01	C4	C1	1	300	1	300	59.35	FEMALE	NON G-CIMP	Mesenchymal	cluster 1	mutation c1uster 9
TCGA-12-3650-01	C2	C2	1	333	1	333	46.92	MALE	NON G-CIMP	Proneural	cluster 3	mutation cluster 14
TCGA-12-0619-01	C3	C3	1	1062	1	1062	60.01	MALE	NON G-CIMP	Mesenchymal		mutation cluster 11
TCGA-12-0821-01	C2	C2	1	323	1	323	62.83	MALE	NON G-CIMP	Neural	cluster 6	mutation cluster 14
TCGA-26-1442-01	C2	C2	0	953	0	953	43.67	MALE	G-CIMP	Proneural	cluster 5	mutation cluster 5
TCGA-26-5132-01	C2	C2	0	286	0	286	74.46	MALE	NON G-CIMP	Classical	cluster 4	mutation c1uster 9
TCGA-06-0745-01	C1	C1	1	239	1	239	59.92	MALE	NON G-CIMP	Proneural		mutation c1uster 9
TCGA-06-0211-01	C5	C5	1	360	1	360	47.95	MALE	NON G-CIMP	Classical
TCGA-14-0787-01	C5	C5	1	68	NA	68	69.34	MALE	NON G-CIMP	Classical	cluster 4	mutation c1uster 9
TCGA-06-0644-01	C4	C4	1	384	1	384	71.86	MALE	NON G-CIMP	Mesenchymal		mutation cluster 11
TCGA-32-2615-01	C3	C1	1	485	1	485	62.74	MALE	NON G-CIMP	Mesenchymal	cluster 2	mutation c1uster 9
TCGA-14-1829-01	C1	C1	0	218	0	218	57.3	MALE	NON G-CIMP	Neural	cluster 2	mutation cluster 14
TCGA-12-3653-01	C5	C5	1	442	1	442	34.3	FEMALE	NON G-CIMP	Classical	cluster 3	mutation cluster 14
TCGA-16-0846-01	C3	C3	1	119	1	119	85.18	MALE	NON G-CIMP	Proneural	cluster 3	mutation cluster 5
TCGA-41-2572-01	C4	C1	1	406	1	406	67.09	MALE	NON G-CIMP	Classical	cluster 3	mutation cluster 14
TCGA-41-4097-01	C3	C3	1	6	1	6	63.26	FEMALE	NON G-CIMP	Mesenchymal	cluster 2	mutation c1uster 9
TCGA-27-2528-01	C5	C5	1	480	1	480	62.61	MALE	NON G-CIMP	Classical	cluster 3	mutation cluster 14
TCGA-06-0219-01	C1	C1	1	22	1	22	67.04	MALE	NON G-CIMP	Neural		mutation c1uster 9
TCGA-12-1597-01	C2	C1	1	675	1	675	62.6	FEMALE	NON G-CIMP	Proneural	cluster 4	mutation cluster 14
TCGA-28-5208-01	C5	C5	1	544	1	544	52.16	MALE	NON G-CIMP	Mesenchymal	cluster 4	mutation c1uster 9
TCGA-28-5209-01	C5	C5	0	442	0	442	NA	FEMALE	NON G-CIMP	Mesenchymal	cluster 4	mutation cluster 14
TCGA-26-5133-01	C2	C2	0	452	0	452	59.03	MALE	G-CIMP	Proneural	cluster 5	mutation cluster 13
TCGA-14-0789-01	C3	C3	1	342	NA	342	54.89	MALE	NON G-CIMP	Mesenchymal	cluster 2	mutation cluster 14
TCGA-06-0178-01	C1	C1	1	2681	1	2681	38.97	MALE		Neural		mutation c1uster 9
TCGA-41-3915-01	C3	C3	1	360	1	360	48.95	MALE	NON G-CIMP	Mesenchymal	cluster 2	mutation cluster 4
TCGA-06-5408-01	C5	C5	1	357	1	357	54.93	FEMALE	NON G-CIMP	Classical	cluster 2	mutation cluster 13
TCGA-14-0871-01	C2	C2	1	880	NA	880	74.98	FEMALE		Mesenchymal	cluster 6	mutation cluster 5
TCGA-06-2561-01	C3	C3	1	537	1	537	53.4	FEMALE	NON G-CIMP	Mesenchymal	cluster 2	mutation cluster 7
TCGA-26-5134-01	C2	C2	0	167	0	167	74.23	MALE	NON G-CIMP	Proneural	cluster 6	mutation c1uster 9
TCGA-15-1444-01	C3	C3	1	1537	1	1537	NA	MALE	G-CIMP	Proneural	cluster 6	mutation cluster 3
TCGA-06-2563-01	C5	C5	0	932	0	932	72.94	FEMALE	NON G-CIMP	Classical	cluster 4	mutation cluster 8
TCGA-15-0742-01	C2	C2	1	419	NA	419	65.85	MALE	NON G-CIMP	Classical		mutation cluster 7
TCGA-28-5204-01	C5	C5	1	454	1	454	72.53	MALE	NON G-CIMP	Neural	cluster 4	mutation c1uster 9
TCGA-41-2571-01	C2	C1	1	26	1	26	89.29	MALE	NON G-CIMP	Proneural	cluster 3	mutation cluster 4
TCGA-06-2570-01	C2	C2	0	958	0	958	21.73	FEMALE	G-CIMP	Proneural	cluster 5	mutation cluster 3
TCGA-26-5135-01	C3	C3	1	270	NA	270	72.53	FEMALE	NON G-CIMP	Proneural	cluster 6	mutation c1uster 9
TCGA-14-2554-01	C1	C1	1	532	1	532	52.27	FEMALE	NON G-CIMP	Neural	cluster 2	mutation cluster 14
TCGA-28-1753-01	C3	C3	0	37	0	37	53.02	MALE	NON G-CIMP	Mesenchymal	cluster 2	mutation cluster 5
TCGA-27-1830-01	C3	C3	1	154	1	154	57.85	MALE	NON G-CIMP	Proneural	cluster 2	mutation cluster 5
TCGA-06-0130-01	C4	C4	1	394	1	394	54.24	MALE	NON G-CIMP	Mesenchymal	cluster 1	mutation cluster 5
TCGA-06-0184-01	C4	C4	1	2126	1	2126	63.84	MALE	NON G-CIMP	Mesenchymal		mutation cluster 5
TCGA-06-2558-01	C2	C2	1	380	NA	380	75.32	FEMALE	NON G-CIMP	Proneural	cluster 1	mutation cluster 5
TCGA-06-5417-01	C2	C2	0	155	0	155	45.37	FEMALE	G-CIMP	Proneural	cluster 5	mutation cluster 3
TCGA-06-0238-01	C1	C1	1	405	1	405	46.64	MALE	NON G-CIMP	Proneural		mutation cluster 5
TCGA-02-2486-01	C4	C4	1	618	1	618	64.05	MALE	NON G-CIMP	Mesenchymal	cluster 3	mutation c1uster 9
TCGA-76-4926-01	C2	C2	1	138	1	138	68.68	MALE	NON G-CIMP	Classical	cluster 2	mutation cluster 14
TCGA-32-2616-01	C5	C5	1	224	1	224	48.68	FEMALE	NON G-CIMP	Mesenchymal	cluster 2
TCGA-02-0055-01	C4	C4	1	76	1	76	62.42	FEMALE	NON G-CIMP	Mesenchymal	cluster 2	mutation cluster 5
TCGA-06-0139-01	C4	C4	1	362	1	362	40.32	MALE	NON G-CIMP	Mesenchymal	cluster 1	mutation c1uster 9
TCGA-19-2619-01	C3	C3	0	294	0	294	55.19	FEMALE	NON G-CIMP	Classical	cluster 3	mutation c1uster 9
TCGA-06-0878-01	C3	C3	0	218	0	218	74.8	MALE	NON G-CIMP	Mesenchymal	cluster 1	mutation cluster 14
TCGA-02-0047-01	C3	C3	1	448	1	448	78.74	MALE	NON G-CIMP	Proneural	cluster 6	mutation cluster 4
TCGA-76-4925-01	C2	C2	1	146	NA	146	NA	MALE	NON G-CIMP	Proneural	cluster 4	mutation cluster 5
TCGA-06-5410-01	C4	C4	1	108	1	108	72.27	FEMALE	NON G-CIMP	Mesenchymal	cluster 1	mutation c1uster 9
TCGA-16-1045-01	C3	C3	1	883	1	883	49.82	FEMALE	NON G-CIMP	Mesenchymal	cluster 1	mutation cluster 14
TCGA-12-5299-01	C5	C5	1	98	1	98	56.02	FEMALE	NON G-CIMP	Classical	cluster 3	mutation c1uster 9
TCGA-06-5413-01	C5	C5	0	268	0	268	67.01	MALE	NON G-CIMP	Neural	cluster 2	mutation cluster 14
TCGA-06-0157-01	C3	C2	1	97	1	97	63.32	FEMALE	NON G-CIMP	Classical		mutation cluster 14
TCGA-06-2559-01	C2	C2	1	150	1	150	83.72	MALE	NON G-CIMP	Proneural	cluster 6	mutation cluster 5
TCGA-14-1034-01	C5	C5	1	485	1	485	60.31	FEMALE	NON G-CIMP	Mesenchymal	cluster 3
TCGA-06-0168-01	C4	C4	1	598	1	598	59.62	FEMALE	NON G-CIMP	Mesenchymal		mutation c1uster 9
TCGA-32-4213-01	C4	C4	0	604	0	604	47.19	FEMALE	NON G-CIMP	Mesenchymal	cluster 2	mutation c1uster 9
TCGA-06-5858-01	C5	C5	0	187	0	187	45.62	FEMALE	NON G-CIMP	Mesenchymal	cluster 6	mutation cluster 13
TCGA-06-0132-01	C4	C4	1	771	1	771	49.62	MALE	NON G-CIMP	Neural		mutation c1uster 9
TCGA-27-2526-01	C1	C1	1	87	1	87	79.33	FEMALE	NON G-CIMP	Neural	cluster 3	mutation c1uster 9
TCGA-12-0618-01	C2	C2	1	395	NA	395	49.48	MALE	NON G-CIMP	Proneural		mutation cluster 5
TCGA-06-0138-01	C1	C1	1	737	1	737	43.08	MALE	NON G-CIMP	Neural
TCGA-76-4932-01	C5	C5	1	1458	1	1458	NA	FEMALE	NON G-CIMP	Proneural	cluster 3	mutation c1uster 9
TCGA-27-2523-01	C5	C5	1	489	1	489	63.06	MALE	NON G-CIMP	Classical	cluster 4	mutation c1uster 9
TCGA-06-0882-01	C3	C3	1	632	1	632	30.42	MALE	NON G-CIMP	Neural	cluster 1	mutation c1uster 9
TCGA-12-3652-01	C1	C1	1	1062	1	1062	60.01	MALE	NON G-CIMP	Classical	cluster 3	mutation cluster 14
TCGA-06-5856-01	C2	C2	1	114	1	114	58.13	MALE	NON G-CIMP	Classical	cluster 4	mutation cluster 14
TCGA-06-0747-01	C3	C2	1	82	1	82	53.82	MALE	NON G-CIMP	Classical		mutation cluster 14
TCGA-06-0749-01	C1	C1	1	82	1	82	50.84	MALE	NON G-CIMP	Neural		mutation cluster 14
TCGA-19-1787-01	C5	C5	1	385	1	385	48.99	MALE	NON G-CIMP	Mesenchymal	cluster 4
TCGA-27-2519-01	C4	C4	1	550	1	550	48.5	MALE	NON G-CIMP	Mesenchymal	cluster 2	mutation cluster 5
TCGA-06-2567-01	C3	C5	1	133	1	133	65.05	MALE	NON G-CIMP	Neural	cluster 2	mutation cluster 8
TCGA-32-2632-01	C4	C4	1	269	1	269	80.17	MALE	NON G-CIMP	Mesenchymal	cluster 2	mutation cluster 7
TCGA-02-2485-01	C2	C2	0	470	0	470	53.37	MALE	NON G-CIMP	Classical	cluster 4	mutation cluster 8
TCGA-06-0190-01	C4	C4	1	317	1	317	62.52	MALE	NON G-CIMP	Mesenchymal
TCGA-19-2625-01	C1	C1	1	124	0	124	76.47	FEMALE	NON G-CIMP	Classical	cluster 2	mutation cluster 8
TCGA-06-0750-01	C4	C1	1	28	1	28	43.85	MALE	NON G-CIMP	Mesenchymal		mutation cluster 14
TCGA-06-5859-01	C5	C5	0	139	0	139	63.55	MALE	NON G-CIMP	Neural	cluster 3	mutation c1uster 9
TCGA-26-5136-01	C1	C1	1	577	1	577	78.02	FEMALE	NON G-CIMP	Mesenchymal	cluster 2	mutation cluster 3
TCGA-06-0646-01	C3	C3	1	175	1	175	60.98	MALE	NON G-CIMP	Proneural		mutation cluster 7
TCGA-06-0686-01	C2	C2	1	432	1	432	53.4	MALE	NON G-CIMP	Proneural		mutation c1uster 9
TCGA-19-4065-01	C1	C1	0	214	0	214	NA	MALE
TCGA-14-0790-01	C2	C2	1	419	1	419	64.82	FEMALE	NON G-CIMP	Classical	cluster 4	mutation cluster 14
TCGA-19-2624-01	C2	C2	1	5	0	5	51.72	MALE	NON G-CIMP	Proneural	cluster 2	mutation cluster 14
TCGA-06-0645-01	C4	C4	1	175	1	175	55.98	FEMALE	NON G-CIMP	Mesenchymal		mutation c1uster 9
TCGA-27-2521-01	C2	C2	1	510	1	510	34.73	MALE	G-CIMP	Proneural	cluster 5	mutation cluster 5
TCGA-06-5418-01	C4	C1	1	83	1	83	75.52	FEMALE	NON G-CIMP	Mesenchymal	cluster 3	mutation c1uster 9
TCGA-32-2634-01	C2	C2	0	693	0	693	82.04	MALE	NON G-CIMP	Proneural	cluster 4	mutation cluster 3
TCGA-27-2524-01	C4	C4	1	231	1	231	56.27	MALE	NON G-CIMP	Mesenchymal	cluster 3	mutation c1uster 9
TCGA-28-5207-01	C3	C5	1	343	1	343	71.12	MALE	NON G-CIMP	Mesenchymal	cluster 2	mutation cluster 8
TCGA-27-1834-01	C3	C3	1	1233	1	1233	56.31	MALE	NON G-CIMP	Neural	cluster 3	mutation c1uster 9
TCGA-06-0125-01	C2	C2	1	1448	1	1448	63.91	FEMALE	NON G-CIMP	Classical	cluster 4
TCGA-76-4927-01	C5	C5	1	535	1	535	58.02	MALE	NON G-CIMP	Neural	cluster 3	mutation cluster 14
TCGA-28-2499-01	C1	C1	0	95	NA	95	NA	MALE	NON G-CIMP		cluster 4	mutation c1uster 9
TCGA-32-1970-01	C3	C2	1	468	1	468	59.17	MALE	NON G-CIMP	Classical	cluster 2	mutation cluster 8
TCGA-32-1980-01	C4	C4	1	36	1	36	72.46	MALE	NON G-CIMP	Neural	cluster 1	mutation c1uster 9
TCGA-76-4929-01	C3	C2	1	111	1	111	NA	FEMALE	NON G-CIMP	Neural	cluster 3	mutation cluster 11
TCGA-28-5213-01	C1	C1	0	951	0	951	72.53	MALE	NON G-CIMP	Mesenchymal	cluster 2	mutation cluster 14
TCGA-06-1804-01	C3	C2	1	414	1	414	NA	FEMALE	NON G-CIMP	Classical	cluster 3	mutation cluster 14
TCGA-02-2483-01	C2	C2	0	466	0	466	43.71	MALE	G-CIMP	Proneural	cluster 5	mutation cluster 5
TCGA-12-5295-01	C1	C1	1	454	1	454	60.67	FEMALE	NON G-CIMP	Neural	cluster 4	mutation cluster 14
TCGA-28-2513-01	C4	C4	0	222	0	222	69.6	FEMALE	NON G-CIMP	Mesenchymal	cluster 1	mutation cluster 4
TCGA-06-2557-01	C3	C5	1	33	1	33	76.6	MALE	NON G-CIMP	Mesenchymal	cluster 3	mutation cluster 14
TCGA-12-0616-01	C1	C1	1	448	1	448	36.83	FEMALE	NON G-CIMP	Proneural		mutation cluster 14
TCGA-06-0174-01	C2	C2	1	98	1	98	54.28	MALE	NON G-CIMP	Proneural		mutation cluster 14
TCGA-06-0744-01	C2	C1	1	1426	1	1426	67	MALE	NON G-CIMP	Classical		mutation cluster 5
TCGA-27-1837-01	C3	C3	1	427	1	427	36.6	MALE	NON G-CIMP	Classical	cluster 6	mutation cluster 12
TCGA-28-5215-01	C3	C3	1	335	1	335	62.11	FEMALE	NON G-CIMP	Mesenchymal	cluster 2	mutation c1uster 9
TCGA-06-0187-01	C3	C3	1	828	1	828	69.31	MALE	NON G-CIMP	Classical
TCGA-14-1823-01	C1	C1	1	543	1	543	58.55	FEMALE	NON G-CIMP	Mesenchymal	cluster 3	mutation cluster 14
TCGA-06-5412-01	C4	C4	1	138	1	138	78.75	FEMALE	NON G-CIMP	Mesenchymal	cluster 1	mutation c1uster 9
TCGA-06-5411-01	C1	C1	1	254	1	254	51.56	MALE	NON G-CIMP	Neural	cluster 1	mutation c1uster 9
TCGA-28-5216-01	C2	C2	0	415	0	415	52.67	MALE	NON G-CIMP	Mesenchymal	cluster 6	mutation cluster 5
TCGA-32-1982-01	C4	C4	1	142	1	142	76.01	FEMALE	NON G-CIMP	Neural	cluster 3	mutation cluster 14
TCGA-08-0386-01	C2	C2	1	548	1	548	74.07	MALE	NON G-CIMP	Neural		mutation c1uster 9
TCGA-28-1747-01	C3	C5	1	77	NA	77	44.63	MALE	NON G-CIMP	Classical	cluster 2	mutation cluster 14
TCGA-14-0781-01	C4	C4	1	29	1	29	49.02	MALE	NON G-CIMP	Mesenchymal	cluster 1	mutation c1uster 9
TCGA-06-5414-01	C5	C5	0	273	0	273	61.68	MALE	NON G-CIMP	Classical	cluster 4	mutation c1uster 9
TCGA-06-0156-01	C3	C3	1	178	1	178	57.31	MALE	NON G-CIMP	Proneural
TCGA-26-5139-01	C3	C3	0	48	0	48	65.11	FEMALE	NON G-CIMP	Mesenchymal	cluster 3	mutation cluster 14
TCGA-06-2564-01	C3	C5	0	181	0	181	50.47	MALE	NON G-CIMP	Classical	cluster 2	mutation c1uster 9
TCGA-14-1825-01	C2	C2	1	232	1	232	70.32	MALE	NON G-CIMP	Proneural	cluster 6	mutation cluster 5
TCGA-06-0649-01	C1	C1	1	64	1	64	73.36	FEMALE	NON G-CIMP	Neural		mutation cluster 6
TCGA-06-5416-01	C2	C2	0	204	0	204	23.36	FEMALE	NON G-CIMP	Proneural	cluster 6
TCGA-06-0158-01	C3	C3	1	329	1	329	73.52	MALE	NON G-CIMP	Classical		mutation cluster 14
TCGA-06-0129-01	C2	C2	1	1024	1	1024	30.89	MALE	G-CIMP	Proneural	cluster 5	mutation cluster 3
TCGA-28-2514-01	C3	C3	0	160	0	160	45.82	MALE	NON G-CIMP	Classical	cluster 3	mutation c1uster 9
TCGA-41-5651-01	C2	C2	1	460	1	460	59.4	FEMALE	NON G-CIMP	Proneural	cluster 4	mutation cluster 3
TCGA-28-5218-01	C4	C4	1	157	NA	157	63.23	MALE	NON G-CIMP	Mesenchymal	cluster 3	mutation c1uster 9
TCGA-76-4931-01	C2	C2	1	279	1	279	NA	FEMALE	NON G-CIMP	Classical	cluster 3	mutation cluster 14
TCGA-76-4928-01	C4	C4	1	94	1	94	85.6	FEMALE	NON G-CIMP	Classical	cluster 2	mutation cluster 4
TCGA-06-2562-01	C3	C3	1	382	1	382	81.46	MALE	NON G-CIMP	Mesenchymal	cluster 3	mutation cluster 4
TCGA-19-2629-01	C5	C5	1	737	1	737	60.94	MALE	G-CIMP	Proneural	cluster 5	mutation cluster 8
TCGA-28-2509-01	C5	C5	0	145	0	145	77.32	FEMALE	NON G-CIMP	Mesenchymal	cluster 4	mutation cluster 5
TCGA-06-0743-01	C1	C1	1	803	1	803	69.63	MALE	NON G-CIMP	Classical		mutation cluster 8
TCGA-06-0210-01	C4	C4	1	225	1	225	72.83	FEMALE	NON G-CIMP	Mesenchymal
TCGA-32-2638-01	C3	C3	1	766	1	766	67.51	MALE	NON G-CIMP	Classical	cluster 3	mutation c1uster 9
TCGA-06-0141-01	C4	C4	1	313	1	313	62.77	MALE	NON G-CIMP	Mesenchymal	cluster 1	mutation c1uster 9
TCGA-19-2620-01	C3	C3	1	148	0	148	70.26	MALE	NON G-CIMP	Neural	cluster 3	mutation cluster 14
TCGA-14-0817-01	C1	C1	1	164	NA	164	69.61	FEMALE	NON G-CIMP	Neural	cluster 4	mutation cluster 13
TCGA-27-1835-01	C2	C2	1	648	1	648	53.23	FEMALE	NON G-CIMP	Classical	cluster 3	mutation cluster 5
TCGA-19-1390-01	C2	C2	1	772	NA	772	63.14	FEMALE	NON G-CIMP	Proneural	cluster 4	mutation cluster 5
TCGA-06-2565-01	C3	C2	1	506	1	506	59.03	MALE	NON G-CIMP	Classical	cluster 4	mutation cluster 14
TCGA-28-5220-01	C1	C1	1	388	1	388	67.41	MALE	NON G-CIMP	Classical	cluster 3	mutation cluster 12
TCGA-32-5222-01	C1	C1	1	585	1	585	66.08	MALE	NON G-CIMP	Proneural	cluster 4	mutation c1uster 9
TCGA-27-1831-01	C1	C1	1	505	1	505	66.93	MALE	NON G-CIMP	Neural	cluster 2	mutation cluster 7
TCGA-19-5960-01	C2	C2	1	455	1	455	56.51	MALE	NON G-CIMP	Proneural	cluster 4	mutation c1uster 10
TCGA-06-2569-01	C2	C2	0	13	0	13	24.42	FEMALE	G-CIMP	Mesenchymal	cluster 6	mutation cluster 5
TCGA-14-1402-02	C1	C1	1	975	1	975	58.65	FEMALE	NON G-CIMP	Classical
TCGA-06-0152-02	C3	C5	1	375	1	375	68.02	MALE	NON G-CIMP	Mesenchymal		mutation cluster 12
TCGA-14-1034-02	C2	C2	1	485	1	485	60.31	FEMALE	NON G-CIMP	Mesenchymal
TCGA-19-0957-02	C3	C3	1	666	1	666	48.5	FEMALE	NON G-CIMP	Proneural
TCGA-06-0125-02	C3	C3	1	1448	1	1448	63.91	FEMALE	NON G-CIMP	Classical
TCGA-06-0190-02	C4	C4	1	317	1	317	62.52	MALE	NON G-CIMP	Mesenchymal
TCGA-19-4065-02	C4	C3	0	214	0	214	NA	MALE
TCGA-14-0736-02	C1	C1	1	460	1	460	49.88	MALE	NON G-CIMP	Mesenchymal
TCGA-06-0210-02	C3	C3	1	225	1	225	72.83	FEMALE	NON G-CIMP	Mesenchymal
TCGA-06-0221-02	C2	C2	1	603	1	603	31.03	MALE	G-CIMP	Neural
TCGA-06-0211-02	C4	C4	1	360	1	360	47.95	MALE	NON G-CIMP	Classical
TCGA-06-0171-02	C3	C3	1	399	1	399	65.94	MALE	NON G-CIMP	Neural
TCGA-19-1389-02	C4	C4	1	141	1	141	51.09	MALE	NON G-CIMP	Mesenchymal

## Sheet: S3-Fig1
Co-occurring/mutually exclusive mutations
gene1	gene2	pValue	oddsRatio	pAdj	Event	pair	event_ratio
IDH1	TP53	1.14923e-12	66.0609	3.04209e-11	Co_Occurence	IDH1, TP53	25/103
IDH1	ATRX	4.23894e-18	60.3504	1.1922e-16	Co_Occurence	ATRX, IDH1	20/25
DNAH2	OBSCN	8.71464e-05	8.51091	0.00186742	Co_Occurence	DNAH2, OBSCN	8/37
ATRX	TP53	1.01062e-08	7.7376	2.52655e-07	Co_Occurence	ATRX, TP53	29/108
HYDIN	AHNAK2	0.000961142	7.42052	0.0182458	Co_Occurence	AHNAK2, HYDIN	6/34
DNAH2	APOB	0.00097311	7.3971	0.0182458	Co_Occurence	APOB, DNAH2	6/34
RB1	TP53	2.76464e-08	7.39509	6.54783e-07	Co_Occurence	RB1, TP53	28/109
FLG	SYNE1	5.82876e-06	6.22213	0.000131147	Co_Occurence	FLG, SYNE1	15/59
HYDIN	FAT2	0.0044553	6.18907	0.0521553	Co_Occurence	FAT2, HYDIN	5/34
FLG2	FAT2	0.00548524	5.83219	0.0587705	Co_Occurence	FAT2, FLG2	5/35
HYDIN	MUC17	0.002827	5.74139	0.045434	Co_Occurence	HYDIN, MUC17	6/39
FLG2	COL6A3	0.00299322	5.6499	0.0464465	Co_Occurence	COL6A3, FLG2	6/39
FAT2	AHNAK2	0.0066758	5.51249	0.0659212	Co_Occurence	AHNAK2, FAT2	5/36
USH2A	APOB	0.00673861	5.49559	0.0659212	Co_Occurence	APOB, USH2A	5/36
DNAH2	MUC17	0.00363037	5.39035	0.047457	Co_Occurence	DNAH2, MUC17	6/40
COL6A3	AHNAK2	0.00379656	5.32272	0.047457	Co_Occurence	AHNAK2, COL6A3	6/40
HYDIN	DNAH5	0.00803987	5.22417	0.0738355	Co_Occurence	DNAH5, HYDIN	5/37
HYDIN	RB1	0.00236949	5.18725	0.0394914	Co_Occurence	HYDIN, RB1	7/46
DNAH5	PKHD1	0.00475193	5.03091	0.0521553	Co_Occurence	DNAH5, PKHD1	6/41
DNAH5	DNAH2	0.00983417	4.92283	0.0790246	Co_Occurence	DNAH2, DNAH5	5/38
HMCN1	FLG2	0.00983417	4.92283	0.0790246	Co_Occurence	FLG2, HMCN1	5/38
MUC17	SYNE1	0.00173575	4.82171	0.0312435	Co_Occurence	MUC17, SYNE1	8/48
HMCN1	LRP2	0.00573734	4.79944	0.059436	Co_Occurence	HMCN1, LRP2	6/42
DNAH5	AHNAK2	0.011891	4.65319	0.090694	Co_Occurence	AHNAK2, DNAH5	5/39
COL6A3	FAT2	0.0132985	4.51004	0.0961511	Co_Occurence	COL6A3, FAT2	5/40
PKHD1	COL6A3	0.00869886	4.31243	0.0782897	Co_Occurence	COL6A3, PKHD1	6/44
LRP2	FAT2	0.01548	4.31135	0.10397	Co_Occurence	FAT2, LRP2	5/41
DNAH2	RYR2	0.00581152	4.25053	0.059436	Co_Occurence	DNAH2, RYR2	7/51
APOB	SYNE1	0.00981811	4.2105	0.0790246	Co_Occurence	APOB, SYNE1	6/46
DNAH2	SYNE1	0.00981811	4.2105	0.0790246	Co_Occurence	DNAH2, SYNE1	6/46
APOB	FAT2	0.0304207	4.173	0.162123	Co_Occurence	APOB, FAT2	4/37
DNAH2	FAT2	0.0304207	4.173	0.162123	Co_Occurence	DNAH2, FAT2	4/37
APOB	HYDIN	0.0304207	4.173	0.162123	Co_Occurence	APOB, HYDIN	4/37
DNAH2	HYDIN	0.0304207	4.173	0.162123	Co_Occurence	DNAH2, HYDIN	4/37
LRP2	SPTA1	0.00369894	4.15489	0.047457	Co_Occurence	LRP2, SPTA1	8/52
FAT2	OBSCN	0.0178947	4.12851	0.112918	Co_Occurence	FAT2, OBSCN	5/42
HYDIN	OBSCN	0.0178947	4.12851	0.112918	Co_Occurence	HYDIN, OBSCN	5/42
HYDIN	FLG	0.00466561	4.10263	0.0521553	Co_Occurence	FLG, HYDIN	8/60
HYDIN	PIK3CA	0.0118001	4.03232	0.090694	Co_Occurence	HYDIN, PIK3CA	6/48
APOB	MUC16	0.00357098	3.99794	0.047457	Co_Occurence	APOB, MUC16	9/66
HYDIN	TTN	0.00363071	3.93717	0.047457	Co_Occurence	HYDIN, TTN	12/98
PIK3R1	ATRX	0.00195819	3.92752	0.0338917	Co_Occurence	ATRX, PIK3R1	10/58
HYDIN	SPTA1	0.0134389	3.89975	0.0961511	Co_Occurence	HYDIN, SPTA1	6/49
APOB	OBSCN	0.0216529	3.88972	0.129917	Co_Occurence	APOB, OBSCN	5/43
FAT2	NF1	0.0096412	3.81675	0.0790246	Co_Occurence	FAT2, NF1	7/56
NF1	LRP2	0.00379463	3.81203	0.047457	Co_Occurence	LRP2, NF1	9/59
DNAH5	COL6A3	0.0230806	3.80567	0.134886	Co_Occurence	COL6A3, DNAH5	5/43
LRP2	OBSCN	0.0148046	3.75236	0.100941	Co_Occurence	LRP2, OBSCN	6/47
MUC17	OBSCN	0.0148046	3.75236	0.100941	Co_Occurence	MUC17, OBSCN	6/47
DNAH2	AHNAK2	0.040851	3.73782	0.187996	Co_Occurence	AHNAK2, DNAH2	4/39
APOB	ATRX	0.0168705	3.66039	0.110025	Co_Occurence	APOB, ATRX	6/50
DNAH2	SPTA1	0.0168705	3.66039	0.110025	Co_Occurence	DNAH2, SPTA1	6/50
OBSCN	RYR2	0.0076423	3.5762	0.0716466	Co_Occurence	OBSCN, RYR2	8/56
EGFR	AHNAK2	0.00447754	3.57133	0.0521553	Co_Occurence	AHNAK2, EGFR	12/94
DNAH2	TTN	0.00465899	3.56839	0.0521553	Co_Occurence	DNAH2, TTN	12/99
APOB	DNAH5	0.046759	3.55047	0.19665	Co_Occurence	APOB, DNAH5	4/40
FLG2	DNAH5	0.046759	3.55047	0.19665	Co_Occurence	DNAH5, FLG2	4/40
EGFR	HYDIN	0.00712521	3.53972	0.0682201	Co_Occurence	EGFR, HYDIN	11/94
MUC16	FAT2	0.0103093	3.48865	0.081389	Co_Occurence	FAT2, MUC16	8/67
OBSCN	DNAH5	0.0306591	3.4828	0.162123	Co_Occurence	DNAH5, OBSCN	5/45
AHNAK2	SPTA1	0.0208714	3.44842	0.128659	Co_Occurence	AHNAK2, SPTA1	6/51
FAT2	PCLO	0.0519431	3.41328	0.21058	Co_Occurence	FAT2, PCLO	4/41
SYNE1	HYDIN	0.0338034	3.39575	0.172858	Co_Occurence	HYDIN, SYNE1	5/47
RB1	DNAH5	0.0225263	3.36941	0.13338	Co_Occurence	DNAH5, RB1	6/51
PCLO	MUC17	0.0365292	3.28988	0.176754	Co_Occurence	MUC17, PCLO	5/46
PKHD1	HYDIN	0.0583839	3.26273	0.222262	Co_Occurence	HYDIN, PKHD1	4/42
SYNE1	FLG2	0.040466	3.19893	0.187996	Co_Occurence	FLG2, SYNE1	5/48
PCLO	OBSCN	0.0417769	3.15	0.187996	Co_Occurence	OBSCN, PCLO	5/47
FAT2	MUC17	0.0652485	3.12415	0.234648	Co_Occurence	FAT2, MUC17	4/43
USH2A	COL6A3	0.0672729	3.08326	0.235787	Co_Occurence	COL6A3, USH2A	4/43
DNAH2	PKHD1	0.0672729	3.08326	0.235787	Co_Occurence	DNAH2, PKHD1	4/43
FLG2	FLG	0.0239813	3.05984	0.138354	Co_Occurence	FLG, FLG2	7/63
AHNAK2	PCLO	0.0686403	3.05658	0.235787	Co_Occurence	AHNAK2, PCLO	4/43
HYDIN	NF1	0.03616	2.9884	0.176754	Co_Occurence	HYDIN, NF1	6/58
HYDIN	ATRX	0.0515894	2.96394	0.21058	Co_Occurence	ATRX, HYDIN	5/51
FAT2	PIK3R1	0.0515894	2.96394	0.21058	Co_Occurence	FAT2, PIK3R1	5/51
RYR2	DNAH5	0.0359195	2.96209	0.176754	Co_Occurence	DNAH5, RYR2	6/55
FLG2	TTN	0.0134611	2.95675	0.0961511	Co_Occurence	FLG2, TTN	11/101
DNAH2	LRP2	0.0750331	2.95225	0.244673	Co_Occurence	DNAH2, LRP2	4/44
FLG2	LRP2	0.0750331	2.95225	0.244673	Co_Occurence	FLG2, LRP2	4/44
USH2A	LRP2	0.0750331	2.95225	0.244673	Co_Occurence	LRP2, USH2A	4/44
APOB	MUC17	0.0750331	2.95225	0.244673	Co_Occurence	APOB, MUC17	4/44
FLG2	MUC17	0.0750331	2.95225	0.244673	Co_Occurence	FLG2, MUC17	4/44
OBSCN	SYNE1	0.0364199	2.92816	0.176754	Co_Occurence	OBSCN, SYNE1	6/53
DNAH5	PCLO	0.0779417	2.90359	0.24875	Co_Occurence	DNAH5, PCLO	4/44
RB1	SPTA1	0.0214575	2.83703	0.129917	Co_Occurence	RB1, SPTA1	8/61
USH2A	FAT2	0.124651	2.81537	0.324253	Co_Occurence	FAT2, USH2A	3/39
FLG2	HYDIN	0.124651	2.81537	0.324253	Co_Occurence	FLG2, HYDIN	3/39
NF1	FLG2	0.0444796	2.80506	0.193694	Co_Occurence	FLG2, NF1	6/59
NF1	USH2A	0.0444796	2.80506	0.193694	Co_Occurence	NF1, USH2A	6/59
AHNAK2	LRP2	0.0855392	2.79731	0.260262	Co_Occurence	AHNAK2, LRP2	4/45
FLG2	ATRX	0.0612336	2.79205	0.222262	Co_Occurence	ATRX, FLG2	5/52
FLG2	PIK3R1	0.0612336	2.79205	0.222262	Co_Occurence	FLG2, PIK3R1	5/52
USH2A	PIK3R1	0.0612336	2.79205	0.222262	Co_Occurence	PIK3R1, USH2A	5/52
USH2A	SPTA1	0.0612336	2.79205	0.222262	Co_Occurence	SPTA1, USH2A	5/52
COL6A3	PIK3R1	0.0433072	2.79153	0.192953	Co_Occurence	COL6A3, PIK3R1	6/55
RB1	PTEN	0.00335528	2.78538	0.047457	Co_Occurence	PTEN, RB1	21/128
HMCN1	COL6A3	0.0870853	2.77522	0.261256	Co_Occurence	COL6A3, HMCN1	4/45
HMCN1	PKHD1	0.0870853	2.77522	0.261256	Co_Occurence	HMCN1, PKHD1	4/45
MUC17	PIK3CA	0.0451952	2.75377	0.193694	Co_Occurence	MUC17, PIK3CA	6/55
MUC17	RB1	0.0451952	2.75377	0.193694	Co_Occurence	MUC17, RB1	6/55
FAT2	RYR2	0.0680846	2.70125	0.235787	Co_Occurence	FAT2, RYR2	5/54
PTEN	LRP2	0.0127665	2.69814	0.0957485	Co_Occurence	LRP2, PTEN	16/129
OBSCN	AHNAK2	0.0947144	2.68275	0.280405	Co_Occurence	AHNAK2, OBSCN	4/46
LRP2	FLG	0.0413964	2.68265	0.187996	Co_Occurence	FLG, LRP2	8/67
MUC17	FLG	0.0413964	2.68265	0.187996	Co_Occurence	FLG, MUC17	8/67
FLG2	APOB	0.138037	2.66778	0.341301	Co_Occurence	APOB, FLG2	3/40
USH2A	DNAH2	0.138037	2.66778	0.341301	Co_Occurence	DNAH2, USH2A	3/40
USH2A	FLG2	0.138037	2.66778	0.341301	Co_Occurence	FLG2, USH2A	3/40
PCLO	RYR2	0.0510034	2.66557	0.21058	Co_Occurence	PCLO, RYR2	6/57
LRP2	DNAH5	0.0967479	2.65732	0.280881	Co_Occurence	DNAH5, LRP2	4/46
MUC17	DNAH5	0.0967479	2.65732	0.280881	Co_Occurence	DNAH5, MUC17	4/46
MUC17	HMCN1	0.0967479	2.65732	0.280881	Co_Occurence	HMCN1, MUC17	4/46
TTN	LRP2	0.0145188	2.64462	0.100941	Co_Occurence	LRP2, TTN	13/103
AHNAK2	PIK3R1	0.0718552	2.63812	0.244673	Co_Occurence	AHNAK2, PIK3R1	5/53
OBSCN	RB1	0.0525409	2.63183	0.211102	Co_Occurence	OBSCN, RB1	6/56
PIK3CA	DNAH5	0.0760169	2.58241	0.245573	Co_Occurence	DNAH5, PIK3CA	5/53
OBSCN	HMCN1	0.106915	2.54837	0.298832	Co_Occurence	HMCN1, OBSCN	4/47
FAT2	DNAH5	0.150674	2.54645	0.358748	Co_Occurence	DNAH5, FAT2	3/41
FAT2	HMCN1	0.150674	2.54645	0.358748	Co_Occurence	FAT2, HMCN1	3/41
HYDIN	HMCN1	0.150674	2.54645	0.358748	Co_Occurence	HMCN1, HYDIN	3/41
OBSCN	SPTA1	0.0587761	2.54492	0.222262	Co_Occurence	OBSCN, SPTA1	6/57
FLG2	RYR2	0.0803014	2.5444	0.252697	Co_Occurence	FLG2, RYR2	5/55
USH2A	RYR2	0.0803014	2.5444	0.252697	Co_Occurence	RYR2, USH2A	5/55
AHNAK2	USH2A	0.151921	2.53438	0.359813	Co_Occurence	AHNAK2, USH2A	3/41
DNAH5	TTN	0.0313439	2.51798	0.162123	Co_Occurence	DNAH5, TTN	11/103
HMCN1	TTN	0.0313439	2.51798	0.162123	Co_Occurence	HMCN1, TTN	11/103
HMCN1	ATRX	0.0834486	2.49951	0.258978	Co_Occurence	ATRX, HMCN1	5/54
NF1	HMCN1	0.101305	2.49627	0.288528	Co_Occurence	HMCN1, NF1	6/61
FAT2	SYNE1	0.115044	2.47964	0.311866	Co_Occurence	FAT2, SYNE1	4/49
ATRX	FLG	0.0267833	2.47699	0.150656	Co_Occurence	ATRX, FLG	10/73
SPTA1	FLG	0.0267833	2.47699	0.150656	Co_Occurence	FLG, SPTA1	10/73
SPTA1	NF1	0.0357897	2.46982	0.176754	Co_Occurence	NF1, SPTA1	9/69
IDH1	FAT2	0.164337	2.42947	0.377303	Co_Occurence	FAT2, IDH1	3/42
LRP2	PCLO	0.121176	2.41353	0.324253	Co_Occurence	LRP2, PCLO	4/48
USH2A	DNAH5	0.166261	2.41298	0.377866	Co_Occurence	DNAH5, USH2A	3/42
USH2A	HMCN1	0.166261	2.41298	0.377866	Co_Occurence	HMCN1, USH2A	3/42
FLG	APOB	0.105859	2.41214	0.298832	Co_Occurence	APOB, FLG	6/65
SYNE1	USH2A	0.130744	2.34282	0.3362	Co_Occurence	SYNE1, USH2A	4/50
PCLO	RB1	0.16146	2.3349	0.37452	Co_Occurence	PCLO, RB1	5/55
HYDIN	PCLO	0.178386	2.32218	0.397394	Co_Occurence	HYDIN, PCLO	3/43
COL6A3	LRP2	0.134338	2.30691	0.337722	Co_Occurence	COL6A3, LRP2	4/49
COL6A3	MUC17	0.134338	2.30691	0.337722	Co_Occurence	COL6A3, MUC17	4/49
DNAH5	MUC16	0.082192	2.3056	0.25685	Co_Occurence	DNAH5, MUC16	7/72
APOB	IDH1	0.181017	2.30209	0.401269	Co_Occurence	APOB, IDH1	3/43
AHNAK2	TTN	0.0847773	2.26444	0.260262	Co_Occurence	AHNAK2, TTN	10/104
COL6A3	EGFR	0.0612456	2.24766	0.222262	Co_Occurence	COL6A3, EGFR	11/100
PKHD1	FAT2	0.192786	2.22342	0.417085	Co_Occurence	FAT2, PKHD1	3/44
COL6A3	HYDIN	0.192786	2.22342	0.417085	Co_Occurence	COL6A3, HYDIN	3/44
OBSCN	COL6A3	0.147596	2.21208	0.358281	Co_Occurence	COL6A3, OBSCN	4/50
MUC17	LRP2	0.148089	2.20856	0.358281	Co_Occurence	LRP2, MUC17	4/50
APOB	PCLO	0.196148	2.20037	0.420317	Co_Occurence	APOB, PCLO	3/44
DNAH2	PCLO	0.196148	2.20037	0.420317	Co_Occurence	DNAH2, PCLO	3/44
HYDIN	MUC16	0.123856	2.19682	0.324253	Co_Occurence	HYDIN, MUC16	6/71
RYR2	MUC16	0.0657013	2.18059	0.234648	Co_Occurence	MUC16, RYR2	11/81
FAT2	TTN	0.124581	2.17852	0.324253	Co_Occurence	FAT2, TTN	9/104
ATRX	FAT2	0.253847	2.17224	0.496658	Co_Occurence	ATRX, FAT2	4/53
SPTA1	FAT2	0.253847	2.17224	0.496658	Co_Occurence	FAT2, SPTA1	4/53
OBSCN	MUC16	0.106908	2.16973	0.298832	Co_Occurence	MUC16, OBSCN	8/75
SYNE1	TTN	0.0405804	2.15802	0.187996	Co_Occurence	SYNE1, TTN	14/107
PIK3R1	PKHD1	0.174675	2.15575	0.394994	Co_Occurence	PIK3R1, PKHD1	5/57
NF1	DNAH2	0.175614	2.15232	0.395131	Co_Occurence	DNAH2, NF1	5/61
HMCN1	FLG	0.127736	2.14613	0.330351	Co_Occurence	FLG, HMCN1	6/67
RB1	NF1	0.108935	2.14155	0.30074	Co_Occurence	NF1, RB1	8/70
OBSCN	TTN	0.0764006	2.13173	0.245573	Co_Occurence	OBSCN, TTN	12/106
LRP2	RB1	0.177219	2.12863	0.39676	Co_Occurence	LRP2, RB1	5/57
LRP2	TP53	0.0612302	2.12659	0.222262	Co_Occurence	LRP2, TP53	14/128
APOB	PIK3CA	0.257858	2.11865	0.497509	Co_Occurence	APOB, PIK3CA	4/53
DNAH2	RB1	0.257858	2.11865	0.497509	Co_Occurence	DNAH2, RB1	4/53
HMCN1	SYNE1	0.258705	2.10853	0.497509	Co_Occurence	HMCN1, SYNE1	4/52
USH2A	PKHD1	0.211613	2.10678	0.44086	Co_Occurence	PKHD1, USH2A	3/45
RB1	RYR2	0.0991173	2.10473	0.284094	Co_Occurence	RB1, RYR2	7/66
OBSCN	FLG	0.158009	2.0868	0.368415	Co_Occurence	FLG, OBSCN	7/70
ATRX	SYNE1	0.13388	2.07669	0.337722	Co_Occurence	ATRX, SYNE1	6/62
DNAH2	MUC16	0.139608	2.06171	0.343261	Co_Occurence	DNAH2, MUC16	6/72
MUC17	SPTA1	0.184598	2.06019	0.407097	Co_Occurence	MUC17, SPTA1	5/58
COL6A3	TTN	0.109986	2.0533	0.30179	Co_Occurence	COL6A3, TTN	11/106
DNAH2	ATRX	0.263623	2.05239	0.500551	Co_Occurence	ATRX, DNAH2	4/54
USH2A	ATRX	0.263623	2.05239	0.500551	Co_Occurence	ATRX, USH2A	4/54
MUC17	USH2A	0.227372	2.02036	0.467203	Co_Occurence	MUC17, USH2A	3/46
IDH1	SYNE1	0.268044	2.00725	0.506806	Co_Occurence	IDH1, SYNE1	4/53
RYR2	TTN	0.0576462	2.00342	0.222262	Co_Occurence	RYR2, TTN	16/110
MUC17	PTEN	0.0989279	1.99743	0.284094	Co_Occurence	MUC17, PTEN	14/133
PCLO	HMCN1	0.232966	1.98988	0.476522	Co_Occurence	HMCN1, PCLO	3/46
HYDIN	RYR2	0.270802	1.98402	0.507989	Co_Occurence	HYDIN, RYR2	4/56
AHNAK2	ATRX	0.27528	1.94452	0.51238	Co_Occurence	AHNAK2, ATRX	4/55
MUC16	AHNAK2	0.234464	1.9416	0.477415	Co_Occurence	AHNAK2, MUC16	6/73
OBSCN	USH2A	0.401176	1.94034	0.626837	Co_Occurence	OBSCN, USH2A	3/47
DNAH5	NF1	0.203909	1.92638	0.434878	Co_Occurence	DNAH5, NF1	5/63
TP53	SYNE1	0.0855972	1.92362	0.260262	Co_Occurence	SYNE1, TP53	16/130
TTN	PTEN	0.00967386	1.8897	0.0790246	Co_Occurence	PTEN, TTN	44/144
LRP2	RYR2	0.211145	1.87706	0.44086	Co_Occurence	LRP2, RYR2	5/61
RB1	TTN	0.112989	1.86889	0.308151	Co_Occurence	RB1, TTN	14/110
SPTA1	PIK3CA	0.242749	1.86582	0.481268	Co_Occurence	PIK3CA, SPTA1	6/65
ATRX	RB1	0.242749	1.86582	0.481268	Co_Occurence	ATRX, RB1	6/65
HYDIN	TP53	0.163467	1.85594	0.377232	Co_Occurence	HYDIN, TP53	10/129
FLG	USH2A	0.217238	1.85583	0.448427	Co_Occurence	FLG, USH2A	5/67
SPTA1	PTEN	0.0742025	1.85413	0.244673	Co_Occurence	PTEN, SPTA1	18/135
DNAH5	ATRX	0.288613	1.84693	0.52795	Co_Occurence	ATRX, DNAH5	4/56
DNAH5	PIK3R1	0.288613	1.84693	0.52795	Co_Occurence	DNAH5, PIK3R1	4/56
HMCN1	PIK3R1	0.288613	1.84693	0.52795	Co_Occurence	HMCN1, PIK3R1	4/56
DNAH5	SPTA1	0.288613	1.84693	0.52795	Co_Occurence	DNAH5, SPTA1	4/56
COL6A3	SYNE1	0.290968	1.82981	0.527967	Co_Occurence	COL6A3, SYNE1	4/55
PKHD1	SYNE1	0.290968	1.82981	0.527967	Co_Occurence	PKHD1, SYNE1	4/55
USH2A	EGFR	0.206572	1.80158	0.437105	Co_Occurence	EGFR, USH2A	8/101
TTN	PIK3R1	0.11853	1.78772	0.319391	Co_Occurence	PIK3R1, TTN	14/111
RYR2	AHNAK2	0.300549	1.77583	0.54316	Co_Occurence	AHNAK2, RYR2	4/58
NF1	TTN	0.108142	1.7744	0.300396	Co_Occurence	NF1, TTN	17/114
IDH1	PIK3R1	0.303427	1.75802	0.545502	Co_Occurence	IDH1, PIK3R1	4/57
AHNAK2	FLG	0.348533	1.75323	0.591849	Co_Occurence	AHNAK2, FLG	5/68
LRP2	SYNE1	0.304269	1.75184	0.545502	Co_Occurence	LRP2, SYNE1	4/56
MUC16	SYNE1	0.215921	1.74141	0.447762	Co_Occurence	MUC16, SYNE1	8/80
PCLO	NF1	0.350474	1.74129	0.592906	Co_Occurence	NF1, PCLO	5/65
COL6A3	PCLO	0.421983	1.73705	0.645893	Co_Occurence	COL6A3, PCLO	3/49
PKHD1	PCLO	0.421983	1.73705	0.645893	Co_Occurence	PCLO, PKHD1	3/49
RYR2	EGFR	0.124657	1.73479	0.324253	Co_Occurence	EGFR, RYR2	14/108
USH2A	TP53	0.249366	1.70696	0.492169	Co_Occurence	TP53, USH2A	10/130
EGFR	OBSCN	0.185455	1.69985	0.407097	Co_Occurence	EGFR, OBSCN	10/104
USH2A	HYDIN	0.36561	1.69722	0.603487	Co_Occurence	HYDIN, USH2A	2/41
HMCN1	RYR2	0.317832	1.68658	0.561728	Co_Occurence	HMCN1, RYR2	4/59
PCLO	SPTA1	0.319535	1.6769	0.561728	Co_Occurence	PCLO, SPTA1	4/58
RB1	SYNE1	0.358629	1.6742	0.598746	Co_Occurence	RB1, SYNE1	5/63
NF1	COL6A3	0.359964	1.66081	0.598746	Co_Occurence	COL6A3, NF1	5/66
COL6A3	PIK3CA	0.324392	1.65437	0.562697	Co_Occurence	COL6A3, PIK3CA	4/58
PKHD1	PIK3CA	0.324392	1.65437	0.562697	Co_Occurence	PIK3CA, PKHD1	4/58
USH2A	TTN	0.319561	1.64988	0.561728	Co_Occurence	TTN, USH2A	8/107
PCLO	MUC16	0.275546	1.64955	0.51238	Co_Occurence	MUC16, PCLO	6/76
SYNE1	SPTA1	0.366171	1.62025	0.603487	Co_Occurence	SPTA1, SYNE1	5/64
FLG2	DNAH2	0.63334	1.61217	0.835786	Co_Occurence	DNAH2, FLG2	2/42
FLG	TTN	0.131532	1.60768	0.336302	Co_Occurence	FLG, TTN	18/118
DNAH2	PTEN	0.360496	1.60583	0.598746	Co_Occurence	DNAH2, PTEN	10/135
ATRX	COL6A3	0.336757	1.60253	0.5762	Co_Occurence	ATRX, COL6A3	4/59
SPTA1	COL6A3	0.336757	1.60253	0.5762	Co_Occurence	COL6A3, SPTA1	4/59
SPTA1	PKHD1	0.336757	1.60253	0.5762	Co_Occurence	PKHD1, SPTA1	4/59
PKHD1	LRP2	0.443569	1.5947	0.665813	Co_Occurence	LRP2, PKHD1	3/51
PKHD1	MUC17	0.443569	1.5947	0.665813	Co_Occurence	MUC17, PKHD1	3/51
MUC16	EGFR	0.140356	1.59037	0.343261	Co_Occurence	EGFR, MUC16	19/117
FLG2	MUC16	0.370701	1.59013	0.603487	Co_Occurence	FLG2, MUC16	5/74
USH2A	MUC16	0.370701	1.59013	0.603487	Co_Occurence	MUC16, USH2A	5/74
NF1	MUC17	0.37148	1.58701	0.603487	Co_Occurence	MUC17, NF1	5/67
TTN	SPTA1	0.242045	1.57277	0.481268	Co_Occurence	SPTA1, TTN	13/113
NF1	FLG	0.261789	1.57234	0.500551	Co_Occurence	FLG, NF1	9/84
MUC16	PKHD1	0.409633	1.56987	0.635638	Co_Occurence	MUC16, PKHD1	6/77
SPTA1	TP53	0.206896	1.56494	0.437105	Co_Occurence	SPTA1, TP53	16/134
MUC16	PIK3CA	0.340091	1.55278	0.5797	Co_Occurence	MUC16, PIK3CA	8/83
PIK3CA	FAT2	0.453047	1.54539	0.670629	Co_Occurence	FAT2, PIK3CA	3/54
AHNAK2	FLG2	0.639726	1.53483	0.83685	Co_Occurence	AHNAK2, FLG2	2/43
LRP2	ATRX	0.509392	1.53409	0.712222	Co_Occurence	ATRX, LRP2	4/60
LRP2	PIK3R1	0.509392	1.53409	0.712222	Co_Occurence	LRP2, PIK3R1	4/60
MUC17	PIK3R1	0.509392	1.53409	0.712222	Co_Occurence	MUC17, PIK3R1	4/60
AHNAK2	SYNE1	0.455156	1.53378	0.671461	Co_Occurence	AHNAK2, SYNE1	3/53
NF1	PTEN	0.191687	1.52894	0.417085	Co_Occurence	NF1, PTEN	20/140
FAT2	TP53	0.352371	1.52373	0.593884	Co_Occurence	FAT2, TP53	9/131
OBSCN	NF1	0.384794	1.51911	0.618419	Co_Occurence	NF1, OBSCN	5/68
OBSCN	PIK3CA	0.511217	1.51852	0.712222	Co_Occurence	OBSCN, PIK3CA	4/60
FLG	PIK3CA	0.325114	1.51162	0.562697	Co_Occurence	FLG, PIK3CA	7/78
FLG	RB1	0.325114	1.51162	0.562697	Co_Occurence	FLG, RB1	7/78
RB1	PIK3CA	0.387002	1.50878	0.618731	Co_Occurence	PIK3CA, RB1	5/66
AHNAK2	PTEN	0.374566	1.4856	0.606312	Co_Occurence	AHNAK2, PTEN	10/136
TP53	OBSCN	0.314289	1.47676	0.561231	Co_Occurence	OBSCN, TP53	12/133
SYNE1	RYR2	0.394682	1.47584	0.625376	Co_Occurence	RYR2, SYNE1	5/67
OBSCN	ATRX	0.517302	1.4709	0.715549	Co_Occurence	ATRX, OBSCN	4/61
DNAH2	HMCN1	0.646672	1.46421	0.837101	Co_Occurence	DNAH2, HMCN1	2/44
DNAH2	PIK3CA	0.47025	1.4641	0.683679	Co_Occurence	DNAH2, PIK3CA	3/55
USH2A	RB1	0.47025	1.4641	0.683679	Co_Occurence	RB1, USH2A	3/55
COL6A3	RYR2	0.518235	1.46332	0.715549	Co_Occurence	COL6A3, RYR2	4/62
ATRX	PIK3CA	0.398586	1.46011	0.626837	Co_Occurence	ATRX, PIK3CA	5/67
DNAH5	SYNE1	0.470979	1.46005	0.683679	Co_Occurence	DNAH5, SYNE1	3/54
FLG	PIK3R1	0.456594	1.45989	0.671461	Co_Occurence	FLG, PIK3R1	7/79
APOB	EGFR	0.448314	1.45684	0.665813	Co_Occurence	APOB, EGFR	7/103
DNAH2	EGFR	0.448314	1.45684	0.665813	Co_Occurence	DNAH2, EGFR	7/103
FLG2	EGFR	0.448314	1.45684	0.665813	Co_Occurence	EGFR, FLG2	7/103
FAT2	FLG	0.518376	1.45623	0.715549	Co_Occurence	FAT2, FLG	4/68
FLG	TP53	0.270927	1.43948	0.507989	Co_Occurence	FLG, TP53	21/139
COL6A3	FLG	0.563031	1.43157	0.754059	Co_Occurence	COL6A3, FLG	5/72
PKHD1	FLG	0.563031	1.43157	0.754059	Co_Occurence	FLG, PKHD1	5/72
PCLO	PTEN	0.400033	1.43051	0.626837	Co_Occurence	PCLO, PTEN	11/137
HMCN1	MUC16	0.562627	1.42271	0.754059	Co_Occurence	HMCN1, MUC16	5/76
SPTA1	APOB	0.481002	1.41942	0.689335	Co_Occurence	APOB, SPTA1	3/56
SPTA1	FLG2	0.481002	1.41942	0.689335	Co_Occurence	FLG2, SPTA1	3/56
PCLO	EGFR	0.480749	1.40385	0.689335	Co_Occurence	EGFR, PCLO	8/105
MUC17	RYR2	0.528392	1.40078	0.727145	Co_Occurence	MUC17, RYR2	4/63
USH2A	IDH1	0.654097	1.39944	0.839463	Co_Occurence	IDH1, USH2A	2/45
AHNAK2	HMCN1	0.654781	1.39393	0.839463	Co_Occurence	AHNAK2, HMCN1	2/45
AHNAK2	RB1	0.488305	1.39054	0.697579	Co_Occurence	AHNAK2, RB1	3/56
TTN	MUC17	0.503695	1.38341	0.712222	Co_Occurence	MUC17, TTN	9/111
DNAH5	PTEN	0.510685	1.38139	0.712222	Co_Occurence	DNAH5, PTEN	10/137
ATRX	NF1	0.444147	1.37972	0.665813	Co_Occurence	ATRX, NF1	6/75
PIK3R1	NF1	0.444147	1.37972	0.665813	Co_Occurence	NF1, PIK3R1	6/75
TTN	ATRX	0.435894	1.37761	0.662676	Co_Occurence	ATRX, TTN	12/115
MUC17	TP53	0.534672	1.3424	0.731365	Co_Occurence	MUC17, TP53	11/134
FLG2	PCLO	0.661923	1.33985	0.839933	Co_Occurence	FLG2, PCLO	2/46
USH2A	PCLO	0.661923	1.33985	0.839933	Co_Occurence	PCLO, USH2A	2/46
NF1	TP53	0.408934	1.33665	0.635638	Co_Occurence	NF1, TP53	18/139
PCLO	SYNE1	0.720015	1.33097	0.875873	Co_Occurence	PCLO, SYNE1	3/56
HMCN1	DNAH5	0.66335	1.32975	0.839933	Co_Occurence	DNAH5, HMCN1	2/46
HMCN1	RB1	0.720444	1.32365	0.875873	Co_Occurence	HMCN1, RB1	3/57
RYR2	FLG	0.48063	1.3224	0.689335	Co_Occurence	FLG, RYR2	7/82
EGFR	PIK3R1	0.434556	1.31488	0.662676	Co_Occurence	EGFR, PIK3R1	11/111
MUC16	TTN	0.421981	1.31105	0.645893	Co_Occurence	MUC16, TTN	18/125
APOB	RYR2	0.722317	1.29906	0.875873	Co_Occurence	APOB, RYR2	3/59
LRP2	HYDIN	0.667882	1.29906	0.839933	Co_Occurence	HYDIN, LRP2	2/47
PTEN	TP53	0.255029	1.29851	0.496811	Co_Occurence	PTEN, TP53	47/165
RYR2	ATRX	0.584372	1.28688	0.77801	Co_Occurence	ATRX, RYR2	5/71
RYR2	PIK3R1	0.584372	1.28688	0.77801	Co_Occurence	PIK3R1, RYR2	5/71
TTN	PCLO	0.645137	1.28519	0.837101	Co_Occurence	PCLO, TTN	8/111
APOB	COL6A3	0.67008	1.28482	0.839933	Co_Occurence	APOB, COL6A3	2/47
DNAH2	COL6A3	0.67008	1.28482	0.839933	Co_Occurence	COL6A3, DNAH2	2/47
APOB	PKHD1	0.67008	1.28482	0.839933	Co_Occurence	APOB, PKHD1	2/47
FLG2	PKHD1	0.67008	1.28482	0.839933	Co_Occurence	FLG2, PKHD1	2/47
PIK3CA	TP53	0.469523	1.28452	0.683679	Co_Occurence	PIK3CA, TP53	14/137
HMCN1	SPTA1	0.724055	1.28321	0.875873	Co_Occurence	HMCN1, SPTA1	3/58
EGFR	PTEN	0.318897	1.27734	0.561728	Co_Occurence	EGFR, PTEN	35/156
EGFR	LRP2	0.649218	1.26169	0.837101	Co_Occurence	EGFR, LRP2	8/107
PIK3CA	SYNE1	0.760616	1.25539	0.889452	Co_Occurence	PIK3CA, SYNE1	4/65
SYNE1	NF1	0.592369	1.24732	0.786331	Co_Occurence	NF1, SYNE1	5/73
ATRX	MUC16	0.639116	1.24291	0.83685	Co_Occurence	ATRX, MUC16	7/86
PIK3R1	MUC16	0.639116	1.24291	0.83685	Co_Occurence	MUC16, PIK3R1	7/86
NF1	PKHD1	0.760976	1.2417	0.889452	Co_Occurence	NF1, PKHD1	4/68
FLG	DNAH5	0.760663	1.23739	0.889452	Co_Occurence	DNAH5, FLG	4/71
FLG	PTEN	0.534709	1.22832	0.731365	Co_Occurence	FLG, PTEN	20/146
AHNAK2	PKHD1	0.680391	1.22311	0.850489	Co_Occurence	AHNAK2, PKHD1	2/48
TP53	RYR2	0.600253	1.21959	0.794452	Co_Occurence	RYR2, TP53	15/139
SYNE1	PIK3R1	0.763592	1.21594	0.890198	Co_Occurence	PIK3R1, SYNE1	4/66
PCLO	PIK3CA	0.732781	1.20653	0.881688	Co_Occurence	PCLO, PIK3CA	3/59
OBSCN	PTEN	0.688356	1.19084	0.852334	Co_Occurence	OBSCN, PTEN	11/140
FLG2	OBSCN	0.687141	1.18653	0.852334	Co_Occurence	FLG2, OBSCN	2/49
AHNAK2	MUC17	0.689443	1.17458	0.852334	Co_Occurence	AHNAK2, MUC17	2/49
MUC16	MUC17	0.787957	1.17135	0.906856	Co_Occurence	MUC16, MUC17	5/80
PCLO	ATRX	0.737788	1.16964	0.885346	Co_Occurence	ATRX, PCLO	3/60
DNAH2	TP53	0.818199	1.15586	0.928688	Co_Occurence	DNAH2, TP53	8/134
COL6A3	RB1	0.74	1.15497	0.885638	Co_Occurence	COL6A3, RB1	3/60
RYR2	PTEN	0.729721	1.14395	0.88036	Co_Occurence	PTEN, RYR2	15/144
COL6A3	PTEN	0.835298	1.13805	0.932715	Co_Occurence	COL6A3, PTEN	10/140
SPTA1	EGFR	0.695623	1.13672	0.857617	Co_Occurence	EGFR, SPTA1	10/113
FLG	MUC16	0.689358	1.13044	0.852334	Co_Occurence	FLG, MUC16	9/97
PIK3CA	NF1	0.793599	1.12373	0.911019	Co_Occurence	NF1, PIK3CA	5/76
PKHD1	ATRX	0.745629	1.11964	0.888956	Co_Occurence	ATRX, PKHD1	3/61
NF1	APOB	0.747542	1.10641	0.888956	Co_Occurence	APOB, NF1	3/65
PIK3R1	RB1	0.777051	1.09892	0.903428	Co_Occurence	PIK3R1, RB1	4/69
PTEN	FLG2	0.82313	1.08794	0.928688	Co_Occurence	FLG2, PTEN	8/139
PCLO	TP53	0.833282	1.08029	0.932715	Co_Occurence	PCLO, TP53	9/136
AHNAK2	TP53	0.825035	1.07962	0.928688	Co_Occurence	AHNAK2, TP53	8/135
TP53	TTN	0.804324	1.07918	0.920982	Co_Occurence	TP53, TTN	33/161
TTN	PIK3CA	0.844941	1.07915	0.941147	Co_Occurence	PIK3CA, TTN	10/118
MUC17	ATRX	0.753961	1.07354	0.888956	Co_Occurence	ATRX, MUC17	3/62
IDH1	MUC17	1	1.07082	1	Co_Occurence	IDH1, MUC17	2/51
SPTA1	ATRX	0.782491	1.06433	0.903428	Co_Occurence	ATRX, SPTA1	4/70
SPTA1	PIK3R1	0.782491	1.06433	0.903428	Co_Occurence	PIK3R1, SPTA1	4/70
APOB	TTN	1	1.06242	1	Co_Occurence	APOB, TTN	6/111
NF1	AHNAK2	1	1.05067	1	Co_Occurence	AHNAK2, NF1	3/66
RB1	MUC16	1	1.04648	1	Co_Occurence	MUC16, RB1	6/87
PKHD1	TP53	1	1.01959	1	Co_Occurence	PKHD1, TP53	9/137
DNAH5	TP53	1	1.01233	1	Co_Occurence	DNAH5, TP53	8/136
SPTA1	MUC16	1	1.01154	1	Co_Occurence	MUC16, SPTA1	6/88
PKHD1	TTN	1	1	1	Mutually_Exclusive	PKHD1, TTN	7/114
NF1	RYR2	1	0.989968	1	Mutually_Exclusive	NF1, RYR2	5/80
RYR2	SPTA1	1	0.971494	1	Mutually_Exclusive	RYR2, SPTA1	4/73
SYNE1	EGFR	1	0.961304	1	Mutually_Exclusive	EGFR, SYNE1	8/113
PKHD1	PTEN	1	0.959019	1	Mutually_Exclusive	PKHD1, PTEN	9/142
FAT2	EGFR	1	0.955192	1	Mutually_Exclusive	EGFR, FAT2	5/106
HMCN1	PTEN	1	0.952674	1	Mutually_Exclusive	HMCN1, PTEN	8/141
PIK3R1	TP53	1	0.950841	1	Mutually_Exclusive	PIK3R1, TP53	12/142
FAT2	RB1	1	0.950115	1	Mutually_Exclusive	FAT2, RB1	2/56
PKHD1	OBSCN	1	0.94518	1	Mutually_Exclusive	OBSCN, PKHD1	2/54
FAT2	PTEN	1	0.944663	1	Mutually_Exclusive	FAT2, PTEN	7/140
HYDIN	PTEN	1	0.944663	1	Mutually_Exclusive	HYDIN, PTEN	7/140
NF1	MUC16	1	0.942349	1	Mutually_Exclusive	MUC16, NF1	7/95
HYDIN	PIK3R1	1	0.921792	1	Mutually_Exclusive	HYDIN, PIK3R1	2/57
COL6A3	MUC16	1	0.921259	1	Mutually_Exclusive	COL6A3, MUC16	4/81
FLG	EGFR	1	0.920051	1	Mutually_Exclusive	EGFR, FLG	12/124
RB1	APOB	1	0.902321	1	Mutually_Exclusive	APOB, RB1	2/57
PIK3CA	FLG2	1	0.902321	1	Mutually_Exclusive	FLG2, PIK3CA	2/57
PTEN	PIK3R1	0.858542	0.892828	0.953935	Mutually_Exclusive	PIK3R1, PTEN	12/147
USH2A	PTEN	1	0.882258	1	Mutually_Exclusive	PTEN, USH2A	7/141
LRP2	MUC16	1	0.881672	1	Mutually_Exclusive	LRP2, MUC16	4/82
APOB	PIK3R1	1	0.875469	1	Mutually_Exclusive	APOB, PIK3R1	2/58
DNAH2	PIK3R1	1	0.875469	1	Mutually_Exclusive	DNAH2, PIK3R1	2/58
AHNAK2	PIK3CA	1	0.858919	1	Mutually_Exclusive	AHNAK2, PIK3CA	2/58
COL6A3	TP53	0.834523	0.85077	0.932715	Mutually_Exclusive	COL6A3, TP53	8/139
EGFR	MUC17	0.823035	0.839291	0.928688	Mutually_Exclusive	EGFR, MUC17	6/111
HMCN1	TP53	0.8255	0.826791	0.928688	Mutually_Exclusive	HMCN1, TP53	7/138
FLG	IDH1	1	0.826459	1	Mutually_Exclusive	FLG, IDH1	3/74
DNAH5	EGFR	0.81018	0.803796	0.92299	Mutually_Exclusive	DNAH5, EGFR	5/109
HMCN1	EGFR	0.81018	0.803796	0.92299	Mutually_Exclusive	EGFR, HMCN1	5/109
SYNE1	PTEN	0.707097	0.797184	0.869382	Mutually_Exclusive	PTEN, SYNE1	10/147
PCLO	FLG	1	0.78965	1	Mutually_Exclusive	FLG, PCLO	3/75
IDH1	PIK3CA	1	0.782848	1	Mutually_Exclusive	IDH1, PIK3CA	2/60
EGFR	TTN	0.414024	0.764015	0.640243	Mutually_Exclusive	EGFR, TTN	20/154
MUC16	PTEN	0.379161	0.753086	0.61155	Mutually_Exclusive	MUC16, PTEN	17/159
APOB	TP53	0.649081	0.747228	0.837101	Mutually_Exclusive	APOB, TP53	6/138
TP53	MUC16	0.371039	0.730881	0.603487	Mutually_Exclusive	MUC16, TP53	16/156
PCLO	PIK3R1	1	0.727006	1	Mutually_Exclusive	PCLO, PIK3R1	2/62
RB1	PKHD1	1	0.718479	1	Mutually_Exclusive	PKHD1, RB1	2/62
EGFR	PIK3CA	0.548094	0.714343	0.745143	Mutually_Exclusive	EGFR, PIK3CA	7/118
EGFR	RB1	0.548094	0.714343	0.745143	Mutually_Exclusive	EGFR, RB1	7/118
PIK3CA	RYR2	0.782971	0.710436	0.903428	Mutually_Exclusive	PIK3CA, RYR2	3/74
APOB	AHNAK2	1	0.700157	1	Mutually_Exclusive	AHNAK2, APOB	1/45
PKHD1	EGFR	0.644199	0.691865	0.837101	Mutually_Exclusive	EGFR, PKHD1	5/112
LRP2	PIK3CA	1	0.689864	1	Mutually_Exclusive	LRP2, PIK3CA	2/63
ATRX	EGFR	0.55057	0.689502	0.746255	Mutually_Exclusive	ATRX, EGFR	7/119
HYDIN	IDH1	1	0.672953	1	Mutually_Exclusive	HYDIN, IDH1	1/46
APOB	HMCN1	1	0.669137	1	Mutually_Exclusive	APOB, HMCN1	1/46
PIK3R1	OBSCN	0.754624	0.643468	0.888956	Mutually_Exclusive	OBSCN, PIK3R1	2/65
DNAH2	IDH1	1	0.640602	1	Mutually_Exclusive	DNAH2, IDH1	1/47
FLG2	IDH1	1	0.640602	1	Mutually_Exclusive	FLG2, IDH1	1/47
RYR2	PKHD1	0.754274	0.639077	0.888956	Mutually_Exclusive	PKHD1, RYR2	2/66
DNAH2	FLG	0.753436	0.595892	0.888956	Mutually_Exclusive	DNAH2, FLG	2/73
EGFR	TP53	0.057073	0.585666	0.222262	Mutually_Exclusive	EGFR, TP53	22/177
HMCN1	IDH1	1	0.583974	1	Mutually_Exclusive	HMCN1, IDH1	1/49
FLG2	TP53	0.360578	0.581315	0.598746	Mutually_Exclusive	FLG2, TP53	5/140
ATRX	PTEN	0.209831	0.581214	0.44086	Mutually_Exclusive	ATRX, PTEN	9/153
APOB	LRP2	1	0.567208	1	Mutually_Exclusive	APOB, LRP2	1/50
IDH1	COL6A3	1	0.514741	1	Mutually_Exclusive	COL6A3, IDH1	1/52
IDH1	PKHD1	1	0.514741	1	Mutually_Exclusive	IDH1, PKHD1	1/52
PIK3R1	PIK3CA	0.562283	0.488681	0.754059	Mutually_Exclusive	PIK3CA, PIK3R1	2/73
MUC16	IDH1	0.398724	0.445622	0.626837	Mutually_Exclusive	IDH1, MUC16	2/83
NF1	EGFR	0.0684744	0.429324	0.235787	Mutually_Exclusive	EGFR, NF1	6/130
USH2A	PIK3CA	0.711754	0.418355	0.870351	Mutually_Exclusive	PIK3CA, USH2A	1/59
FLG2	RB1	0.711754	0.418355	0.870351	Mutually_Exclusive	FLG2, RB1	1/59
HMCN1	PIK3CA	0.493511	0.381281	0.702784	Mutually_Exclusive	HMCN1, PIK3CA	1/61
IDH1	TTN	0.157034	0.373208	0.368049	Mutually_Exclusive	IDH1, TTN	3/120
PTEN	PIK3CA	0.0180669	0.351961	0.112918	Mutually_Exclusive	PIK3CA, PTEN	6/158
IDH1	RYR2	0.502307	0.325494	0.712222	Mutually_Exclusive	IDH1, RYR2	1/66
APOB	PTEN	0.0396399	0.289071	0.187996	Mutually_Exclusive	APOB, PTEN	3/149
EGFR	IDH1	0.0552144	0.256026	0.21988	Mutually_Exclusive	EGFR, IDH1	2/116
IDH1	PTEN	0.000399685	0.0744651	0.00817537	Mutually_Exclusive	IDH1, PTEN	1/156
NF1	IDH1	0.05738	0	0.222262	Mutually_Exclusive	IDH1, NF1	0/74
IDH1	SPTA1	0.0940816	0	0.280376	Mutually_Exclusive	IDH1, SPTA1	0/65
RB1	IDH1	0.155878	0	0.367252	Mutually_Exclusive	IDH1, RB1	0/64
IDH1	PCLO	0.24067	0	0.481268	Mutually_Exclusive	IDH1, PCLO	0/53
IDH1	LRP2	0.240856	0	0.481268	Mutually_Exclusive	IDH1, LRP2	0/55
IDH1	OBSCN	0.242773	0	0.481268	Mutually_Exclusive	IDH1, OBSCN	0/56
AHNAK2	IDH1	0.387738	0	0.618731	Mutually_Exclusive	AHNAK2, IDH1	0/50
IDH1	DNAH5	0.392199	0	0.623639	Mutually_Exclusive	DNAH5, IDH1	0/51

## Sheet: S4-Fig1
Gene with CNV-mRNA-Protein correlation
	CNV-mRNA Person correlation (r)	CNV-mRNA Person correlation (p value)	CNV-mRNA-Protein Person correlation (r)	CNV-mRNA-Protein Person correlation (p value)	Tumor vs. Normal UP or Down (FDR < 0.05, FC >|1|)
EGFR	0.601811	7.52971e-16	0.750751	0
PARK7	0.532423	3.90302e-12	0.567927	0
NF2	0.504631	7.16585e-11	0.334023	1.18483e-06
AKT1	0.662492	6.32889e-20	0.324894	2.38677e-06	UP
CHEK2	0.419916	1.19296e-07	0.263712	0.000149354	UP
RAF1	0.599107	1.09291e-15	0.246547	0.000404529	UP
ASNS	0.298318	0.000242592	0.224867	0.00129344
BAX	0.453921	7.72721e-09	0.209481	0.00277088	UP
INPP4B	0.135739	0.101151	0.194987	0.00542206
TP53BP1	0.344583	1.92158e-05	0.191157	0.00642699	DOWN
EEF2K	0.304822	0.000174064	0.190725	0.00655003
MTOR	0.355735	9.78998e-06	0.18742	0.00756433	DOWN
BCL2	0.288599	0.000392707	0.187276	0.0076117
EIF4E	0.267945	0.0010339	0.172605	0.0140331
NOTCH1	0.336235	3.13102e-05	0.171787	0.0145013
MAPK9	0.387931	1.20538e-06	0.170052	0.0155402	DOWN
ITGA2	0.0851222	0.305314	0.163299	0.0202265
STMN1	0.0705186	0.39602	0.161852	0.0213765	DOWN
ATM	0.247664	0.00249134	0.161394	0.0217523
STK11	0.548464	6.42333e-13	0.1596	0.023279
GAB2	0.251687	0.00210397	0.155399	0.0272191	DOWN
ERBB2	0.0604759	0.466835	0.155245	0.0273737
BID	0.388323	1.1734e-06	0.153457	0.0292259
SRC	0.178701	0.0303417	0.142983	0.0423567
A1BG	0.100963	0.22369
A2M	0.0627301	0.450361			UP
A2ML1	0.265608	0.00114821
A2MP1	0.207381	0.0117234
A3GALT2	0.0968749	0.243103
A4GNT	0.0691987	0.404943
AAAS	0.24285	0.00303903			UP
AACS	0.173049	0.0360785			DOWN
AACSP1	-0.0576801	0.487719
AADAC	0.0556295	0.503347
AADAT	0.04477	0.590271
AAGAB	0.415401	1.67819e-07
AAK1	0.129937	0.116737			DOWN
AAMDC	0.311474	0.000122954			UP
AAMP	0.127939	0.122518
AANAT	0.0579106	0.485978
AAR2	0.650995	4.41448e-19			UP
AARD	0.27586	0.000719768
AARS2	0.729846	1.00483e-25
AARSD1	0.244408	0.00285095
AASDH	0.85613	2.05997e-43
AASDHPPT	0.501062	1.02204e-10			DOWN
AASS	0.213957	0.009264
AATF	0.331902	4.01225e-05			UP
AATK	0.126738	0.126098			DOWN
ABAT	0.414956	1.73508e-07
ABCA1	0.346941	1.66978e-05			UP
ABCA10	0.152211	0.0657025
ABCA11P	0.0630963	0.447716
ABCA12	-0.060587	0.466016
ABCA13	0.00443883	0.957446
ABCA17P	0.201589	0.0143468
ABCA2	0.110393	0.183161			DOWN
ABCA3	0.345677	1.80054e-05			DOWN
ABCA4	0.00100497	0.990361
ABCA5	0.130227	0.115919			DOWN
ABCA6	0.195045	0.0179139
ABCA7	-0.0760066	0.360197
ABCA8	0.148644	0.0723629			DOWN
ABCA9	0.231798	0.00472813
ABCB1	0.00486904	0.953326
ABCB10	0.654448	2.48521e-19
ABCB11	-0.0341693	0.681172
ABCB4	-0.0652928	0.432035
ABCB5	0.0313605	0.70612
ABCB6	-0.0315568	0.704365
ABCB8	0.641227	2.15551e-18
ABCB9	0.401481	4.65972e-07
ABCC1	0.216187	0.00854014
ABCC10	0.264658	0.00119793
ABCC11	0.257836	0.0016166
ABCC12	-0.13514	0.102681
ABCC13	-0.0220319	0.791106
ABCC3	0.151165	0.0676021
ABCC4	0.477592	9.55847e-10			UP
ABCC5	0.154078	0.062421			DOWN
ABCC6	0.0164578	0.843162
ABCC6P1	0.154844	0.0611136
ABCC8	0.112158	0.176212			DOWN
ABCC9	0.301839	0.000202878
ABCD2	0.19817	0.0161245
ABCD3	0.209601	0.0108356			UP
ABCD4	0.709052	9.29761e-24			UP
ABCE1	0.264556	0.00120337			UP
ABCF1	0.394712	7.53063e-07
ABCF2	0.683934	1.33233e-21			UP
ABCF3	0.43064	5.19721e-08
ABCG1	-0.013669	0.869479
ABCG2	-0.0516989	0.53402
ABCG4	0.144854	0.0800307			DOWN
ABCG5	0.177765	0.0312343
ABCG8	0.153368	0.063653
ABHD1	0.127905	0.122618
ABHD10	0.353001	1.15778e-05
ABHD11	0.484898	4.85251e-10			UP
ABHD12	0.392825	8.59284e-07
ABHD12B	0.0966382	0.244262
ABHD13	0.607694	3.30715e-16
ABHD14A	0.33063	4.31207e-05
ABHD14B	0.109417	0.187086			UP
ABHD15	0.136166	0.100072			UP
ABHD16A	0.461853	3.90422e-09
ABHD17A	0.509105	4.56521e-11
ABHD17B	0.418336	1.34508e-07			DOWN
ABHD17C	0.292822	0.000319216
ABHD2	0.199491	0.0154159
ABHD3	0.434475	3.83406e-08			UP
ABHD4	0.435073	3.65507e-08			UP
ABHD5	0.352665	1.18172e-05			UP
ABHD6	0.306097	0.000162945			DOWN
ABHD8	0.2495	0.00230717			DOWN
ABI2	0.0703281	0.3973			DOWN
ABI3	-0.0596154	0.47321			UP
ABI3BP	0.139063	0.0929907
ABL1	0.51566	2.33015e-11
ABL2	0.137985	0.0955774
ABLIM2	0.0459591	0.580428			DOWN
ABLIM3	0.0281987	0.73458			DOWN
ABO	0.253305	0.00196422
ABR	0.198139	0.0161416			DOWN
ABRA	0.0438363	0.598053
ABRACL	0.227478	0.00559007
ABT1	0.311167	0.000124968			UP
ABTB1	0.0344317	0.678859			DOWN
ABTB2	-0.00120748	0.988419
ACAA1	0.5294	5.42587e-12
ACAA2	0.272227	0.000851077			UP
ACACA	0.215513	0.00875359			DOWN
ACACB	0.17961	0.0294954			DOWN
ACAD10	0.176882	0.0320967			UP
ACAD11	0.13148	0.112421
ACAD8	0.461626	3.9822e-09
ACAD9	0.46362	3.34543e-09
ACADL	-0.077742	0.349303
ACADM	0.436536	3.25066e-08
ACADS	0.305996	0.000163804
ACADVL	0.342261	2.20415e-05
ACAN	-0.0800904	0.334893
ACAP1	0.258708	0.0015565
ACAP2	0.420795	1.11561e-07
ACAP3	0.0473034	0.569393
ACAT1	0.324142	6.19781e-05
ACAT2	0.405278	3.543e-07
ACBD3	0.661347	7.70865e-20
ACBD4	0.214637	0.00903796
ACBD6	0.456976	5.95272e-09			UP
ACCS	0.260522	0.00143797
ACCSL	0.117832	0.155202
ACD	0.388902	1.12758e-06
ACE	0.122405	0.139683			UP
ACER1	0.256067	0.00174507
ACER2	0.395281	7.236e-07
ACER3	0.187314	0.0230971
ACHE	0.261355	0.0013864
ACIN1	0.497604	1.43606e-10
ACKR2	0.135853	0.100863
ACKR3	0.170992	0.0383821			UP
ACKR4	-0.00645572	0.938143
ACLY	0.265087	0.00117524			UP
ACMSD	0.220663	0.00723678
ACO1	0.693826	2.00367e-22			UP
ACO2	0.510671	3.89272e-11			DOWN
ACOT1	0.381876	1.81851e-06
ACOT11	0.345364	1.8344e-05
ACOT12	0.0514529	0.535971
ACOT13	0.236487	0.00392919
ACOT2	0.589576	3.95231e-15
ACOT4	0.0252771	0.761204			DOWN
ACOT6	0.17958	0.0295227
ACOT7	0.337727	2.87245e-05			DOWN
ACOT8	0.521075	1.3223e-11
ACOX1	0.427947	6.42036e-08
ACOX2	-0.000282374	0.997292			UP
ACOX3	0.213565	0.00939687
ACOXL	0.432714	4.41093e-08
ACP1	0.410281	2.45637e-07
ACP2	0.467328	2.41241e-09
ACP5	-0.0168412	0.839558
ACP6	-0.0455544	0.583769
ACPP	-0.0282492	0.734122
ACRBP	-0.0444204	0.593179
ACRV1	0.353074	1.15262e-05
ACSBG1	0.20729	0.0117615
ACSBG2	0.134914	0.103263
ACSF2	0.0287728	0.729384
ACSF3	0.417212	1.46438e-07
ACSL1	0.112233	0.175921
ACSL3	0.186844	0.0234501
ACSL6	0.245258	0.00275278			DOWN
ACSM1	-0.012039	0.884928
ACSM2A	0.145555	0.0785637
ACSM2B	-0.0278357	0.737871
ACSM3	-0.0971388	0.241815
ACSM4	-0.0381612	0.646308
ACSM5	0.188344	0.0223398
ACSS1	0.136366	0.09957
ACSS2	0.560338	1.58605e-13
ACSS3	0.100342	0.226567
ACTA1	0.091027	0.27286
ACTB	0.133978	0.105699			UP
ACTBL2	-0.0553174	0.505748
ACTBP12	0.0392552	0.636882
ACTC1	-0.0877792	0.29041
ACTG1	0.144647	0.0804661			UP
ACTG2	-0.0171655	0.836511
ACTL10	0.0643799	0.438514
ACTL6A	0.616859	8.86922e-17			UP
ACTL6B	0.0892363	0.282445			DOWN
ACTL7B	0.138558	0.0941948
ACTL8	0.00267627	0.974336
ACTN1	0.346459	1.71855e-05
ACTN2	0.0351516	0.672526			DOWN
ACTN3	0.00574515	0.94494
ACTN4	0.407736	2.96171e-07
ACTR10	0.477319	9.80006e-10
ACTR1B	0.280266	0.000585571			DOWN
ACTR3	0.202714	0.0138004			UP
ACTR3B	0.481717	6.5318e-10			DOWN
ACTR3C	0.0546989	0.510525
ACTR5	0.562313	1.25006e-13
ACTR6	0.348839	1.48997e-05
ACTR8	0.554847	3.04946e-13
ACTRT3	0.631082	1.05433e-17
ACVR1	0.355951	9.66071e-06
ACVR1B	0.103287	0.213157			DOWN
ACVR1C	-0.0116793	0.888344			DOWN
ACVR2A	-0.00480916	0.9539			DOWN
ACVR2B	0.270711	0.000912115
ACVRL1	0.164142	0.0469645
ACY1	0.243395	0.00297192
ACY3	-0.0889811	0.283829			DOWN
ACYP1	0.246389	0.00262694
ACYP2	-0.0186169	0.822905
ADA	0.282851	0.000518005
ADAD2	-0.00603269	0.942189			DOWN
ADAL	0.481334	6.76799e-10
ADAM10	0.490928	2.74001e-10
ADAM11	0.00939134	0.910114			DOWN
ADAM15	0.448431	1.22697e-08
ADAM17	0.425798	7.58974e-08			UP
ADAM19	0.0448321	0.589755
ADAM20	0.260373	0.00144742
ADAM20P1	0.202914	0.0137053
ADAM21	0.192194	0.019694
ADAM21P1	0.110205	0.183912
ADAM22	0.122649	0.13889			DOWN
ADAM23	-0.084573	0.308457			DOWN
ADAM28	-0.0262166	0.75261
ADAM29	-0.0520194	0.531485
ADAM32	0.200501	0.014893
ADAM33	0.297164	0.000257093
ADAM5	0.00820864	0.921395
ADAM9	0.0768498	0.354878			UP
ADAMDEC1	0.0929448	0.262841
ADAMTS1	0.132138	0.110618
ADAMTS10	0.242198	0.00312103
ADAMTS12	0.0151067	0.855892
ADAMTS13	0.211013	0.0103023
ADAMTS15	0.231663	0.00475331
ADAMTS16	0.00697792	0.933151
ADAMTS17	0.19162	0.0200706
ADAMTS18	0.143923	0.0820101
ADAMTS19	-0.095566	0.249559
ADAMTS2	0.00343834	0.967031
ADAMTS20	0.0228289	0.783732
ADAMTS3	0.0492624	0.553491
ADAMTS4	0.24951	0.0023062			DOWN
ADAMTS5	0.19699	0.0167809
ADAMTS6	0.0357391	0.667376
ADAMTS7	0.117633	0.155906
ADAMTS8	0.339011	2.66592e-05			DOWN
ADAMTS9	0.101014	0.223457
ADAMTSL1	0.294503	0.000293677
ADAMTSL2	0.096377	0.245545			DOWN
ADAMTSL3	0.1834	0.0261806
ADAMTSL4	0.0546487	0.510914
ADAMTSL5	-0.0938256	0.258325
ADAP1	-0.0622797	0.453627			DOWN
ADAP2	-0.0102407	0.902023			UP
ADAR	0.258965	0.00153924
ADARB1	0.300674	0.000215299			DOWN
ADAT1	0.45594	6.5056e-09
ADAT2	0.480458	7.34007e-10
ADAT3	0.25963	0.00149523
ADCK1	0.538487	1.99537e-12			DOWN
ADCK2	0.444086	1.75916e-08
ADCK5	0.317854	8.74143e-05
ADCY1	0.278364	0.000640377			DOWN
ADCY10	-0.0503925	0.544418
ADCY10P1	0.0545088	0.511998
ADCY2	-0.0390867	0.63833
ADCY3	0.275482	0.000732506			DOWN
ADCY4	0.200674	0.0148047
ADCY5	0.243254	0.00298913			DOWN
ADCY6	0.493437	2.15275e-10
ADCY7	-0.00563005	0.946042
ADCY8	0.0857317	0.301852
ADCY9	0.301897	0.000202281			DOWN
ADCYAP1	-0.0247793	0.765769			DOWN
ADCYAP1R1	0.136724	0.098677
ADD1	0.24523	0.00275596			DOWN
ADD2	0.0640301	0.441011			DOWN
ADGB	-0.0281836	0.734717
ADH1A	-0.0852224	0.304743
ADH1B	0.0270728	0.744805
ADH1C	-0.18493	0.0249363
ADH4	0.0633231	0.446082
ADH5	0.206777	0.0119759			UP
ADH6	-0.0301353	0.717102
ADH7	0.156153	0.0589335
ADHFE1	-0.0507759	0.541356			DOWN
ADI1	0.214514	0.0090784			UP
ADIG	-0.0660379	0.426788
ADIPOQ	0.0698555	0.400488
ADIPOR1	0.836863	8.95899e-40
ADIPOR2	0.55203	4.24467e-13			DOWN
ADM	0.176464	0.0325123
ADM5	0.160835	0.0516477
ADNP	0.452206	8.93619e-09
ADNP2	0.327695	5.08628e-05
ADORA1	0.67877	3.47849e-21
ADORA2A	0.268647	0.00100165
ADORA2B	0.0834635	0.314869
ADPGK	0.434763	3.74682e-08			UP
ADPRH	0.181174	0.0280867			UP
ADPRHL1	0.15071	0.0684414			DOWN
ADPRHL2	0.595308	1.83368e-15			UP
ADPRM	0.340242	2.48131e-05			UP
ADRA1A	0.199724	0.0152941
ADRA1B	0.0990948	0.232421			DOWN
ADRA1D	0.295187	0.00028383
ADRA2B	0.0318731	0.701543
ADRA2C	0.152002	0.0660791			DOWN
ADRB2	0.142993	0.0840262
ADRB3	0.225937	0.00593002
ADRM1	0.402153	4.43999e-07
ADSL	0.523667	1.00466e-11			UP
ADTRP	0.0705112	0.396069
AEBP1	0.503118	8.33443e-11			UP
AEBP2	0.514096	2.73922e-11
AEN	0.383627	1.61591e-06			UP
AFAP1	0.0813893	0.327088
AFAP1L1	-0.00812094	0.922232			UP
AFF1	0.0240831	0.772167
AFF3	0.150299	0.0692078			DOWN
AFF4	0.197132	0.0167011
AFG3L1P	0.26812	0.00102578
AFG3L2	0.609278	2.64233e-16			DOWN
AFMID	0.0334571	0.687467			DOWN
AFP	0.0882878	0.287613
AFTPH	0.244147	0.00288166			DOWN
AGA	0.233173	0.00447994			UP
AGAP1	0.0461888	0.578536			DOWN
AGAP2	0.665581	3.70046e-20
AGAP3	0.242731	0.00305389			DOWN
AGBL1	0.0693053	0.404217
AGBL2	0.159282	0.053977
AGBL3	0.311756	0.000121136
AGBL4	0.341061	2.3651e-05			DOWN
AGBL5	0.195162	0.0178443			UP
AGER	0.0622116	0.454121
AGFG1	0.111022	0.180662
AGFG2	0.149343	0.0710166
AGGF1	0.429497	5.6864e-08
AGK	0.562592	1.20846e-13
AGL	0.14247	0.0851771
AGMAT	0.0664808	0.423687
AGMO	0.341534	2.30035e-05
AGO1	0.228732	0.00532643
AGO2	0.325032	5.89994e-05
AGO3	0.132879	0.108618
AGO4	0.016526	0.842521
AGPAT1	0.416667	1.52579e-07
AGPAT2	0.234226	0.00429781
AGPAT3	0.228501	0.00537416			DOWN
AGPAT4	0.386045	1.37132e-06			DOWN
AGPAT5	0.0630032	0.448388			UP
AGPS	-0.00562855	0.946056
AGR2	0.00438539	0.957958
AGR3	0.0805328	0.332222
AGRN	0.0405614	0.625703
AGRP	0.0283678	0.733048
AGT	-0.0350575	0.673353
AGTPBP1	0.417772	1.40374e-07			DOWN
AGTR1	-0.0213551	0.797383
AGTRAP	0.343488	2.05021e-05			UP
AGXT	0.0276209	0.739822
AGXT2	-0.135112	0.102753
AHCTF1	0.341389	2.32003e-05
AHCY	0.482439	6.10739e-10			UP
AHCYL1	0.0275615	0.740361
AHCYL2	0.48699	3.9848e-10
AHDC1	0.386017	1.37392e-06
AHI1	0.491757	2.53066e-10			DOWN
AHNAK	0.0795304	0.338294
AHNAK2	0.0766129	0.356368
AHR	0.0591783	0.476466
AHRR	-0.0212287	0.798557
AHSA1	0.579405	1.4887e-14			DOWN
AHSG	0.101796	0.219875
AHSP	0.118119	0.154192
AICDA	0.027512	0.74081
AIDA	0.459813	4.66153e-09			UP
AIF1	0.000711244	0.993178
AIF1L	0.185531	0.0244612
AIFM3	-0.0564716	0.496898			DOWN
AIG1	0.371872	3.52408e-06
AIM2	-0.0463507	0.577203
AIMP1	0.235555	0.00407755			UP
AIMP2	0.518794	1.68077e-11			UP
AIP	0.0873677	0.292686
AIPL1	0.0586752	0.480229
AIRE	-0.055555	0.50392
AIRN	0.0185964	0.823097
AJAP1	-0.0279894	0.736477			DOWN
AJUBA	0.448251	1.24561e-08			UP
AK1	0.205953	0.0123277
AK2	0.49823	1.35078e-10			UP
AK3	0.511245	3.671e-11
AK4	0.302487	0.000196272
AK5	-0.0684217	0.410251			DOWN
AK7	-0.145017	0.0796869
AK8	0.13063	0.114784
AK9	0.225357	0.00606252
AKAP1	0.326573	5.41527e-05
AKAP10	0.498878	1.26751e-10
AKAP12	0.280731	0.000572863
AKAP13	0.289736	0.000371518
AKAP2	0.0894966	0.281038
AKAP3	0.35228	1.20981e-05
AKAP5	0.160641	0.051934			DOWN
AKAP6	0.25478	0.00184426			DOWN
AKAP7	0.18946	0.0215435
AKAP8	0.512111	3.35956e-11
AKAP8L	0.432977	4.31953e-08
AKAP9	0.482761	5.92697e-10
AKIP1	0.578813	1.60579e-14			UP
AKIRIN1	0.415874	1.6196e-07
AKIRIN2	0.536511	2.48646e-12
AKNA	0.233674	0.00439247
AKNAD1	0.112547	0.174711
AKR1A1	0.273797	0.000791836			UP
AKR1B1	0.27111	0.000895663			UP
AKR1B10	-0.00792963	0.924059
AKR1B15	-0.12424	0.1338
AKR1D1	0.115551	0.16341
AKR7A2	0.467793	2.31484e-09			UP
AKR7A3	0.129	0.119423
AKR7L	0.109	0.188781
AKT1S1	0.561266	1.4184e-13			UP
AKT2	0.519	1.64477e-11			UP
AKT3	0.652579	3.3947e-19			DOWN
AKTIP	0.363675	5.96273e-06
ALAD	0.374794	2.91134e-06			DOWN
ALAS1	0.394895	7.43454e-07
ALB	-0.084012	0.311689
ALCAM	0.355112	1.01728e-05			DOWN
ALDH16A1	0.457225	5.82695e-09
ALDH1A1	0.124997	0.131429
ALDH1A2	0.214174	0.00919124
ALDH1A3	0.193618	0.0187868
ALDH1B1	0.575797	2.35673e-14
ALDH1L1	-0.00305606	0.970695
ALDH1L2	0.179635	0.0294721
ALDH2	0.179798	0.0293235			DOWN
ALDH3A1	-0.0605781	0.466081
ALDH3A2	0.276759	0.00069029			UP
ALDH3B1	0.0217949	0.793302			UP
ALDH3B2	0.0943071	0.255879
ALDH4A1	0.0692563	0.404551
ALDH5A1	0.397494	6.1903e-07			DOWN
ALDH6A1	0.401138	4.77537e-07			DOWN
ALDH7A1	0.326868	5.32699e-05
ALDH8A1	0.405432	3.50335e-07			DOWN
ALDH9A1	0.198471	0.0159606			UP
ALDOA	0.124569	0.132765
ALDOB	0.325825	5.64559e-05
ALDOC	0.233296	0.00445832
ALG1	0.365525	5.30212e-06			UP
ALG10	0.403249	4.10311e-07
ALG10B	0.306867	0.000156557
ALG14	0.36423	5.75671e-06
ALG1L	0.234617	0.00423199
ALG1L13P	0.158379	0.0553694
ALG1L2	0.122697	0.138735
ALG2	0.584834	7.37677e-15			UP
ALG3	0.521883	1.21399e-11			UP
ALG6	0.0723061	0.384125			UP
ALG8	0.260064	0.00146711			UP
ALG9	0.331728	4.05199e-05
ALK	0.0362171	0.663197
ALKBH1	0.686191	8.70581e-22			UP
ALKBH2	0.242738	0.00305292			UP
ALKBH3	0.425764	7.60997e-08			UP
ALKBH4	0.670594	1.52824e-20
ALKBH5	0.279775	0.000599289
ALKBH6	0.25221	0.00205784
ALKBH7	0.357585	8.7321e-06
ALKBH8	0.373771	3.11345e-06
ALLC	0.334492	3.4611e-05
ALMS1	0.139264	0.0925151
ALOX12	0.130752	0.114442
ALOX12B	0.095543	0.249673
ALOX12P2	0.206614	0.0120448
ALOX15	0.0727352	0.381302
ALOX15B	0.0481394	0.562581
ALOXE3	0.00428079	0.95896
ALPK1	0.105627	0.202917
ALPK2	0.27141	0.0008835
ALPK3	0.091636	0.269651
ALPL	-0.0372705	0.654024
ALPP	-0.138303	0.0948082
ALS2	0.0325156	0.69582			DOWN
ALS2CL	-0.010048	0.903858
ALX1	0.283614	0.000499475
ALX3	0.151065	0.067786
ALX4	0.00967898	0.907373
ALYREF	0.149261	0.0711741			UP
AMACR	0.1308	0.114308
AMBN	0.0330329	0.691226
AMBP	0.186814	0.0234729
AMBRA1	0.294808	0.000289255			DOWN
AMD1	0.300157	0.00022103
AMDHD1	0.0223403	0.788251
AMDHD2	0.140287	0.0901205
AMER3	-0.0556523	0.503172			DOWN
AMFR	0.531797	4.17954e-12
AMH	0.122338	0.139903
AMHR2	0.194202	0.0184255
AMIGO1	0.0751718	0.365513			DOWN
AMIGO2	0.204276	0.0130721
AMIGO3	0.0932349	0.261348
AMMECR1L	0.277115	0.000678918			UP
AMN	0.114608	0.166895
AMN1	0.256915	0.00168233			DOWN
AMOTL1	0.158665	0.054926
AMOTL2	0.326605	5.40554e-05
AMPD1	0.265398	0.00115904
AMPD2	0.442501	2.00355e-08			DOWN
AMPD3	0.0727175	0.381418
AMPH	0.0268203	0.747104			DOWN
AMT	0.207947	0.0114914
AMY1B	0.220763	0.00720983
AMY2A	0.0221539	0.789977
AMY2B	0.0352582	0.671591
AMZ1	0.242703	0.00305733			DOWN
AMZ2	0.172056	0.0371757
AMZ2P1	0.209473	0.0108853
ANAPC1	0.578764	1.61589e-14
ANAPC10	0.325527	5.73988e-05			UP
ANAPC11	0.134544	0.104219			UP
ANAPC13	0.392587	8.73672e-07			UP
ANAPC15	0.230702	0.0049347
ANAPC2	0.396957	6.42968e-07
ANAPC4	0.235795	0.00403891
ANAPC5	0.221309	0.00706391
ANAPC7	0.350093	1.38146e-05			UP
ANG	0.0737249	0.37484			UP
ANGEL1	0.485817	4.45103e-10
ANGEL2	0.43764	2.9743e-08
ANGPT1	0.202126	0.0140836
ANGPT2	-0.19295	0.0192081			UP
ANGPT4	-0.138125	0.0952388
ANGPTL1	0.162009	0.0499429
ANGPTL2	0.304267	0.000179119
ANGPTL3	0.00746052	0.928539
ANGPTL4	-0.000971446	0.990683
ANGPTL5	0.00530042	0.949196
ANGPTL6	-0.140895	0.0887214
ANGPTL7	-0.254916	0.0018335
ANK1	0.160447	0.0522213			DOWN
ANK2	0.134903	0.103292			DOWN
ANKAR	0.173293	0.035814
ANKDD1A	0.307665	0.000150187
ANKDD1B	0.394155	7.83068e-07
ANKEF1	0.00674715	0.935357
ANKFN1	0.119487	0.149442
ANKFY1	0.262581	0.00131344
ANKH	0.0205334	0.80502			DOWN
ANKHD1	0.111933	0.17709
ANKIB1	0.620934	4.87164e-17
ANKK1	0.0236463	0.776189
ANKLE1	0.341946	2.24538e-05
ANKLE2	0.24791	0.00246593
ANKMY1	0.0836697	0.313671
ANKMY2	0.464536	3.08704e-09
ANKRA2	0.263952	0.00123612
ANKRD10	0.355571	9.88982e-06
ANKRD11	0.394951	7.40575e-07			DOWN
ANKRD12	0.31725	9.0313e-05			DOWN
ANKRD13A	0.366277	5.05373e-06
ANKRD13B	0.288966	0.000385745
ANKRD13C	0.342783	2.13734e-05			DOWN
ANKRD13D	0.248798	0.00237604			DOWN
ANKRD17	0.0996951	0.22959
ANKRD18A	0.135531	0.10168
ANKRD18B	0.109517	0.18668
ANKRD18DP	0.00714699	0.931535
ANKRD19P	0.246463	0.00261884			DOWN
ANKRD20A1	0.0993203	0.231355
ANKRD20A11P	0.121629	0.142231
ANKRD20A2	0.107139	0.196487
ANKRD20A3	0.0395051	0.634737
ANKRD20A4	0.140456	0.0897291
ANKRD20A5P	-0.188038	0.0225628
ANKRD20A8P	0.451295	9.65043e-09
ANKRD23	0.24243	0.00309158
ANKRD24	-0.0578687	0.486294			DOWN
ANKRD26P1	0.0235445	0.777128
ANKRD27	0.389314	1.096e-06
ANKRD28	0.433606	4.10905e-08
ANKRD29	0.021353	0.797402
ANKRD30B	-0.0912482	0.271692
ANKRD30BL	-0.0114102	0.8909
ANKRD31	0.100171	0.227361
ANKRD33	-0.0150892	0.856057
ANKRD33B	0.244045	0.0028938			DOWN
ANKRD34A	0.0971904	0.241564			DOWN
ANKRD34B	0.0444164	0.593212
ANKRD34C	0.0548514	0.509345
ANKRD35	0.024419	0.769078
ANKRD36	0.029814	0.719992
ANKRD36B	0.257409	0.00164677
ANKRD36BP2	-0.0874388	0.292292
ANKRD36C	0.000330559	0.99683
ANKRD37	0.211235	0.0102207
ANKRD39	0.270927	0.000903178			DOWN
ANKRD40	0.244493	0.00284095
ANKRD42	0.180374	0.0287997
ANKRD44	0.0991772	0.232031
ANKRD45	0.0603841	0.467513
ANKRD46	0.147698	0.0742197			DOWN
ANKRD49	0.272223	0.000851235			UP
ANKRD50	-0.0782944	0.345879
ANKRD52	0.126224	0.127653
ANKRD53	0.0732665	0.377824
ANKRD54	0.523851	9.85093e-12
ANKRD55	0.0939219	0.257834
ANKRD6	0.390656	9.99007e-07
ANKRD61	0.299265	0.000231252
ANKRD62	-0.0068948	0.933945
ANKRD63	-0.106202	0.200454
ANKRD65	0.127764	0.123035			DOWN
ANKRD66	0.00240959	0.976892
ANKRD7	0.17463	0.0343883
ANKRD9	0.466905	2.50461e-09
ANKS1A	0.276713	0.000691757
ANKS1B	-0.00271894	0.973927			DOWN
ANKS3	0.267816	0.00103994
ANKS4B	0.136552	0.0991054
ANKS6	0.380648	1.97468e-06
ANKUB1	0.220158	0.00737441
ANKZF1	-0.0557462	0.502451
ANLN	0.202619	0.0138459			DOWN
ANO1	0.0201051	0.809009
ANO10	0.465074	2.94418e-09
ANO2	-0.00360666	0.965418
ANO3	-0.159655	0.0534094			DOWN
ANO4	-0.0713203	0.390658			DOWN
ANO5	0.105591	0.203068			DOWN
ANO6	0.371975	3.50052e-06			UP
ANO7	0.143256	0.083452
ANO8	0.299972	0.000223108
ANO9	-0.0351309	0.672709
ANP32A	0.220273	0.00734291
ANP32AP1	0.12593	0.12855
ANP32B	0.480723	7.16251e-10			UP
ANP32BP1	-0.0838026	0.3129
ANP32D	-0.0807649	0.330826
ANP32E	0.229087	0.00525401
ANPEP	0.116907	0.158492
ANTXR1	0.319738	7.89199e-05			UP
ANTXR2	0.0711674	0.391677			UP
ANXA1	0.330692	4.29702e-05			UP
ANXA10	-0.00621082	0.940485
ANXA13	0.0619289	0.456179
ANXA2	0.344086	1.979e-05			UP
ANXA2R	0.224775	0.0061983			UP
ANXA3	-0.0616523	0.458197
ANXA4	0.253547	0.00194407
ANXA5	0.254097	0.00189898			UP
ANXA6	0.203776	0.0133015			DOWN
ANXA9	0.0965178	0.244853
AOAH	-0.175345	0.0336462
AOC1	-0.0184464	0.824501
AOC2	0.0886114	0.285843
AOC3	0.0728371	0.380634
AOC4P	0.104788	0.206544
AOX1	-0.0344578	0.678629
AOX2P	-0.133627	0.106625
AP1AR	0.0830462	0.317303
AP1B1	0.353057	1.15381e-05
AP1G1	0.555623	2.7824e-13
AP1G2	0.288453	0.000395509
AP1M1	0.586957	5.58547e-15
AP1M2	0.131411	0.112611
AP1S1	0.318583	8.40271e-05			DOWN
AP1S3	0.109301	0.187556
AP2A1	0.381942	1.81043e-06			DOWN
AP2A2	0.400925	4.84892e-07			DOWN
AP2B1	0.366054	5.12646e-06			DOWN
AP2M1	0.542069	1.33404e-12			DOWN
AP2S1	0.484357	5.10553e-10
AP3B1	0.25341	0.00195542			UP
AP3B2	0.0240926	0.77208			DOWN
AP3D1	0.426427	7.22832e-08
AP3M2	0.193316	0.0189762			DOWN
AP3S1	0.156328	0.0586461
AP3S2	0.509996	4.17002e-11
AP4B1	0.478884	8.48803e-10
AP4E1	0.392742	8.64313e-07
AP4M1	0.609476	2.56918e-16			UP
AP4S1	0.535983	2.63665e-12			DOWN
AP5B1	0.163772	0.0474694
AP5M1	0.633047	7.78837e-18			DOWN
AP5S1	0.655564	2.06054e-19			UP
AP5Z1	0.516577	2.11836e-11
APAF1	0.271472	0.000880994
APBA1	0.281951	0.000540674			DOWN
APBA2	0.0807669	0.330813			DOWN
APBA3	0.626137	2.23827e-17			UP
APBB1	0.24108	0.00326632			DOWN
APBB2	0.102603	0.216221
APBB3	0.121014	0.144271
APC	0.108578	0.190509			DOWN
APC2	0.364377	5.70351e-06
APCDD1	0.0445455	0.592138
APCDD1L	-0.0749588	0.366877
APEH	0.49528	1.80105e-10			UP
APEX1	0.571243	4.17579e-14			UP
APH1A	0.455068	7.00835e-09			UP
APH1B	0.366645	4.93632e-06
API5	0.515726	2.31413e-11
APIP	0.44094	2.27619e-08
APLF	0.154174	0.062256
APLNR	0.0542239	0.514209
APLP1	0.023701	0.775685			DOWN
APLP2	0.172328	0.0368728
APMAP	0.532572	3.83984e-12
APOA1	0.0700616	0.399096
APOA2	0.0510926	0.538833
APOA5	0.140361	0.0899485
APOB	0.0301413	0.717048
APOBEC2	0.142792	0.0844676
APOBEC3A	0.0101418	0.902965
APOBEC3B	0.26428	0.00121823			UP
APOBEC3C	0.312572	0.000116008			UP
APOBEC3D	0.203557	0.0134029
APOBEC3F	0.320218	7.68799e-05			UP
APOBEC3G	0.202368	0.0139666			UP
APOBEC3H	0.127954	0.122473
APOBEC4	-0.0434055	0.601658
APOBR	-0.0275405	0.740552
APOC1	0.0050406	0.951684
APOC1P1	-0.0253054	0.760944
APOC2	-0.0181286	0.827477
APOD	0.033233	0.689452
APOE	-0.00530813	0.949123
APOF	-0.0741405	0.372146
APOH	0.111475	0.178878
APOL1	0.124981	0.131477
APOL2	0.31727	9.02154e-05
APOL3	0.220737	0.00721675
APOL4	0.220088	0.00739383
APOL5	0.123158	0.137245
APOL6	0.262227	0.00133414
APOLD1	0.0299075	0.719151
APOM	0.124437	0.133179			UP
APP	0.199701	0.0153061			DOWN
APPBP2	0.436643	3.22276e-08
APPL1	0.522441	1.14434e-11
APPL2	0.185103	0.0247982			UP
APRT	0.325072	5.88689e-05			UP
APTX	0.747089	1.68976e-27
AQP1	0.0537543	0.517864
AQP10	0.0767433	0.355547
AQP11	0.273318	0.000809508
AQP2	0.0950266	0.252253
AQP3	0.262316	0.00132893			DOWN
AQP4	0.157823	0.0562425
AQP5	0.208614	0.0112228
AQP6	0.289209	0.000381202
AQP7	-0.0350681	0.67326
AQP8	0.193904	0.0186089
AQP9	0.0638175	0.442532
AQR	0.452965	8.37991e-09
ARAP1	0.0990936	0.232427
ARAP2	0.0920015	0.267737			DOWN
ARAP3	0.0865142	0.297444			UP
ARC	-0.037879	0.648748
ARCN1	0.297894	0.000247825
AREG	0.121044	0.144174
AREL1	0.534782	3.01097e-12			DOWN
ARF1	0.622503	3.85927e-17
ARF3	0.592718	2.59901e-15			DOWN
ARF4	0.503771	7.80902e-11			UP
ARF5	0.518825	1.67527e-11
ARF6	0.681065	2.2766e-21			UP
ARFGAP1	0.492124	2.44293e-10
ARFGAP2	0.488447	3.47113e-10			DOWN
ARFGEF1	0.551354	4.59338e-13
ARFGEF2	0.268396	0.00101307			DOWN
ARFIP1	0.485755	4.47718e-10			UP
ARFIP2	0.655258	2.16932e-19
ARFRP1	0.601402	7.96763e-16
ARG1	0.302402	0.000197121
ARG2	0.0554796	0.5045
ARGLU1	0.436143	3.35494e-08
ARHGAP1	0.307569	0.000150939
ARHGAP10	0.107411	0.195347
ARHGAP11A	0.116048	0.161596			UP
ARHGAP15	-0.0806758	0.331361
ARHGAP17	0.41745	1.43831e-07			UP
ARHGAP18	0.191009	0.0204784			UP
ARHGAP20	0.196076	0.0173054			DOWN
ARHGAP23	0.338925	2.67929e-05			DOWN
ARHGAP23P1	0.0449137	0.589077
ARHGAP24	-0.0610622	0.462519
ARHGAP25	0.186288	0.023874			UP
ARHGAP26	0.16857	0.0412526			DOWN
ARHGAP27	0.0590192	0.477654
ARHGAP28	0.313512	0.000110351
ARHGAP29	0.0734457	0.376656
ARHGAP30	-0.0345645	0.677689
ARHGAP31	0.383422	1.63846e-06			UP
ARHGAP32	0.390495	1.01018e-06			DOWN
ARHGAP33	0.127798	0.122934
ARHGAP35	0.195301	0.017761			DOWN
ARHGAP39	0.246365	0.00262949
ARHGAP40	-0.110625	0.182237
ARHGAP42	0.19761	0.0164331			UP
ARHGAP44	0.14562	0.0784297			DOWN
ARHGAP5	0.3978	6.0575e-07			DOWN
ARHGAP9	0.112277	0.175753
ARHGDIA	0.307376	0.000152467
ARHGDIB	0.0807684	0.330804			UP
ARHGDIG	-0.0277379	0.738759			DOWN
ARHGEF1	0.295754	0.000275919
ARHGEF10	0.24935	0.00232175
ARHGEF10L	0.221949	0.00689654
ARHGEF11	0.760717	5.25689e-29			DOWN
ARHGEF12	0.283301	0.000506984			DOWN
ARHGEF15	0.00268847	0.974219
ARHGEF16	0.122099	0.140685
ARHGEF17	0.183507	0.026092			DOWN
ARHGEF18	0.496606	1.5831e-10
ARHGEF19	0.1236	0.135829
ARHGEF2	0.277657	0.000661945
ARHGEF25	0.744217	3.41323e-27
ARHGEF26	0.120559	0.1458			UP
ARHGEF28	0.0365428	0.660355			DOWN
ARHGEF3	0.318815	8.29761e-05
ARHGEF33	-0.100034	0.228002
ARHGEF35	0.0485988	0.558854
ARHGEF37	0.0922649	0.266364			DOWN
ARHGEF38	0.10669	0.198379
ARHGEF39	0.517293	1.96622e-11
ARHGEF4	-0.0860205	0.30022			DOWN
ARHGEF40	0.517475	1.92919e-11			UP
ARHGEF5	-0.0544793	0.512227
ARHGEF7	0.413565	1.92531e-07			DOWN
ARID1A	0.146438	0.0767499
ARID1B	0.410299	2.45323e-07
ARID2	0.348316	1.53765e-05
ARID3A	-0.15646	0.0584302
ARID3B	0.115923	0.162048
ARID3C	0.349203	1.45772e-05
ARID4A	0.45322	8.20076e-09			DOWN
ARID4B	0.422525	9.77221e-08
ARID5A	-0.117532	0.156264			UP
ARIH1	0.488023	3.61353e-10
ARIH2	0.41647	1.5486e-07
ARIH2OS	0.354207	1.0754e-05
ARL1	0.387188	1.26834e-06
ARL10	0.0720886	0.385561
ARL13B	0.273327	0.000809173			UP
ARL14EP	0.464621	3.06395e-09
ARL14EPL	0.0671655	0.418918
ARL15	0.0882265	0.287949			DOWN
ARL16	0.132859	0.108669
ARL17A	0.183994	0.0256916
ARL17B	0.101739	0.220135
ARL2	0.187595	0.0228887
ARL2BP	0.384839	1.48856e-06			UP
ARL4A	0.368192	4.47063e-06
ARL4C	0.142473	0.0851716
ARL4D	0.16038	0.0523206
ARL5A	0.237757	0.00373474			UP
ARL5C	-0.122794	0.138419
ARL6	0.304538	0.000176628			DOWN
ARL6IP1	0.432591	4.45421e-08
ARL6IP4	0.143139	0.0837069
ARL6IP5	0.167821	0.0421761
ARL6IP6	-0.0693856	0.403672			UP
ARL8A	0.214529	0.00907349			DOWN
ARL8B	0.422823	9.55039e-08			DOWN
ARL9	0.587777	5.01405e-15
ARMC1	0.401971	4.49867e-07
ARMC10	0.391095	9.69134e-07
ARMC12	0.369473	4.11667e-06
ARMC2	0.236795	0.00388117
ARMC5	0.316395	9.45689e-05
ARMC6	0.581993	1.06689e-14
ARMC7	0.395723	7.01446e-07			UP
ARMC8	0.462679	3.63262e-09
ARMC9	0.206219	0.0122133
ARNT	0.561512	1.377e-13
ARNT2	0.2153	0.00882213			DOWN
ARNTL	0.396917	6.44821e-07
ARNTL2	0.36559	5.28023e-06
ARPC1A	0.60712	3.58642e-16			UP
ARPC1B	0.109274	0.187664			UP
ARPC2	0.143751	0.0823803			UP
ARPC3	0.176875	0.0321037			UP
ARPC4	0.297843	0.00024846
ARPC5	0.0928766	0.263193			UP
ARPC5L	0.6258	2.35501e-17			DOWN
ARPP19	0.5129	3.09836e-11			DOWN
ARPP21	0.324302	6.14345e-05			DOWN
ARRB1	-0.0172921	0.835322			DOWN
ARRB2	0.211009	0.0103041
ARRDC1	0.346258	1.73926e-05
ARRDC2	0.00653862	0.93735
ARRDC3	0.211683	0.0100574			UP
ARRDC4	0.127304	0.1244
ARRDC5	-0.00813458	0.922102
ARSB	0.042299	0.610964
ARSG	0.190617	0.0207431
ARSI	-0.0149141	0.85771
ARSJ	0.202401	0.0139507
ARSK	0.33533	3.29844e-05			UP
ART1	0.0874962	0.291974
ART3	0.0727674	0.381091
ART4	-0.0477874	0.565444
ART5	0.00395529	0.962078
ARTN	0.0777839	0.349042
ARV1	0.124694	0.132372
ARVCF	0.279793	0.000598796
ASAH1	0.11599	0.161805			UP
ASAP1	0.659918	9.84836e-20
ASAP2	0.0861995	0.299212
ASAP3	0.306674	0.000158141			UP
ASB1	-0.0260305	0.754309			DOWN
ASB10	0.033798	0.684451
ASB14	0.382945	1.69209e-06
ASB16	0.176236	0.032741
ASB18	0.00370708	0.964456
ASB2	0.00937209	0.910298
ASB3	0.0303926	0.714791
ASB4	-0.0986283	0.234638
ASB5	0.050094	0.546807
ASB6	0.659989	9.72964e-20
ASB7	0.530887	4.61579e-12
ASB8	0.511071	3.73676e-11
ASCC2	0.72128	6.81826e-25			UP
ASCC3	0.496375	1.61923e-10			UP
ASCL1	0.0183916	0.825014
ASCL2	0.0321116	0.699416
ASCL4	-0.0545065	0.512015
ASCL5	0.235649	0.00406231
ASF1A	0.525519	8.24422e-12
ASF1B	0.174416	0.0346135			UP
ASGR1	0.327757	5.06871e-05
ASGR2	0.112223	0.175963
ASH1L	0.31878	8.31378e-05			DOWN
ASH2L	0.610215	2.31235e-16
ASIC1	0.124736	0.132241
ASIC2	0.0630012	0.448402			DOWN
ASIC3	0.251645	0.00210773
ASIC4	-0.0157355	0.849963
ASIC5	0.0979152	0.238055
ASIP	0.041046	0.621578			UP
ASL	0.364549	5.6415e-06
ASNSD1	0.129518	0.117933
ASPA	-0.0230885	0.781335			DOWN
ASPDH	-0.124922	0.131661			DOWN
ASPG	0.0927248	0.263978
ASPH	0.261972	0.00134924
ASPHD1	0.0651948	0.432728			DOWN
ASPHD2	0.325072	5.88673e-05			DOWN
ASPM	0.192633	0.0194106			UP
ASPN	0.0684162	0.410288
ASPRV1	-0.0570003	0.492871
ASPSCR1	0.331679	4.06341e-05
ASRGL1	0.110648	0.182142			DOWN
ASS1	0.131261	0.113027
ASTE1	0.481772	6.49833e-10			UP
ASTL	0.675364	6.48123e-21
ASTN1	0.0932366	0.261339			DOWN
ASTN2	0.170769	0.03864
ASXL1	0.493173	2.20829e-10
ASXL2	0.304627	0.000175821
ASXL3	0.0282301	0.734295
ATAD2	0.504799	7.04641e-11			UP
ATAD2B	0.375322	2.81209e-06
ATAD3A	0.364996	5.4836e-06
ATAD3B	0.243531	0.00295549
ATAD3C	0.118455	0.153012
ATAD5	0.201342	0.0144691
ATAT1	0.278446	0.000637937
ATCAY	0.152995	0.0643085			DOWN
ATF1	0.44836	1.23434e-08			UP
ATF2	0.254377	0.00187637
ATF3	0.00193657	0.981428
ATF4	0.523299	1.04469e-11			UP
ATF4P4	0.0544796	0.512224
ATF5	0.175666	0.0333181			UP
ATF6	0.297176	0.000256946
ATF6B	0.314434	0.000105054			UP
ATF7	0.361885	6.67591e-06			UP
ATF7IP	-0.00269523	0.974154			UP
ATF7IP2	-0.0589765	0.477973
ATG10	0.271465	0.00088125
ATG12	0.233983	0.00433925
ATG13	0.304292	0.000178882			DOWN
ATG14	0.579559	1.45955e-14
ATG16L2	0.0107726	0.896963
ATG2A	0.352504	1.19338e-05
ATG2B	0.361593	6.79938e-06			DOWN
ATG3	0.511786	3.47348e-11			UP
ATG4B	0.106629	0.198641
ATG4C	0.0752673	0.364902
ATG4D	0.591829	2.92791e-15
ATG5	0.534284	3.18121e-12
ATG7	0.318873	8.27175e-05
ATG9A	0.100513	0.225771			DOWN
ATG9B	0.438937	2.67844e-08
ATIC	0.0647061	0.436192
ATL1	0.0855081	0.303119			DOWN
ATL2	0.449737	1.1e-08
ATL3	0.336577	3.06997e-05			UP
ATMIN	0.587297	5.34127e-15			DOWN
ATN1	0.443117	1.90489e-08
ATOH1	-0.0803555	0.33329
ATOH8	0.0361809	0.663513
ATOX1	0.250234	0.00223708
ATP10A	0.14736	0.0748906
ATP10B	0.00860564	0.917607			DOWN
ATP10D	0.157959	0.0560285			UP
ATP11A	0.390703	9.95803e-07
ATP11B	0.246223	0.00264506
ATP13A1	0.488735	3.37731e-10
ATP13A2	0.0970195	0.242397			DOWN
ATP13A3	0.401197	4.75532e-07
ATP13A4	0.118847	0.151649
ATP13A5	0.166609	0.0437053
ATP1A1	0.0681458	0.412145			DOWN
ATP1A2	0.0780371	0.347471			DOWN
ATP1A3	-0.0407868	0.623782			DOWN
ATP1A4	0.067582	0.416033
ATP1B1	-0.0114528	0.890496			DOWN
ATP1B2	0.15758	0.0566284
ATP1B3	0.412516	2.08166e-07			UP
ATP2A1	0.225925	0.00593271
ATP2A2	0.289262	0.000380206			DOWN
ATP2A3	0.126568	0.12661
ATP2B1	0.30231	0.000198056			DOWN
ATP2B2	0.159388	0.0538148			DOWN
ATP2B4	0.747688	1.45765e-27
ATP2C1	0.261639	0.00136918			DOWN
ATP2C2	0.249043	0.00235182
ATP4A	0.0659069	0.427708
ATP4B	-0.140172	0.0903873
ATP6AP1L	0.113876	0.169642
ATP6V0A1	0.234939	0.00417834			DOWN
ATP6V0A2	0.599549	1.02847e-15			UP
ATP6V0A4	0.00589572	0.9435
ATP6V0B	0.265069	0.00117617
ATP6V0C	0.275065	0.000746801			DOWN
ATP6V0D1	0.289416	0.000377363			DOWN
ATP6V0D2	-0.0689614	0.40656
ATP6V0E1	0.309334	0.000137626			UP
ATP6V0E2	0.418577	1.32071e-07
ATP6V1A	0.41244	2.09342e-07			DOWN
ATP6V1B1	0.225546	0.00601896
ATP6V1B2	0.141277	0.0878507			DOWN
ATP6V1C1	0.260956	0.00141086			DOWN
ATP6V1C2	0.158967	0.0544591
ATP6V1D	0.390095	1.03854e-06			DOWN
ATP6V1E1	0.497272	1.48351e-10			DOWN
ATP6V1E2	0.229979	0.00507541
ATP6V1F	0.459378	4.8401e-09
ATP6V1G1	0.379035	2.1992e-06			UP
ATP6V1G2	0.0796408	0.337622			DOWN
ATP6V1H	0.144009	0.0818242			DOWN
ATP8A1	0.129378	0.118335			DOWN
ATP8B1	0.0443596	0.593686
ATP8B2	0.466628	2.56684e-09
ATP8B3	-0.164128	0.046984
ATP8B4	0.0506788	0.54213
ATP8B5P	0.237978	0.00370179
ATP9A	0.304704	0.000175125			DOWN
ATP9B	0.259036	0.00153444
ATPAF1	0.276507	0.000698414
ATPAF2	0.386964	1.2879e-06			UP
ATR	0.340362	2.46396e-05
ATRAID	0.123964	0.134673			UP
ATRIP	0.282891	0.000517001
ATRN	0.509472	4.39836e-11			DOWN
ATXN1	0.217521	0.00813168			DOWN
ATXN1L	0.410032	2.50202e-07
ATXN2	0.219031	0.00768993			DOWN
ATXN2L	0.230502	0.00497329
ATXN3	0.466022	2.70804e-09
ATXN7	0.27001	0.000941648
ATXN7L1	0.479969	7.68028e-10
ATXN7L2	0.323841	6.30169e-05
ATXN7L3	0.263974	0.0012349			DOWN
ATXN7L3B	0.445466	1.56972e-08			DOWN
AUH	0.458163	5.3756e-09			DOWN
AUNIP	0.177644	0.031351
AUP1	0.25695	0.00167983			UP
AURKA	0.249276	0.00232896			UP
AURKAIP1	0.266976	0.00107996
AURKB	0.16093	0.0515079			UP
AURKC	0.118282	0.15362
AUTS2	0.279486	0.000607523
AVEN	0.463	3.53219e-09			UP
AVIL	0.274297	0.000773784
AVL9	0.232729	0.00455875			DOWN
AVP	0.10462	0.207277
AVPR1A	0.179796	0.0293254
AVPR1B	0.401839	4.54126e-07
AXDND1	0.0113609	0.891369
AXIN1	0.351369	1.27869e-05
AXIN2	0.239771	0.0034441
AXL	0.0537239	0.518102
AZGP1	-0.138649	0.093979
AZGP1P1	-0.0267878	0.7474
AZI2	0.280695	0.00057384
AZIN1	0.239715	0.00345181
AZU1	-0.115143	0.164913
B2M	0.317861	8.73771e-05			UP
B3GALNT1	0.335459	3.2741e-05
B3GALNT2	0.414174	1.83972e-07
B3GALT1	0.120372	0.14643
B3GALT2	-0.0409803	0.622136			DOWN
B3GALT4	0.0838197	0.312801
B3GALT5	0.328739	4.79703e-05
B3GALT6	0.14138	0.0876186
B3GAT1	0.135353	0.102134			DOWN
B3GAT2	0.0122065	0.883339
B3GAT3	0.301518	0.000206234
B3GNT2	0.256803	0.00169052
B3GNT3	-0.0544668	0.512324
B3GNT4	0.0879513	0.289461			DOWN
B3GNT5	0.233778	0.00437458			UP
B3GNT6	0.0262441	0.752359
B3GNT7	-0.0610684	0.462473
B3GNT8	0.105807	0.20214
B3GNT9	0.288528	0.000394064
B3GNTL1	0.256042	0.0017469
B4GALNT1	0.598453	1.19528e-15
B4GALNT2	0.0139597	0.866729
B4GALNT3	0.0593367	0.475285			DOWN
B4GALNT4	0.168441	0.0414102
B4GALT1	0.177243	0.0317415
B4GALT2	0.0657644	0.42871
B4GALT3	0.479419	8.07962e-10			UP
B4GALT4	0.274428	0.000769133			UP
B4GALT5	0.525577	8.19255e-12
B4GALT6	-0.00106933	0.989744			DOWN
B4GALT7	0.293003	0.00031636			UP
B9D1	0.375004	2.87142e-06
B9D2	0.418798	1.29876e-07
BAALC	0.024307	0.770108
BAAT	0.226766	0.00574493
BABAM1	0.592497	2.67734e-15
BACE1	0.19977	0.0152698			DOWN
BACE2	0.211692	0.0100541			UP
BACH1	0.405358	3.52227e-07			UP
BACH2	0.396673	6.56036e-07
BAD	0.283059	0.000512879
BAG1	0.548744	6.21906e-13
BAG2	0.228056	0.00546717
BAG4	0.381777	1.83068e-06			DOWN
BAG5	0.60662	3.84824e-16
BAG6	0.392459	8.81495e-07
BAGE2	0.00424744	0.959279
BAHD1	0.220077	0.00739677
BAIAP2	0.196911	0.0168259			DOWN
BAIAP2L1	0.108837	0.189449
BAIAP2L2	0.0816745	0.325391			DOWN
BAIAP3	0.0889837	0.283815			DOWN
BAK1	0.297978	0.000246785			UP
BANF1	0.308816	0.000141416			UP
BANF2	0.171141	0.0382118
BANK1	0.0768955	0.354591
BANP	0.218792	0.0077586
BAP1	0.506898	5.70685e-11			DOWN
BARD1	0.105931	0.201612			UP
BARHL1	0.100436	0.226131
BARHL2	0.215892	0.00863303
BARX1	0.234187	0.00430459
BARX2	0.0481706	0.562327
BASP1	-0.0222071	0.789483			DOWN
BATF	0.0767179	0.355707
BATF2	0.030449	0.714285
BATF3	0.0779182	0.348208
BAZ1A	0.464647	3.05707e-09			UP
BAZ1B	0.501878	9.42761e-11
BAZ2A	0.15717	0.0572829
BAZ2B	0.179539	0.0295611
BBC3	0.202167	0.0140638
BBOX1	0.372847	3.30729e-06			UP
BBS1	0.237881	0.00371614
BBS10	0.335887	3.19442e-05
BBS12	0.15879	0.0547315
BBS2	0.497294	1.48029e-10
BBS4	0.421121	1.08816e-07			UP
BBS5	0.205112	0.0126963
BBS7	0.252975	0.00199202			DOWN
BBS9	0.499343	1.21087e-10			UP
BBX	0.211007	0.0103046
BCAM	0.217894	0.0080206
BCAN	0.270676	0.000913576
BCAP29	0.404121	3.85283e-07
BCAR1	0.242956	0.00302591			DOWN
BCAR3	0.335463	3.27334e-05
BCAR4	0.168017	0.0419319
BCAS1	-0.176265	0.0327117			DOWN
BCAS2	0.305123	0.000171377
BCAS3	0.334773	3.40575e-05			DOWN
BCAS4	0.240751	0.00331019			DOWN
BCAT1	0.262459	0.00132057
BCAT2	0.429029	5.89913e-08
BCDIN3D	0.477557	9.58873e-10			UP
BCHE	0.232312	0.00463402			UP
BCKDHA	0.427194	6.80877e-08
BCKDHB	0.199599	0.0153593
BCKDK	0.240941	0.00328481
BCL10	0.49339	2.16257e-10			UP
BCL11A	0.238434	0.00363457			DOWN
BCL11B	0.0604049	0.467359			DOWN
BCL2A1	0.0777532	0.349233
BCL2L1	0.376745	2.56018e-06
BCL2L10	0.159813	0.0531711
BCL2L11	0.464948	2.97699e-09			UP
BCL2L12	0.347944	1.57239e-05			UP
BCL2L13	0.425861	7.55294e-08
BCL2L14	0.158236	0.0555938
BCL2L15	-0.017717	0.831335
BCL2L2	0.415093	1.71744e-07			DOWN
BCL3	0.123851	0.13503
BCL6	0.164658	0.0462668
BCL6B	0.0333536	0.688383
BCL7A	0.111179	0.180043
BCL7B	0.56375	1.05019e-13			UP
BCL7C	0.024133	0.771708			UP
BCL9	0.407867	2.93347e-07
BCL9L	0.213995	0.00925123
BCLAF1	0.379397	2.1469e-06
BCO2	0.00675623	0.93527
BCR	0.081442	0.326774			DOWN
BCRP2	0.0134438	0.871611
BCS1L	0.144057	0.0817232			UP
BCYRN1	-0.0393768	0.635837
BDH1	0.34642	1.72254e-05			DOWN
BDH2	0.196021	0.0173374
BDKRB1	0.0637915	0.442719
BDKRB2	0.135234	0.10244
BDNF	0.0247068	0.766434			DOWN
BDP1	0.235342	0.00411214			DOWN
BEAN1	0.240082	0.00340112
BECN1	0.26153	0.00137574
BEGAIN	0.234308	0.00428395			DOWN
BEND3	0.70711	1.3905e-23
BEND4	0.0589691	0.478029
BEND5	0.284955	0.000468393
BEND6	0.326795	5.34872e-05			DOWN
BEST1	0.011398	0.891017			DOWN
BEST2	0.161503	0.0506712
BEST3	0.587408	5.26391e-15
BEST4	0.207233	0.0117851
BET1	0.520556	1.39663e-11
BET1L	0.470915	1.75167e-09			UP
BFAR	0.236994	0.00385044			UP
BFSP1	0.0994964	0.230524			DOWN
BFSP2	0.0489866	0.555717
BGLAP	0.250167	0.00224336
BHLHA15	0.26929	0.000972947
BHLHA9	0.10011	0.227649
BHLHE22	0.109299	0.187564			DOWN
BHLHE40	0.038725	0.641443
BHLHE41	0.501906	9.40126e-11
BHMT	0.043104	0.604188
BHMT2	0.00144806	0.986112
BICD1	0.30798	0.000147739
BICD2	0.449066	1.16358e-08
BIN1	0.130497	0.115157			DOWN
BIN2	0.037725	0.650082
BIN3	0.498659	1.29513e-10
BIRC2	0.280745	0.000572469			UP
BIRC3	-0.046946	0.572317
BIRC5	0.0350653	0.673285			UP
BIRC6	0.301535	0.000206058			DOWN
BIRC7	-0.00186404	0.982123
BIVM	0.508768	4.72402e-11
BLCAP	0.350735	1.32879e-05			DOWN
BLID	0.0123843	0.881651
BLK	0.126167	0.127826
BLM	0.228002	0.00547864			UP
BLMH	0.321698	7.09039e-05			UP
BLOC1S1	0.278561	0.000634515			UP
BLOC1S3	0.298635	0.000238732
BLOC1S4	0.298582	0.000239375			UP
BLOC1S5	0.38531	1.4417e-06			UP
BLOC1S6	0.469946	1.91052e-09
BLVRA	0.576817	2.07089e-14			UP
BLVRB	0.0414636	0.618032
BLZF1	0.316865	9.22074e-05
BMF	0.100369	0.226439
BMP1	0.553416	3.60855e-13			UP
BMP2	-0.137647	0.0964006
BMP2K	0.137697	0.0962785
BMP3	0.0361385	0.663884
BMP4	0.0931345	0.261864
BMP5	0.0229489	0.782624
BMP6	-0.0257623	0.756761
BMP7	0.310351	0.000130464
BMP8A	-0.0966276	0.244314
BMP8B	-0.0758235	0.361359
BMPER	0.0371812	0.654799
BMPR1B	0.0792526	0.339989
BMPR2	0.299622	0.000227103			DOWN
BNC1	0.137709	0.0962496
BNC2	0.156948	0.0576397
BNIP1	0.153733	0.0630167			UP
BNIP2	0.582367	1.01661e-14			UP
BNIP3L	0.211998	0.00994431
BNIP3P1	-0.0270557	0.74496
BNIPL	0.061386	0.460144
BOC	-0.10146	0.221409
BOD1	0.132323	0.110117			UP
BOD1L1	0.191509	0.0201441			DOWN
BOD1L2	0.0931004	0.262039
BOK	-0.14925	0.0711946			DOWN
BOLA1	0.0194237	0.815364
BOLA2B	0.00439129	0.957901
BOLA3	0.164583	0.046368
BOLL	0.207127	0.0118292
BOP1	0.657057	1.60209e-19
BPGM	0.406397	3.26592e-07			UP
BPHL	0.429341	5.75633e-08
BPI	-0.0403416	0.627579
BPIFB1	0.0900376	0.278128
BPIFB2	0.00261358	0.974937
BPIFB3	0.114215	0.168367
BPIFB4	-0.0167731	0.840197
BPIFB6	0.0678968	0.413859
BPIFC	-0.0125772	0.879822
BPNT1	0.226497	0.00580439			UP
BPTF	0.242924	0.00302984
BRAF	0.393878	7.98371e-07			DOWN
BRAP	0.434981	3.68207e-08
BRAT1	0.626898	1.99513e-17			UP
BRCA1	0.211213	0.0102288			UP
BRD2	0.425178	7.96407e-08
BRD3	0.512665	3.17406e-11
BRD4	0.45579	6.58959e-09
BRD7	0.491693	2.5462e-10
BRD8	0.361938	6.65349e-06
BRD9	0.242983	0.00302248
BRDT	0.21133	0.0101859
BRF1	0.581894	1.08066e-14
BRF2	0.361824	6.7016e-06
BRI3	0.349589	1.42415e-05			UP
BRI3BP	0.339662	2.56678e-05			DOWN
BRICD5	0.159258	0.0540136
BRIP1	0.114992	0.165471
BRIX1	0.217973	0.00799709			UP
BRK1	0.444998	1.63162e-08			UP
BRMS1	0.392537	8.76705e-07			UP
BRMS1L	0.547571	7.12024e-13			DOWN
BROX	0.304119	0.000180485			UP
BRPF1	0.410584	2.40208e-07
BRPF3	0.88276	2.01629e-49
BRSK1	0.177425	0.0315639			DOWN
BRSK2	-0.0130019	0.875796			DOWN
BRWD1	0.350611	1.33885e-05			DOWN
BSCL2	0.14008	0.0906018			DOWN
BSDC1	0.314731	0.000103401
BSG	0.558426	1.99419e-13
BSN	0.167349	0.0427661			DOWN
BSND	0.0171607	0.836555
BSPRY	0.0515203	0.535436			DOWN
BST1	0.213591	0.00938798			UP
BST2	0.0607986	0.464457
BTBD1	0.548098	6.70039e-13
BTBD10	0.550486	5.08161e-13			DOWN
BTBD11	0.301475	0.000206688
BTBD17	0.191766	0.0199745
BTBD18	0.0547889	0.509829
BTBD19	0.103711	0.211276
BTBD2	0.622998	3.5845e-17
BTBD3	0.298336	0.000242363			DOWN
BTBD6	0.621253	4.64692e-17
BTBD7	0.493673	2.10435e-10
BTBD8	0.0393017	0.636483
BTBD9	0.281874	0.000542636			DOWN
BTC	0.0917533	0.269035
BTD	0.421923	1.02339e-07
BTF3	0.206389	0.0121406			UP
BTF3L4	0.212135	0.00989515
BTG1	0.145859	0.0779362			UP
BTG2	0.65198	3.74962e-19
BTG3	0.474639	1.25143e-09			UP
BTG4	0.0708884	0.393541
BTLA	0.21949	0.0075601
BTN1A1	0.00021733	0.997916
BTN2A1	0.37019	3.93027e-06
BTN2A2	0.197324	0.0165928			UP
BTN2A3P	0.070359	0.397092
BTN3A1	0.281978	0.000539971			UP
BTN3A2	0.230551	0.00496384			UP
BTN3A3	0.267989	0.00103184			UP
BTNL10	0.265552	0.00115111
BTNL2	0.168464	0.0413826
BTNL3	-0.000800685	0.992321
BTNL8	-0.0768218	0.355054
BTNL9	-0.183788	0.0258605			DOWN
BUB1	0.324192	6.18062e-05			UP
BUB1B	0.103028	0.214315			UP
BUD13	0.495735	1.72319e-10			UP
BUD31	0.354492	1.05675e-05			UP
BVES	0.240222	0.00338183
BYSL	0.872784	5.1679e-47
BZW1	0.212602	0.00973			UP
BZW2	0.191755	0.0199817
C11orf1	0.279264	0.000613878
C11orf16	0.233444	0.00443244
C11orf21	0.00538968	0.948342
C11orf24	0.287989	0.000404524			UP
C11orf42	-0.00825998	0.920905
C11orf44	-0.0099999	0.904316
C11orf45	-0.0862602	0.29887
C11orf49	0.424741	8.23792e-08
C11orf52	0.099913	0.228568
C11orf53	-0.03707	0.655766
C11orf54	0.394254	7.77668e-07			UP
C11orf58	0.433482	4.14981e-08			UP
C11orf65	0.131036	0.11365
C11orf68	0.412374	2.1038e-07
C11orf71	0.34217	2.21593e-05
C11orf72	0.028574	0.731182
C11orf74	0.331362	4.13708e-05
C11orf80	0.235028	0.0041637
C11orf86	0.0336564	0.685703
C11orf87	-0.0615904	0.458649			DOWN
C11orf88	0.0394693	0.635044
C11orf91	0.160263	0.0524953
C11orf94	0.189966	0.0211901
C11orf95	0.123727	0.135425
C11orf96	0.0852936	0.304338
C12orf10	0.451124	9.79007e-09
C12orf29	0.410552	2.40772e-07
C12orf4	0.334752	3.4099e-05
C12orf40	0.135153	0.102648
C12orf42	-0.294163	0.000298682
C12orf43	0.451583	9.41896e-09			DOWN
C12orf45	0.227587	0.00556677			UP
C12orf49	0.0491924	0.554056
C12orf50	0.192112	0.0197478
C12orf54	0.100751	0.22467
C12orf56	0.184183	0.0255376
C12orf57	0.255963	0.00175287
C12orf60	0.284033	0.000489557
C12orf65	0.23878	0.00358448			UP
C12orf66	0.780718	2.07486e-31
C12orf71	0.198326	0.0160396
C12orf73	0.351363	1.27916e-05
C12orf74	0.033969	0.68294
C12orf75	0.0624522	0.452374
C12orf76	0.260227	0.0014567			DOWN
C14orf119	0.361539	6.82266e-06			UP
C14orf132	0.138788	0.0936456			DOWN
C14orf178	-0.0314939	0.704927
C14orf180	-0.0956785	0.248999
C14orf183	-0.0384551	0.64377
C14orf28	0.523952	9.74561e-12
C14orf39	0.14855	0.0725465
C14orf93	0.322234	6.88504e-05			UP
C15orf39	0.25176	0.00209749			UP
C15orf40	0.37049	3.85482e-06
C15orf41	0.134575	0.10414
C15orf48	0.0751565	0.365611
C15orf54	0.0660295	0.426847
C15orf56	0.209629	0.0108248
C15orf61	0.347285	1.63571e-05
C15orf62	0.193062	0.0191371
C15orf65	0.18877	0.0220327
C16orf46	0.504777	7.06196e-11
C16orf47	0.0367936	0.65817
C16orf54	-0.0368002	0.658113
C16orf58	0.390188	1.03188e-06
C16orf70	0.367631	4.63443e-06			DOWN
C16orf71	0.329166	4.68338e-05
C16orf72	0.426562	7.15258e-08
C16orf74	0.163021	0.0485109
C16orf86	0.322878	6.64542e-05
C16orf87	0.352257	1.21146e-05
C16orf89	0.0901957	0.277282
C16orf90	-0.00317046	0.969599
C16orf91	0.421119	1.08836e-07
C16orf92	0.122416	0.139647
C16orf95	0.164634	0.0462993
C16orf96	0.230678	0.00493933
C17orf100	0.346335	1.73131e-05
C17orf102	-0.040287	0.628044
C17orf107	0.0924029	0.265646			DOWN
C17orf47	-0.0137299	0.868902
C17orf49	0.36063	7.22273e-06
C17orf50	0.295185	0.000283869
C17orf58	0.177335	0.031652			UP
C17orf64	0.15858	0.0550573
C17orf67	0.0652891	0.432061
C17orf75	0.221206	0.00709146
C17orf77	0.203956	0.0132184
C17orf78	0.0858704	0.301067
C17orf80	0.313071	0.000112969			UP
C17orf82	0.0113129	0.891825
C17orf97	0.270168	0.000934913
C17orf98	0.0966681	0.244115
C17orf99	0.100086	0.227758
C18orf21	0.567388	6.73058e-14			UP
C18orf25	0.499206	1.22735e-10
C18orf32	0.180343	0.0288276
C18orf54	0.306345	0.000160866			UP
C19orf12	0.716311	2.00426e-24			DOWN
C19orf18	0.22459	0.00624191
C19orf25	0.506773	5.77938e-11
C19orf33	0.0508963	0.540396
C19orf38	-0.142438	0.0852481
C19orf44	0.459303	4.87162e-09			UP
C19orf47	0.461358	4.07646e-09
C19orf48	0.47379	1.35167e-09			UP
C19orf53	0.331859	4.02202e-05			UP
C19orf54	0.145408	0.0788703			UP
C19orf57	0.0842292	0.310435
C19orf67	-0.0600274	0.470152
C19orf71	0.39228	8.92569e-07
C19orf73	0.196822	0.0168766
C19orf81	0.0884582	0.28668			DOWN
C1D	0.149011	0.0716536
C1GALT1	0.346418	1.72271e-05
C1orf100	0.588111	4.7977e-15
C1orf105	0.00979956	0.906225
C1orf109	0.461564	4.00381e-09			UP
C1orf112	0.425355	7.85545e-08			UP
C1orf115	0.102439	0.216958			DOWN
C1orf116	0.216407	0.00847157
C1orf122	0.312867	0.0001142
C1orf127	0.126783	0.125962
C1orf131	0.509938	4.19448e-11			UP
C1orf141	-0.0231715	0.780568
C1orf143	-0.00238266	0.97715
C1orf146	0.0600439	0.47003
C1orf147	0.344603	1.9192e-05
C1orf158	-0.00337669	0.967622
C1orf159	0.17556	0.0334257
C1orf162	0.0127199	0.878469			UP
C1orf167	-0.0365489	0.660302
C1orf174	0.510911	3.7984e-11			UP
C1orf185	-0.00303686	0.970879
C1orf189	-0.0469652	0.57216
C1orf194	-0.0301014	0.717407
C1orf195	-0.00505542	0.951542
C1orf198	0.151178	0.0675779
C1orf21	0.242394	0.00309612
C1orf210	0.161704	0.0503804
C1orf216	0.250613	0.00220163			DOWN
C1orf220	0.0744454	0.370177
C1orf226	0.0041283	0.960421			UP
C1orf229	0.262198	0.00133588
C1orf35	0.487717	3.71978e-10
C1orf43	0.139197	0.0926725
C1orf50	0.142397	0.0853386			UP
C1orf52	0.219997	0.00741886
C1orf53	0.344227	1.96254e-05
C1orf54	0.243812	0.00292153			UP
C1orf56	0.478853	8.51269e-10			UP
C1orf61	0.042771	0.606987
C1orf74	0.392023	9.08611e-07
C1orf87	0.0594303	0.474587
C1orf94	0.271578	0.000876743			UP
C1QA	0.0445604	0.592013
C1QB	0.0523811	0.528631
C1QBP	0.336235	3.13111e-05			UP
C1QC	0.0445846	0.591812			UP
C1QL1	0.127829	0.122843
C1QL2	-0.115146	0.164901			DOWN
C1QL4	0.0230431	0.781754
C1QTNF1	0.038474	0.643607
C1QTNF2	0.359249	7.87419e-06
C1QTNF3	-0.0185641	0.823399
C1QTNF4	0.0443495	0.59377			DOWN
C1QTNF6	0.354255	1.07226e-05
C1QTNF7	0.0415238	0.617521
C1QTNF8	0.0673068	0.417938
C1R	0.124823	0.131971
C1RL	0.136642	0.0988804			UP
C1S	0.166928	0.0432982
C2	0.126001	0.128334
C20orf141	-0.0213493	0.797437
C20orf144	0.0965318	0.244784
C20orf194	0.183138	0.0263989			DOWN
C20orf197	-0.139339	0.0923363
C20orf202	0.333605	3.64123e-05
C20orf203	0.20361	0.0133786
C20orf27	0.503973	7.65358e-11			UP
C20orf96	0.53187	4.14633e-12			UP
C21orf58	0.356135	9.55159e-06
C21orf62	0.130554	0.114998			UP
C21orf91	0.588825	4.36598e-15			DOWN
C22orf15	0.032908	0.692334
C22orf23	0.356597	9.28289e-06
C22orf24	0.187884	0.0226752
C22orf39	0.53461	3.06874e-12
C22orf42	-0.00430356	0.958742
C2CD2	0.248211	0.00243507
C2CD2L	0.202127	0.0140832			DOWN
C2CD3	0.274962	0.000750375
C2CD4A	0.0553443	0.505541
C2CD4B	-0.00729815	0.93009
C2CD4C	0.130916	0.113984			DOWN
C2CD4D	-0.0862008	0.299204
C2CD5	0.567308	6.79733e-14			DOWN
C2orf15	0.100888	0.224035
C2orf16	0.12993	0.116758
C2orf27A	-0.180892	0.0283364
C2orf27B	0.00773261	0.92594
C2orf42	0.277589	0.00066406
C2orf48	-0.0811114	0.328748
C2orf49	0.32927	4.65599e-05
C2orf50	0.032236	0.698309
C2orf66	-0.105839	0.202003
C2orf68	0.235573	0.00407462			UP
C2orf69	0.203625	0.0133716			DOWN
C2orf72	-0.0413385	0.619093
C2orf73	0.0334174	0.687818
C2orf74	0.0331071	0.690568			DOWN
C2orf76	0.0646394	0.436666			UP
C2orf80	-0.126302	0.127417
C2orf83	0.00563713	0.945974
C2orf88	-0.00659306	0.93683
C2orf91	0.0203152	0.807052
C3	0.00752411	0.927932
C3AR1	0.0635451	0.444486			UP
C3orf14	0.288281	0.000398826			DOWN
C3orf18	0.347467	1.61798e-05
C3orf20	0.25646	0.00171574
C3orf22	0.175637	0.0333477
C3orf33	0.290882	0.000351219
C3orf35	0.174931	0.0340743
C3orf36	-0.0248961	0.764697
C3orf38	0.289527	0.00037532			UP
C3orf49	0.228306	0.00541471
C3orf52	-0.0496798	0.550132
C3orf62	0.42038	1.15146e-07
C3orf67	0.0576928	0.487622
C3orf70	0.0920279	0.2676
C3orf79	0.318524	8.42978e-05
C3orf80	0.00792843	0.92407			DOWN
C3P1	-0.117144	0.157643
C4A	0.30064	0.000215665
C4B	0.270953	0.000902103
C4BPA	-0.0438222	0.59817
C4BPB	0.0231499	0.780767
C4orf17	-0.0579659	0.485561
C4orf19	0.0202208	0.807931
C4orf3	0.729708	1.03687e-25
C4orf33	0.0282267	0.734326
C4orf36	0.273004	0.000821284
C4orf45	0.0950519	0.252126
C4orf46	0.0300497	0.717872			UP
C4orf47	0.177988	0.0310196			UP
C4orf48	0.315247	0.000100585
C4orf50	0.0744405	0.370209			DOWN
C4orf51	0.0411881	0.62037
C5	0.319471	8.00716e-05
C5AR1	-0.0398476	0.631802
C5AR2	-0.0265015	0.75001
C5orf15	0.307074	0.000154884			UP
C5orf17	0.0113876	0.891115
C5orf22	0.498404	1.32796e-10
C5orf24	0.347404	1.62406e-05
C5orf30	0.194156	0.0184535			DOWN
C5orf34	0.214981	0.00892518
C5orf38	-0.00777813	0.925505
C5orf46	-0.0230416	0.781768
C5orf47	0.10787	0.193433
C5orf49	-0.00919972	0.911941
C5orf51	0.309098	0.000139341
C5orf58	0.114421	0.167595
C5orf60	0.152137	0.0658354
C5orf63	0.309982	0.000133017
C5orf64	0.110394	0.183156
C6	-0.00978222	0.90639
C6orf118	0.0360278	0.664851
C6orf120	0.619887	5.68675e-17
C6orf132	0.702495	3.57218e-23
C6orf136	0.261908	0.00135302			DOWN
C6orf141	0.0319135	0.701182
C6orf15	0.0723601	0.383769
C6orf163	0.354732	1.04131e-05
C6orf183	0.233709	0.00438647
C6orf201	0.313337	0.000111385
C6orf223	0.581246	1.17494e-14
C6orf226	0.14987	0.0700149			UP
C6orf47	0.314568	0.000104302
C6orf52	-0.110775	0.181637
C6orf58	0.37491	2.88935e-06
C6orf62	0.409898	2.52688e-07			UP
C6orf89	0.880288	8.3425e-49
C6orf99	0.208542	0.0112517
C7	0.0623242	0.453303
C7orf25	0.59799	1.2733e-15
C7orf26	0.667804	2.50545e-20			UP
C7orf31	0.430957	5.06878e-08			UP
C7orf33	0.182181	0.0272107
C7orf50	0.585004	7.2153e-15
C7orf57	0.235793	0.0040392
C7orf61	0.238084	0.00368601			UP
C7orf65	0.0815916	0.325883
C8B	-0.0913787	0.271003
C8G	0.0357239	0.667509
C8orf17	0.00311664	0.970114
C8orf31	0.286249	0.000440085
C8orf33	0.198115	0.0161545			UP
C8orf34	0.0356757	0.667931
C8orf37	0.0464068	0.576742			UP
C8orf44	0.120144	0.147201
C8orf48	0.126877	0.12568			UP
C8orf49	0.401419	4.68035e-07
C8orf58	0.494681	1.90882e-10			UP
C8orf76	0.252708	0.00201476			UP
C8orf82	0.356396	9.39925e-06
C8orf86	0.0330316	0.691237
C9	-0.0216644	0.794513
C9orf106	-0.0149824	0.857065
C9orf116	0.148921	0.0718269
C9orf129	0.247007	0.00256037			DOWN
C9orf131	0.051421	0.536223
C9orf135	0.154896	0.0610259
C9orf139	0.318935	8.24381e-05
C9orf147	0.259357	0.00151311
C9orf152	0.13265	0.109234
C9orf153	0.109361	0.187315
C9orf16	0.356579	9.29362e-06
C9orf163	0.328269	4.92543e-05
C9orf170	0.191066	0.0204397
C9orf24	0.115567	0.16335
C9orf40	0.338197	2.79511e-05
C9orf43	0.194855	0.0180282
C9orf47	0.147998	0.0736262
C9orf50	0.267393	0.00105991
C9orf57	0.226356	0.00583568
C9orf64	0.41264	2.06251e-07			UP
C9orf72	0.556882	2.3965e-13
C9orf78	0.594594	2.01925e-15
C9orf85	0.604133	5.4527e-16
C9orf92	0.239886	0.00342812
CA1	-0.0705046	0.396114
CA10	0.0630492	0.448056			DOWN
CA11	0.0731506	0.378581			DOWN
CA12	0.20658	0.012059
CA13	-0.079971	0.335616
CA14	-0.0152545	0.854498
CA2	-0.109396	0.187172
CA3	-0.0491096	0.554724
CA4	0.068767	0.407887			DOWN
CA5A	0.107251	0.196017
CA6	-0.225874	0.00594424
CA7	0.123653	0.135662			DOWN
CA8	0.101062	0.223235
CA9	0.272515	0.000839917
CAB39	0.252462	0.00203595			DOWN
CABIN1	0.42953	5.67141e-08
CABLES1	-0.0848214	0.307033			DOWN
CABLES2	0.400875	4.86618e-07
CABP1	0.0382471	0.645566			DOWN
CABP4	0.216312	0.00850121
CABP5	-0.103218	0.213464
CABP7	0.141922	0.0863978
CABYR	0.192009	0.0198148			DOWN
CACFD1	0.390515	1.00882e-06
CACHD1	0.293294	0.000311839
CACNA1A	-0.0997335	0.22941			DOWN
CACNA1B	0.0787371	0.34315			DOWN
CACNA1C	0.107591	0.194595			DOWN
CACNA1D	0.136323	0.0996795			DOWN
CACNA1E	-0.0813546	0.327295			DOWN
CACNA1G	-0.0221256	0.790238			DOWN
CACNA1H	0.18812	0.0225023			DOWN
CACNA1I	0.0343724	0.679381			DOWN
CACNA1S	-0.0488774	0.5566
CACNA2D1	0.0191453	0.817964			DOWN
CACNA2D2	0.142325	0.0854982			DOWN
CACNA2D3	0.0711151	0.392026			DOWN
CACNA2D4	-0.0543429	0.513285
CACNB1	0.194897	0.0180029			DOWN
CACNB3	0.390314	1.02294e-06			DOWN
CACNB4	0.0391212	0.638033			DOWN
CACNG1	0.0401874	0.628895
CACNG2	0.0790703	0.341105			DOWN
CACNG3	-0.0622862	0.453579			DOWN
CACNG4	0.0875421	0.29172
CACNG5	0.022262	0.788976
CACNG6	0.245065	0.00277481
CACNG7	0.384984	1.47393e-06
CACNG8	0.234162	0.00430882			DOWN
CACTIN	0.570283	4.70552e-14
CACYBP	0.312267	0.000117901
CAD	0.391502	9.42107e-07
CADM1	0.126968	0.125405
CADM2	0.385617	1.41181e-06			DOWN
CADM3	-0.203995	0.0132005			DOWN
CADM4	0.239781	0.00344267
CADPS	0.240345	0.00336508			DOWN
CADPS2	0.119127	0.150682			DOWN
CAGE1	0.103806	0.210853
CAHM	0.257683	0.00162739
CALB1	-0.0525795	0.527068			DOWN
CALB2	0.0344682	0.678537			DOWN
CALCA	0.0535351	0.519576
CALCB	0.0532589	0.521735
CALCOCO1	0.0918128	0.268724
CALCOCO2	0.136357	0.0995934			UP
CALCR	-0.0610654	0.462495
CALCRL	-0.116371	0.160421
CALD1	0.106403	0.199597			UP
CALM1	0.452218	8.9268e-09			DOWN
CALM2	0.0360268	0.66486
CALM3	0.236367	0.00394796			DOWN
CALML4	0.110863	0.181292
CALML6	0.0599253	0.470909
CALN1	-0.131637	0.111989			DOWN
CALR	0.361976	6.63755e-06			UP
CALR3	-0.0561568	0.499303
CALU	0.510805	3.83962e-11
CAMK1	0.192209	0.0196848			DOWN
CAMK1G	0.000707677	0.993213			DOWN
CAMK2A	0.0409187	0.62266			DOWN
CAMK2B	0.218369	0.00788099			DOWN
CAMK2D	0.214822	0.00897721
CAMK2N1	0.257859	0.00161499			DOWN
CAMK2N2	0.21724	0.00821617			DOWN
CAMK4	0.0113247	0.891713			DOWN
CAMKK1	0.162272	0.0495663			DOWN
CAMKK2	0.336259	3.12675e-05			DOWN
CAMKMT	-0.0145303	0.861334
CAMKV	0.0383354	0.644803			DOWN
CAMLG	0.37801	2.35438e-06
CAMP	0.0461323	0.579001
CAMSAP1	0.579268	1.51495e-14			DOWN
CAMSAP2	0.163777	0.0474628			DOWN
CAMSAP3	0.191412	0.0202083			DOWN
CAMTA1	0.477126	9.97542e-10			DOWN
CAMTA2	0.239644	0.00346182			DOWN
CAND1	0.696589	1.16417e-22
CAND2	0.478034	9.17796e-10			DOWN
CANT1	0.0508232	0.540979			UP
CANX	0.36343	6.05598e-06			UP
CAP1	0.412962	2.01368e-07			UP
CAP2	0.571946	3.82505e-14			DOWN
CAPG	-0.0843956	0.309476			UP
CAPN1	0.399971	5.19098e-07			UP
CAPN10	0.125659	0.129381
CAPN11	0.805556	9.00878e-35
CAPN12	-0.00549225	0.94736
CAPN13	-0.0585281	0.481332
CAPN14	0.139072	0.0929691
CAPN15	0.152071	0.0659542
CAPN2	0.349608	1.42249e-05			UP
CAPN3	-0.0334087	0.687895			DOWN
CAPN5	0.0347213	0.676309
CAPN7	0.41767	1.41459e-07			UP
CAPN8	0.0598599	0.471394
CAPN9	0.0102134	0.902283
CAPNS1	0.668354	2.27364e-20
CAPNS2	0.0174773	0.833584
CAPRIN1	0.418675	1.31096e-07			UP
CAPRIN2	0.282477	0.000527309
CAPS	-0.0963334	0.245759
CAPS2	0.0958594	0.248101
CAPSL	-0.0694984	0.402906
CAPZA1	0.374929	2.88572e-06			UP
CAPZA2	0.490519	2.84911e-10
CAPZB	0.352434	1.1985e-05			UP
CARD10	0.219338	0.00760297
CARD11	-0.199554	0.0153832
CARD14	0.227443	0.00559755
CARD16	-0.0449564	0.588723			UP
CARD17	0.0040199	0.961459
CARD6	-0.00638401	0.938829			UP
CARD8	0.473546	1.3819e-09			UP
CARD9	0.000244462	0.997655
CARF	-0.0347718	0.675864
CARHSP1	0.347827	1.58342e-05			UP
CARM1	0.377886	2.37378e-06
CARM1P1	0.228699	0.0053332
CARNS1	-0.0661196	0.426215			DOWN
CARS2	0.549609	5.62618e-13			UP
CARTPT	0.00228347	0.978101			DOWN
CASC1	0.253308	0.00196394
CASC16	0.146574	0.0764742
CASC3	0.381942	1.81044e-06
CASC4	0.598836	1.13427e-15
CASC8	0.246466	0.00261856
CASC9	-0.0656335	0.429631
CASD1	0.509254	4.49655e-11
CASKIN1	0.165843	0.0446961			DOWN
CASKIN2	0.167118	0.0430579
CASP1	-0.13814	0.0952017			UP
CASP10	0.116529	0.159852
CASP12	-0.078445	0.344949
CASP14	-0.0634719	0.445012
CASP2	0.568205	6.08611e-14			UP
CASP3	0.286613	0.000432412			UP
CASP4	-0.00593083	0.943164			UP
CASP5	-0.0375084	0.65196
CASP6	0.192943	0.0192123			UP
CASP8	0.25085	0.00217974			UP
CASP8AP2	0.446042	1.49666e-08
CASP9	0.125592	0.129586
CASQ1	0.223982	0.00638746
CASQ2	-0.0104293	0.900229
CASR	-0.00895123	0.91431
CASS4	-0.185617	0.0243934
CAST	0.286416	0.000436556			UP
CASZ1	0.236997	0.00385005
CAT	0.308557	0.000143343			UP
CATSPER1	-0.0488588	0.55675
CATSPER2	0.187518	0.0229455
CATSPER2P1	0.417736	1.40756e-07
CATSPER3	0.194887	0.0180088
CATSPER4	0.0400123	0.630393
CATSPERB	0.0976373	0.239396
CATSPERD	-0.225278	0.00608086
CATSPERG	0.200737	0.0147729
CAV1	0.0702902	0.397556
CAV2	0.0729251	0.380057
CAV3	-0.167259	0.0428795
CBFA2T2	0.435581	3.50954e-08			DOWN
CBFA2T3	0.140857	0.0888083			DOWN
CBFB	0.442462	2.00994e-08			UP
CBL	0.297517	0.00025257
CBLB	-0.00748707	0.928285
CBLC	-0.054504	0.512035
CBLL1	0.599768	9.98018e-16
CBLN1	0.015751	0.849817			DOWN
CBLN2	0.0225436	0.78637			DOWN
CBLN3	0.206659	0.0120259
CBLN4	-0.00338731	0.96752			DOWN
CBR1	0.209644	0.0108193
CBR3	0.514126	2.73069e-11
CBR4	0.142294	0.0855679
CBS	0.155181	0.0605472
CBWD1	0.581965	1.07086e-14
CBWD2	0.242416	0.00309333
CBWD3	0.317483	8.91844e-05
CBWD5	0.427612	6.59067e-08
CBWD6	0.380547	1.98812e-06
CBX1	0.357128	8.98295e-06
CBX2	0.0677469	0.414893
CBX3	0.501463	9.82263e-11			UP
CBX3P4	0.168746	0.0410382
CBX4	0.14007	0.0906239
CBX5	0.262445	0.00132137
CBX6	0.451371	9.58839e-09			DOWN
CBX7	0.0545832	0.511422			DOWN
CBX8	0.154636	0.0614669
CBY1	0.46389	3.2672e-09			UP
CBY3	0.168414	0.0414434
CC2D1A	0.473804	1.34998e-09
CC2D1B	0.414346	1.81615e-07
CC2D2A	0.313742	0.000109007			UP
CCBE1	0.348209	1.5475e-05			DOWN
CCDC102A	0.217629	0.00809932			UP
CCDC102B	0.157244	0.0571635			UP
CCDC103	0.183624	0.0259951
CCDC106	0.47062	1.79857e-09
CCDC107	0.53409	3.24987e-12			UP
CCDC110	0.19819	0.0161134
CCDC112	0.162348	0.0494583
CCDC113	0.255091	0.0018198
CCDC114	-0.164148	0.0469561
CCDC115	0.413387	1.95101e-07
CCDC116	0.352357	1.20409e-05
CCDC117	0.40372	3.96593e-07
CCDC12	0.456438	6.23407e-09
CCDC121	0.231917	0.00470628
CCDC124	0.565744	8.235e-14
CCDC125	0.257578	0.00163481			UP
[truncated: 14,308 more rows]

## Sheet: S5-Fig1
DEGs of PARK7 Gain vs. Loss
	logFC	AveExpr	t	P.Value	adj.P.Val	B
NOL9	1.95344	3.35074	6.95972	4.20119e-09	8.15303e-05	9.87039
ICMT	9.04954	15.7361	6.9507	4.34713e-09	8.15303e-05	9.84136
ZBTB48	2.43264	4.77395	6.75866	8.99446e-09	0.000112461	9.22222
PHF13	5.24609	8.7048	6.35792	4.08212e-08	0.000382801	7.9291
VAMP3	10	46.6956	6.17841	8.0123e-08	0.000601083	7.35057
DNAJC11	2.9987	5.43139	5.9696	1.74961e-07	0.0010938	6.67919
ENO1	10	444.996	5.72644	4.3186e-07	0.00231415	5.90084
DFFA	3.59572	10.904	5.58801	7.19856e-07	0.00337523	5.46002
KLHL21	5.90633	9.22649	5.55107	8.24641e-07	0.00343692	5.3427
RPL22	10	37.9417	5.32459	1.88795e-06	0.0070817	4.6271
PGD	10	54.821	5.22412	2.71846e-06	0.00926995	4.31187
EIF2S3	10	36.7348	4.90879	8.42274e-06	0.0263281	3.33344
PARK7	10	99.2421	4.84631	1.05103e-05	0.0303263	3.14181
TMEM201	2.76901	5.33362	4.67594	1.91282e-05	0.05125	2.62358
RPL22P1	5.25225	8.72095	4.62955	2.24854e-05	0.0537187	2.48366
RERE	4.6575	9.42462	4.62413	2.29139e-05	0.0537187	2.46733
FBXO42	1.4054	4.83283	4.55192	2.94349e-05	0.0584875	2.25066
CEP55	1.98397	3.27151	4.52732	3.20445e-05	0.0584875	2.17718
SSU72	3.90403	18.046	4.52681	3.21016e-05	0.0584875	2.17564
PLAA	2.57834	5.8179	4.52499	3.23038e-05	0.0584875	2.17021
KIAA2013	7.00089	22.8867	4.52106	3.27443e-05	0.0584875	2.1585
DHDDS	2.03291	8.59208	4.49767	3.54929e-05	0.0588464	2.08878
CENPS	1.07708	1.92216	4.49288	3.60828e-05	0.0588464	2.07453
PEX14	2.6548	9.17693	4.43971	4.3307e-05	0.066086	1.91671
KIF20B	0.627041	1.03078	4.43477	4.40456e-05	0.066086	1.90209
GNL2	3.42865	8.37427	4.3738	5.42359e-05	0.0782457	1.72217
LZIC	3.84471	11.6197	4.33611	6.16481e-05	0.0846607	1.61146
CEP85	1.5767	3.48151	4.32879	6.31965e-05	0.0846607	1.59002
CAMTA1	1.64114	4.85754	4.28079	7.43366e-05	0.0961506	1.44975
C19orf12	-1.94393	7.80717	-4.26448	7.85378e-05	0.0981984	1.40227
ELOA	2.56616	10.5185	4.24624	8.35095e-05	0.100067	1.34925
DEPDC1	1.51722	2.18327	4.2397	8.53674e-05	0.100067	1.33025
CEP104	1.17188	3.52638	4.21868	9.1609e-05	0.104129	1.26932
TMEM74B	-0.923874	1.68586	-4.19089	0.000100542	0.110922	1.18899
SZRD1	8.9885	33.1345	4.17185	0.000107145	0.114828	1.13409
MFN2	8.41473	28.5305	4.13907	0.00011951	0.124522	1.03984
ZDHHC18	1.76403	6.23856	4.12693	0.000124427	0.126142	1.00505
SLC66A1	3.14397	10.0182	4.07634	0.000147129	0.145231	0.860508
NUDC	10	42.4509	4.04699	0.000162082	0.155889	0.777059
EXOSC10	3.80303	12.2291	4.0227	0.000175559	0.163591	0.708216
DNAJC21	0.851404	2.84552	4.01489	0.000180119	0.163591	0.686119
KIAA1549L	-0.905674	1.9325	-4.00976	0.000183173	0.163591	0.671629
AC010894.1	0.106194	0.0919667	3.96963	0.000208873	0.182205	0.558528
RLF	1.18505	4.55539	3.95718	0.000217532	0.185446	0.52355
NADK	3.65789	13.0736	3.93234	0.000235848	0.196593	0.453946
DAP	10	48.1248	3.91957	0.000245827	0.200456	0.418276
CRIM1-DT	-3.09523	6.03728	-3.88947	0.000271006	0.212398	0.334368
FAM122B	3.18237	10.3137	3.88857	0.000271797	0.212398	0.331861
RN7SKP269	0.157614	0.205559	3.88096	0.000278558	0.213239	0.310724
RYBP	1.39945	4.66799	3.86696	0.000291431	0.218631	0.271867
DERL3	0.608731	1.11368	3.85766	0.000300297	0.220848	0.246092
SCG5	-10	38.0142	-3.84632	0.000311456	0.220848	0.214719
UTP14A	1.50509	5.11664	3.84573	0.000312049	0.220848	0.213086
CENPP	0.281495	0.831425	3.83317	0.000324904	0.221969	0.178379
COX8C	0.125244	0.136215	3.83086	0.000327319	0.221969	0.172014
AL034417.3	0.0441595	0.0548849	3.82197	0.000336786	0.221969	0.147507
RCC1	3.47182	9.87747	3.82149	0.000337303	0.221969	0.146187
PNRC2	6.28081	25.2186	3.80311	0.000357753	0.231368	0.0956053
EMC1	2.4186	9.40066	3.78985	0.000373245	0.232677	0.0591867
IFT74	1.06118	2.30265	3.78727	0.000376334	0.232677	0.0521054
ROM1	-4.782	14.2269	-3.78556	0.000378387	0.232677	0.0474328
FJX1	-10	34.1194	-3.77942	0.000385874	0.233454	0.0306043
ERCC6L	0.511808	0.840508	3.76874	0.000399226	0.235984	0.00138992
NOC2L	5.11688	14.7273	3.75513	0.000416905	0.235984	-0.0358158
HNRNPF	10	46.574	3.75438	0.000417891	0.235984	-0.0378428
NRDC	4.39549	20.2101	3.75294	0.000419812	0.235984	-0.0417813
NMNAT1	1.01881	3.41665	3.7391	0.000438667	0.235984	-0.0794934
ZNF626	-0.732417	2.1144	-3.73888	0.000438982	0.235984	-0.0801109
BOLA3-AS1	-1.14673	4.05192	-3.7373	0.000441184	0.235984	-0.0844058
INPP5J	-0.428057	0.753571	-3.73648	0.000442335	0.235984	-0.0866419
KDM4C	0.192939	0.47789	3.72715	0.00045561	0.235984	-0.112018
AC099850.4	2.84818	7.04752	3.72672	0.000456219	0.235984	-0.113164
NPHP4	0.581761	1.33837	3.72463	0.000459259	0.235984	-0.118864
HNRNPA1P21	0.122228	0.222042	3.71732	0.000469997	0.238237	-0.138693
TTC19	-2.57754	10.7564	-3.70755	0.000484746	0.23868	-0.165202
TET2-AS1	0.057561	0.0434997	3.70311	0.000491582	0.23868	-0.177214
DMRTC1B	-0.0228746	0.0221363	-3.70021	0.000496103	0.23868	-0.185066
PRR11	1.93092	4.91161	3.70007	0.000496321	0.23868	-0.185444
TAF12	3.35739	12.1413	3.68573	0.000519277	0.244648	-0.22422
RPL22P3	0.3502	0.538186	3.68421	0.000521777	0.244648	-0.228339
SLC45A1	1.8013	4.02935	3.67539	0.000536461	0.245855	-0.252135
CASP2	2.60263	6.65746	3.6748	0.00053746	0.245855	-0.253729
HMMR	2.10686	3.42947	3.66341	0.000557042	0.251743	-0.284407
AC120036.4	-0.520524	1.00368	-3.6422	0.000595357	0.265758	-0.341412
LZTS3	-4.94703	9.9934	-3.63682	0.00060545	0.265758	-0.355815
AL353705.4	0.404096	0.44115	3.63479	0.000609309	0.265758	-0.361258
FAM72A	0.130699	0.302038	3.6212	0.000635752	0.273365	-0.397646
SRM	10	57.3731	3.6166	0.000644933	0.273365	-0.409926
CAPZB	10	86.8676	3.61478	0.000648614	0.273365	-0.414799
USP48	1.63316	5.77539	3.60702	0.000664503	0.274403	-0.435522
COQ8B	-2.39138	9.6413	-3.60389	0.00067101	0.274403	-0.443865
REEP4	3.54095	11.5717	3.60293	0.000673022	0.274403	-0.446428
HMGCL	2.14636	8.21141	3.5945	0.000690894	0.278661	-0.468864
TIMD4	0.283847	0.31578	3.58922	0.000702327	0.280258	-0.482911
AMMECR1	0.668157	1.3323	3.57791	0.000727435	0.284372	-0.512972
CCDC184	-5.43635	6.59112	-3.57775	0.000727798	0.284372	-0.513398
HSD11B1L	-2.88535	8.01578	-3.56962	0.000746393	0.288631	-0.534984
TXLNG	1.53094	5.20685	3.55727	0.000775488	0.296822	-0.567695
IGHEP2	0.0290267	0.0212355	3.54988	0.000793398	0.298432	-0.587222
CENPI	0.656671	1.30858	3.54898	0.000795605	0.298432	-0.589598
ATAD3A	4.31793	10.8815	3.54421	0.000807431	0.299259	-0.602215
SPSB1	5.91224	10.8141	3.54036	0.000817073	0.299259	-0.612365
CDCA2	1.0859	1.99979	3.5369	0.000825844	0.299259	-0.621493
SNIP1	0.728998	4.32503	3.53538	0.000829725	0.299259	-0.625501
MRPL37	7.77051	31.5069	3.53196	0.000838521	0.299552	-0.634516
SHQ1	0.681181	2.65301	3.52424	0.000858705	0.303868	-0.654848
RPL22P2	1.16715	2.68857	3.50164	0.000920468	0.320213	-0.714195
CSTF2	2.3029	9.25898	3.50111	0.000921967	0.320213	-0.715585
AC092810.1	0.032687	0.0313494	3.49345	0.000943865	0.321309	-0.735636
AL049733.1	0.0212155	0.0141561	3.49291	0.000945435	0.321309	-0.737054
CSGALNACT2	2.29595	6.45125	3.4893	0.000955955	0.321309	-0.746505
SEC22B	1.19771	6.9599	3.48813	0.000959388	0.321309	-0.749566
RP11-357P18.2	-0.0383427	0.0447372	-3.48063	0.000981652	0.325856	-0.769156
MELK	3.87935	6.61598	3.46753	0.00102176	0.327168	-0.803339
CHCHD3	5.44375	21.4744	3.46448	0.00103131	0.327168	-0.811285
KIF20A	2.62409	5.42506	3.46385	0.00103331	0.327168	-0.812932
RPL22L1	-10	17.0671	-3.46376	0.00103359	0.327168	-0.813166
PUM3	2.96217	6.1896	3.4628	0.00103662	0.327168	-0.815662
TTYH2	-6.01238	14.7529	-3.46238	0.00103794	0.327168	-0.816749
ESYT2	4.64261	12.5011	3.45514	0.00106111	0.331687	-0.835595
CUL4B	2.57457	12.0476	3.45211	0.00107094	0.331992	-0.843463
SYF2	2.64857	12.1199	3.44169	0.00110545	0.33988	-0.870516
CTPS1	2.38763	7.05601	3.43364	0.00113283	0.34526	-0.891388
ZNF708	-0.879295	2.7025	-3.42795	0.00115258	0.34526	-0.906126
SMC4	1.72081	4.50936	3.42602	0.00115935	0.34526	-0.911117
AC011446.1	-0.10206	0.169738	-3.42388	0.00116688	0.34526	-0.916639
C10orf12	0.130437	0.282065	3.42309	0.00116969	0.34526	-0.918688
MIIP	3.92976	14.7189	3.41874	0.00118522	0.34526	-0.929938
AGT	-10	292.692	-3.41814	0.00118738	0.34526	-0.931485
DEPDC4	-0.143997	0.377246	-3.39927	0.00125712	0.362728	-0.980134
COPA	10	46.0526	3.39023	0.00129191	0.368103	-1.00339
MCMBP	1.93158	8.80942	3.38792	0.00130095	0.368103	-1.00933
FAM72B	0.238484	0.502696	3.38443	0.00131468	0.368103	-1.01828
HSD17B12	-4.79426	14.4179	-3.38435	0.001315	0.368103	-1.01848
CENPF	3.13205	4.91886	3.37494	0.00135282	0.368479	-1.04263
RCL1	0.851331	2.63528	3.37177	0.00136578	0.368479	-1.05075
C17orf100	-0.895594	2.0519	-3.37168	0.00136615	0.368479	-1.05098
RPL21P110	0.0665305	0.0969855	3.36972	0.00137422	0.368479	-1.05599
NCAPG2	2.47221	5.76678	3.36969	0.00137436	0.368479	-1.05608
SRSF10	1.83132	8.94591	3.36946	0.00137529	0.368479	-1.05665
CACUL1	0.706946	3.08692	3.36379	0.00139894	0.372156	-1.07117
RER1	4.81197	20.2037	3.36055	0.00141264	0.373155	-1.07947
STIL	0.780337	1.85484	3.3566	0.00142947	0.373921	-1.08955
HMGN2P40	0.184786	0.345712	3.35353	0.0014427	0.373921	-1.09739
R3HCC1L	0.557064	2.47333	3.35289	0.00144544	0.373921	-1.09901
CBWD1	0.207968	0.702408	3.34885	0.00146307	0.375153	-1.10932
RYR3	-1.62851	1.41983	-3.34723	0.00147021	0.375153	-1.11346
NCAPD2P1	0.0277954	0.0377379	3.3427	0.00149025	0.377189	-1.12499
DCAF10	0.853617	3.26509	3.33588	0.001521	0.377189	-1.14236
GNB1	10	87.8211	3.3286	0.00155447	0.377189	-1.16087
TKT	7.79016	23.6239	3.32729	0.00156057	0.377189	-1.16421
SRSF4	6.67782	29.7198	3.32538	0.0015695	0.377189	-1.16906
AC121761.2	-0.348148	0.874566	-3.32373	0.00157723	0.377189	-1.17323
SHCBP1	1.34904	3.28622	3.32209	0.00158496	0.377189	-1.17739
CDCA8	4.14093	8.96934	3.32149	0.00158779	0.377189	-1.17891
PUDP	2.18951	6.63531	3.31795	0.00160467	0.377189	-1.1879
SNPH	-2.2905	5.05484	-3.3171	0.00160874	0.377189	-1.19005
SF3A3	3.97944	22.8779	3.31707	0.00160886	0.377189	-1.19012
APEX2	2.31459	9.05177	3.31572	0.00161537	0.377189	-1.19355
RIC3	-1.21087	2.29528	-3.31506	0.00161853	0.377189	-1.19521
SCG3	-10	31.0039	-3.31497	0.00161897	0.377189	-1.19544
LINC00672	-2.73764	3.01706	-3.31283	0.00162935	0.377264	-1.20087
NLRP1	-6.63584	18.9622	-3.30938	0.00164619	0.378825	-1.20961
GVQW1	0.346329	0.87099	3.30307	0.00167738	0.382873	-1.22557
UBE4B	2.07471	5.54598	3.30171	0.00168419	0.382873	-1.22901
AC069528.2	0.118927	0.192886	3.29826	0.00170152	0.384482	-1.23771
CHCHD3P3	0.256533	0.722357	3.29298	0.00172842	0.387854	-1.25104
TMF1	1.09435	4.42765	3.29129	0.00173712	0.387854	-1.25531
MORC4	1.32747	3.97072	3.28036	0.00179436	0.398264	-1.28285
LRRC4B	-10	33.0654	-3.26861	0.00185791	0.409943	-1.3124
GMPPA	1.80392	8.42543	3.26612	0.0018716	0.410549	-1.31863
SNHG11	-2.28525	6.52974	-3.25921	0.00191024	0.416588	-1.33598
C1orf174	1.77583	6.36738	3.25359	0.00194221	0.421111	-1.35006
MBTPS2	0.828356	3.69474	3.2499	0.00196344	0.421503	-1.35929
DDX50	2.29458	11.238	3.24775	0.00197593	0.421503	-1.36467
ZWINT	4.42229	9.64639	3.24691	0.0019808	0.421503	-1.36675
OLFM2	-10	83.8042	-3.24552	0.00198896	0.421503	-1.37025
TNFAIP8	0.496346	0.891133	3.23694	0.00203986	0.42163	-1.39168
SCO1	-0.499263	3.30604	-3.2356	0.00204792	0.42163	-1.39502
RCC2	10	34.3591	3.23337	0.00206136	0.42163	-1.40057
AC022148.2	-0.0713339	0.0954982	-3.23306	0.00206324	0.42163	-1.40134
CCDC18	0.32934	0.82588	3.23232	0.00206773	0.42163	-1.40319
MDFIC	4.264	6.15771	3.23073	0.00207739	0.42163	-1.40714
H6PD	3.71829	8.78815	3.22853	0.00209092	0.42163	-1.41265
AC009318.1	-0.193276	0.401518	-3.22773	0.00209583	0.42163	-1.41463
ANO7L1	0.189128	0.392375	3.22755	0.00209691	0.42163	-1.41507
TRAV4	0.0883633	0.0746941	3.22567	0.00210853	0.42163	-1.41976
FAM98C	-1.86011	5.42286	-3.223	0.00212513	0.42163	-1.4264
GCH1	1.12724	1.82342	3.22263	0.00212743	0.42163	-1.42732
TFDP1	9.46416	25.9251	3.22061	0.00214009	0.42163	-1.43235
SMNDC1	0.784228	4.9279	3.21606	0.00216883	0.42163	-1.44366
AC009318.4	-0.608181	0.898133	-3.2155	0.00217241	0.42163	-1.44506
AL022337.1	-0.153075	0.189584	-3.2148	0.00217684	0.42163	-1.44678
NEK2	1.87492	4.11615	3.21208	0.00219427	0.42163	-1.45354
AC009088.2	0.101743	0.205209	3.21028	0.00220584	0.42163	-1.458
OPN1SW	1.88082	3.1793	3.21003	0.00220749	0.42163	-1.45864
PER3	1.35266	2.26157	3.20734	0.00222492	0.42163	-1.4653
THAP3	1.93445	4.86554	3.20724	0.00222561	0.42163	-1.46556
RPL22P10	0.0740333	0.107157	3.20372	0.00224862	0.423849	-1.47428
TBX19	0.385625	0.913781	3.19855	0.00228289	0.423854	-1.48709
MALT1	0.899556	2.48435	3.19803	0.00228638	0.423854	-1.48839
AC022467.1	0.0632868	0.0888458	3.19696	0.00229355	0.423854	-1.49104
CUL1	5.09645	26.998	3.19691	0.00229385	0.423854	-1.49115
TRIM4	3.36973	11.8774	3.19162	0.00232956	0.426437	-1.50423
CAMTA1-DT	1.0424	1.546	3.18773	0.00235618	0.426437	-1.51386
IKBKGP1	0.0594882	0.161414	3.18726	0.00235939	0.426437	-1.51501
ZDHHC24	-0.951311	4.44239	-3.18477	0.00237659	0.426437	-1.52116
AC006019.1	0.0887181	0.0617205	3.18382	0.00238316	0.426437	-1.5235
COPB2	3.33719	18.9997	3.18023	0.00240825	0.426437	-1.53236
TMEM59L	-10	43.564	-3.17955	0.00241302	0.426437	-1.53404
EIF3A	4.83081	16.1228	3.17818	0.00242265	0.426437	-1.53741
AL136116.1	0.053929	0.0501796	3.17811	0.00242316	0.426437	-1.53759
SYAP1	2.52143	8.96458	3.17775	0.00242573	0.426437	-1.53849
MATN2	-8.90434	18.1909	-3.17673	0.00243288	0.426437	-1.54098
ERLIN1	1.25975	5.95443	3.17413	0.00245137	0.427678	-1.54739
OR7E38P	1.44497	3.14456	3.17138	0.00247107	0.42912	-1.55416
DVL1	4.92594	19.2246	3.16511	0.00251651	0.434792	-1.56958
AC092035.1	0.0439411	0.0285066	3.16369	0.00252692	0.434792	-1.57308
AC025594.2	0.0926343	0.21492	3.16105	0.00254642	0.435328	-1.57958
MED19	-3.84605	12.5001	-3.15727	0.00257451	0.435328	-1.58886
HMGB2	10	47.0474	3.15723	0.00257482	0.435328	-1.58897
PRRC1	1.12008	5.34563	3.15701	0.00257646	0.435328	-1.5895
RPL11	10	225.159	3.15417	0.00259777	0.435414	-1.59647
OTULIN	0.574744	2.36792	3.15385	0.00260018	0.435414	-1.59726
CLN6	2.51732	8.09098	3.14793	0.00264517	0.438729	-1.61176
RASSF2	-10	44.3353	-3.14545	0.0026642	0.438729	-1.61783
RPL22P22	0.0902422	0.0906679	3.14483	0.00266902	0.438729	-1.61935
ZNF793-AS1	-2.01134	3.78731	-3.14444	0.002672	0.438729	-1.6203
LYPLA2	4.91658	20.8099	3.14353	0.00267909	0.438729	-1.62254
LINC02734	-0.183396	0.231728	-3.1421	0.00269015	0.438729	-1.62602
KIF14	0.601672	1.19333	3.13804	0.00272197	0.441996	-1.63596
C4orf48	-10	24.6933	-3.13358	0.00275731	0.445804	-1.64687
PIGA	0.673866	2.81844	3.13031	0.00278345	0.447671	-1.65484
RP11-15H20.6	-0.308048	0.777664	-3.12891	0.0027947	0.447671	-1.65825
SLC35A2	2.26158	10.1674	3.12679	0.00281187	0.447671	-1.66343
PHTF2	1.32625	3.87982	3.1257	0.00282078	0.447671	-1.6661
GRIK5	-5.52039	14.8436	-3.12453	0.00283031	0.447671	-1.66896
DDA1	-2.63465	12.2136	-3.12182	0.00285247	0.447671	-1.67554
FAM72D	0.134102	0.289985	3.12171	0.00285343	0.447671	-1.67583
KCNK4	-0.0318749	0.0359146	-3.12038	0.00286433	0.447671	-1.67905
AC120036.3	-0.770942	1.33841	-3.11337	0.00292283	0.449536	-1.69613
AC138430.1	-0.0664102	0.109311	-3.1105	0.00294701	0.449536	-1.70309
KDM4A-AS1	0.229559	0.625765	3.10985	0.00295252	0.449536	-1.70467
SND1	10	31.1088	3.1098	0.00295298	0.449536	-1.7048
NTN1	-8.57761	16.2098	-3.10953	0.00295528	0.449536	-1.70546
KIF2C	3.4988	8.20445	3.10935	0.00295679	0.449536	-1.70589
SPRYD4	-0.340622	1.2904	-3.10896	0.00296015	0.449536	-1.70685
NPM1P6	0.32291	0.907843	3.10633	0.00298257	0.451114	-1.71322
PSEN1	-1.3984	8.59208	-3.10275	0.00301343	0.451965	-1.72191
AP001160.2	-0.486861	1.46214	-3.10251	0.00301555	0.451965	-1.7225
C12orf76	-1.88031	5.46245	-3.09981	0.00303897	0.451965	-1.72903
C5orf22	1.15886	5.93303	3.09769	0.00305758	0.451965	-1.73419
CDC20	9.29257	20.4047	3.09702	0.00306341	0.451965	-1.7358
AC027667.1	0.0639358	0.0637584	3.09659	0.00306723	0.451965	-1.73685
PLEKHM2	8.01273	32.8029	3.09599	0.00307254	0.451965	-1.73831
AC022400.10	0.0740894	0.0504168	3.09364	0.00309333	0.453076	-1.744
C1orf116	0.0308362	0.051996	3.09241	0.00310425	0.453076	-1.74698
PLPP4	-3.09833	5.35283	-3.09022	0.00312375	0.454154	-1.75226
KIF24	0.551707	1.14964	3.0863	0.00315911	0.454427	-1.76176
SCD5	-10	127.747	-3.08613	0.00316063	0.454427	-1.76217
CCNA2	3.55911	9.22985	3.08402	0.00317982	0.454427	-1.76727
SMAD2	0.445782	2.24556	3.08241	0.00319444	0.454427	-1.77114
PMP2	-10	190.343	-3.0777	0.00323781	0.454427	-1.78252
STYXL1	4.7747	17.2816	3.07759	0.00323886	0.454427	-1.78279
LRP1B	-0.577664	1.1944	-3.07751	0.00323962	0.454427	-1.78299
SSC4D	0.671011	1.60488	3.07641	0.00324977	0.454427	-1.78563
MAP7D1	6.17381	32.9456	3.07459	0.00326677	0.454427	-1.79003
VCP	10	53.5184	3.07433	0.00326919	0.454427	-1.79066
AC243571.2	-0.0354376	0.051481	-3.07423	0.00327007	0.454427	-1.79089
HMGN2P25	0.255637	0.465056	3.07268	0.00328465	0.454427	-1.79464
SAPCD1-AS1	-0.0899587	0.0961441	-3.07262	0.00328517	0.454427	-1.79477
DNAJA1	10	69.6987	3.07066	0.00330363	0.454427	-1.7995
ZNF287	-0.528252	2.90116	-3.06926	0.00331691	0.454427	-1.80288
MAGEA12	-0.163227	0.380908	-3.06899	0.00331946	0.454427	-1.80353
TRIM45	1.34714	3.09658	3.06369	0.00337006	0.455311	-1.81628
C4orf36	-0.347051	1.22494	-3.06344	0.00337239	0.455311	-1.81687
SLC29A2	-2.25626	4.34473	-3.06327	0.00337405	0.455311	-1.81728
ATP7A	0.416784	1.49862	3.06323	0.00337447	0.455311	-1.81739
CIP2A	0.650706	2.1296	3.06194	0.00338685	0.455332	-1.82048
EXOC4	2.42815	12.1056	3.05771	0.00342793	0.455332	-1.83064
RWDD2A	-1.42836	4.39103	-3.056	0.00344474	0.455332	-1.83476
JAK2	0.948231	2.66511	3.05532	0.00345139	0.455332	-1.83639
CDC42P6	1.86434	5.29729	3.05378	0.00346662	0.455332	-1.8401
AC018755.3	-0.300724	0.810029	-3.05177	0.00348643	0.455332	-1.8449
AL137000.1	0.0194643	0.020706	3.04777	0.00352637	0.455332	-1.8545
LY9	0.0362816	0.0532563	3.0477	0.00352712	0.455332	-1.85468
AC090907.2	-0.111713	0.22351	-3.04666	0.00353749	0.455332	-1.85715
DNA2	0.440308	0.96588	3.04452	0.00355916	0.455332	-1.8623
CERS5	-2.4571	11.1655	-3.04412	0.00356313	0.455332	-1.86324
AP000753.1	-0.0249109	0.0267268	-3.0436	0.00356842	0.455332	-1.86449
KIF4A	2.57022	6.15265	3.04136	0.00359126	0.455332	-1.86986
ZRSR2	1.41893	5.94233	3.04115	0.00359341	0.455332	-1.87037
UTP25	0.543536	2.19633	3.04021	0.00360299	0.455332	-1.87261
DNAJC2	1.31589	4.54869	3.03743	0.00363156	0.455332	-1.87926
CYB5D2	-4.60741	17.0726	-3.03741	0.00363175	0.455332	-1.87931
AL121992.2	0.132445	0.17652	3.03701	0.00363586	0.455332	-1.88026
EMD	7.72944	34.5893	3.03402	0.00366683	0.455332	-1.8874
SPDL1	0.967165	3.33118	3.03321	0.00367528	0.455332	-1.88934
CDK1	4.20796	8.91863	3.03086	0.00369991	0.455332	-1.89497
PRR13P2	0.0729756	0.0924524	3.03076	0.00370089	0.455332	-1.89519
FAM50A	6.79259	30.2693	3.02856	0.00372404	0.455332	-1.90044
LINC00337	0.0841714	0.118102	3.02759	0.00373437	0.455332	-1.90277
CDR2	1.7391	5.67671	3.02651	0.00374574	0.455332	-1.90533
LINC01128	0.429868	1.67509	3.02436	0.00376864	0.455332	-1.91046
LY6G5C	-0.786608	2.21554	-3.02416	0.00377076	0.455332	-1.91094
FAM83D	2.75965	5.0318	3.02387	0.0037739	0.455332	-1.91164
RN7SL567P	0.039532	0.0287451	3.02363	0.00377649	0.455332	-1.91222
PRKCQ	-0.432127	0.977584	-3.02264	0.00378704	0.455332	-1.91456
AC079905.1	0.0934478	0.224837	3.02066	0.00380831	0.455332	-1.91928
MED8	2.92135	15.1037	3.01838	0.00383299	0.455332	-1.92472
GJA9	0.022301	0.0276327	3.01746	0.00384292	0.455332	-1.92689
BUB1B	1.67235	3.64868	3.01729	0.00384476	0.455332	-1.9273
RP11-662M24.2	-0.0858155	0.0870212	-3.01655	0.00385281	0.455332	-1.92906
TLCD5	-1.10219	4.53778	-3.0158	0.00386101	0.455332	-1.93085
HTR1F	-0.049342	0.100247	-3.01535	0.00386597	0.455332	-1.93193
SEC23IP	0.863997	3.57756	3.01528	0.00386676	0.455332	-1.9321
PRSS27	-0.36056	0.82436	-3.01507	0.00386906	0.455332	-1.9326
ASPM	0.874666	1.55511	3.01506	0.00386915	0.455332	-1.93262
NOC2LP1	0.0747434	0.211975	3.01477	0.00387233	0.455332	-1.93331
FOXP3	0.219859	0.42052	3.01283	0.0038936	0.455954	-1.93792
GABBR1	-7.23498	13.2404	-3.00761	0.0039514	0.455954	-1.95032
AC135584.1	-0.0274048	0.0258757	-3.00726	0.00395535	0.455954	-1.95116
SYT3	-0.740999	1.37793	-3.00659	0.00396282	0.455954	-1.95275
REEP2	-8.39299	29.6071	-3.0065	0.0039638	0.455954	-1.95295
PPP1R8P1	0.180306	0.256271	3.00394	0.00399262	0.455954	-1.95905
AC018641.1	0.0379433	0.0244056	3.00285	0.00400483	0.455954	-1.96162
POLQ	0.249163	0.487439	3.00227	0.00401138	0.455954	-1.96299
AGTRAP	6.45316	23.1594	3.00162	0.00401874	0.455954	-1.96453
AL603910.1	-0.171316	0.352021	-3.00084	0.00402764	0.455954	-1.96639
MAP3K10	-1.93866	5.79615	-3.00079	0.0040282	0.455954	-1.96651
FOCAD-AS1	0.136493	0.198003	2.99971	0.00404053	0.455954	-1.96908
KDELR2	10	69.3018	2.99914	0.00404702	0.455954	-1.97043
CHST1	-4.92614	8.15278	-2.99907	0.00404779	0.455954	-1.97059
DDX21	2.70727	9.44864	2.9957	0.00408633	0.458917	-1.97856
RRP12	0.926997	3.25837	2.9941	0.0041048	0.459615	-1.98235
AC008870.5	0.0647886	0.104782	2.9904	0.00414787	0.46033	-1.99113
DTX4	-3.37251	5.65945	-2.99013	0.00415092	0.46033	-1.99175
SGSM2	-3.66292	10.1797	-2.98925	0.00416127	0.46033	-1.99384
CXorf56	1.70238	10.2115	2.98703	0.00418726	0.46033	-1.99907
PITHD1	7.21611	33.233	2.9863	0.00419591	0.46033	-2.00081
AC092437.1	-0.217765	0.588279	-2.9855	0.00420532	0.46033	-2.00269
RPS27P23	0.207054	0.354708	2.98464	0.00421556	0.46033	-2.00474
SEC14L6	-0.87373	1.10186	-2.98447	0.00421751	0.46033	-2.00513
UBIAD1	1.09114	5.6655	2.98413	0.00422163	0.46033	-2.00595
RIC1	0.583566	2.05077	2.98138	0.00425438	0.462556	-2.01244
AL139260.1	0.649626	1.99571	2.98011	0.00426958	0.462867	-2.01544
YARS1	2.8635	13.8972	2.97792	0.00429584	0.464371	-2.02059
KPNA6	1.94409	10.1743	2.97598	0.00431929	0.465565	-2.02516
ACSS3	-1.69981	3.3357	-2.97384	0.0043453	0.467026	-2.03021
OTUB1	-4.42136	20.8133	-2.97054	0.00438578	0.469853	-2.038
AL031282.1	1.26877	2.4285	2.96965	0.00439666	0.469853	-2.04008
LDLRAP1	1.09316	3.11896	2.96776	0.00442008	0.471015	-2.04454
PCSK1N	-10	62.8781	-2.96292	0.00448038	0.476088	-2.05592
TTF2	0.485805	1.65366	2.96023	0.00451421	0.476777	-2.06224
AC004812.2	-0.981369	3.07081	-2.95995	0.00451769	0.476777	-2.06289
JOSD1	3.48923	14.9407	2.95938	0.004525	0.476777	-2.06424
PPIAP70	0.0678688	0.135088	2.95769	0.00454632	0.477682	-2.06819
TXLNA	4.70757	20.9172	2.95472	0.00458431	0.478474	-2.07518
RAD54L	1.10302	2.56772	2.9541	0.00459225	0.478474	-2.07663
AL391825.1	0.109209	0.166344	2.95356	0.0045991	0.478474	-2.07788
C22orf34	-0.100201	0.276509	-2.95312	0.00460488	0.478474	-2.07894
YME1L1	2.12227	11.3	2.95183	0.00462143	0.478867	-2.08195
NFYC	1.75565	8.87828	2.94657	0.00468983	0.482929	-2.09428
THOC2	1.09882	4.76033	2.94524	0.00470719	0.482929	-2.09738
LINC00662	-0.758506	2.35116	-2.94508	0.0047093	0.482929	-2.09775
EXOSC3	1.23636	4.37588	2.94362	0.00472853	0.482929	-2.10117
AL356072.1	0.172185	0.129404	2.94314	0.00473481	0.482929	-2.10229
SLC1A4	-3.91613	12.4387	-2.94291	0.00473788	0.482929	-2.10283
ZFX	0.896731	3.83221	2.94169	0.00475399	0.483066	-2.10568
KIF11	2.50227	4.52215	2.94036	0.00477169	0.483066	-2.1088
ZCCHC7	1.44631	4.92334	2.93906	0.00478902	0.483066	-2.11184
AC104333.2	0.119026	0.186883	2.93853	0.00479611	0.483066	-2.11308
STAP1	0.201975	0.188886	2.93797	0.00480362	0.483066	-2.11439
KIF4B	0.0199616	0.0385579	2.93491	0.0048447	0.484397	-2.12154
SMIM29	-8.41891	29.3639	-2.93431	0.00485275	0.484397	-2.12293
AC008555.7	-0.153661	0.485478	-2.9341	0.0048556	0.484397	-2.12342
SLC4A2	4.85128	16.6293	2.93172	0.0048879	0.485807	-2.12898
AC006378.1	0.103924	0.152448	2.93115	0.00489563	0.485807	-2.13031
ACE	-1.0765	2.52209	-2.92954	0.00491762	0.485827	-2.13406
MOAP1	-6.86287	21.4439	-2.92867	0.00492951	0.485827	-2.13609
NOC2LP2	0.0655868	0.192357	2.92829	0.00493469	0.485827	-2.13697
PSMB2	5.18968	29.9076	2.92392	0.00499502	0.490479	-2.14716
AP003733.1	0.0290082	0.0366415	2.92084	0.00503798	0.493406	-2.15434
AL357992.1	1.32565	2.22018	2.91887	0.0050656	0.493985	-2.15892
MPV17L	-1.49997	3.41173	-2.91706	0.00509103	0.493985	-2.16312
ZNF394	0.652725	4.92993	2.91628	0.00510202	0.493985	-2.16493
FAM181B	-10	27.0183	-2.91581	0.00510875	0.493985	-2.16603
AC138649.2	-0.105623	0.21748	-2.91574	0.00510974	0.493985	-2.16619
LINC00945	-0.111829	0.221612	-2.91203	0.00516255	0.497131	-2.17481
AC007285.2	0.093983	0.156068	2.91159	0.00516878	0.497131	-2.17582
AC023283.1	0.763004	0.71494	2.90849	0.00521339	0.500139	-2.18302
ZFP30	-0.749711	2.79548	-2.90524	0.00526057	0.503377	-2.19057
B4GALNT4	-7.51836	16.8572	-2.89976	0.00534091	0.507632	-2.20326
PTPRT	-0.429056	0.552343	-2.89947	0.00534518	0.507632	-2.20393
CLSTN1	10	67.0728	2.89944	0.00534564	0.507632	-2.204
NGRN	-2.12463	9.90113	-2.89667	0.00538666	0.507958	-2.21041
KIF23	1.31826	2.90258	2.8966	0.00538765	0.507958	-2.21056
HP1BP3	5.5855	29.9476	2.89569	0.0054013	0.507958	-2.21268
ATP11C	0.662218	2.04835	2.89236	0.00545118	0.507958	-2.22037
ATPAF2	-0.636479	3.64714	-2.88949	0.00549454	0.507958	-2.22701
AC138392.1	0.241359	0.812575	2.8892	0.00549885	0.507958	-2.22766
GALM	1.85936	6.34412	2.88749	0.00552494	0.507958	-2.23163
AC084866.1	-0.372144	0.333908	-2.88729	0.0055279	0.507958	-2.23207
AL161454.1	0.0320799	0.0369526	2.88559	0.00555383	0.507958	-2.23599
SAMD14	-1.01125	2.7003	-2.88536	0.00555739	0.507958	-2.23653
TMSB4Y	-0.777533	1.27897	-2.88511	0.00556128	0.507958	-2.23711
EMC1-AS1	0.771705	2.61935	2.88232	0.00560419	0.507958	-2.24355
CACNG6	-0.446805	0.796466	-2.88135	0.00561911	0.507958	-2.24577
GREM1	-0.218963	0.251997	-2.88123	0.00562096	0.507958	-2.24604
LINC00339	3.2126	11.2269	2.88043	0.00563346	0.507958	-2.2479
MIR4664	0.442912	0.634144	2.88023	0.0056365	0.507958	-2.24835
AL807752.1	0.0452299	0.0926687	2.88006	0.00563917	0.507958	-2.24875
EID2	-1.96807	10.2027	-2.879	0.00565561	0.507958	-2.25119
OPN3	0.485445	1.66236	2.87889	0.00565731	0.507958	-2.25144
SCMH1	1.96303	8.8949	2.87862	0.00566153	0.507958	-2.25206
KLHL9	3.00899	6.81258	2.87798	0.0056715	0.507958	-2.25353
HMMR-AS1	0.0196479	0.0156596	2.87765	0.00567675	0.507958	-2.25431
MTCO1P17	0.0471754	0.0429059	2.87735	0.00568143	0.507958	-2.255
CERS4	-3.52329	12.753	-2.87734	0.00568149	0.507958	-2.25501
BRI3P1	0.186134	0.473577	2.87529	0.00571371	0.507958	-2.25974
WDTC1	2.9609	12.415	2.87454	0.00572551	0.507958	-2.26146
NUP205	2.57671	11.5997	2.87447	0.0057265	0.507958	-2.26161
CCNB1IP1P1	0.0387722	0.0308669	2.87436	0.00572824	0.507958	-2.26186
ECT2	1.83731	6.14243	2.87129	0.00577688	0.50912	-2.26894
MED14	1.49449	5.71652	2.8699	0.00579893	0.50912	-2.27212
ENOX2	1.09373	3.99654	2.86989	0.00579915	0.50912	-2.27215
ACAD8	-1.52615	7.07815	-2.86963	0.00580322	0.50912	-2.27274
DDI2	0.460103	1.63455	2.86926	0.00580921	0.50912	-2.2736
PTPN14	0.61368	1.66312	2.8646	0.00588401	0.511452	-2.2843
AC120349.3	0.0298885	0.0215201	2.86452	0.00588524	0.511452	-2.28448
NANS	1.7103	7.27969	2.86448	0.00588584	0.511452	-2.28456
PITPNC1	-2.62033	8.51945	-2.8642	0.00589036	0.511452	-2.2852
KDM7A	0.559638	1.77113	2.86243	0.00591918	0.512768	-2.28928
HCCS	2.31274	10.6986	2.86111	0.00594056	0.513396	-2.2923
GCNT1	1.41802	1.43785	2.8603	0.00595381	0.513396	-2.29416
LHFPL3	-10	15.4427	-2.85502	0.00604065	0.51583	-2.30626
RUFY3	-3.50507	13.1193	-2.85497	0.00604132	0.51583	-2.30636
RPS4XP14	0.353658	0.848892	2.8535	0.00606572	0.51583	-2.30973
MLLT3	1.01596	1.99591	2.8531	0.00607239	0.51583	-2.31064
TSPOAP1	-1.34029	2.24501	-2.85306	0.00607311	0.51583	-2.31074
AC009506.2	-1.04134	3.77305	-2.85251	0.00608223	0.51583	-2.312
AL354709.2	0.230369	0.189076	2.852	0.00609078	0.51583	-2.31317
NPM1P46	0.143343	0.32174	2.85088	0.00610951	0.51583	-2.31574
TXNRD2	-0.669401	3.11023	-2.8499	0.00612585	0.51583	-2.31797
ACSS2	-1.7711	7.10044	-2.84956	0.0061315	0.51583	-2.31874
SPDYE6	0.158551	0.317337	2.84866	0.00614669	0.51583	-2.32081
AC117947.1	-0.0584794	0.0712692	-2.84864	0.00614705	0.51583	-2.32086
PUM1	2.60942	13.7731	2.84732	0.00616918	0.516531	-2.32386
BRI3	4.48325	20.5034	2.84646	0.00618379	0.516601	-2.32583
HESX1	0.558665	1.53413	2.84371	0.00623036	0.518233	-2.3321
AC093227.1	-0.904085	3.09597	-2.84368	0.00623096	0.518233	-2.33218
H2BC5	4.47561	9.00841	2.84035	0.00628793	0.521146	-2.33978
GMEB1	0.480327	2.30119	2.8392	0.00630773	0.521146	-2.34241
C2orf72	-9.18135	21.038	-2.83842	0.00632109	0.521146	-2.34418
H2AC17	0.468044	0.548267	2.83759	0.00633539	0.521146	-2.34606
LAMP2	10	57.1669	2.83759	0.00633544	0.521146	-2.34607
ID4	-10	85.8432	-2.8341	0.00639604	0.522132	-2.35402
MTOR	1.6245	6.14414	2.83364	0.00640406	0.522132	-2.35506
NSUN4	0.431418	3.16441	2.83327	0.00641055	0.522132	-2.35591
SAR1A	2.00616	12.3213	2.83259	0.00642244	0.522132	-2.35746
RP11-182J1.1	-0.107024	0.250696	-2.83233	0.00642697	0.522132	-2.35805
SLC26A11	-1.32136	6.0082	-2.8321	0.00643095	0.522132	-2.35856
PIR	2.8831	7.06396	2.82868	0.00649134	0.525741	-2.36637
WASF2	8.36121	33.3761	2.82668	0.00652665	0.525741	-2.37089
DFFB	0.53829	2.06855	2.82497	0.00655722	0.525741	-2.37479
IRAK1	8.48362	42.1185	2.8239	0.00657637	0.525741	-2.37723
SLC6A9	-8.99339	17.469	-2.82231	0.00660473	0.525741	-2.38082
ZBTB17	1.87669	7.94618	2.82212	0.00660821	0.525741	-2.38126
FEZF2	-0.530749	0.518552	-2.82157	0.00661812	0.525741	-2.38251
H1-6	0.0685772	0.0519115	2.82144	0.00662046	0.525741	-2.3828
MARVELD1	3.73497	10.0672	2.8197	0.00665196	0.525741	-2.38676
SLC39A3	-2.07559	8.01643	-2.81912	0.00666232	0.525741	-2.38806
TAB3	0.373095	1.71292	2.81876	0.00666896	0.525741	-2.38889
RPL22P7	0.0754775	0.0531156	2.81721	0.00669698	0.525741	-2.39239
AC009407.1	-2.88136	5.37404	-2.81698	0.00670124	0.525741	-2.39292
RAP2C	2.00864	9.99786	2.81675	0.00670543	0.525741	-2.39344
CAAP1	1.58167	5.7607	2.81672	0.00670589	0.525741	-2.3935
GGA2	2.00377	7.87764	2.81607	0.00671787	0.525741	-2.39499
PRDX3P2	0.103852	0.203751	2.81602	0.00671867	0.525741	-2.39509
RPL7AP25	0.022495	0.0190442	2.81553	0.00672769	0.525741	-2.39621
RAB4B	-1.52067	5.50931	-2.81265	0.0067806	0.528774	-2.40274
ARNT	1.43194	6.76373	2.80668	0.00689132	0.534817	-2.41625
RASA3-IT1	0.0548616	0.054476	2.80627	0.00689897	0.534817	-2.41717
FANCB	0.129824	0.432048	2.80492	0.00692422	0.534817	-2.42022
NDUFA11	-4.99538	12.3138	-2.80487	0.00692513	0.534817	-2.42033
SERBP1	7.18499	36.9182	2.80465	0.00692939	0.534817	-2.42084
RGS6	-2.41221	3.2257	-2.80334	0.006954	0.535615	-2.4238
CENPE	0.534982	1.1738	2.79906	0.00703513	0.540754	-2.43347
RPL3L	0.0614423	0.115475	2.7974	0.00706676	0.54178	-2.43721
ZNF570	-0.368969	2.15905	-2.79657	0.00708268	0.54178	-2.43908
APBA2	-6.69625	17.4621	-2.79609	0.00709182	0.54178	-2.44016
TRAV2	0.061443	0.0481642	2.79384	0.00713518	0.541921	-2.44524
RP11-324D17.3	-0.0646178	0.0891187	-2.79365	0.00713878	0.541921	-2.44566
SEPHS1P2	0.0389476	0.0520626	2.79317	0.00714816	0.541921	-2.44675
UPF3B	2.68005	7.96913	2.79206	0.00716962	0.541921	-2.44925
NAA50	2.57788	14.5311	2.78948	0.00721977	0.541921	-2.45506
RP11-13A1.3	-0.0644156	0.0684452	-2.789	0.00722902	0.541921	-2.45612
AC006213.4	-0.675888	1.93956	-2.7868	0.00727216	0.541921	-2.46108
AL136126.1	0.743882	1.88751	2.78555	0.00729677	0.541921	-2.46389
EYA3	0.855312	3.93117	2.78434	0.00732065	0.541921	-2.46661
AL591866.1	0.0989842	0.172336	2.78238	0.00735955	0.541921	-2.47103
BORA	0.527696	1.41333	2.78176	0.00737183	0.541921	-2.47242
MTERF4	-0.563655	3.12394	-2.78174	0.00737218	0.541921	-2.47246
IGHV1-58	0.108279	0.0632098	2.78172	0.0073725	0.541921	-2.47249
AC091153.4	-0.158904	0.348899	-2.78167	0.00737358	0.541921	-2.47261
PABPC1P10	0.0930399	0.172399	2.78134	0.00738008	0.541921	-2.47335
GGT7	-5.12936	18.7145	-2.77928	0.00742119	0.541921	-2.47797
LRRC24	-0.0254452	0.0441927	-2.77699	0.00746713	0.541921	-2.48311
FZD1	5.88192	8.04171	2.77634	0.00748025	0.541921	-2.48457
GAL3ST3	-1.54383	4.35256	-2.77624	0.00748236	0.541921	-2.48481
SKP2	2.0642	7.15045	2.77551	0.00749697	0.541921	-2.48643
TCEAL9	10	63.7872	2.77533	0.00750064	0.541921	-2.48684
RPL23AP4	0.0517341	0.0649026	2.77529	0.00750152	0.541921	-2.48694
RBMX2	1.58399	9.81495	2.77523	0.0075027	0.541921	-2.48707
AC009053.3	0.0502664	0.123969	2.77367	0.00753431	0.541921	-2.49057
FOXD2-AS1	1.37951	1.47154	2.77366	0.00753454	0.541921	-2.49059
LINC00463	-0.250775	0.307325	-2.77353	0.00753712	0.541921	-2.49088
U2AF1	0.0777372	0.138863	2.77269	0.00755417	0.541921	-2.49276
RNU2-38P	0.513768	0.687936	2.77129	0.0075828	0.541921	-2.49591
CACNB4	-0.345905	0.870279	-2.77065	0.0075958	0.541921	-2.49733
RECK	0.755597	2.11299	2.77037	0.00760156	0.541921	-2.49796
AC090023.2	0.0430388	0.0283542	2.77022	0.00760464	0.541921	-2.4983
STK33	-0.855679	2.53033	-2.76919	0.00762574	0.541921	-2.50061
CCNF	1.14704	2.82451	2.76852	0.00763942	0.541921	-2.5021
GDAP1L1	-3.26225	4.31517	-2.76757	0.00765894	0.541921	-2.50422
FLNB	2.83349	4.52915	2.76734	0.00766376	0.541921	-2.50475
WWC3	1.58801	5.18033	2.76681	0.00767473	0.541921	-2.50594
RTN4	-10	76.044	-2.7665	0.00768108	0.541921	-2.50663
TESK1	2.59908	11.2407	2.76643	0.00768249	0.541921	-2.50678
TMEM39B	1.443	7.46865	2.76627	0.0076858	0.541921	-2.50714
PDZD9	-0.0656463	0.180434	-2.76425	0.00772769	0.541921	-2.51166
ADORA1	-10	22.9168	-2.76398	0.00773329	0.541921	-2.51226
ZNF429	-0.669557	3.01927	-2.76237	0.00776682	0.541921	-2.51586
AL133163.2	0.0299064	0.0238504	2.76231	0.007768	0.541921	-2.51599
AP001453.4	-0.51603	1.46139	-2.76219	0.00777064	0.541921	-2.51627
COA7	1.34236	6.37941	2.76216	0.00777128	0.541921	-2.51634
PRDX2	-10	161.772	-2.76172	0.00778044	0.541921	-2.51732
DCST1-AS1	0.724154	1.50171	2.76166	0.00778162	0.541921	-2.51745
FAM181A-AS1	-1.08335	2.14332	-2.76071	0.00780144	0.541921	-2.51956
TTC36	-0.241839	0.495271	-2.76071	0.00780158	0.541921	-2.51958
XCL2	0.262122	0.288125	2.75642	0.00789199	0.546632	-2.52916
BUB3	1.94145	8.34961	2.7551	0.00791986	0.546632	-2.53209
CSNK1G2P1	0.0189904	0.0190198	2.75455	0.0079315	0.546632	-2.53331
LRRC47	3.33181	16.1407	2.75289	0.00796708	0.546632	-2.53703
PANK4	1.19543	5.53435	2.75193	0.00798755	0.546632	-2.53917
RPS4XP20	0.0896239	0.178178	2.75171	0.00799222	0.546632	-2.53965
AC093151.2	0.0194264	0.0215348	2.7517	0.00799233	0.546632	-2.53967
PDZRN3	3.14825	5.38194	2.75088	0.0080101	0.546632	-2.54151
PABPC4	5.34996	17.7368	2.74936	0.00804268	0.546632	-2.54489
TWISTNB	1.46613	6.64533	2.74914	0.00804754	0.546632	-2.54539
PLOD1	10	44.547	2.7477	0.00807861	0.546632	-2.54859
CAMSAP3	-0.817141	1.02879	-2.74724	0.0080885	0.546632	-2.54961
GATD1	-5.84538	19.2413	-2.74717	0.00808995	0.546632	-2.54976
AIFM1	2.0228	10.1191	2.7429	0.00818303	0.546632	-2.55927
NDRG4	-9.57524	20.9536	-2.742	0.00820268	0.546632	-2.56126
SRRM1	3.01854	9.83393	2.74187	0.00820558	0.546632	-2.56155
GUSBP5	-0.125829	0.200173	-2.74161	0.00821124	0.546632	-2.56213
AL954705.1	0.20585	0.541381	2.74008	0.00824495	0.546632	-2.56553
NDRG2	-10	71.6288	-2.7383	0.00828436	0.546632	-2.56949
ST13P3	0.170952	0.457011	2.73797	0.00829151	0.546632	-2.57021
HSPB1P1	2.7364	8.1904	2.73781	0.00829515	0.546632	-2.57058
HAUS6	1.23832	3.50651	2.7371	0.00831092	0.546632	-2.57215
ADIPOR1	4.48749	35.2514	2.73709	0.00831121	0.546632	-2.57218
SLC25A23	-7.25909	27.3946	-2.7368	0.00831767	0.546632	-2.57283
MIR6750	-0.200701	0.144714	-2.73572	0.00834155	0.546632	-2.57521
GPATCH3	1.1966	7.62338	2.73286	0.00840557	0.546632	-2.58156
DCAF12	2.98552	14.2494	2.73212	0.00842208	0.546632	-2.58319
MARK2P8	0.0203312	0.0200677	2.73166	0.00843249	0.546632	-2.58422
GPR157	0.441084	0.693461	2.72921	0.00848789	0.546632	-2.58966
AL162171.1	-0.445116	1.14277	-2.72856	0.00850262	0.546632	-2.5911
CNTLN	0.450863	1.03297	2.72784	0.00851888	0.546632	-2.59268
TFAP2A	-0.682189	0.812606	-2.72663	0.00854641	0.546632	-2.59536
AC022400.6	0.128027	0.315634	2.72556	0.0085709	0.546632	-2.59774
CBLL1	1.38968	7.54091	2.72487	0.00858664	0.546632	-2.59926
HERC4	0.268572	1.45218	2.72454	0.00859404	0.546632	-2.59998
SGO2	0.648493	2.31378	2.72438	0.00859784	0.546632	-2.60034
AC003002.3	-0.0639794	0.154133	-2.72414	0.0086034	0.546632	-2.60088
H2BC7	0.400249	0.536352	2.72378	0.00861157	0.546632	-2.60167
AL449423.1	0.158873	0.145907	2.72348	0.00861846	0.546632	-2.60233
GLIPR1L2	-0.508597	0.920045	-2.72273	0.00863575	0.546632	-2.604
HMGN2P20	0.127549	0.267692	2.72205	0.0086513	0.546632	-2.60549
AC233296.1	-0.426143	0.560343	-2.72063	0.00868415	0.546632	-2.60864
ZNF815P	-0.496269	1.76131	-2.71943	0.00871198	0.546632	-2.61129
MEIS3	-3.43023	8.70127	-2.71903	0.00872108	0.546632	-2.61216
LINC00396	0.174885	0.197252	2.71775	0.00875085	0.546632	-2.61499
HMGN2P10	0.141582	0.295436	2.71753	0.00875598	0.546632	-2.61547
C1GALT1C1L	-1.86484	3.5402	-2.71697	0.00876916	0.546632	-2.61672
AC139887.2	0.327513	0.849688	2.71696	0.00876925	0.546632	-2.61673
HUS1	1.101	4.98886	2.7169	0.00877073	0.546632	-2.61687
SKI	6.97795	24.7126	2.71658	0.00877824	0.546632	-2.61758
AF196972.1	0.214785	0.324441	2.71594	0.00879328	0.546632	-2.619
NPM1P27	3.40102	10.8458	2.71584	0.00879547	0.546632	-2.61921
STK40	4.83045	16.5518	2.71497	0.00881589	0.546632	-2.62113
ORC5	1.76828	7.6595	2.71491	0.00881723	0.546632	-2.62126
POLR3C	1.73112	10.6097	2.71489	0.00881775	0.546632	-2.62131
AC093642.2	-0.161666	0.234393	-2.71417	0.00883455	0.546632	-2.62289
ENTPD6	-3.74969	16.0291	-2.71415	0.00883522	0.546632	-2.62295
ATP5F1D	-10	40.575	-2.7141	0.00883635	0.546632	-2.62306
RN7SL19P	-0.135502	0.146651	-2.71367	0.00884643	0.546632	-2.624
ABCB7	1.68401	9.6381	2.71354	0.00884946	0.546632	-2.62429
LINC01393	0.0242988	0.0226384	2.71319	0.00885778	0.546632	-2.62507
AL359851.1	0.0479106	0.0325107	2.71194	0.00888728	0.546632	-2.62783
RLBP1	-2.32522	3.40996	-2.71099	0.00890956	0.546632	-2.6299
DIAPH2-AS1	0.0221644	0.0345851	2.70925	0.00895091	0.546632	-2.63374
AC010809.3	-0.146192	0.184779	-2.7081	0.00897828	0.546632	-2.63628
COL5A2	10	21.9475	2.70716	0.00900073	0.546632	-2.63835
LMTK3	-1.78811	4.83937	-2.70594	0.00903002	0.546632	-2.64104
NTNG2	-0.756955	1.48778	-2.70567	0.0090363	0.546632	-2.64162
USP13	0.619337	2.54235	2.7055	0.00904044	0.546632	-2.642
ARHGEF39	0.406532	0.767584	2.70548	0.00904104	0.546632	-2.64205
CPZ	0.0683709	0.0816629	2.70516	0.00904874	0.546632	-2.64276
HAUS6P1	0.0391504	0.0818609	2.7048	0.00905722	0.546632	-2.64354
UBAP1	7.38673	28.9345	2.70392	0.00907848	0.546632	-2.64548
LINC00359	-0.0489249	0.0535394	-2.70377	0.00908197	0.546632	-2.6458
AC012254.1	0.122807	0.182374	2.70307	0.00909897	0.546632	-2.64735
LINC02511	0.0319141	0.0219579	2.70286	0.00910411	0.546632	-2.64782
UBE3C	2.12463	9.7077	2.70214	0.00912147	0.546632	-2.6494
THYN1	-8.17543	28.2881	-2.7017	0.00913197	0.546632	-2.65035
UQCRFS1P1	-0.464977	1.28943	-2.70083	0.00915307	0.546632	-2.65227
ZMYM1	0.500687	2.47993	2.70056	0.00915968	0.546632	-2.65287
TRAV9-2	0.0828545	0.0707516	2.69997	0.00917415	0.546632	-2.65418
RP11-175O19.4	0.406789	1.2785	2.69958	0.00918356	0.546632	-2.65503
AL157713.1	0.0936089	0.291054	2.69931	0.0091902	0.546632	-2.65562
SYN3	-0.245903	0.298835	-2.69912	0.00919479	0.546632	-2.65604
ARPC1A	10	70.0345	2.69877	0.00920338	0.546632	-2.65681
AC093382.1	-0.0801325	0.125888	-2.69864	0.00920653	0.546632	-2.6571
ERBB4	-0.802262	1.18968	-2.69857	0.00920809	0.546632	-2.65724
AC022404.1	0.13054	0.209047	2.6977	0.00922948	0.546632	-2.65916
POLR1E	3.27043	10.7834	2.69764	0.00923078	0.546632	-2.65928
SRY	-0.687198	0.59656	-2.69721	0.00924136	0.546632	-2.66023
C12orf10	-4.5106	18.9907	-2.69712	0.00924359	0.546632	-2.66043
LINC01819	-0.208957	0.252475	-2.69614	0.00926759	0.546632	-2.66258
VKORC1L1	2.31556	12.6242	2.6961	0.00926847	0.546632	-2.66266
CU634019.6	0.0598499	0.0899107	2.69473	0.00930224	0.546632	-2.66567
AL590385.2	-0.0485616	0.0580916	-2.69463	0.00930473	0.546632	-2.66589
NPM1P48	0.0406997	0.0599654	2.69361	0.00933	0.546632	-2.66814
SLC1A5	5.7481	11.4517	2.69337	0.00933573	0.546632	-2.66865
WBP2NL	0.0682527	0.0976678	2.69319	0.00934026	0.546632	-2.66905
HSPB1P2	0.581913	1.83126	2.69317	0.00934071	0.546632	-2.66909
CCDC134	0.432039	1.85497	2.69306	0.00934337	0.546632	-2.66933
C1orf94	0.842901	1.8266	2.69262	0.00935426	0.546632	-2.67029
FAM47E	-0.180538	0.424352	-2.69073	0.00940127	0.546632	-2.67445
GPR180	0.486323	1.95723	2.69046	0.00940804	0.546632	-2.67504
AC090241.2	-0.0944542	0.123428	-2.69041	0.00940926	0.546632	-2.67515
YTHDF2	2.84514	21.4406	2.68981	0.00942423	0.546632	-2.67647
MTMR11	-1.96384	6.6058	-2.68975	0.00942552	0.546632	-2.67658
BUB1	1.71831	4.29645	2.68937	0.00943519	0.546632	-2.67743
LINC00665	-1.09948	5.44637	-2.68904	0.00944328	0.546632	-2.67814
S100PBP	0.848188	4.42314	2.68752	0.00948144	0.547995	-2.68148
PROZ	0.0724318	0.0786017	2.6865	0.00950704	0.548556	-2.68372
ARAF	3.31027	20.2296	2.68597	0.0095204	0.548556	-2.68488
LINC02284	0.021388	0.0252468	2.68474	0.0095512	0.549354	-2.68756
FAM230I	-0.0863223	0.134619	-2.68381	0.00957487	0.549354	-2.68961
AKR1B1P7	0.0785871	0.167706	2.68323	0.00958933	0.549354	-2.69086
LRFN1	-1.21532	3.3119	-2.68216	0.00961668	0.549354	-2.69322
RIOX2	1.01328	3.84251	2.68173	0.00962741	0.549354	-2.69414
VPS50	0.714925	3.66019	2.68097	0.00964687	0.549354	-2.69581
SLK	0.843787	3.71992	2.6809	0.00964873	0.549354	-2.69597
AC105290.1	-0.036815	0.0306331	-2.68032	0.00966342	0.549354	-2.69723
ARF1	10	135.715	2.68022	0.00966606	0.549354	-2.69746
MRPL35	-1.58253	11.4755	-2.67904	0.009696	0.550222	-2.70002
NPM1P5	0.0870012	0.196038	2.67832	0.00971462	0.550426	-2.70161
RP5-968J1.1	-1.10344	2.07567	-2.67769	0.00973058	0.550426	-2.70297
Z99127.1	0.0182052	0.012093	2.67678	0.00975398	0.550426	-2.70496
ZDHHC6	1.29572	8.38792	2.67607	0.00977241	0.550426	-2.70652
RECQL	1.60079	6.4462	2.67605	0.00977296	0.550426	-2.70657
SMC3	3.77495	10.8052	2.67435	0.00981675	0.551128	-2.71027
ALAS1	3.19765	21.6112	2.67313	0.00984833	0.551128	-2.71293
CDK11A	0.621798	1.64827	2.67199	0.0098779	0.551128	-2.71541
AKAP6	-0.821595	2.08758	-2.67173	0.00988475	0.551128	-2.71599
SCAMP5	-7.20261	20.1354	-2.67157	0.00988888	0.551128	-2.71633
PAXIP1	0.589111	1.96552	2.67146	0.00989182	0.551128	-2.71658
TNPO3	4.15503	17.282	2.67122	0.00989805	0.551128	-2.7171
TARS1	2.42781	13.8649	2.67103	0.00990298	0.551128	-2.71751
AC023813.2	0.0343305	0.0326309	2.66972	0.00993711	0.551338	-2.72036
XPO1	2.93277	15.1735	2.66937	0.00994621	0.551338	-2.72112
AC092573.1	0.0290132	0.0566589	2.66769	0.00999044	0.551338	-2.72479
AC004884.2	0.0664628	0.12901	2.66757	0.00999368	0.551338	-2.72506
CALU	10	81.1671	2.6672	0.0100034	0.551338	-2.72586
TGFBR3L	-0.545077	0.657619	-2.66669	0.0100167	0.551338	-2.72696
AL031283.2	0.0876535	0.122282	2.66635	0.0100257	0.551338	-2.7277
AC009237.8	0.408317	0.671143	2.66558	0.0100459	0.551338	-2.72937
AP000926.1	0.0623426	0.0531064	2.6653	0.0100535	0.551338	-2.72999
SUV39H1	1.19919	5.53167	2.66491	0.0100639	0.551338	-2.73085
AL356234.1	-0.0238894	0.0474388	-2.66473	0.0100684	0.551338	-2.73122
RASEF	0.656637	0.782161	2.66275	0.010121	0.552381	-2.73553
TMEM205	-10	60.9001	-2.66237	0.0101311	0.552381	-2.73636
NUS1P1	0.206402	0.784615	2.66235	0.0101317	0.552381	-2.7364
GCLM	2.6239	5.60994	2.66147	0.0101551	0.552857	-2.73832
ATP6V1G1P2	-0.107303	0.176308	-2.65914	0.0102176	0.555454	-2.74339
AC022034.4	-0.203969	0.305986	-2.65837	0.0102381	0.555541	-2.74505
TMTC1	0.739172	1.30554	2.65797	0.0102489	0.555541	-2.74592
SDF2	-2.67373	14.388	-2.65647	0.0102893	0.556683	-2.74918
SCML1	0.926457	2.88662	2.65609	0.0102996	0.556683	-2.75
FTSJ1	2.63371	15.0586	2.65461	0.0103396	0.557085	-2.75321
RAET1K	0.0700102	0.131421	2.65399	0.0103564	0.557085	-2.75456
CKB	-10	287.749	-2.65374	0.0103634	0.557085	-2.75511
TRMT1L	0.798207	3.83405	2.65287	0.0103869	0.557085	-2.75699
EID2B	-0.984865	3.27801	-2.65245	0.0103986	0.557085	-2.75791
BAZ1B	5.58886	21.1971	2.65207	0.0104088	0.557085	-2.75873
LDLRAD3	-5.53099	17.767	-2.65199	0.010411	0.557085	-2.7589
ZMYM4	1.70135	10.4219	2.65091	0.0104407	0.557471	-2.76125
NUP50	1.17884	5.33271	2.64887	0.0104966	0.557471	-2.76567
C6orf226	-5.33382	17.038	-2.64831	0.0105118	0.557471	-2.76687
HSPB1	10	235.035	2.64814	0.0105165	0.557471	-2.76724
LINC01561	-0.338634	0.595603	-2.64693	0.0105499	0.557471	-2.76986
AC023632.4	-0.0901436	0.103206	-2.64683	0.0105526	0.557471	-2.77007
CREB3L2	2.76383	6.34209	2.64639	0.010565	0.557471	-2.77104
SLC10A3	3.11067	9.46607	2.64403	0.0106305	0.557471	-2.77615
ASS1	10	13.7906	2.64386	0.0106353	0.557471	-2.77652
DBF4	1.35043	4.82242	2.6437	0.0106396	0.557471	-2.77686
AC117489.1	0.188806	0.358757	2.64284	0.0106635	0.557471	-2.77871
TMEM145	-3.48142	7.3379	-2.64269	0.0106678	0.557471	-2.77904
PIANP	-5.72859	13.2488	-2.64234	0.0106776	0.557471	-2.7798
CD72	0.778988	1.43599	2.64213	0.0106835	0.557471	-2.78026
AL050343.2	0.0667414	0.212015	2.64164	0.0106972	0.557471	-2.78132
WASHC2A	1.18011	5.00739	2.6415	0.0107009	0.557471	-2.78161
WAPL	0.922992	4.84256	2.64139	0.010704	0.557471	-2.78185
TXNRD1	4.24597	16.5914	2.63917	0.0107664	0.557471	-2.78664
AC061999.1	-0.352882	0.823328	-2.63807	0.0107973	0.557471	-2.78902
AC027097.1	0.152307	0.531881	2.63765	0.0108094	0.557471	-2.78994
TRAV13-1	0.117323	0.125527	2.63599	0.0108564	0.557471	-2.79352
AP001453.3	-0.0362163	0.0537204	-2.63596	0.0108572	0.557471	-2.79358
MYD88	2.6749	13.547	2.63553	0.0108692	0.557471	-2.7945
AC006195.1	0.0196892	0.018988	2.63506	0.0108826	0.557471	-2.79552
TLN1	8.23878	31.0609	2.6345	0.0108987	0.557471	-2.79674
AC080100.1	-0.181102	0.415351	-2.63444	0.0109004	0.557471	-2.79687
AL451062.1	0.0403634	0.0528953	2.63408	0.0109105	0.557471	-2.79763
HMGN2P3	2.11721	8.11693	2.63397	0.0109136	0.557471	-2.79786
LINC02716	-0.609387	0.977366	-2.63356	0.0109253	0.557471	-2.79875
BCL7B	3.78406	25.1134	2.6335	0.0109272	0.557471	-2.79889
AC022400.8	2.04383	5.9715	2.63308	0.0109392	0.557471	-2.7998
AKAP10	-0.92913	6.67136	-2.63276	0.0109484	0.557471	-2.80049
H2BC18	0.21079	0.416749	2.63241	0.0109583	0.557471	-2.80124
C9orf152	0.0254111	0.0361283	2.6324	0.0109587	0.557471	-2.80127
SMU1	2.17176	11.0941	2.63223	0.0109634	0.557471	-2.80163
DPRXP6	0.0326588	0.0370867	2.63064	0.0110089	0.557471	-2.80504
LRRC59	3.92905	28.9033	2.63047	0.0110139	0.557471	-2.80542
TMEM209	2.05098	9.28443	2.62996	0.0110285	0.557471	-2.80652
SNTG1	-1.1065	1.90645	-2.62964	0.0110379	0.557471	-2.80722
TMEM223	-2.25482	9.04397	-2.62924	0.0110494	0.557471	-2.80808
MIR6772	0.32139	0.244423	2.62901	0.0110559	0.557471	-2.80857
PGDP1	0.0836799	0.223525	2.6281	0.0110823	0.557471	-2.81053
PNMA1	-10	53.7589	-2.62804	0.0110839	0.557471	-2.81065
FKBP4	5.57931	21.7744	2.6271	0.0111112	0.557471	-2.81268
RP2	1.80459	8.6056	2.62705	0.0111126	0.557471	-2.81279
DIPK1B	-2.76468	8.56338	-2.62604	0.0111418	0.557471	-2.81496
TGFBR3	0.996328	1.73844	2.62595	0.0111444	0.557471	-2.81515
DNTTIP2	1.4176	7.86339	2.62589	0.0111463	0.557471	-2.81529
PHLDB2	0.517384	0.721618	2.62552	0.0111568	0.557471	-2.81607
CTNNBIP1	3.97208	15.6435	2.62488	0.0111756	0.557471	-2.81745
NUP155	1.1829	4.17613	2.62439	0.01119	0.557471	-2.81852
CLINT1	1.65673	10.8908	2.62435	0.011191	0.557471	-2.8186
TEX47	-0.0172628	0.0183827	-2.62366	0.0112112	0.557733	-2.82008
EPSTI1	1.88284	3.35661	2.62311	0.0112273	0.557797	-2.82127
AC006270.2	-0.0190649	0.0164648	-2.62114	0.0112851	0.559285	-2.8255
CXorf38	0.630482	4.08052	2.62078	0.0112955	0.559285	-2.82627
JAM3	-4.1876	19.9032	-2.62056	0.011302	0.559285	-2.82674
AL391845.2	-0.0725457	0.104301	-2.61982	0.0113238	0.559626	-2.82833
AIFM3	-1.49072	1.38378	-2.61922	0.0113415	0.559764	-2.82962
LRRC4C	-1.20513	3.15355	-2.61789	0.011381	0.560974	-2.83249
RN7SL753P	-0.0456467	0.0583936	-2.61686	0.0114113	0.561362	-2.83469
AC013403.2	-0.307178	0.936613	-2.61657	0.01142	0.561362	-2.83532
RBBP9	-2.79815	11.5709	-2.61595	0.0114386	0.561362	-2.83666
SKA1	1.34177	3.14926	2.6156	0.0114487	0.561362	-2.83739
SNORA68B	-0.130237	0.183767	-2.61426	0.0114887	0.562586	-2.84026
ECD	0.731571	5.39677	2.61255	0.0115401	0.563773	-2.84395
AC068781.1	0.0530685	0.068968	2.61245	0.011543	0.563773	-2.84415
AC011753.4	-0.12285	0.194287	-2.61154	0.0115703	0.563773	-2.8461
HNRNPA3P5	0.415569	1.30618	2.61145	0.0115731	0.563773	-2.8463
ENO1-AS1	0.243238	0.402235	2.61054	0.0116005	0.563896	-2.84825
AC099513.1	0.197699	0.557271	2.60879	0.0116531	0.563896	-2.85198
TGFBI	10	45.6955	2.60796	0.0116784	0.563896	-2.85377
RPSAP51	-0.0141795	0.0134888	-2.60789	0.0116805	0.563896	-2.85392
RIMBP2	-0.425069	0.537	-2.60703	0.0117067	0.563896	-2.85577
AC048382.2	-0.167422	0.295852	-2.60639	0.0117262	0.563896	-2.85714
HMGN2P38	0.0802195	0.124526	2.60424	0.0117917	0.563896	-2.86173
B3GALT1	-1.08097	2.22321	-2.60404	0.0117977	0.563896	-2.86215
C5orf64	-0.150816	0.314392	-2.60366	0.0118095	0.563896	-2.86298
B4GAT1	-10	58.1129	-2.60317	0.0118243	0.563896	-2.86401
H2AC13	0.476752	0.47591	2.60313	0.0118257	0.563896	-2.8641
AC020907.3	-0.0359757	0.0608152	-2.60246	0.0118461	0.563896	-2.86553
PPIAP66	0.211005	0.570574	2.60174	0.0118683	0.563896	-2.86707
HMGN2P41	0.191051	0.528949	2.60172	0.011869	0.563896	-2.86712
MDH2	10	77.6269	2.60169	0.01187	0.563896	-2.86719
C19orf25	-2.61529	8.97967	-2.60139	0.0118793	0.563896	-2.86783
LINC02559	-0.210129	0.243087	-2.60124	0.0118836	0.563896	-2.86814
FAM181A	-4.00634	9.26452	-2.60121	0.0118848	0.563896	-2.86821
AC023509.3	-0.733787	1.80651	-2.60014	0.0119176	0.563896	-2.87049
AC241952.1	0.0848156	0.0988968	2.59979	0.0119285	0.563896	-2.87124
SCYL2	-1.31845	7.51239	-2.59913	0.0119488	0.563896	-2.87265
ZNF56	-0.42293	1.65829	-2.59759	0.0119967	0.563896	-2.87594
TRAV8-6	0.0840435	0.0685439	2.5954	0.0120648	0.563896	-2.88061
UBXN11	1.9221	8.1206	2.59454	0.0120916	0.563896	-2.88244
CHMP6	-3.06439	14.2315	-2.59378	0.0121157	0.563896	-2.88407
LINC00942	0.050402	0.0659728	2.59313	0.0121359	0.563896	-2.88545
NOL6	2.33846	9.28636	2.59282	0.0121456	0.563896	-2.88611
C1orf100	0.0392483	0.0687314	2.59213	0.0121674	0.563896	-2.88758
MROCKI	-2.70147	3.69697	-2.59157	0.012185	0.563896	-2.88877
MIR7843	-0.147384	0.132352	-2.59127	0.0121945	0.563896	-2.88942
PPRC1	1.43074	4.90303	2.59101	0.0122028	0.563896	-2.88998
AC126603.1	-0.0195428	0.0260389	-2.59046	0.0122201	0.563896	-2.89114
PELI3	-0.853795	3.10974	-2.59033	0.012224	0.563896	-2.89141
KPNA2	10	44.966	2.59014	0.0122301	0.563896	-2.89182
ALK	-0.743453	1.15289	-2.58943	0.0122526	0.563896	-2.89333
AL512604.3	0.032859	0.041163	2.58933	0.0122557	0.563896	-2.89354
TRAPPC13P1	-0.569003	0.730581	-2.58888	0.0122699	0.563896	-2.8945
NOTCH4	-0.987649	3.87968	-2.58872	0.0122751	0.563896	-2.89485
MSNP1	0.263413	0.814465	2.58837	0.0122863	0.563896	-2.8956
EIF4G3	2.62535	10.6236	2.58806	0.0122959	0.563896	-2.89624
AL512593.1	0.0130135	0.0105236	2.58791	0.0123009	0.563896	-2.89657
INTS11	2.81722	12.3852	2.5877	0.0123076	0.563896	-2.89702
EIF4EBP2	3.1319	15.6282	2.58726	0.0123216	0.563896	-2.89796
MIR3153	0.336318	0.464857	2.58719	0.0123236	0.563896	-2.89809
AL049569.1	0.10616	0.113318	2.58713	0.0123258	0.563896	-2.89824
PUS7	1.18859	4.52416	2.58564	0.0123731	0.563896	-2.90139
AL136090.1	-0.0205672	0.0228497	-2.5852	0.0123873	0.563896	-2.90234
ZAR1	-0.0874318	0.121416	-2.5839	0.0124289	0.563896	-2.9051
FBXO3	-0.722462	3.84854	-2.58378	0.0124327	0.563896	-2.90535
HPS1	2.33466	7.19688	2.58361	0.0124383	0.563896	-2.90572
AC006450.3	-0.224667	0.229173	-2.58299	0.0124583	0.563896	-2.90704
LINC01670	0.0231368	0.0260778	2.58279	0.0124646	0.563896	-2.90746
RTN4RL2	-1.37741	2.49048	-2.58261	0.0124704	0.563896	-2.90785
TMEM270	0.393383	0.266342	2.58246	0.012475	0.563896	-2.90815
AC007998.3	-0.207553	0.411189	-2.58245	0.0124754	0.563896	-2.90817
AC020612.1	0.120432	0.334444	2.58238	0.0124776	0.563896	-2.90832
LUARIS	0.0353918	0.0393013	2.58236	0.0124784	0.563896	-2.90837
TMEM9B	-7.51913	37.359	-2.58208	0.0124875	0.563896	-2.90897
TNFRSF11A	0.376832	0.760048	2.58203	0.0124891	0.563896	-2.90908
STMN3	-10	77.3997	-2.58192	0.0124925	0.563896	-2.9093
VWA5B2	-0.346015	0.543253	-2.58192	0.0124926	0.563896	-2.90931
BANP	0.328774	1.8295	2.58125	0.0125142	0.564191	-2.91073
RCC1L	3.44583	18.7989	2.58063	0.0125341	0.564412	-2.91204
ACOT2	-1.717	6.86596	-2.57906	0.0125851	0.566029	-2.91538
PIN4	0.771971	4.90486	2.57856	0.0126012	0.566071	-2.91643
TSG101	-3.18096	18.5077	-2.5775	0.0126356	0.566279	-2.91868
MYOF	3.32901	7.07168	2.57749	0.012636	0.566279	-2.9187
GALNT18	-1.52792	5.20063	-2.57599	0.012685	0.566824	-2.92189
TLE5	-10	71.9991	-2.5751	0.0127142	0.566824	-2.92379
SH3GLB2	-2.71839	10.5013	-2.57501	0.0127172	0.566824	-2.92398
ABCD2	-0.995724	1.98543	-2.57438	0.0127378	0.566824	-2.92531
LINC02521	-0.0555157	0.133116	-2.5743	0.0127403	0.566824	-2.92547
WDHD1	0.645797	1.91924	2.57383	0.0127558	0.566824	-2.92647
ACBD3	2.91312	13.9123	2.57337	0.012771	0.566824	-2.92745
MTCP1	0.159206	0.50581	2.57328	0.0127741	0.566824	-2.92765
AC091167.4	-0.10829	0.28732	-2.57276	0.0127911	0.566824	-2.92874
PGAM4	0.167542	0.591279	2.57246	0.0128009	0.566824	-2.92937
AC091057.1	0.159629	0.316646	2.57205	0.0128144	0.566824	-2.93024
EGFL7	-3.0566	8.739	-2.57125	0.0128408	0.567326	-2.93194
AC005518.1	-0.0127242	0.00857843	-2.56988	0.0128863	0.568141	-2.93485
FDX2	-0.892201	3.67269	-2.56956	0.0128967	0.568141	-2.93551
AP4S1	-0.615862	2.0958	-2.56874	0.012924	0.568141	-2.93725
RNASE10	-0.0574489	0.114869	-2.56871	0.012925	0.568141	-2.93731
ATAT1	-5.46232	14.7766	-2.56768	0.0129595	0.568141	-2.93951
PGBD1	-0.918542	4.34183	-2.56689	0.0129856	0.568141	-2.94116
FTH1P22	0.080389	0.115631	2.5666	0.0129955	0.568141	-2.94179
TRGV2	0.029686	0.0348952	2.56649	0.0129992	0.568141	-2.94202
ZNF345	-0.30947	1.34351	-2.56603	0.0130143	0.568141	-2.94298
LINC01050	0.0578629	0.038531	2.56601	0.013015	0.568141	-2.94302
DUSP10	1.90098	5.5865	2.56473	0.0130579	0.568141	-2.94573
DHRS7	-4.1961	21.5412	-2.56467	0.0130601	0.568141	-2.94587
DDOST	10	93.5276	2.56456	0.0130638	0.568141	-2.9461
HMGN2P5	10	41.1585	2.5636	0.0130961	0.568141	-2.94813
CIRBP	-10	48.8507	-2.56342	0.013102	0.568141	-2.9485
LAG3	0.500885	0.665041	2.56247	0.0131339	0.568141	-2.9505
RNU6-3P	-0.216719	0.384434	-2.5614	0.0131702	0.568141	-2.95277
AL590762.2	0.0804322	0.083096	2.56125	0.0131753	0.568141	-2.95309
ESRRAP2	-0.155437	0.372128	-2.56075	0.0131921	0.568141	-2.95414
PDLIM1P1	0.025401	0.0407224	2.56053	0.0131995	0.568141	-2.9546
ACO1	1.53913	6.60968	2.55918	0.0132455	0.568141	-2.95746
RTN3	-10	73.3868	-2.55874	0.0132602	0.568141	-2.95838
AC005703.6	-0.218319	0.859677	-2.55871	0.0132615	0.568141	-2.95845
ASS1P11	0.0570123	0.0557065	2.5586	0.0132652	0.568141	-2.95868
MAPK11	-3.03499	9.06925	-2.55802	0.013285	0.568141	-2.95991
CMPK1	5.4725	32.9477	2.55792	0.0132883	0.568141	-2.96011
UBA1	10	64.7316	2.55772	0.013295	0.568141	-2.96053
CPE	-10	247.738	-2.5575	0.0133025	0.568141	-2.96099
EIF3D	7.05402	38.536	2.55728	0.0133103	0.568141	-2.96147
TM6SF2	-0.367073	0.956153	-2.55718	0.0133137	0.568141	-2.96168
OMG	-4.34213	7.75894	-2.55573	0.0133632	0.569087	-2.96473
CA2	-10	84.6297	-2.55564	0.0133662	0.569087	-2.96492
ZBED5	-1.01467	5.35321	-2.55307	0.0134548	0.57221	-2.97035
AL162740.1	-0.11392	0.106614	-2.55087	0.0135307	0.572547	-2.97497
SNHG3	1.93699	5.48771	2.5507	0.0135365	0.572547	-2.97533
B3GNT2	1.79712	5.5921	2.55015	0.0135557	0.572547	-2.97649
TUFT1	0.693487	2.32399	2.55003	0.0135599	0.572547	-2.97674
SLC25A40	1.15502	5.71207	2.54914	0.0135908	0.572547	-2.97862
SIGMAR1	8.07261	30.9754	2.54881	0.0136021	0.572547	-2.9793
SYNDIG1	-3.85437	9.00089	-2.54854	0.0136117	0.572547	-2.97988
NTM	-2.29726	5.87853	-2.54833	0.0136191	0.572547	-2.98032
HMGN2P34	0.057954	0.0439664	2.54812	0.0136261	0.572547	-2.98075
ARNT2	-8.04783	26.0459	-2.54804	0.013629	0.572547	-2.98092
FKBP8	-10	112.118	-2.54753	0.013647	0.572547	-2.98201
HELLS	0.555635	1.17101	2.54714	0.0136605	0.572547	-2.98282
AC008438.2	-0.0857504	0.140794	-2.54696	0.0136667	0.572547	-2.98319
AJAP1	-0.221804	0.292542	-2.54638	0.013687	0.572547	-2.98441
CDC37L1	1.27269	5.04104	2.5459	0.0137041	0.572547	-2.98544
SLAIN2	1.03657	5.61637	2.54581	0.0137069	0.572547	-2.98561
AC091965.5	-0.129408	0.159872	-2.54492	0.0137382	0.573215	-2.98748
LINC01825	0.0427339	0.0350697	2.5434	0.0137917	0.573884	-2.99067
AL121594.1	-0.0443646	0.0799833	-2.54339	0.013792	0.573884	-2.99069
ZNF568	-0.286908	1.63264	-2.54311	0.0138021	0.573884	-2.99129
CINP	-1.46217	7.72925	-2.54218	0.0138348	0.573884	-2.99323
CLMAT3	-0.0397938	0.105092	-2.54213	0.0138365	0.573884	-2.99334
SLFNL1	0.0609066	0.116609	2.54172	0.0138513	0.573884	-2.99421
LYPLA2P2	0.0826848	0.19401	2.54138	0.0138633	0.573884	-2.99492
AC068338.3	-0.788265	2.14131	-2.541	0.0138766	0.573884	-2.99571
SPINK8	-4.10853	8.70529	-2.53996	0.0139137	0.574009	-2.9979
INTS8	0.574715	3.37505	2.53952	0.0139295	0.574009	-2.99883
OMA1	0.574942	2.92552	2.53913	0.0139432	0.574009	-2.99964
WIPF1	1.89692	7.55259	2.5391	0.0139442	0.574009	-2.9997
SERBP1P1	0.299537	0.920328	2.53871	0.013958	0.574009	-3.00051
RHOB	-10	252.962	-2.53834	0.0139715	0.574009	-3.00131
TRBV6-6	0.0859887	0.0791678	2.53757	0.0139989	0.57403	-3.00292
ST13P15	0.168517	0.593664	2.53714	0.0140142	0.57403	-3.00381
AC091144.2	0.0359436	0.0409636	2.53704	0.0140179	0.57403	-3.00403
AC025871.1	0.0213252	0.0251648	2.53633	0.0140432	0.574338	-3.00551
SLC25A43	1.63734	5.44503	2.53597	0.0140561	0.574338	-3.00626
CDCA7L	5.4238	10.9001	2.53472	0.0141011	0.574924	-3.00889
AL139353.1	-0.128627	0.308529	-2.53375	0.0141359	0.574924	-3.01091
TP53INP2	-10	35.726	-2.53372	0.014137	0.574924	-3.01097
SLC39A9	-1.65661	11.5602	-2.53349	0.0141454	0.574924	-3.01146
PARP12	2.30222	5.42412	2.53344	0.014147	0.574924	-3.01156
HSH2D	0.185013	0.204048	2.53235	0.0141867	0.575912	-3.01385
HIGD1B	-3.49194	8.36083	-2.53133	0.0142236	0.575964	-3.01599
ERICH4	-0.0757861	0.169537	-2.53108	0.0142326	0.575964	-3.01651
FBXW9	-2.105	9.50004	-2.53104	0.014234	0.575964	-3.01659
AL137003.1	-0.586642	1.65502	-2.53043	0.0142562	0.576238	-3.01786
CD80	0.0846292	0.150947	2.52901	0.0143078	0.577089	-3.02083
LIPH	-0.177335	0.233157	-2.52901	0.014308	0.577089	-3.02084
STS	0.947926	3.06344	2.52812	0.0143404	0.577776	-3.0227
PRPS2	3.70731	10.9444	2.52761	0.014359	0.577905	-3.02376
AC135977.1	0.177703	0.638148	2.52703	0.0143801	0.578131	-3.02496
ALDH18A1	4.21237	15.5627	2.52561	0.0144322	0.579006	-3.02793
AC109454.3	-0.0261732	0.0334281	-2.5256	0.0144327	0.579006	-3.02796
KRT8P13	0.0250433	0.0302963	2.52476	0.0144635	0.579399	-3.02971
PRICKLE3	0.651874	2.06677	2.52363	0.0145051	0.579399	-3.03207
GLI3	1.71941	3.30957	2.52353	0.0145089	0.579399	-3.03228
TPX2	7.14723	19.5046	2.5232	0.014521	0.579399	-3.03297
RTN1	-10	17.8937	-2.52302	0.0145279	0.579399	-3.03335
EEF1E1P1	0.247413	0.59293	2.52209	0.0145623	0.579399	-3.03529
AC002511.2	-0.164271	0.135409	-2.52124	0.0145935	0.579399	-3.03705
ELF4	1.56312	3.40243	2.52092	0.0146055	0.579399	-3.03773
LEPR	0.302466	0.756828	2.52081	0.0146098	0.579399	-3.03797
GUSB	6.92703	26.0541	2.5196	0.0146547	0.579399	-3.04048
HMCN2	0.205719	0.158691	2.5192	0.0146695	0.579399	-3.04131
CA5BP1	1.12262	3.69188	2.51913	0.0146722	0.579399	-3.04146
POLA1	1.2797	4.56307	2.51876	0.0146858	0.579399	-3.04222
MIS18BP1	0.743906	2.3212	2.51852	0.0146951	0.579399	-3.04274
NFX1	1.46479	5.8604	2.51835	0.0147013	0.579399	-3.04309
PRKAR1B	-6.69075	18.4113	-2.51829	0.0147036	0.579399	-3.04321
ZNF527	-0.292368	1.68077	-2.51793	0.014717	0.579399	-3.04396
AC006157.1	-0.717119	1.16637	-2.51784	0.0147205	0.579399	-3.04416
AL772337.3	0.0398018	0.0298615	2.51705	0.0147501	0.579953	-3.0458
JPX	0.883923	4.07719	2.51617	0.0147829	0.580634	-3.04762
FXYD5	8.0742	16.5257	2.51516	0.0148208	0.581513	-3.04972
SOHLH1	-0.165369	0.178181	-2.51351	0.0148831	0.582014	-3.05316
TMEM45A	2.33979	4.93936	2.51221	0.0149325	0.582014	-3.05588
PATL2	0.265798	0.356707	2.51205	0.0149384	0.582014	-3.05621
LSM8	0.659451	3.84102	2.51204	0.0149389	0.582014	-3.05623
GNA13	3.52928	19.0402	2.51195	0.0149421	0.582014	-3.05641
H3C10	1.20268	1.81845	2.51192	0.0149433	0.582014	-3.05647
AC116533.1	7.32572	20.0902	2.51172	0.0149511	0.582014	-3.0569
FAM162B	-0.819516	1.64448	-2.51073	0.0149886	0.582014	-3.05895
LRRC69	0.0681023	0.158891	2.51049	0.0149977	0.582014	-3.05945
AL034417.1	0.372896	0.436017	2.51016	0.0150101	0.582014	-3.06013
AGAP1-IT1	0.116024	0.282449	2.50992	0.0150195	0.582014	-3.06064
IGBP1-AS2	0.0523904	0.0604222	2.50991	0.0150197	0.582014	-3.06065
C1QTNF4	-1.24311	1.87068	-2.50833	0.0150801	0.583476	-3.06394
ZNF606	-0.682239	3.03771	-2.50794	0.0150948	0.583476	-3.06474
G3BP1	1.527	11.5843	2.50736	0.0151173	0.583476	-3.06596
RPL13P6	0.048063	0.122254	2.50658	0.015147	0.583476	-3.06757
COX4I2	-0.969559	2.52774	-2.50623	0.0151604	0.583476	-3.06829
HK2	4.43831	11.531	2.50603	0.0151682	0.583476	-3.06872
PTGER4	1.16408	1.76932	2.50588	0.0151739	0.583476	-3.06902
DIPK1C	-5.41091	10.8121	-2.50556	0.0151865	0.583476	-3.0697
UCK2	1.22531	5.13915	2.50527	0.0151974	0.583476	-3.07029
SNORA14A	0.138077	0.147796	2.50405	0.0152444	0.584679	-3.07282
RDH11	-4.02903	20.804	-2.50362	0.0152611	0.584721	-3.07371
C5orf47	-0.0328667	0.0612125	-2.50169	0.0153358	0.58573	-3.07772
FAM87B	0.104517	0.290375	2.50122	0.0153542	0.58573	-3.0787
HPR	-3.21878	3.42918	-2.50115	0.0153569	0.58573	-3.07884
PAQR6	-10	33.4969	-2.50107	0.01536	0.58573	-3.07901
MAST2	2.52044	9.00077	2.50093	0.0153655	0.58573	-3.0793
AF233439.1	0.13015	0.163213	2.49984	0.0154079	0.586752	-3.08156
TAF4B	0.289638	0.622348	2.49808	0.0154767	0.588774	-3.08521
AP001318.2	0.296629	1.16538	2.49711	0.0155144	0.589612	-3.0872
LRRC49	-0.393889	1.73275	-2.49517	0.0155907	0.59191	-3.09122
AL354694.1	0.0952966	0.153549	2.49396	0.0156385	0.591931	-3.09372
CKAP2L	0.944225	2.85164	2.49393	0.0156398	0.591931	-3.09379
LRRC8C	0.42025	1.60276	2.49374	0.0156475	0.591931	-3.09419
CST5	-0.0201622	0.0256318	-2.49356	0.0156544	0.591931	-3.09455
ADAMTS9-AS2	0.10019	0.242522	2.49216	0.0157099	0.592893	-3.09745
POLD2	10	47.9206	2.49176	0.0157258	0.592893	-3.09828
MTAP	0.610629	1.14131	2.49119	0.0157486	0.592893	-3.09946
AL161449.1	0.0176825	0.0115481	2.491	0.0157559	0.592893	-3.09985
TTC4	0.13799	1.09001	2.49093	0.0157589	0.592893	-3.1
AC025580.1	0.0390084	0.0510222	2.48945	0.0158176	0.593929	-3.10304
AC127496.5	-0.138853	0.368656	-2.48943	0.0158185	0.593929	-3.10309
SNORD115-45	-0.109656	0.11614	-2.48851	0.0158553	0.593929	-3.10499
AC009487.2	0.0395347	0.118413	2.48773	0.0158865	0.593929	-3.1066
LIPC	-0.138405	0.28668	-2.48756	0.0158932	0.593929	-3.10695
VAX2	-2.38145	4.22203	-2.48752	0.0158949	0.593929	-3.10703
SNORA58	0.0487285	0.0422592	2.48746	0.0158972	0.593929	-3.10715
VSTM5	-0.162653	0.226361	-2.48674	0.0159263	0.594199	-3.10865
CRK	-3.28028	25.4149	-2.48534	0.0159827	0.594199	-3.11154
AC018752.1	0.156456	0.365539	2.48464	0.0160107	0.594199	-3.11297
BEGAIN	-0.66611	1.20831	-2.48456	0.0160141	0.594199	-3.11315
PRKCQ-AS1	-0.4529	0.96535	-2.48445	0.0160184	0.594199	-3.11337
RNU6-36P	-0.176481	0.255576	-2.48396	0.0160385	0.594199	-3.11439
OXLD1	-3.86311	16.0314	-2.48324	0.0160676	0.594199	-3.11587
LINC02818	0.18228	0.423823	2.48255	0.0160952	0.594199	-3.11728
AL137002.1	0.112485	0.170564	2.48244	0.0160998	0.594199	-3.11751
OCIAD1	-5.65711	34.1488	-2.48151	0.0161376	0.594199	-3.11943
AC018552.3	-0.0420467	0.0459478	-2.47972	0.0162104	0.594199	-3.12311
RBBP8	2.46264	8.67093	2.4797	0.0162114	0.594199	-3.12316
GRIP2	-0.203056	0.198228	-2.47968	0.0162121	0.594199	-3.1232
EBLN3P	1.82131	7.80745	2.47961	0.0162152	0.594199	-3.12335
BTBD10	-1.67528	11.0733	-2.47953	0.0162185	0.594199	-3.12352
TRIP13	1.32182	4.17116	2.47878	0.016249	0.594199	-3.12505
ZSCAN9	-0.729303	3.41494	-2.47786	0.0162865	0.594199	-3.12694
CDK5R2	-3.05551	3.77678	-2.47752	0.0163005	0.594199	-3.12764
FOLH1	-1.03362	2.04226	-2.47737	0.0163066	0.594199	-3.12795
AC011008.2	-0.37566	0.991115	-2.47723	0.0163127	0.594199	-3.12825
RPL11P3	0.274675	0.618848	2.47711	0.0163176	0.594199	-3.1285
LRRC37A15P	0.0533814	0.109338	2.47695	0.0163241	0.594199	-3.12882
ITM2C	-10	437.319	-2.47671	0.016334	0.594199	-3.12932
DNAJC16	0.626045	3.10811	2.47665	0.0163361	0.594199	-3.12943
CBFB	2.42673	15.8406	2.47655	0.0163404	0.594199	-3.12964
AC112496.1	0.100609	0.213416	2.47637	0.0163478	0.594199	-3.13001
AL160153.1	0.0309644	0.0281155	2.47589	0.0163675	0.594199	-3.131
CAPS2	-0.281813	0.932596	-2.4757	0.0163755	0.594199	-3.13139
ENDOU	-0.296628	0.495977	-2.47541	0.0163874	0.594199	-3.13199
AL512625.1	-0.197057	0.627178	-2.4748	0.0164127	0.594199	-3.13325
XIAP	1.13028	7.26889	2.4746	0.0164207	0.594199	-3.13365
NDUFS7	-2.16823	8.99677	-2.47408	0.0164421	0.594199	-3.13472
ZSCAN26	-1.38564	7.66189	-2.47372	0.0164569	0.594199	-3.13545
SLC1A2	-10	27.868	-2.47369	0.0164582	0.594199	-3.13551
SLC38A4	0.114348	0.128386	2.4732	0.0164786	0.594199	-3.13653
SLFN12L	0.0292254	0.0419214	2.47223	0.0165188	0.594199	-3.13852
KDELR3	7.32014	8.18896	2.47212	0.0165233	0.594199	-3.13874
AC073073.2	0.221685	0.944096	2.47173	0.0165395	0.594199	-3.13954
CTSD	10	190.919	2.47057	0.0165879	0.594199	-3.14193
RHPN2	-3.00079	9.09682	-2.47037	0.0165961	0.594199	-3.14234
AC022034.1	-0.813324	1.31444	-2.47008	0.0166085	0.594199	-3.14295
HACD4	0.435988	1.10561	2.46983	0.016619	0.594199	-3.14346
NPM1P39	0.347178	1.21879	2.46913	0.0166481	0.594199	-3.14489
AL450487.1	0.0206332	0.0283375	2.46906	0.0166511	0.594199	-3.14504
FGF1	-10	32.363	-2.46894	0.0166558	0.594199	-3.14527
UBE2FP1	0.299844	0.786357	2.46888	0.0166585	0.594199	-3.1454
AL606468.1	0.0343715	0.0443424	2.46782	0.0167029	0.594199	-3.14758
AC135178.7	0.12862	0.3293	2.46748	0.016717	0.594199	-3.14827
AC027307.3	-0.220187	0.632043	-2.46678	0.0167467	0.594199	-3.14972
SIKE1	1.41576	7.81176	2.46657	0.0167556	0.594199	-3.15015
GGN	-0.491409	1.23702	-2.46601	0.0167788	0.594199	-3.15128
TBL2	2.70594	13.6812	2.46601	0.0167791	0.594199	-3.1513
PCGF6	0.669161	3.13194	2.46572	0.0167914	0.594199	-3.15189
AC093424.1	0.158107	0.299545	2.46566	0.0167937	0.594199	-3.15201
SEC31A	3.93091	16.148	2.46546	0.016802	0.594199	-3.15241
AL022315.1	-0.161898	0.229765	-2.46497	0.0168229	0.594199	-3.15343
ABCD4	-1.57764	6.43132	-2.46481	0.0168295	0.594199	-3.15375
RXRB	-2.63657	17.4935	-2.46436	0.0168487	0.594199	-3.15468
AL627389.1	0.0872196	0.207152	2.46428	0.0168519	0.594199	-3.15483
CCDC92	-1.24933	6.86995	-2.46421	0.0168549	0.594199	-3.15498
AC105339.4	-0.0781911	0.202867	-2.46346	0.0168865	0.594755	-3.15651
ACOT7	4.43314	11.5715	2.46267	0.0169199	0.595157	-3.15812
RHOBTB1	0.794455	3.32361	2.46244	0.0169297	0.595157	-3.1586
PAICSP3	0.0209594	0.0427222	2.4599	0.0170378	0.595228	-3.16379
UHRF2	0.836216	3.35915	2.4596	0.0170509	0.595228	-3.16442
BORCS8	-0.736025	3.50734	-2.4586	0.0170937	0.595228	-3.16647
DIAPH2	0.448655	1.67206	2.45858	0.0170944	0.595228	-3.1665
FAM32A	-9.50624	55.5518	-2.45832	0.0171054	0.595228	-3.16703
LRRC58	1.39649	7.38991	2.45787	0.0171247	0.595228	-3.16795
H4C9	2.26296	4.59818	2.45785	0.0171258	0.595228	-3.168
TTC21B-AS1	0.0109324	0.0143737	2.45754	0.0171389	0.595228	-3.16862
PGAM1P2	0.0267199	0.0594015	2.45712	0.0171571	0.595228	-3.16949
AC118549.1	0.703631	4.48699	2.45707	0.0171594	0.595228	-3.1696
CBLB	0.405542	1.57798	2.45643	0.0171866	0.595228	-3.1709
AC100849.1	0.0615087	0.0955026	2.45632	0.0171913	0.595228	-3.17112
CDK11B	2.14951	9.45154	2.45597	0.0172067	0.595228	-3.17185
CLIC4P1	0.243041	0.659381	2.45593	0.0172083	0.595228	-3.17192
AC243960.2	0.317419	1.23605	2.4556	0.0172222	0.595228	-3.17259
KIR2DL4	0.0674972	0.0840169	2.45548	0.0172276	0.595228	-3.17284
AC092691.1	-1.09446	2.72937	-2.45503	0.0172472	0.595228	-3.17377
AC011731.1	0.0507986	0.0970312	2.45458	0.0172663	0.595228	-3.17467
SMARCAL1	0.609678	5.11871	2.45449	0.0172705	0.595228	-3.17487
WDR4	0.876444	3.97544	2.45448	0.0172707	0.595228	-3.17488
AL358332.1	0.0385789	0.0395497	2.45436	0.017276	0.595228	-3.17513
RBM15	0.417708	2.01894	2.45425	0.0172808	0.595228	-3.17536
CCDC6	1.23534	5.84919	2.45351	0.0173128	0.595741	-3.17687
ADPRHL2	5.00257	31.7617	2.45306	0.0173323	0.595741	-3.17779
HMGN2P7	0.327478	0.896683	2.45168	0.017392	0.595741	-3.18059
HSPB11	1.58889	6.92247	2.45158	0.0173967	0.595741	-3.18081
CMTM7	1.08297	3.14004	2.45151	0.0173995	0.595741	-3.18095
CLSPN	0.63767	1.36928	2.45106	0.0174193	0.595741	-3.18188
AC112778.1	0.0337319	0.0329946	2.45092	0.0174254	0.595741	-3.18216
EZH2	3.44909	9.50649	2.45045	0.017446	0.595741	-3.18312
AL139805.1	0.0141579	0.0183686	2.45022	0.0174557	0.595741	-3.18358
AC026740.1	0.161135	0.278714	2.45016	0.0174582	0.595741	-3.1837
SLC2A3P4	0.0185403	0.0322943	2.44956	0.0174846	0.595741	-3.18493
MTMR12	1.00933	5.16932	2.44943	0.0174901	0.595741	-3.18519
TMTC4	1.31448	4.66374	2.44911	0.0175041	0.595741	-3.18584
APPL1	1.28079	8.03202	2.44879	0.0175181	0.595741	-3.18649
SDF4	8.11091	41.6752	2.44729	0.0175842	0.597102	-3.18956
PIGL	-0.367939	1.45566	-2.44716	0.0175899	0.597102	-3.18983
AC009237.3	0.167396	0.356918	2.4459	0.0176452	0.597497	-3.19239
ITPRID2	-5.69532	21.9572	-2.44589	0.0176457	0.597497	-3.19241
LINC01337	0.0763701	0.131489	2.44581	0.0176493	0.597497	-3.19258
SYT16	-0.233702	0.364029	-2.44538	0.0176682	0.597527	-3.19345
RP11-1M18.1	0.0779512	0.0947128	2.44506	0.0176821	0.597527	-3.19409
H2AC11	0.587422	1.0899	2.44353	0.0177499	0.598165	-3.19721
AKR7A2	6.42641	33.9598	2.44351	0.0177506	0.598165	-3.19725
TNPO1P1	0.0323225	0.0672505	2.44337	0.0177569	0.598165	-3.19754
CENPM	2.72884	6.43838	2.44319	0.0177647	0.598165	-3.1979
RAD23B	6.17006	36.0989	2.44221	0.0178084	0.599098	-3.1999
TIGIT	0.0933232	0.117339	2.44122	0.0178524	0.60004	-3.20191
TLCD3B	-1.14565	2.16467	-2.44077	0.0178724	0.600166	-3.20283
Z83851.4	0.242835	0.517326	2.44042	0.0178882	0.600166	-3.20354
AL133268.1	0.0441747	0.102732	2.43995	0.0179093	0.600338	-3.20451
CCDC7	0.0400825	0.158378	2.43949	0.0179297	0.600364	-3.20544
AMER2	-1.70231	3.85371	-2.43921	0.0179421	0.600364	-3.206
AC244394.1	0.0284453	0.0256075	2.43829	0.0179836	0.601216	-3.20788
AC079354.1	0.110514	0.205141	2.4375	0.0180188	0.601384	-3.20948
AC135352.1	0.0642255	0.088852	2.43709	0.0180371	0.601384	-3.2103
AC090115.1	-0.0477382	0.108584	-2.43674	0.0180531	0.601384	-3.21103
ST13P4	0.145257	0.650158	2.43672	0.0180539	0.601384	-3.21107
WDFY3-AS2	-0.518996	1.71848	-2.43624	0.0180755	0.601384	-3.21204
AC021739.2	-1.79575	3.36601	-2.43517	0.0181238	0.601384	-3.21421
IGHGP	0.172187	0.14089	2.43448	0.0181548	0.601384	-3.21561
BPHL	-0.548784	3.32723	-2.43444	0.0181564	0.601384	-3.21568
PRR18	-1.37219	2.83427	-2.43424	0.0181658	0.601384	-3.2161
PAPPA2	0.325308	0.446469	2.43412	0.0181712	0.601384	-3.21634
GLIPR1L1	-0.118103	0.369044	-2.43391	0.0181805	0.601384	-3.21676
MAPK10	-1.33258	4.71026	-2.4338	0.0181855	0.601384	-3.21698
IL2RG	1.13661	1.9723	2.43355	0.018197	0.601384	-3.2175
PDCD2L	-1.66387	6.48881	-2.43304	0.0182199	0.60144	-3.21853
RPL29P19	0.758209	0.732502	2.43258	0.018241	0.60144	-3.21947
COPG1	6.23744	39.313	2.43225	0.0182557	0.60144	-3.22013
KRT17P3	-0.0146214	0.0180054	-2.43166	0.0182829	0.60144	-3.22134
IGHV4-61	0.267403	0.161444	2.43086	0.018319	0.60144	-3.22295
RAI14	1.91694	4.97094	2.43063	0.0183295	0.60144	-3.22341
AC022126.1	0.0392573	0.0545747	2.43041	0.0183398	0.60144	-3.22387
AC131902.2	-0.121494	0.165496	-2.43023	0.018348	0.60144	-3.22424
AC023968.2	0.0293714	0.0627672	2.43003	0.0183569	0.60144	-3.22463
RNA5SP474	-0.260781	0.418643	-2.42979	0.0183679	0.60144	-3.22512
TBCB	-10	50.462	-2.4293	0.0183903	0.60144	-3.22611
AC090607.1	-0.0421574	0.0754394	-2.42913	0.0183983	0.60144	-3.22647
PLCD4	-0.452747	1.60094	-2.42893	0.0184072	0.60144	-3.22686
ZNF607	-0.534484	2.66188	-2.4283	0.018436	0.601856	-3.22813
PDS5A	0.858464	7.05961	2.42669	0.0185101	0.603751	-3.2314
KRTAP5-10	-0.0819956	0.117017	-2.42631	0.0185277	0.603799	-3.23218
MIEF2	-0.824496	4.65357	-2.42543	0.0185679	0.604555	-3.23395
RBBP7	3.91598	23.9122	2.42454	0.018609	0.604555	-3.23575
AURKA	2.24739	6.46987	2.42449	0.0186115	0.604555	-3.23585
EIF1AX	5.39388	26.0966	2.42392	0.0186379	0.604555	-3.23701
AC019155.1	0.216311	0.420346	2.42317	0.0186727	0.604555	-3.23853
CCR8	0.0239774	0.0241098	2.42296	0.0186822	0.604555	-3.23894
LHX3	-0.0942473	0.0903234	-2.42251	0.0187034	0.604555	-3.23987
AL031282.2	0.134966	0.296945	2.42246	0.0187057	0.604555	-3.23997
RLIM	1.48167	7.21176	2.42148	0.0187509	0.604555	-3.24193
ITPKC	-4.60975	13.645	-2.42144	0.0187528	0.604555	-3.24202
KLHL15	0.390396	1.68306	2.42089	0.0187786	0.604555	-3.24313
B3GALT4	-0.930682	3.33558	-2.42086	0.01878	0.604555	-3.24319
AC211433.2	-0.0766344	0.155483	-2.42078	0.0187836	0.604555	-3.24335
TMEM134	-1.13976	5.72847	-2.42068	0.0187886	0.604555	-3.24357
AC022217.2	0.048075	0.115832	2.42033	0.0188048	0.604555	-3.24427
DSE	0.780605	2.19599	2.42008	0.0188161	0.604555	-3.24476
TBXA2R	-0.650703	1.98455	-2.41949	0.0188438	0.604555	-3.24596
NFKB2	1.30439	4.93364	2.41846	0.0188919	0.604555	-3.24803
SCLT1	0.294751	1.04242	2.41823	0.0189027	0.604555	-3.2485
DKK3	-10	66.0693	-2.41777	0.0189246	0.604555	-3.24944
TPM3	5.8896	34.9708	2.41775	0.0189256	0.604555	-3.24948
CALD1	10	30.1684	2.4175	0.0189371	0.604555	-3.24998
SPEN	1.96183	6.13836	2.41723	0.0189496	0.604555	-3.25052
TPH1	-0.274489	0.317623	-2.417	0.0189604	0.604555	-3.25098
SIRPAP1	-0.103208	0.314459	-2.41665	0.018977	0.604555	-3.25169
GSR	3.2167	20.7248	2.4163	0.0189935	0.604555	-3.2524
DLGAP5	1.38905	3.98451	2.41612	0.0190021	0.604555	-3.25277
AL672207.1	0.0563928	0.18901	2.41578	0.0190179	0.604555	-3.25345
AL121769.1	0.137121	0.311266	2.41538	0.0190369	0.604555	-3.25426
GTSE1	1.80242	4.16831	2.41524	0.0190437	0.604555	-3.25455
LINC02777	0.668053	1.80779	2.414	0.0191023	0.604555	-3.25705
MREG	-5.934	13.5056	-2.41384	0.0191098	0.604555	-3.25737
AC069360.1	0.0424647	0.0449975	2.4137	0.0191161	0.604555	-3.25764
AC138932.4	0.136725	0.509901	2.41363	0.0191198	0.604555	-3.25779
AC008982.1	0.0145976	0.00980936	2.4135	0.0191256	0.604555	-3.25804
AC091807.2	0.0199792	0.0251998	2.41339	0.0191311	0.604555	-3.25827
ZNF672	1.97995	11.9883	2.41199	0.0191974	0.604774	-3.26109
RN7SL67P	0.0617128	0.0395752	2.4118	0.0192062	0.604774	-3.26146
NONO	10	78.3666	2.41173	0.0192098	0.604774	-3.26162
AC027097.2	0.163811	0.754598	2.41144	0.0192234	0.604774	-3.26219
RIPPLY2	-1.57851	1.94951	-2.41103	0.019243	0.604774	-3.26302
BNIP3P1	0.426015	0.900925	2.41096	0.0192466	0.604774	-3.26317
SPAG5	1.71707	4.97327	2.41085	0.0192516	0.604774	-3.26339
CADM4	-10	93.9964	-2.41014	0.0192856	0.604774	-3.26482
UBQLN2	2.63377	15.797	2.40989	0.0192976	0.604774	-3.26533
ST13P5	0.220703	1.00623	2.40985	0.0192993	0.604774	-3.2654
GMPS	1.29874	7.21707	2.40847	0.0193654	0.6059	-3.26818
WDR53	0.859978	4.83172	2.40827	0.0193748	0.6059	-3.26857
AP001625.3	0.0725806	0.0894916	2.40809	0.0193836	0.6059	-3.26895
SARAF	-10	163.352	-2.40766	0.0194044	0.606044	-3.26982
COX15	1.25823	7.88432	2.40658	0.0194559	0.606376	-3.27197
AC090241.1	0.0361866	0.0222148	2.40653	0.0194585	0.606376	-3.27208
DHRSX	-2.16461	10.6258	-2.40643	0.0194635	0.606376	-3.27229
DR1	1.04516	6.51904	2.40561	0.0195026	0.606809	-3.27393
NDUFAF5	-0.756391	2.6885	-2.40532	0.0195166	0.606809	-3.27451
TASOR	1.0636	7.19685	2.40494	0.0195353	0.606809	-3.27529
NCAPG	1.28176	4.23984	2.40455	0.0195538	0.606809	-3.27605
PTPN3	0.397194	0.414484	2.40446	0.0195583	0.606809	-3.27624
MRPS30	1.01185	5.45859	2.40271	0.0196429	0.607263	-3.27975
DCAF13P3	0.0485038	0.0973874	2.40211	0.019672	0.607263	-3.28096
RRP36	-2.41949	20.1075	-2.40187	0.0196841	0.607263	-3.28146
AC244517.3	-0.103414	0.196144	-2.40184	0.0196853	0.607263	-3.28151
CD200R1	0.119067	0.207774	2.40129	0.0197122	0.607263	-3.28262
IMPDH1P5	0.0477384	0.0823638	2.40117	0.0197179	0.607263	-3.28285
SLC16A1	7.46495	31.4172	2.40103	0.0197246	0.607263	-3.28313
LINC01578	-4.67987	16.6714	-2.40072	0.0197397	0.607263	-3.28375
ASS1P9	0.043582	0.04927	2.40059	0.0197459	0.607263	-3.28401
USP9X	1.86991	9.52062	2.40002	0.0197738	0.607263	-3.28516
AL139022.2	-0.328427	0.740404	-2.39989	0.0197803	0.607263	-3.28542
AC007493.2	-0.0366186	0.074479	-2.39925	0.0198113	0.607263	-3.2867
TMEM221	-1.7205	3.09339	-2.39903	0.0198223	0.607263	-3.28715
CPTP	2.88504	13.8054	2.39882	0.0198324	0.607263	-3.28756
FOXJ3	1.59787	9.84096	2.39879	0.0198341	0.607263	-3.28763
EXOSC3P1	0.1333	0.283301	2.39846	0.0198503	0.607263	-3.2883
AL357140.2	0.210448	0.596122	2.39828	0.0198591	0.607263	-3.28865
AL513497.1	0.118998	0.32743	2.39715	0.0199146	0.607263	-3.29092
MND1	0.964756	2.65006	2.39661	0.0199409	0.607263	-3.29199
KYNU	0.128975	0.323522	2.39657	0.0199431	0.607263	-3.29208
TRAV12-3	0.0825524	0.0802702	2.39629	0.0199568	0.607263	-3.29264
FEZ1	-10	64.5935	-2.39614	0.0199639	0.607263	-3.29293
WBP11P1	0.0192575	0.0502979	2.39571	0.0199854	0.607263	-3.29381
MIP	-0.0353538	0.0849907	-2.39564	0.0199888	0.607263	-3.29394
MFSD14C	0.645543	2.07126	2.39547	0.0199972	0.607263	-3.29429
SOWAHCP2	0.081919	0.0881165	2.39502	0.0200196	0.607263	-3.2952
CLDN2	0.0334287	0.0326656	2.39438	0.0200508	0.607263	-3.29646
GOLPH3	3.9281	34.8744	2.3943	0.020055	0.607263	-3.29664
CDC20P1	0.432466	0.958699	2.39409	0.0200651	0.607263	-3.29704
AC242426.1	0.024159	0.0360196	2.39349	0.020095	0.607263	-3.29825
MAPK8IP2	-2.93274	6.30579	-2.39317	0.020111	0.607263	-3.2989
AC092574.2	-0.185649	0.565604	-2.39255	0.0201416	0.607263	-3.30014
P2RX2	-0.165723	0.139648	-2.39231	0.0201532	0.607263	-3.3006
KDM6A	0.635965	3.24264	2.39222	0.020158	0.607263	-3.3008
RNU5B-4P	-0.172906	0.350297	-2.39214	0.020162	0.607263	-3.30096
AL512353.1	0.198762	0.718751	2.39128	0.0202047	0.607263	-3.30268
PIGH	-1.78312	8.34482	-2.39126	0.0202057	0.607263	-3.30272
SMC1A	2.97432	9.71286	2.39051	0.0202429	0.607263	-3.30421
PRORP	-0.192152	1.02824	-2.39022	0.0202574	0.607263	-3.30479
PDE6D	-3.04008	12.6085	-2.38973	0.0202817	0.607263	-3.30577
ABHD14B	2.37476	10.2572	2.38965	0.0202859	0.607263	-3.30593
AL390237.1	-0.021378	0.021682	-2.38964	0.0202862	0.607263	-3.30595
HMGN2P47	0.0904184	0.191293	2.38956	0.0202906	0.607263	-3.30612
ZNF671	-0.981788	4.53606	-2.38929	0.0203037	0.607263	-3.30665
C1orf109	0.963995	6.05997	2.38888	0.0203242	0.607263	-3.30747
AC021321.1	-0.176342	0.636663	-2.38875	0.0203307	0.607263	-3.30773
SYNGR3	-1.95721	2.55608	-2.38869	0.0203338	0.607263	-3.30785
MSN	10	101.665	2.3882	0.0203586	0.607518	-3.30884
CRTAP	6.71474	35.4362	2.38755	0.020391	0.608003	-3.31014
PMAIP1	3.12061	2.98704	2.38658	0.0204398	0.608974	-3.31208
ECSCR	-1.48163	4.23208	-2.38612	0.0204628	0.609174	-3.31299
RPS7P6	-0.0228135	0.036044	-2.38544	0.0204972	0.609595	-3.31435
CIB2	-2.86483	8.75997	-2.38509	0.0205146	0.609595	-3.31504
ERCC5	0.490606	2.04606	2.38486	0.0205265	0.609595	-3.31551
PTMA	10	170.406	2.38445	0.020547	0.609595	-3.31632
SEMA3C	3.57486	2.90098	2.38384	0.0205778	0.609595	-3.31754
RAP2B	2.38764	9.71572	2.38372	0.020584	0.609595	-3.31778
AL355802.1	0.336623	1.13297	2.38359	0.0205907	0.609595	-3.31805
AIFM2	0.685961	2.40188	2.38327	0.020607	0.609597	-3.31869
AC234778.1	0.104991	0.257005	2.38142	0.0207007	0.611112	-3.32238
GHET1	0.106289	0.278431	2.38129	0.0207073	0.611112	-3.32263
AL355432.1	0.0464735	0.0797775	2.38109	0.0207175	0.611112	-3.32303
RPL7P18	0.0526213	0.0969359	2.38097	0.0207234	0.611112	-3.32327
SOAT1	1.56722	8.89829	2.38036	0.0207549	0.611267	-3.3245
IPO5P1	-1.68336	4.77808	-2.38023	0.0207612	0.611267	-3.32475
MKI67	3.13727	4.19892	2.37894	0.020827	0.612138	-3.32731
LDHBP1	0.0291678	0.0454056	2.37863	0.0208427	0.612138	-3.32793
RPL22P11	0.0997463	0.188107	2.37818	0.0208658	0.612138	-3.32882
AC138393.2	0.121598	0.17592	2.37748	0.0209018	0.612138	-3.33022
B3GALT2	-0.875161	1.7619	-2.37726	0.020913	0.612138	-3.33066
FCGR2B	1.46891	2.15785	2.37706	0.0209236	0.612138	-3.33107
AL513175.1	0.136851	0.417443	2.37703	0.020925	0.612138	-3.33112
AC128707.1	-0.0238323	0.0214102	-2.37681	0.0209362	0.612138	-3.33156
ZBTB22	-2.4409	13.4466	-2.37632	0.0209613	0.612138	-3.33253
RP11-350N15.3	0.424645	0.679254	2.37554	0.0210015	0.612138	-3.33409
AL023973.1	0.0193202	0.0198484	2.3748	0.0210397	0.612138	-3.33556
SCARNA12	-0.385179	1.28254	-2.37423	0.0210694	0.612138	-3.3367
AC103952.2	-0.121405	0.152827	-2.37388	0.021087	0.612138	-3.33738
PGK2	0.029617	0.0571737	2.37357	0.0211035	0.612138	-3.33802
GCSHP4	-0.0349702	0.0485965	-2.37346	0.0211089	0.612138	-3.33822
AC098591.2	0.0359898	0.106492	2.37335	0.0211147	0.612138	-3.33845
RFC2	6.55893	30.5658	2.37282	0.0211421	0.612138	-3.3395
TSR2	5.69119	36.9471	2.37282	0.0211422	0.612138	-3.3395
M6PR	3.88449	18.6544	2.37246	0.0211608	0.612138	-3.34022
COL5A3	-4.86136	11.2024	-2.37228	0.02117	0.612138	-3.34057
DMAC2L	-0.517844	2.73389	-2.37147	0.021212	0.612138	-3.34218
LINC02052	0.0573723	0.0577425	2.37127	0.0212225	0.612138	-3.34258
TPT1P8	-0.0518156	0.100872	-2.37124	0.021224	0.612138	-3.34264
GDAP1	-1.84478	6.36437	-2.37115	0.0212287	0.612138	-3.34282
ZNF582	-0.561363	2.23749	-2.37112	0.0212306	0.612138	-3.34289
AC010973.2	0.467505	1.39989	2.3711	0.0212317	0.612138	-3.34293
AC003035.1	0.165363	0.214781	2.3707	0.0212522	0.612138	-3.34371
ISCA2	-1.91836	8.31944	-2.37061	0.0212571	0.612138	-3.3439
RHOXF1-AS1	0.0722273	0.10777	2.37036	0.02127	0.612138	-3.34439
FAM153CP	-0.0429595	0.0471272	-2.36999	0.0212894	0.612138	-3.34513
AC097534.1	0.225647	0.454877	2.36949	0.0213151	0.612138	-3.34611
TCERG1L	-0.073679	0.0698757	-2.36912	0.0213345	0.612138	-3.34685
NBPF1	0.571201	2.18298	2.36897	0.0213425	0.612138	-3.34716
AC008758.4	-0.0275082	0.0789628	-2.36811	0.0213875	0.612138	-3.34886
AC006065.4	-0.0297854	0.0263643	-2.36781	0.0214031	0.612138	-3.34945
SNX8	2.75984	9.41107	2.36756	0.0214162	0.612138	-3.34995
RSBN1L	0.777276	5.06501	2.36743	0.0214232	0.612138	-3.35021
NSFP1	0.0734525	0.0876036	2.36731	0.0214295	0.612138	-3.35045
PDHA1	2.40438	13.9373	2.3671	0.0214405	0.612138	-3.35087
TTC26	0.774457	3.19821	2.36665	0.0214641	0.612138	-3.35176
GLTPD2	-0.334788	0.963134	-2.36622	0.0214867	0.612138	-3.35261
DESI2	1.94041	10.8262	2.36586	0.0215057	0.612138	-3.35333
SLC25A24	1.07497	2.55273	2.36576	0.0215111	0.612138	-3.35353
H2BC12	10	37.2486	2.36565	0.0215168	0.612138	-3.35375
RFWD3	1.38837	5.25885	2.36521	0.0215399	0.612138	-3.35462
FBXO28	1.02225	6.89122	2.36462	0.0215708	0.612138	-3.35578
SIGLEC16	0.20324	0.545264	2.36436	0.0215847	0.612138	-3.3563
LRTM2	-0.269569	0.278201	-2.3639	0.0216092	0.612138	-3.35722
SEC24D	1.80572	4.59673	2.3637	0.0216196	0.612138	-3.35761
LRRC19	0.0147657	0.0216092	2.3632	0.0216459	0.612138	-3.3586
OR2C1	-0.0385233	0.0681209	-2.36313	0.0216498	0.612138	-3.35875
AL731563.3	0.0519471	0.0478763	2.36235	0.0216911	0.612138	-3.36029
AC115989.1	0.0273391	0.0310499	2.36192	0.0217139	0.612138	-3.36114
CPLX1	-3.83627	5.46906	-2.36179	0.0217205	0.612138	-3.36139
MIR6806	0.177944	0.163785	2.36162	0.0217299	0.612138	-3.36174
ARFGAP3	2.65885	15.4161	2.36022	0.0218043	0.612138	-3.36451
AC243964.3	-0.37651	0.628151	-2.3601	0.0218107	0.612138	-3.36475
AC022217.3	0.0610943	0.0878169	2.35988	0.0218222	0.612138	-3.36518
CD3E	0.656599	1.007	2.35968	0.0218327	0.612138	-3.36557
DYNLT3	3.65876	13.6032	2.35959	0.0218376	0.612138	-3.36575
FAM76A	0.873004	4.57005	2.35949	0.0218431	0.612138	-3.36595
XKR5	0.0946217	0.155263	2.35945	0.0218455	0.612138	-3.36604
AC009948.1	0.230477	0.87745	2.35932	0.0218524	0.612138	-3.3663
TCOF1	0.772112	3.342	2.35913	0.0218626	0.612138	-3.36667
SYNJ2BP-COX16	-0.0865291	0.32992	-2.35901	0.0218686	0.612138	-3.3669
OASL	1.87975	2.74672	2.35884	0.0218781	0.612138	-3.36725
MCRIP1	-9.32972	37.1341	-2.35855	0.0218931	0.612138	-3.36781
AC091805.1	0.0327669	0.0553006	2.35776	0.0219353	0.612138	-3.36937
CEP128	0.120423	0.402145	2.35749	0.0219501	0.612138	-3.36991
PPP4R2	1.30204	9.27725	2.35742	0.0219539	0.612138	-3.37005
PRXL2B	3.43554	13.3717	2.35724	0.0219633	0.612138	-3.3704
ERP44	2.24251	13.1492	2.35707	0.0219725	0.612138	-3.37074
AC055874.1	-1.52238	1.57077	-2.35665	0.0219952	0.612138	-3.37157
SRSF8	-2.60854	14.6878	-2.35659	0.0219985	0.612138	-3.3717
ZNF737	-0.342676	1.28594	-2.35615	0.022022	0.612338	-3.37256
AL354811.1	0.0984958	0.189961	2.35534	0.0220658	0.612519	-3.37417
AL049838.1	-1.68609	4.92051	-2.35513	0.0220767	0.612519	-3.37457
RP1-167F1.2	-0.634797	1.1638	-2.35464	0.0221034	0.612519	-3.37555
NRL	-0.190422	0.798441	-2.35462	0.0221043	0.612519	-3.37558
AL773545.3	0.983434	1.71301	2.35435	0.0221187	0.612519	-3.37611
RIOK3	2.07907	12.138	2.35411	0.0221321	0.612519	-3.3766
TYW3	0.6548	3.6198	2.35328	0.0221767	0.612519	-3.37823
GAMT	-6.65198	27.3215	-2.35308	0.0221874	0.612519	-3.37862
ZNF226	-0.996927	3.69199	-2.35302	0.0221909	0.612519	-3.37875
TRAV14DV4	0.0579515	0.0495282	2.35297	0.0221935	0.612519	-3.37885
AC011595.2	-0.0416102	0.0481246	-2.35249	0.0222196	0.612519	-3.3798
DNAL1	-0.587306	3.46594	-2.35199	0.0222467	0.612519	-3.38079
C11orf49	-1.83308	10.1536	-2.35154	0.0222712	0.612519	-3.38168
MEIS1-AS3	0.0555619	0.0565317	2.35117	0.0222912	0.612519	-3.38241
HIST2H2BC	0.193608	0.371801	2.35097	0.0223018	0.612519	-3.38279
C5orf34	0.516506	1.63781	2.35092	0.0223046	0.612519	-3.38289
DBNDD1	-3.26377	9.87905	-2.35061	0.0223216	0.612519	-3.38351
HDLBP	6.94487	32.776	2.35059	0.0223224	0.612519	-3.38354
H2BC8	0.703526	1.24169	2.35019	0.0223441	0.612667	-3.38433
RNU2-7P	0.321014	0.367216	2.34976	0.0223679	0.612816	-3.38519
LINC01616	-0.0256579	0.0316972	-2.34913	0.0224019	0.612816	-3.38642
CTD-2331H12.5	-0.700979	1.98429	-2.34893	0.0224131	0.612816	-3.38682
AL359922.2	0.0421267	0.0636288	2.34867	0.0224271	0.612816	-3.38733
OLIG1	-10	97.0848	-2.34826	0.0224498	0.612816	-3.38815
DMTN	-4.00931	7.49375	-2.34821	0.0224523	0.612816	-3.38824
IRF4	0.070508	0.0890007	2.348	0.0224639	0.612816	-3.38866
ZNF578	-0.0827093	0.141084	-2.34743	0.0224952	0.612983	-3.38979
FANCD2	0.777076	2.33095	2.34729	0.0225027	0.612983	-3.39005
AL138898.1	0.157514	0.168561	2.34679	0.02253	0.613282	-3.39104
AL450992.1	-0.143989	0.136156	-2.34593	0.0225772	0.613928	-3.39273
EFNB1	2.58266	11.3252	2.34576	0.0225867	0.613928	-3.39307
RESF1	0.572329	2.68147	2.3452	0.0226176	0.613928	-3.39418
ZFPM1	-0.344054	1.3989	-2.34504	0.0226265	0.613928	-3.3945
AC073592.6	-0.0238105	0.0202015	-2.34487	0.0226356	0.613928	-3.39482
QTRT2	0.473188	2.26585	2.34425	0.0226699	0.614414	-3.39605
ARF4	10	102.16	2.34373	0.0226986	0.614748	-3.39707
AC008115.2	0.104405	0.132719	2.34309	0.0227338	0.61492	-3.39833
CCNI2	-0.225589	0.435931	-2.34302	0.0227378	0.61492	-3.39847
AIDA	1.28044	8.65814	2.34112	0.0228433	0.617329	-3.40222
SNX18	1.45439	6.93267	2.33995	0.0229081	0.618634	-3.40451
RPL22P16	0.160358	0.396044	2.33886	0.0229688	0.61961	-3.40665
H3C4	0.833153	1.37659	2.33871	0.0229773	0.61961	-3.40695
MMP2	10	31.7794	2.33824	0.0230035	0.619872	-3.40787
TRPM7	0.509746	2.39202	2.33772	0.0230326	0.620118	-3.40889
PI4K2A	1.67906	7.28405	2.33749	0.0230457	0.620118	-3.40935
ITGA4	1.09489	1.74971	2.33694	0.023076	0.620488	-3.41042
RNU6-574P	0.215469	0.33741	2.3366	0.0230953	0.620557	-3.41109
IDE	0.445157	2.88376	2.33631	0.0231117	0.620557	-3.41167
AC092295.2	-0.405815	1.22991	-2.33581	0.0231397	0.620865	-3.41265
GLOD4	-1.92118	12.5062	-2.33539	0.023163	0.621047	-3.41346
MPV17L2	-1.65926	8.9323	-2.33473	0.0232003	0.621372	-3.41476
MAP3K6	2.44608	7.05837	2.3342	0.0232305	0.621372	-3.41581
ATP5PFP1	-0.110081	0.169456	-2.33417	0.023232	0.621372	-3.41587
SERPINH1P1	0.0590269	0.122277	2.33374	0.0232563	0.621372	-3.41671
LCE1D	-0.0915742	0.0718719	-2.33371	0.023258	0.621372	-3.41677
SUPV3L1	0.826318	4.51247	2.33302	0.0232971	0.621738	-3.41813
TM9SF3	2.27103	16.0432	2.33282	0.0233083	0.621738	-3.41852
LINC01257	-0.029841	0.0311985	-2.33259	0.0233214	0.621738	-3.41897
AC009570.1	-0.456182	1.17411	-2.33222	0.0233423	0.621853	-3.4197
CHRNB1	-1.21467	5.05971	-2.33144	0.0233861	0.622578	-3.42121
MAGEF1	-8.67992	39.6825	-2.33034	0.0234485	0.623797	-3.42337
P2RY10	0.0920787	0.11115	2.32891	0.0235302	0.624297	-3.42618
ADAMTS8	-0.774474	1.00974	-2.32865	0.0235449	0.624297	-3.42668
HNRNPA1P3	0.0217768	0.0302951	2.32826	0.0235672	0.624297	-3.42745
N4BP3	-0.179241	0.501059	-2.32798	0.023583	0.624297	-3.42799
UBE2Q2P1	-0.0988397	0.237996	-2.32798	0.023583	0.624297	-3.42799
CROCC	1.89389	3.26484	2.32785	0.0235907	0.624297	-3.42826
NANOS3	-1.66384	3.80939	-2.32719	0.0236287	0.624297	-3.42956
CCDC85B	-5.49908	22.9254	-2.32715	0.0236306	0.624297	-3.42962
SH2D2A	0.339851	0.614506	2.32703	0.0236378	0.624297	-3.42987
WRAP73	0.631885	3.99948	2.32699	0.02364	0.624297	-3.42994
RPAIN	-1.19219	5.45998	-2.32681	0.0236504	0.624297	-3.4303
CWC27	1.2516	7.25386	2.32649	0.0236684	0.624333	-3.43091
AC105940.2	-0.0500071	0.0777447	-2.32542	0.02373	0.624507	-3.43302
SLC25A41	-0.192909	0.4431	-2.3245	0.0237831	0.624507	-3.43482
PEX10	2.17067	10.8911	2.32445	0.023786	0.624507	-3.43492
KLC2	-1.72379	7.56029	-2.32369	0.0238294	0.624507	-3.43639
SERBP1P5	0.301094	1.11484	2.3235	0.0238403	0.624507	-3.43676
AF038458.2	-0.15144	0.324796	-2.32276	0.0238832	0.624507	-3.43822
NOL7	-3.04828	26.3558	-2.32256	0.023895	0.624507	-3.43862
AC026877.1	0.074206	0.416341	2.32255	0.0238951	0.624507	-3.43862
AL049651.2	-0.0403994	0.0290952	-2.32246	0.0239007	0.624507	-3.43881
NPAS2	-0.874959	2.17269	-2.32206	0.0239235	0.624507	-3.43958
RPS6KA2-AS1	-0.0370521	0.0433439	-2.32196	0.0239295	0.624507	-3.43978
AC073320.2	0.0342058	0.0564917	2.32169	0.0239451	0.624507	-3.44031
CD2BP2	-3.73506	28.6938	-2.32167	0.0239465	0.624507	-3.44035
LCP1	4.70562	13.7681	2.32133	0.0239662	0.624507	-3.44102
SEC24B-AS1	-0.167546	0.610411	-2.32127	0.0239694	0.624507	-3.44113
IGHV4-31	0.825847	0.458163	2.32111	0.0239789	0.624507	-3.44145
FRA10AC1	0.290721	1.54788	2.32104	0.0239827	0.624507	-3.44157
ZNF486	-0.468158	2.04268	-2.32079	0.0239974	0.624507	-3.44207
LINC00648	-0.263677	0.230079	-2.32044	0.0240178	0.624507	-3.44276
PTMAP2	2.9478	12.9109	2.32037	0.0240217	0.624507	-3.44289
ARHGAP10	0.29885	0.997162	2.32008	0.0240383	0.624507	-3.44345
MCRS1	-4.11687	23.1204	-2.32003	0.0240413	0.624507	-3.44355
AL021807.1	0.418372	0.634157	2.31882	0.0241118	0.624636	-3.44591
NCAPD2	3.32125	13.0146	2.31851	0.02413	0.624636	-3.44652
AC023906.5	0.102245	0.174629	2.31848	0.0241315	0.624636	-3.44657
ANGPT2	-2.64561	7.58324	-2.31844	0.0241337	0.624636	-3.44665
SH3BP5-AS1	0.472483	1.28873	2.31809	0.0241542	0.624636	-3.44733
SYT11	-10	112.726	-2.3176	0.0241831	0.624636	-3.4483
SLC30A3	-0.429983	0.531291	-2.31706	0.0242144	0.624636	-3.44934
RORC	0.0487174	0.0586154	2.3169	0.0242237	0.624636	-3.44965
MAPK8IP1	-10	47.2739	-2.31647	0.0242488	0.624636	-3.45049
GDPD1	-1.40485	3.81831	-2.31642	0.024252	0.624636	-3.45059
H2BC11	1.46995	2.41983	2.31564	0.024298	0.624636	-3.45213
PPP2CB	-7.18654	51.2211	-2.3156	0.0243001	0.624636	-3.4522
AC092279.1	-0.469902	2.46109	-2.31498	0.0243365	0.624636	-3.45341
GPN2	1.05375	7.44893	2.31457	0.0243608	0.624636	-3.45421
MBOAT1	0.800075	1.89201	2.31448	0.0243657	0.624636	-3.45437
AC011239.2	-0.0846693	0.230505	-2.3143	0.0243762	0.624636	-3.45472
AC087481.1	0.0540184	0.10823	2.31426	0.0243791	0.624636	-3.45482
PRRT1	-0.956971	2.93888	-2.31363	0.0244157	0.624636	-3.45603
PINLYP	-1.79804	4.29488	-2.31337	0.0244312	0.624636	-3.45654
PRR7	-2.37102	7.49547	-2.31318	0.0244423	0.624636	-3.45691
AC005730.3	-0.0600422	0.101163	-2.31206	0.0245086	0.624636	-3.4591
BX284668.4	1.64138	3.09655	2.3119	0.0245182	0.624636	-3.45941
ST13P6	0.379485	1.19683	2.31112	0.0245643	0.624636	-3.46093
AP006621.4	-0.0295641	0.034783	-2.31111	0.024565	0.624636	-3.46095
AP003108.2	-0.0399596	0.154005	-2.31074	0.024587	0.624636	-3.46167
GARS1	7.6756	32.6062	2.31063	0.0245934	0.624636	-3.46188
USP1	3.65511	15.8555	2.31053	0.0245993	0.624636	-3.46208
RP1-224A6.9	0.046624	0.0996907	2.31031	0.0246123	0.624636	-3.4625
HJURP	1.55513	4.73313	2.30992	0.0246357	0.624636	-3.46327
RNF182	-2.18733	5.18509	-2.3099	0.0246367	0.624636	-3.4633
ALG14-AS1	-0.0212491	0.0284217	-2.30981	0.0246422	0.624636	-3.46348
FP325331.1	0.0191292	0.0223543	2.30876	0.0247044	0.624636	-3.46552
MAMDC2	0.96951	1.04831	2.30876	0.0247045	0.624636	-3.46552
AC090907.1	-0.294349	0.875263	-2.30873	0.0247064	0.624636	-3.46558
MX2	0.820105	1.48705	2.3087	0.024708	0.624636	-3.46564
DTX2	0.536784	2.7661	2.30844	0.0247236	0.624636	-3.46615
EIF4H	10	108.537	2.30817	0.0247396	0.624636	-3.46667
QDPR	-10	33.1971	-2.30812	0.0247428	0.624636	-3.46677
CNRIP1	-4.25907	13.0964	-2.30773	0.0247656	0.624636	-3.46752
AC027807.2	0.0589396	0.0491115	2.3076	0.0247733	0.624636	-3.46777
AC009237.15	0.45793	0.76701	2.30709	0.0248042	0.624636	-3.46877
TOPORS	1.12247	4.93027	2.30655	0.0248363	0.624636	-3.46981
IPMK	0.277745	1.24642	2.30615	0.0248605	0.624636	-3.4706
MAP7D3	0.427944	2.10895	2.30574	0.0248848	0.624636	-3.47139
SASS6	0.431374	1.44405	2.30567	0.0248889	0.624636	-3.47152
DTX2P1	0.178956	0.375487	2.3054	0.024905	0.624636	-3.47204
AC138466.4	-0.0820208	0.0916641	-2.30537	0.024907	0.624636	-3.47211
DHCR24-DT	0.0871936	0.12485	2.30532	0.02491	0.624636	-3.47221
RDM1	0.285125	0.576177	2.30503	0.0249273	0.624636	-3.47277
GRIN2A	-0.227081	0.35436	-2.30503	0.0249275	0.624636	-3.47277
RANP2	0.125292	0.181299	2.30502	0.0249279	0.624636	-3.47279
ELN	10	32.1653	2.30478	0.0249426	0.624636	-3.47326
EIF3IP1	0.0492254	0.10466	2.30472	0.0249457	0.624636	-3.47336
AC068533.1	-0.0281928	0.0443248	-2.30424	0.0249747	0.624636	-3.4743
AL445231.1	0.0626441	0.142347	2.30417	0.0249789	0.624636	-3.47444
GNLY	0.701493	1.27872	2.30369	0.0250078	0.624636	-3.47537
LARP4P	0.0137791	0.016476	2.30328	0.0250327	0.624636	-3.47617
CKAP2	3.5551	10.4877	2.30294	0.0250531	0.624636	-3.47683
AC132216.1	-0.0322285	0.0431805	-2.30285	0.0250583	0.624636	-3.477
H2BC20P	0.991266	2.03058	2.30274	0.0250653	0.624636	-3.47722
NRBF2P5	0.0623146	0.124284	2.3021	0.0251036	0.624636	-3.47845
AP000866.2	-0.0739983	0.25293	-2.30197	0.0251115	0.624636	-3.47871
VAMP7	3.13939	19.8384	2.30158	0.0251352	0.624636	-3.47947
CCDC106	-2.87892	14.94	-2.30119	0.0251591	0.624636	-3.48023
SHANK1	-0.921855	1.07783	-2.30102	0.0251694	0.624636	-3.48057
RPF2P1	0.0426461	0.0929286	2.30077	0.0251844	0.624636	-3.48105
AC093802.1	-0.0158552	0.0141764	-2.30066	0.0251912	0.624636	-3.48126
BTBD2	-5.85204	26.2922	-2.30053	0.0251989	0.624636	-3.48151
TMEM150B	0.417424	0.69339	2.30014	0.0252223	0.624636	-3.48226
NOD2	0.281439	0.686875	2.29964	0.0252531	0.624636	-3.48324
AP5S1	-0.776694	4.67082	-2.29888	0.025299	0.624636	-3.48471
AC011195.3	0.0350343	0.0397322	2.29867	0.0253117	0.624636	-3.48511
GCSH	-1.7651	9.59136	-2.29845	0.0253249	0.624636	-3.48553
AC121342.1	-0.037381	0.0351936	-2.29833	0.0253325	0.624636	-3.48577
AC019181.1	0.123677	0.324754	2.29833	0.0253327	0.624636	-3.48578
HNRNPCP7	0.521998	1.55746	2.29815	0.0253434	0.624636	-3.48612
AC022916.2	-0.2198	0.55526	-2.29793	0.0253571	0.624636	-3.48656
AC021087.3	0.0748953	0.235228	2.29789	0.0253591	0.624636	-3.48662
C14orf28	-0.15649	0.795553	-2.2978	0.0253645	0.624636	-3.48679
LUZP2	-2.33064	2.8757	-2.29758	0.0253784	0.624636	-3.48724
RPL7P1	2.06915	7.67628	2.29685	0.0254224	0.624857	-3.48863
CDKN2B-AS1	0.29385	0.340825	2.29591	0.0254801	0.624857	-3.49046
CSAG1	-0.442033	1.11706	-2.2958	0.0254871	0.624857	-3.49068
LINC01952	0.377922	0.600723	2.29577	0.0254888	0.624857	-3.49073
FP565260.1	0.237522	0.730755	2.29565	0.0254963	0.624857	-3.49097
AF201337.1	0.514616	1.70828	2.29537	0.0255134	0.624857	-3.49151
TCTN1	-1.38109	6.99961	-2.29492	0.0255409	0.624857	-3.49238
HID1	-0.994781	3.19273	-2.2946	0.0255606	0.624857	-3.493
TRBV3-1	0.112764	0.121959	2.29459	0.0255612	0.624857	-3.49302
AL606490.2	0.0401047	0.0909632	2.2944	0.025573	0.624857	-3.49339
AC010132.3	0.0149449	0.0162025	2.29406	0.0255935	0.624857	-3.49404
ECH1	-6.85695	37.3578	-2.29383	0.0256076	0.624857	-3.49448
ATP1B2	-10	213.626	-2.29356	0.0256241	0.624857	-3.495
CLMP	1.65656	1.56276	2.29312	0.0256514	0.624857	-3.49586
MYO3A	0.0371847	0.0215604	2.29296	0.0256613	0.624857	-3.49617
LINC02015	0.0517855	0.0652633	2.29288	0.0256661	0.624857	-3.49632
AL445645.1	0.140736	0.32752	2.2926	0.0256833	0.624857	-3.49686
PKN2	1.08134	7.3046	2.29254	0.0256873	0.624857	-3.49699
AC007383.2	-0.744023	3.64429	-2.29198	0.025722	0.625101	-3.49808
AC106037.3	0.0475721	0.0649547	2.29167	0.0257407	0.625101	-3.49866
RCC2P6	0.0466367	0.107941	2.29157	0.0257473	0.625101	-3.49887
ISM1-AS1	0.0240116	0.0187409	2.29104	0.0257799	0.625489	-3.49989
AC010332.1	-2.34637	7.54038	-2.29066	0.0258032	0.625571	-3.50062
C21orf58	1.00095	2.14322	2.29044	0.0258167	0.625571	-3.50104
YY2	0.186982	0.633968	2.28798	0.0259697	0.628872	-3.5058
AC007182.2	0.53726	1.45868	2.28751	0.0259991	0.628963	-3.50671
ZNF785	-0.538544	3.05019	-2.28731	0.0260114	0.628963	-3.50709
AC004241.3	-0.224797	0.674122	-2.28711	0.0260237	0.628963	-3.50747
AC020763.3	0.0209224	0.0379337	2.28672	0.0260479	0.629142	-3.50822
TCEA2	-3.46526	17.9856	-2.28527	0.0261391	0.630938	-3.51104
AP3S2	-0.710469	4.08287	-2.2848	0.0261684	0.631239	-3.51194
ARHGAP11A	1.05641	3.18955	2.28452	0.0261859	0.631254	-3.51248
UBAP2	0.884926	2.91608	2.28421	0.0262055	0.631303	-3.51308
GORAB	0.96432	4.72044	2.28387	0.0262267	0.631303	-3.51373
NOP14-AS1	-0.46463	2.55569	-2.28347	0.0262515	0.631303	-3.51449
KCNT1	-0.213481	0.23895	-2.2834	0.0262561	0.631303	-3.51463
RPL38P3	0.202734	0.33618	2.28299	0.0262821	0.631303	-3.51543
AKTIP	-1.7431	8.51944	-2.28287	0.0262894	0.631303	-3.51566
RN7SL14P	-0.0385196	0.0300792	-2.28261	0.0263057	0.631303	-3.51615
PRDX3P1	0.115225	0.335614	2.28234	0.0263227	0.631307	-3.51667
TRBV10-3	0.0612328	0.0609603	2.2814	0.0263819	0.631418	-3.51848
AC106820.4	-0.489556	1.11485	-2.28116	0.026397	0.631418	-3.51895
PTGES3L-AARSD1	-0.0167863	0.0309528	-2.28074	0.0264239	0.631418	-3.51977
NOP14	1.376	10.4199	2.28033	0.0264497	0.631418	-3.52055
IPO5	4.07858	19.9405	2.28007	0.0264662	0.631418	-3.52105
DPY19L3	-2.00935	8.38406	-2.2798	0.0264833	0.631418	-3.52157
AC022149.1	0.800074	2.58141	2.27978	0.0264843	0.631418	-3.5216
XKRX	0.127397	0.146742	2.27944	0.026506	0.631418	-3.52226
LMO1	-3.29153	5.2546	-2.2791	0.0265274	0.631418	-3.52291
CD48	1.56815	2.74159	2.27905	0.0265309	0.631418	-3.52302
PTPN7	0.428326	1.37061	2.27854	0.0265634	0.631418	-3.524
IGSF10	0.032336	0.078497	2.27838	0.0265732	0.631418	-3.5243
TRAV12-1	0.0814612	0.0739834	2.27836	0.0265747	0.631418	-3.52435
SLC16A1-AS1	0.159589	0.592109	2.27805	0.0265942	0.631418	-3.52494
ZNF566	-0.439197	2.24278	-2.27796	0.0266001	0.631418	-3.52512
IGHM	6.14262	3.64008	2.27767	0.0266187	0.631418	-3.52568
TMEM132A	-8.684	27.6578	-2.27758	0.026624	0.631418	-3.52584
PITPNA	-5.02479	28.8205	-2.27748	0.0266303	0.631418	-3.52603
CST3	-10	491.391	-2.27696	0.0266636	0.631432	-3.52704
TRBV28	0.559661	0.740292	2.27695	0.0266646	0.631432	-3.52706
KALRN	-0.691942	1.28462	-2.27541	0.0267625	0.633107	-3.53001
YKT6	10	58.3388	2.27526	0.0267724	0.633107	-3.53031
ZNF461	-0.652684	2.80856	-2.27471	0.0268073	0.633107	-3.53136
ERG28	-3.87391	16.1578	-2.27463	0.0268124	0.633107	-3.53151
GPRACR	0.0604707	0.0746373	2.27452	0.0268197	0.633107	-3.53173
HDAC1	2.96906	21.4411	2.27389	0.0268601	0.633663	-3.53295
GRIK1	-3.37743	5.07139	-2.273	0.0269171	0.634121	-3.53465
HIST1H3B	0.482758	0.661136	2.2729	0.0269234	0.634121	-3.53484
AC012640.5	-0.0537682	0.0684296	-2.27275	0.0269332	0.634121	-3.53513
ZFAND6	-4.48261	18.3662	-2.27223	0.0269668	0.634121	-3.53613
FBXO43	0.193778	0.409436	2.27204	0.0269791	0.634121	-3.5365
PTP4A2P1	0.237876	1.15341	2.27186	0.0269902	0.634121	-3.53683
AC019118.1	0.0333084	0.0370396	2.27175	0.0269979	0.634121	-3.53706
EIF1AXP1	0.754804	3.16996	2.27121	0.0270325	0.634126	-3.53809
FKBP1B	-1.45091	4.03725	-2.271	0.0270461	0.634126	-3.5385
ZNF528-AS1	-1.80158	5.16993	-2.27074	0.0270625	0.634126	-3.53898
DDX58	1.52679	5.07638	2.27053	0.0270762	0.634126	-3.53939
PLD5	-0.242957	0.52327	-2.27008	0.0271055	0.634126	-3.54026
AQP4	-10	210.461	-2.26998	0.0271119	0.634126	-3.54045
PPIAP72	0.114667	0.289205	2.26991	0.0271165	0.634126	-3.54059
POM121C	2.37033	9.89297	2.26935	0.0271524	0.63457	-3.54165
RPL7L1P3	0.0274122	0.0415952	2.26882	0.0271872	0.634988	-3.54268
AC011476.1	0.0932352	0.215947	2.26822	0.0272259	0.635287	-3.54383
OSBPL9	0.9688	6.36491	2.2681	0.0272339	0.635287	-3.54406
SIMC1	0.940477	1.81282	2.26738	0.0272808	0.635744	-3.54545
MOCS1	-1.0247	5.97063	-2.26727	0.0272873	0.635744	-3.54564
AVPR1A	-0.115377	0.300699	-2.26619	0.027358	0.63667	-3.54772
RP11-211G3.2	-0.49488	1.31227	-2.26601	0.0273699	0.63667	-3.54807
POC1A	1.70358	6.34113	2.26588	0.027378	0.63667	-3.54831
AUNIP	0.383846	1.16922	2.26547	0.0274048	0.636799	-3.5491
LINC00320	-1.50553	1.85819	-2.26513	0.0274272	0.636799	-3.54975
AP005019.1	0.221734	0.313309	2.26494	0.0274395	0.636799	-3.55011
LINC02273	0.033832	0.0598039	2.26472	0.0274542	0.636799	-3.55054
AL161636.2	0.068657	0.150416	2.26398	0.0275024	0.636799	-3.55195
TXNDC15	-4.57496	20.343	-2.26386	0.0275104	0.636799	-3.55219
XIAPP3	0.0259885	0.025512	2.26375	0.0275174	0.636799	-3.55239
SUCLG2P2	0.0869019	0.326036	2.26372	0.0275193	0.636799	-3.55245
SPIN4	0.975967	2.27648	2.26327	0.0275487	0.636832	-3.55331
PTPN2	0.867566	3.9317	2.26318	0.0275547	0.636832	-3.55348
AC025176.1	0.385993	0.647203	2.26278	0.0275812	0.636857	-3.55425
TRGV5	0.0680355	0.135365	2.26256	0.0275954	0.636857	-3.55467
MAGOH	3.78489	20.6973	2.26239	0.0276068	0.636857	-3.555
GBF1	2.24302	9.66247	2.26141	0.0276709	0.637943	-3.55686
F12	-1.43848	2.74759	-2.26049	0.0277317	0.638954	-3.55863
HMGN2	10	118.769	2.25971	0.0277831	0.639534	-3.56012
AL513282.1	0.282223	0.593418	2.25887	0.0278391	0.639534	-3.56174
RTN2	-1.23808	3.8035	-2.25879	0.0278441	0.639534	-3.56188
GAS6-DT	0.412086	0.839105	2.25861	0.0278558	0.639534	-3.56222
AC092115.2	0.41816	1.76353	2.25845	0.0278666	0.639534	-3.56253
AC087235.2	-0.0116278	0.0092116	-2.25828	0.0278781	0.639534	-3.56286
WDR83	-1.01798	5.02137	-2.25778	0.0279112	0.639534	-3.56381
RPS4XP6	0.406837	1.38785	2.25733	0.0279408	0.639534	-3.56467
ZNF438	0.451376	2.42867	2.25689	0.0279702	0.639534	-3.56551
RN7SL76P	0.0553322	0.0788213	2.25668	0.0279843	0.639534	-3.56591
AC007014.2	0.0427938	0.0666235	2.25618	0.0280176	0.639534	-3.56687
AL023803.2	0.136759	0.226944	2.25591	0.0280354	0.639534	-3.56738
AC020688.1	0.0890307	0.206939	2.2558	0.0280426	0.639534	-3.56759
FBLN1	10	18.0797	2.25562	0.0280549	0.639534	-3.56794
BICC1	0.642291	1.23804	2.2549	0.0281031	0.639534	-3.56932
AC022893.1	0.206692	0.24721	2.25474	0.0281135	0.639534	-3.56962
UPF3AP2	0.0670467	0.206342	2.2546	0.0281226	0.639534	-3.56988
CDKN2A-DT	0.156323	0.141706	2.25457	0.0281249	0.639534	-3.56994
C11orf58	-3.17708	19.2131	-2.25445	0.0281332	0.639534	-3.57018
AC009630.1	-0.146335	0.3558	-2.25443	0.0281344	0.639534	-3.57021
DNAJC13	0.728934	4.61824	2.25434	0.0281403	0.639534	-3.57038
RPL22P17	0.0408553	0.032376	2.25428	0.0281441	0.639534	-3.57049
STK24	0.673815	3.14577	2.2536	0.0281896	0.639534	-3.57179
CNOT6LP1	0.0438485	0.0775279	2.25334	0.0282074	0.639534	-3.5723
RPL5P14	0.0402176	0.074074	2.25332	0.0282085	0.639534	-3.57233
AL390863.1	-0.0272665	0.031633	-2.25322	0.0282154	0.639534	-3.57252
TBC1D8B	0.252511	0.370478	2.25298	0.0282309	0.639534	-3.57296
LRRC43	-0.375585	0.748621	-2.2528	0.0282431	0.639534	-3.57331
RPL7P49	0.0215688	0.025384	2.25268	0.0282513	0.639534	-3.57354
PLBD1	2.19238	4.91995	2.25185	0.028307	0.639665	-3.57513
HLA-T	0.0706291	0.125207	2.25151	0.0283296	0.639665	-3.57577
ZNF322	-0.336029	1.86691	-2.25151	0.0283298	0.639665	-3.57577
CD96	0.123709	0.200084	2.25146	0.0283332	0.639665	-3.57587
SELP	0.0477682	0.052137	2.25132	0.0283424	0.639665	-3.57613
C3orf36	0.0570695	0.0943783	2.2508	0.0283775	0.640072	-3.57712
AL358075.2	0.162218	0.231097	2.24998	0.0284332	0.640119	-3.5787
LINC00115	0.34249	0.93292	2.24994	0.0284358	0.640119	-3.57877
ATP6V1G2	-7.48821	13.4771	-2.24941	0.0284717	0.640119	-3.57979
POGLUT3	2.56286	10.4188	2.24924	0.0284831	0.640119	-3.58011
YIPF6	1.13997	8.08522	2.24809	0.0285604	0.640119	-3.58228
LSMEM1	0.289646	0.749112	2.248	0.0285671	0.640119	-3.58247
LIN7B	-1.68104	4.62595	-2.24782	0.0285787	0.640119	-3.5828
AC011037.1	0.054182	0.0523327	2.24777	0.0285821	0.640119	-3.58289
RIT1	1.38757	12.1543	2.24727	0.0286163	0.640119	-3.58385
UBE2R2	4.80621	23.8691	2.24673	0.0286527	0.640119	-3.58487
AC004156.1	0.0454353	0.106412	2.24656	0.0286645	0.640119	-3.5852
AL663070.2	0.249858	1.43393	2.24644	0.0286725	0.640119	-3.58543
AC129492.6	-0.0148267	0.0134116	-2.24628	0.0286834	0.640119	-3.58573
AC012158.1	-0.220926	0.56173	-2.24623	0.0286867	0.640119	-3.58582
RNF141	-2.23266	11.2545	-2.24621	0.0286883	0.640119	-3.58587
MS4A14	0.548003	0.915682	2.24615	0.0286921	0.640119	-3.58598
SNRPN	-10	38.2922	-2.24614	0.028693	0.640119	-3.586
RNU6-1187P	0.0892255	0.0761881	2.24549	0.028737	0.640119	-3.58723
AP000640.2	0.0379213	0.0678988	2.24496	0.0287732	0.640119	-3.58824
H3P4	0.163326	0.298948	2.2443	0.0288181	0.640119	-3.58949
AC011377.1	0.0586496	0.0733626	2.24428	0.0288196	0.640119	-3.58954
STAG2	2.52221	14.8554	2.24423	0.0288229	0.640119	-3.58963
AC080078.2	-0.0270351	0.03468	-2.24402	0.0288376	0.640119	-3.59004
AL512785.2	0.0467148	0.101688	2.24397	0.0288412	0.640119	-3.59014
SUCLG2	2.48036	17.5357	2.24391	0.0288448	0.640119	-3.59024
RP11-56A10.1	-0.0308517	0.0354049	-2.24372	0.0288581	0.640119	-3.59061
AC148477.1	-0.322976	0.248746	-2.24353	0.0288712	0.640119	-3.59097
RINT1	1.33188	7.93608	2.2433	0.0288866	0.640119	-3.5914
TNKS2	1.45013	8.38669	2.24328	0.0288878	0.640119	-3.59143
RNF34	-0.894635	8.14419	-2.24318	0.0288947	0.640119	-3.59162
BX284668.6	0.21391	0.379321	2.24261	0.0289341	0.640119	-3.59272
SDHAF4	-4.29919	12.2365	-2.24248	0.0289429	0.640119	-3.59296
AC046168.2	-0.643127	0.880505	-2.24244	0.0289456	0.640119	-3.59304
AURKAP1	0.0309545	0.0440127	2.24138	0.0290185	0.640119	-3.59506
TMEM243	1.05954	4.70938	2.2411	0.0290379	0.640119	-3.59559
AC004951.2	0.413985	0.887951	2.24096	0.0290472	0.640119	-3.59585
NKAP	0.437424	3.05032	2.24062	0.0290706	0.640119	-3.59649
LINC00472	-0.27569	0.644597	-2.24054	0.0290758	0.640119	-3.59664
SOX9-AS1	-0.452582	1.26876	-2.24034	0.0290895	0.640119	-3.59702
LINC01301	-0.212168	0.588145	-2.24003	0.029111	0.640119	-3.59761
SIGLEC1	2.67352	3.09753	2.23988	0.0291217	0.640119	-3.5979
AC104791.2	0.0139312	0.0143281	2.23979	0.0291277	0.640119	-3.59807
OR7A5	-0.240241	0.261613	-2.23929	0.0291624	0.640119	-3.59902
RGS11	-1.63801	2.9039	-2.23912	0.0291739	0.640119	-3.59934
AP000753.2	0.0307208	0.0339643	2.2391	0.0291751	0.640119	-3.59937
SMIM10L2A	-0.865501	2.16472	-2.23892	0.0291876	0.640119	-3.59971
UQCRFS1	-6.26301	27.2933	-2.23832	0.0292288	0.640119	-3.60085
ANKRD13C	0.745713	5.73576	2.23801	0.0292508	0.640119	-3.60145
FCRLB	-0.235999	0.959108	-2.23799	0.0292521	0.640119	-3.60149
LCN15	-0.0560124	0.0585321	-2.23783	0.0292629	0.640119	-3.60178
DOK2	1.10861	1.79296	2.23767	0.0292743	0.640119	-3.60209
AC092809.5	0.114186	0.296383	2.23755	0.0292823	0.640119	-3.60232
RAC2	2.52697	7.73864	2.2371	0.0293134	0.640119	-3.60317
AC008738.4	-0.622553	0.475088	-2.2367	0.0293417	0.640119	-3.60394
AP001429.1	0.0655248	0.0813163	2.23664	0.0293454	0.640119	-3.60404
Z97205.2	0.0884983	0.108717	2.23662	0.0293471	0.640119	-3.60409
SLC22A17	-10	46.5996	-2.23653	0.0293533	0.640119	-3.60426
RNU6-1004P	-0.141062	0.203665	-2.23584	0.0294007	0.640119	-3.60555
ZNF576	-1.09326	6.05297	-2.23576	0.0294064	0.640119	-3.60571
KIF15	1.13769	3.28161	2.23573	0.0294088	0.640119	-3.60577
FMO1	0.243542	0.246743	2.23556	0.0294206	0.640119	-3.60609
AC004837.2	0.052868	0.102223	2.23521	0.0294449	0.640276	-3.60675
AC004898.1	0.0386807	0.087062	2.23437	0.029503	0.640432	-3.60834
GLA	2.24028	13.8698	2.23426	0.0295113	0.640432	-3.60856
RN7SL253P	0.0485109	0.0601131	2.23418	0.0295169	0.640432	-3.60871
MIR6864	-0.158591	0.161967	-2.23413	0.0295203	0.640432	-3.60881
AC022210.1	0.291858	1.13171	2.23237	0.0296432	0.642157	-3.61214
RNF139	-3.34535	19.2318	-2.2317	0.0296901	0.642157	-3.61341
PWAR6	-1.00905	3.00583	-2.23164	0.0296941	0.642157	-3.61351
HK2P1	0.0340588	0.0784644	2.23163	0.0296949	0.642157	-3.61353
AC066612.1	-0.0852935	0.114825	-2.23159	0.0296973	0.642157	-3.6136
KMT2E	1.78766	8.8265	2.23152	0.0297025	0.642157	-3.61374
LINC01588	0.0155369	0.0343848	2.23117	0.0297273	0.642206	-3.61441
STIP1P3	0.0843983	0.282349	2.231	0.029739	0.642206	-3.61473
H4C5	1.1238	1.9208	2.23005	0.0298061	0.643284	-3.61653
C1QL2	-0.519725	0.598377	-2.22979	0.0298241	0.643303	-3.61702
C1orf112	0.311444	1.56094	2.22932	0.0298574	0.643591	-3.61791
PLXDC1	-1.0644	3.63954	-2.22901	0.0298791	0.643591	-3.61849
TRAC	2.55598	3.37344	2.22887	0.029889	0.643591	-3.61876
IGLV1-51	4.52389	2.95998	2.22856	0.0299109	0.643668	-3.61934
ATAD3B	1.05588	2.83148	2.22826	0.0299318	0.643668	-3.6199
MEGF8	-3.70401	13.5474	-2.228	0.02995	0.643668	-3.62039
KRT8P46	0.0509354	0.0964987	2.22765	0.0299752	0.643668	-3.62106
SENP3	-1.29413	8.59362	-2.22738	0.0299937	0.643668	-3.62156
RNU6-9	-0.33639	0.717805	-2.22731	0.0299991	0.643668	-3.6217
RNU6-828P	0.131698	0.173082	2.22712	0.0300127	0.643668	-3.62207
TRBV2	0.0653474	0.0882142	2.22558	0.0301219	0.645642	-3.62498
CXCL12	2.09121	4.0384	2.22482	0.0301759	0.64643	-3.62641
NME8	0.100507	0.152485	2.2244	0.0302053	0.646691	-3.62719
AC015795.1	-0.0262555	0.0406707	-2.2234	0.030277	0.647048	-3.62909
EFCAB11	-0.199883	1.02493	-2.22327	0.0302862	0.647048	-3.62933
MGST1	4.94359	12.363	2.22286	0.0303153	0.647048	-3.6301
KCNMB2-AS1	-0.0683321	0.170605	-2.22265	0.0303301	0.647048	-3.6305
FHP1	0.0694487	0.269084	2.22224	0.0303593	0.647048	-3.63127
TENM3-AS1	0.243199	0.257786	2.22213	0.0303676	0.647048	-3.63149
SLC35B4	1.7016	8.85918	2.22193	0.0303814	0.647048	-3.63185
CPEB4	-1.33462	5.54665	-2.22172	0.0303965	0.647048	-3.63225
NMNAT2	-1.46212	2.49022	-2.22171	0.0303977	0.647048	-3.63228
AC133065.2	0.0507219	0.13125	2.22111	0.0304403	0.647048	-3.6334
FOXP1	0.45146	1.49788	2.22106	0.0304437	0.647048	-3.63349
AC134050.1	0.0206422	0.0247556	2.22037	0.0304935	0.647048	-3.6348
RPL10P18	0.0563702	0.1047	2.22029	0.0304994	0.647048	-3.63495
KRT18P63	0.0329382	0.0802809	2.22017	0.0305079	0.647048	-3.63518
SEH1L	0.699697	3.92876	2.22014	0.03051	0.647048	-3.63523
ZNF571-AS1	-0.346668	0.810742	-2.21987	0.0305291	0.647048	-3.63573
XRN1	0.379383	2.08062	2.21968	0.0305428	0.647048	-3.63609
AC098798.1	-0.0174974	0.011953	-2.21959	0.0305492	0.647048	-3.63626
CCDC9B	-1.52344	3.7573	-2.21959	0.0305498	0.647048	-3.63628
TUBGCP3	1.19451	4.44742	2.21867	0.030616	0.647429	-3.63801
PRDX5	-10	243.292	-2.21859	0.0306217	0.647429	-3.63816
GSS	-4.83578	30.5592	-2.21847	0.0306302	0.647429	-3.63838
EPRS1	4.97404	23.8678	2.21838	0.0306368	0.647429	-3.63855
RTCA	1.58115	12.1094	2.21788	0.0306725	0.64747	-3.63949
P4HA1	7.46249	25.2636	2.21778	0.0306801	0.64747	-3.63968
BUD23	1.94266	13.1562	2.21727	0.0307169	0.64747	-3.64064
ACSBG1	-1.83857	3.67473	-2.21709	0.0307297	0.64747	-3.64098
AC073569.3	-0.0538077	0.129381	-2.21693	0.0307409	0.64747	-3.64127
AC008429.1	-0.139598	0.467745	-2.21691	0.0307423	0.64747	-3.64131
RND2	-10	40.2877	-2.21658	0.0307667	0.647619	-3.64194
MMGT1	1.7399	13.2282	2.21563	0.0308351	0.648696	-3.64372
RPL30P11	0.0395534	0.0779467	2.21539	0.0308528	0.648705	-3.64418
AC008124.1	-0.462353	2.01489	-2.21424	0.0309358	0.649839	-3.64633
ZNF506	-0.394257	2.18509	-2.21417	0.0309414	0.649839	-3.64647
AL162724.2	0.476657	1.20602	2.21353	0.0309875	0.650281	-3.64767
PLEKHB1	-10	56.0522	-2.21328	0.0310058	0.650281	-3.64814
WDR44	0.910594	4.91683	2.21315	0.0310154	0.650281	-3.64838
AC092131.1	-1.10818	1.72073	-2.21293	0.0310318	0.650281	-3.64881
DCP2	0.625089	4.08422	2.21239	0.0310705	0.650546	-3.6498
SLC39A12	-2.44506	3.16882	-2.21228	0.0310791	0.650546	-3.65003
AC090877.2	-0.0300896	0.0257093	-2.21199	0.0310997	0.650612	-3.65056
LINC02051	0.967807	0.957969	2.21124	0.031155	0.651408	-3.65198
PDIA5	1.7052	4.50058	2.21078	0.0311886	0.651503	-3.65284
LCOR	0.182053	0.66239	2.2107	0.0311943	0.651503	-3.65299
CHML	0.482878	1.54879	2.21031	0.0312226	0.65173	-3.65371
CWC22	0.876426	6.6682	2.20907	0.0313142	0.653279	-3.65606
NOLC1	3.58954	17.8087	2.20874	0.0313383	0.653296	-3.65667
MT1CP	0.0712398	0.0720947	2.20846	0.031359	0.653296	-3.6572
AC024451.4	0.0481374	0.11184	2.20786	0.0314029	0.653296	-3.65832
ZNF300P1	-0.774517	0.897569	-2.20738	0.0314379	0.653296	-3.65921
AL359378.1	0.0145487	0.0134989	2.20686	0.0314763	0.653296	-3.66019
ZNF383	-0.332041	1.68186	-2.2068	0.0314807	0.653296	-3.6603
ZNF885P	-0.0246884	0.0304786	-2.20673	0.0314859	0.653296	-3.66043
HAPLN4	-0.0106298	0.0135685	-2.20673	0.0314861	0.653296	-3.66044
CXXC5	9.76461	46.382	2.2066	0.031496	0.653296	-3.66069
TRPV4	0.337612	0.627565	2.20651	0.0315022	0.653296	-3.66084
XPO7	2.20548	13.7679	2.20645	0.0315066	0.653296	-3.66096
TRAV17	0.0625308	0.0573034	2.20618	0.0315269	0.653317	-3.66147
TTYH1	-10	55.0749	-2.20559	0.0315705	0.653317	-3.66258
CENPS-CORT	0.121988	0.363378	2.20557	0.0315721	0.653317	-3.66262
ARMH3	0.646917	5.79854	2.20518	0.0316008	0.653317	-3.66334
AC022306.1	0.041082	0.125598	2.20517	0.0316012	0.653317	-3.66335
STN1	1.49134	7.25837	2.20501	0.0316131	0.653317	-3.66365
FAP	1.50534	1.42329	2.20479	0.0316295	0.653317	-3.66407
AP000344.2	-0.155242	0.214615	-2.20455	0.0316477	0.653332	-3.66453
RIOK2	0.510052	4.24173	2.2035	0.0317252	0.654572	-3.66649
OXSR1	1.38732	7.96699	2.20291	0.0317691	0.655117	-3.66759
NDC80	1.95029	4.90728	2.20254	0.0317968	0.655148	-3.66829
AC130324.1	0.0810466	0.219262	2.20209	0.0318305	0.655148	-3.66914
LGALS12	0.153494	0.23794	2.20208	0.0318313	0.655148	-3.66916
PHBP12	0.0360704	0.0631271	2.20185	0.0318484	0.655148	-3.66959
PDAP1	8.5753	57.4361	2.20162	0.0318654	0.655148	-3.67001
DDX10	0.479529	2.60019	2.20125	0.0318928	0.655148	-3.6707
AC005477.1	-0.0315452	0.0251552	-2.20103	0.0319096	0.655148	-3.67112
FUT10	-0.312039	1.49741	-2.20102	0.0319103	0.655148	-3.67114
RAB5B	-3.72462	27.5822	-2.20047	0.0319512	0.655468	-3.67216
BTNL10	0.0761774	0.227701	2.20034	0.0319608	0.655468	-3.6724
AC005625.1	-0.0471899	0.0816259	-2.19956	0.0320194	0.655814	-3.67387
RPL35AP4	0.148535	0.223321	2.19951	0.0320232	0.655814	-3.67396
NOM1	0.65747	3.18679	2.19942	0.0320302	0.655814	-3.67413
FAIM2	-6.83186	17.7733	-2.19912	0.0320527	0.655917	-3.6747
FADD	-0.961279	6.7306	-2.19872	0.0320823	0.656165	-3.67543
NKAIN4	-10	34.5952	-2.19824	0.0321183	0.656462	-3.67633
BRAF	0.478497	2.54372	2.19806	0.0321318	0.656462	-3.67667
DTL	1.61117	4.09178	2.19707	0.0322063	0.656543	-3.67852
AP000757.2	-0.0529138	0.0574795	-2.19699	0.0322125	0.656543	-3.67867
DIAPH1	2.55559	12.2501	2.19678	0.0322283	0.656543	-3.67906
HNRNPR	2.7495	17.6316	2.1966	0.0322416	0.656543	-3.67939
AC004980.1	0.231669	1.013	2.19618	0.0322734	0.656543	-3.68018
GNAI3	0.577816	4.98161	2.19614	0.0322761	0.656543	-3.68025
ZMPSTE24	3.39597	21.6423	2.19594	0.0322912	0.656543	-3.68062
PPM1J	-0.229695	0.920606	-2.19559	0.032318	0.656543	-3.68128
AC010336.2	-0.133118	0.213644	-2.19544	0.0323291	0.656543	-3.68156
CA11	-10	22.288	-2.19515	0.0323513	0.656543	-3.68211
TACC3	4.45439	8.22121	2.19483	0.0323753	0.656543	-3.6827
AC069282.1	1.47436	4.72846	2.19466	0.0323885	0.656543	-3.68302
BNC2-AS1	0.8002	0.717494	2.19463	0.0323902	0.656543	-3.68307
ANXA1	10	93.7783	2.19432	0.032414	0.656543	-3.68365
KLC4	-0.940309	5.35586	-2.19411	0.0324302	0.656543	-3.68405
ADGRL3	-2.07271	5.23304	-2.19396	0.0324412	0.656543	-3.68432
COPS6	9.57972	68.3218	2.19375	0.0324569	0.656543	-3.68471
CRHR2	-0.0538011	0.0673212	-2.19361	0.0324675	0.656543	-3.68497
MAP3K2	0.742234	4.29413	2.19298	0.0325158	0.656543	-3.68616
PLK4	0.678344	2.0818	2.19269	0.0325378	0.656543	-3.6867
HSPH1	2.45441	11.4548	2.19245	0.032556	0.656543	-3.68714
EFNA4	1.27994	4.50092	2.19233	0.0325647	0.656543	-3.68736
TEKT4P2	-0.623898	1.14936	-2.19163	0.0326186	0.656543	-3.68868
BCR	-3.12401	7.76135	-2.19117	0.0326532	0.656543	-3.68953
ACTA2-AS1	0.153819	0.281736	2.19114	0.0326559	0.656543	-3.68959
RAPGEF3	-0.37982	1.15705	-2.19091	0.032673	0.656543	-3.69001
ERMP1	0.799226	3.74673	2.19085	0.032678	0.656543	-3.69013
STT3B	4.02529	23.8568	2.19058	0.0326985	0.656543	-3.69063
MYL7	0.102989	0.151593	2.19054	0.0327017	0.656543	-3.69071
HLA-F-AS1	0.174874	0.476597	2.19023	0.0327252	0.656543	-3.69128
SLC35B2	-7.26136	40.7806	-2.19006	0.0327383	0.656543	-3.6916
DDAH2	-6.44411	32.2141	-2.18952	0.032779	0.656543	-3.6926
RAPGEF4	-2.05242	3.3693	-2.18872	0.0328403	0.656543	-3.69409
CTXND1	-1.52903	3.05764	-2.18831	0.0328723	0.656543	-3.69487
H2AC7	0.500943	0.924367	2.18815	0.0328841	0.656543	-3.69515
ARHGDIG	-3.24198	3.51347	-2.18749	0.0329351	0.656543	-3.69639
FBXO21	-2.80216	12.7655	-2.18748	0.0329355	0.656543	-3.6964
NPM1	10	108.155	2.1868	0.0329877	0.656543	-3.69766
SLC25A39P1	0.0117287	0.0125308	2.18643	0.0330163	0.656543	-3.69836
NBL1	3.46269	5.92453	2.18636	0.0330216	0.656543	-3.69848
SP140	0.179196	0.499535	2.18605	0.0330456	0.656543	-3.69906
AC068580.3	0.202172	0.730628	2.18556	0.0330832	0.656543	-3.69997
UAP1	3.93501	13.0654	2.18501	0.033126	0.656543	-3.701
CAMTA1-AS2	0.019992	0.0143861	2.18479	0.0331424	0.656543	-3.7014
AC011611.3	-0.0868077	0.182213	-2.18479	0.0331431	0.656543	-3.70141
H2AZ2	10	55.725	2.18472	0.0331483	0.656543	-3.70154
AL021368.3	-0.282241	0.555837	-2.18445	0.0331691	0.656543	-3.70204
NUSAP1	6.83996	20.8896	2.18445	0.0331693	0.656543	-3.70205
RPS26P43	-0.062484	0.104359	-2.18431	0.0331795	0.656543	-3.70229
AC020929.1	-0.566282	1.64439	-2.18413	0.0331938	0.656543	-3.70264
EIF4HP1	1.18096	4.25861	2.1841	0.0331963	0.656543	-3.70269
NUP210L	0.0193126	0.0368032	2.18347	0.0332444	0.656543	-3.70385
AC099684.1	-0.0440993	0.0460739	-2.18278	0.0332979	0.656543	-3.70514
AC023157.2	0.214099	0.319231	2.18258	0.0333134	0.656543	-3.7055
AC021739.5	-0.477252	0.955369	-2.1824	0.0333279	0.656543	-3.70585
AL138799.1	0.0174998	0.0275019	2.18221	0.0333424	0.656543	-3.7062
ALDH1B1	2.54152	8.84466	2.18207	0.0333533	0.656543	-3.70646
RRAGC	1.48951	8.19251	2.18199	0.0333594	0.656543	-3.70661
BCL6B	-0.67186	2.59522	-2.18191	0.0333659	0.656543	-3.70676
CSRP3-AS1	0.0275483	0.0399071	2.18167	0.0333843	0.656543	-3.7072
PABPC1P2	0.0136874	0.0207149	2.18165	0.0333861	0.656543	-3.70725
DNPEP	1.96269	14.9024	2.18164	0.0333865	0.656543	-3.70726
AC099811.3	-0.121159	0.382616	-2.18144	0.033402	0.656543	-3.70763
AP000223.1	-0.266413	0.794794	-2.18138	0.0334067	0.656543	-3.70774
AC104390.1	0.133811	0.375141	2.18108	0.0334302	0.656543	-3.7083
PURB	2.78649	11.2727	2.18103	0.033434	0.656543	-3.70839
ABCC6P1	-0.137097	0.300784	-2.18102	0.0334349	0.656543	-3.70841
BCCIP	1.3572	8.0831	2.18087	0.0334468	0.656543	-3.70869
SEZ6L	-5.24076	9.64406	-2.18084	0.0334491	0.656543	-3.70875
AC055811.2	-0.0402335	0.0790578	-2.1807	0.0334598	0.656543	-3.709
LINC00364	-0.309674	0.276608	-2.18065	0.033464	0.656543	-3.7091
ELOCP21	-0.0927561	0.187905	-2.18042	0.0334819	0.656543	-3.70953
AC012513.3	-0.948443	3.03622	-2.18037	0.0334856	0.656543	-3.70962
FAM114A1	2.96026	8.65027	2.18034	0.0334882	0.656543	-3.70968
TUBB3P1	-0.0268271	0.0777644	-2.17987	0.0335246	0.656543	-3.71055
NUB1	1.91587	14.8766	2.17983	0.0335276	0.656543	-3.71062
AC024270.2	-0.0575938	0.1151	-2.17978	0.0335314	0.656543	-3.71071
TRAF5	0.517609	1.96063	2.17978	0.0335315	0.656543	-3.71071
AC131212.3	0.196836	0.352115	2.17968	0.0335395	0.656543	-3.7109
AP001205.1	0.281235	0.354634	2.17932	0.0335677	0.656543	-3.71157
TMEM51	2.35383	10.3426	2.17926	0.033572	0.656543	-3.71168
FAM228B	-0.53979	2.63182	-2.17922	0.0335755	0.656543	-3.71176
DUSP7	1.4055	4.30407	2.17881	0.0336075	0.656543	-3.71252
AC004771.2	-0.258577	0.941066	-2.17839	0.0336401	0.656543	-3.71329
GSK3A	-2.5146	19.3395	-2.17817	0.0336574	0.656543	-3.7137
PLEK	3.28296	9.22335	2.17768	0.0336958	0.656543	-3.71461
AL354696.2	0.0679326	0.218626	2.17763	0.0336997	0.656543	-3.7147
ZDHHC20-IT1	0.150492	0.278398	2.17754	0.0337067	0.656543	-3.71487
NPIPA7	0.0603196	0.051617	2.17732	0.0337243	0.656543	-3.71529
AC114763.1	0.0918423	0.209149	2.17719	0.0337343	0.656543	-3.71552
TEC	0.0940857	0.193701	2.17714	0.0337381	0.656543	-3.71561
ELK4	0.63973	2.89423	2.17686	0.0337599	0.656543	-3.71613
WT1	-0.199325	0.231515	-2.17659	0.0337813	0.656543	-3.71663
DNAJB6	0.923161	7.98904	2.17642	0.0337947	0.656543	-3.71695
CDKN3	2.77656	7.76886	2.17637	0.0337986	0.656543	-3.71704
ICOS	0.083762	0.0976307	2.17596	0.0338306	0.656825	-3.7178
NDUFC2	-5.57911	23.5226	-2.17562	0.0338575	0.657007	-3.71843
TAF6L	-1.09673	6.173	-2.17535	0.0338787	0.657079	-3.71893
AC091812.4	1.30419	0.696765	2.17435	0.0339574	0.657798	-3.72078
GPBP1L1	0.98397	9.51413	2.17408	0.0339787	0.657798	-3.72128
ATP2A1-AS1	0.805783	2.82117	2.17394	0.0339897	0.657798	-3.72154
RPS20P1	0.0265943	0.0288982	2.17358	0.0340181	0.657798	-3.7222
ECI2	-3.52405	20.8294	-2.17354	0.0340211	0.657798	-3.72227
AC010273.2	0.0897669	0.338162	2.17339	0.0340333	0.657798	-3.72256
ZNF227	-0.615401	3.92064	-2.17323	0.0340464	0.657798	-3.72287
RMST	-0.808886	1.20652	-2.173	0.034064	0.657798	-3.72328
EDARADD	0.177951	0.32167	2.17288	0.0340736	0.657798	-3.7235
GAPDHP47	0.0231229	0.0305955	2.17223	0.0341252	0.658454	-3.72471
BLZF1	0.967144	5.34374	2.17171	0.0341666	0.658915	-3.72568
AC103563.7	-0.153502	0.259478	-2.17112	0.0342132	0.658958	-3.72676
RP11-541P9.3	0.028955	0.057062	2.17048	0.034264	0.658958	-3.72794
SLC50A1	2.09429	8.77432	2.17027	0.0342808	0.658958	-3.72834
AL390955.2	-0.169008	0.62832	-2.17023	0.0342838	0.658958	-3.7284
SACS-AS1	0.0438564	0.0769116	2.17011	0.0342939	0.658958	-3.72864
RBM4	-0.504702	3.02922	-2.17011	0.0342939	0.658958	-3.72864
MFSD5	-2.02335	15.9435	-2.16997	0.0343045	0.658958	-3.72889
AGGF1P3	-0.0559637	0.0875144	-2.16991	0.0343094	0.658958	-3.729
AC002511.1	-0.0612275	0.0660802	-2.16952	0.0343402	0.659016	-3.72971
GSTK1	5.5221	32.874	2.16943	0.0343475	0.659016	-3.72988
AP000282.1	-0.175931	0.300908	-2.16876	0.0344012	0.659037	-3.73113
AKIRIN2	-5.4197	35.3284	-2.16872	0.0344046	0.659037	-3.73121
ADGRG7	1.35063	0.759458	2.1685	0.0344214	0.659037	-3.7316
GPD1L	2.77567	7.95051	2.16846	0.0344248	0.659037	-3.73168
DNER	-10	61.7179	-2.16821	0.0344452	0.659037	-3.73215
RPS4XP17	0.22705	0.614613	2.16702	0.0345398	0.659037	-3.73433
GALK1	-3.08202	12.3113	-2.16686	0.0345527	0.659037	-3.73463
AC090519.1	0.0242139	0.0432731	2.16646	0.0345851	0.659037	-3.73538
IMPDH1	3.6978	13.5871	2.1664	0.03459	0.659037	-3.73549
DLL4	-0.717585	2.40795	-2.16591	0.034629	0.659037	-3.73639
AL359317.1	-0.318708	0.554447	-2.16571	0.0346451	0.659037	-3.73676
TMEM117	-0.660333	2.85825	-2.16557	0.0346562	0.659037	-3.73701
AC069499.2	0.300682	0.600572	2.16536	0.034673	0.659037	-3.7374
KDM1A	4.8645	20.7829	2.16449	0.0347429	0.659037	-3.739
MAPK8IP1P2	-0.268022	0.547588	-2.16444	0.0347472	0.659037	-3.7391
OSTCP2	0.0661423	0.149202	2.16391	0.0347901	0.659037	-3.74008
KRTCAP2	0.865693	5.5322	2.16387	0.0347929	0.659037	-3.74015
AC046134.1	-0.126351	0.479249	-2.16343	0.0348284	0.659037	-3.74096
AC073508.3	-0.606898	2.78593	-2.16322	0.0348454	0.659037	-3.74135
MFSD3	-3.33855	12.0906	-2.16302	0.0348619	0.659037	-3.74173
PRC1	2.96561	9.93646	2.16298	0.0348645	0.659037	-3.74179
FSCN1P1	0.192484	0.611257	2.16289	0.0348723	0.659037	-3.74197
AC087289.5	-0.23518	0.562867	-2.16255	0.0348997	0.659037	-3.74259
MIR3936	-2.19441	5.53002	-2.16252	0.0349024	0.659037	-3.74265
HIGD1AP18	0.0485066	0.0623472	2.16239	0.0349127	0.659037	-3.74289
KRT8P15	0.0174672	0.0294982	2.16231	0.0349191	0.659037	-3.74303
TRPC4AP	-5.15311	43.2695	-2.16215	0.0349322	0.659037	-3.74333
NCF4-AS1	0.0140849	0.0121724	2.16215	0.0349322	0.659037	-3.74333
PEMT	-3.55325	17.3567	-2.1621	0.0349358	0.659037	-3.74341
MORF4L2	10	101.973	2.162	0.0349444	0.659037	-3.74361
C7orf25	0.0857106	0.330953	2.16195	0.0349479	0.659037	-3.74369
SMC2	1.66158	6.3274	2.16159	0.0349774	0.659037	-3.74436
TIMM8A	0.507629	3.02048	2.1613	0.0350006	0.659037	-3.74489
TIMM29	-1.28634	9.29195	-2.16123	0.0350062	0.659037	-3.74502
RN7SL359P	-0.0380233	0.0480625	-2.16088	0.0350347	0.659037	-3.74567
AP000889.1	-0.0804313	0.125326	-2.16085	0.035037	0.659037	-3.74572
PDE3A	0.664501	1.38516	2.16078	0.035043	0.659037	-3.74585
USO1	1.85466	14.7343	2.16061	0.0350569	0.659037	-3.74617
ABCA11P	-0.18223	0.670475	-2.15982	0.0351205	0.659037	-3.74761
C12orf73	-0.81976	3.59912	-2.15981	0.0351215	0.659037	-3.74764
DENND4C	0.717364	3.26256	2.15972	0.0351293	0.659037	-3.74781
SLC25A33	1.39525	5.76341	2.15927	0.035166	0.659037	-3.74864
GABRD	-2.07655	3.13872	-2.1591	0.0351798	0.659037	-3.74896
[truncated: 35,512 more rows]
