# Supplementary material for: Integrated pathway analysis identifies prognostically relevant subtypes of glioblastoma characterized by abnormalities in multi‐omics
Source: Clin Transl Med. 2025 Nov 25;15(12):e70517. doi: 10.1002/ctm2.70517 (PMC12647366; doi:10.1002/ctm2.70517)
Supplement: Supplementary file 1 — Supporting Information [file CTM2-15-e70517-s001.zip › Supplementary Tables/Supplementary Table corresponding to Figure 10.xlsx]

## Sheet: TOC
Data	Description
S25	GBM cell lines sensitivity experiments by targeted drugs in GDSC
S26	Msig specific sensitive drugs

## Sheet: S25-Fig10
Drug.Name	Drug.ID	Cell.Line.Name	Cosmic.ID	TCGA.Classification	Tissue	Tissue.Sub.type	IC50	AUC	Max.Conc	RMSE	Z.score	Dataset.Version	IC50_Actural
Camptothecin	1003	42-MG-BA	687561	GBM	nervous_system	glioma	-3.3999	0.777426	0.1	0.111645	-0.621218	GDSC2	0.0333767
Camptothecin	1003	A172	687563	GBM	nervous_system	glioma	-2.99876	0.803298	0.1	0.0831758	-0.40309	GDSC2	0.0498488
Camptothecin	1003	GB-1	687568	GBM	nervous_system	glioma	-3.05418	0.771779	0.1	0.107751	-0.433223	GDSC2	0.0471615
Camptothecin	1003	T98G	687586	GBM	nervous_system	glioma	-2.05879	0.888647	0.1	0.0753128	0.108041	GDSC2	0.127608
Camptothecin	1003	YKG-1	687592	GBM	nervous_system	glioma	-2.78371	0.823884	0.1	0.0916085	-0.286149	GDSC2	0.0618089
Camptothecin	1003	D-542MG	753549	GBM	nervous_system	glioma	0.84492	0.966585	0.1	0.0833487	1.68701	GDSC2	2.32779
Camptothecin	1003	SNB75	905982	GBM	nervous_system	glioma	-1.92223	0.867151	0.1	0.121657	0.182303	GDSC2	0.146281
Camptothecin	1003	U251	905983	GBM	nervous_system	glioma	-3.49444	0.755358	0.1	0.112378	-0.672629	GDSC2	0.0303657
Camptothecin	1003	SF295	905985	GBM	nervous_system	glioma	-4.14539	0.688432	0.1	0.100608	-1.0266	GDSC2	0.0158373
Camptothecin	1003	SF268	905986	GBM	nervous_system	glioma	-3.03997	0.793598	0.1	0.11708	-0.425498	GDSC2	0.0478364
Camptothecin	1003	Becker	906746	GBM	nervous_system	glioma	-2.78889	0.819802	0.1	0.0857637	-0.288968	GDSC2	0.0614893
Camptothecin	1003	DBTRG-05MG	906835	GBM	nervous_system	glioma	-0.384704	0.885933	0.1	0.0685739	1.01837	GDSC2	0.680652
Camptothecin	1003	KS-1	907313	GBM	nervous_system	glioma	-0.120435	0.953683	0.1	0.0693081	1.16207	GDSC2	0.886535
Camptothecin	1003	SF126	909712	GBM	nervous_system	glioma	-3.48583	0.773795	0.1	0.0864066	-0.667947	GDSC2	0.0306283
Camptothecin	1003	SK-MG-1	909729	GBM	nervous_system	glioma	-1.70967	0.892232	0.1	0.0778272	0.297888	GDSC2	0.180926
Camptothecin	1003	SW1088	909745	GBM	nervous_system	glioma	-1.34001	0.891346	0.1	0.0835647	0.4989	GDSC2	0.261844
Camptothecin	1003	YH-13	909905	GBM	nervous_system	glioma	-1.63778	0.897457	0.1	0.0711264	0.336977	GDSC2	0.194411
Camptothecin	1003	LN-405	910694	GBM	nervous_system	glioma	0.0624436	0.960781	0.1	0.0756057	1.26152	GDSC2	1.06443
Camptothecin	1003	AM-38	910933	GBM	nervous_system	glioma	-4.46066	0.657446	0.1	0.123215	-1.19803	GDSC2	0.0115547
Camptothecin	1003	CAS-1	910943	GBM	nervous_system	glioma	-1.05454	0.899162	0.1	0.0935944	0.654127	GDSC2	0.348351
Camptothecin	1003	D-247MG	946367	GBM	nervous_system	glioma	-1.59523	0.88272	0.1	0.1573	0.360116	GDSC2	0.202862
Camptothecin	1003	D-263MG	946368	GBM	nervous_system	glioma	-2.32875	0.857019	0.1	0.110137	-0.0387563	GDSC2	0.0974171
Camptothecin	1003	D-392MG	946370	GBM	nervous_system	glioma	-2.3309	0.839408	0.1	0.0970406	-0.0399259	GDSC2	0.0972078
Camptothecin	1003	D-423MG	946372	GBM	nervous_system	glioma	-2.78853	0.839069	0.1	0.0939728	-0.288772	GDSC2	0.0615115
Camptothecin	1003	D-566MG	946377	GBM	nervous_system	glioma	-3.38573	0.798484	0.1	0.094876	-0.613514	GDSC2	0.0338529
Camptothecin	1003	M059J	949094	GBM	nervous_system	glioma	-3.36208	0.759674	0.1	0.113575	-0.600654	GDSC2	0.0346631
Camptothecin	1003	LN-229	1240169	GBM	nervous_system	glioma	-0.292696	0.953075	0.1	0.0727307	1.0684	GDSC2	0.746249
Camptothecin	1003	LNZTA3WT4	1240170	GBM	nervous_system	glioma	-1.45819	0.917096	0.1	0.0950851	0.434634	GDSC2	0.232657
Vinblastine	1004	42-MG-BA	687561	GBM	nervous_system	glioma	-4.78434	0.621483	0.1	0.118171	-0.59268	GDSC2	0.00835961
Vinblastine	1004	A172	687563	GBM	nervous_system	glioma	-5.09955	0.579215	0.1	0.122843	-0.737421	GDSC2	0.00609947
Vinblastine	1004	GB-1	687568	GBM	nervous_system	glioma	-2.17943	0.837874	0.1	0.122484	0.603471	GDSC2	0.113106
Vinblastine	1004	T98G	687586	GBM	nervous_system	glioma	-2.73682	0.838249	0.1	0.109397	0.347524	GDSC2	0.0647761
Vinblastine	1004	U251	905983	GBM	nervous_system	glioma	-4.51198	0.647029	0.1	0.178675	-0.467611	GDSC2	0.0109768
Vinblastine	1004	SF268	905986	GBM	nervous_system	glioma	-4.11932	0.68786	0.1	0.114017	-0.287308	GDSC2	0.0162556
Vinblastine	1004	Becker	906746	GBM	nervous_system	glioma	-5.01629	0.588695	0.1	0.138522	-0.699187	GDSC2	0.00662908
Vinblastine	1004	DBTRG-05MG	906835	GBM	nervous_system	glioma	-1.03095	0.856963	0.1	0.120314	1.13084	GDSC2	0.356668
Vinblastine	1004	KS-1	907313	GBM	nervous_system	glioma	-2.68479	0.821186	0.1	0.137607	0.371413	GDSC2	0.0682353
Vinblastine	1004	SK-MG-1	909729	GBM	nervous_system	glioma	-3.6566	0.737342	0.1	0.129152	-0.0748327	GDSC2	0.0258201
Vinblastine	1004	SW1088	909745	GBM	nervous_system	glioma	-2.95185	0.783702	0.1	0.121821	0.248783	GDSC2	0.052243
Vinblastine	1004	YH-13	909905	GBM	nervous_system	glioma	-5.41239	0.541183	0.1	0.152602	-0.881073	GDSC2	0.00446096
Vinblastine	1004	LN-405	910694	GBM	nervous_system	glioma	1.33561	0.982485	0.1	0.038263	2.21754	GDSC2	3.80231
Vinblastine	1004	AM-38	910933	GBM	nervous_system	glioma	-3.36557	0.77564	0.1	0.112501	0.0588081	GDSC2	0.0345424
Vinblastine	1004	CAS-1	910943	GBM	nervous_system	glioma	-1.48156	0.877699	0.1	0.0489077	0.923927	GDSC2	0.227284
Vinblastine	1004	D-263MG	946368	GBM	nervous_system	glioma	-3.90277	0.715337	0.1	0.0599362	-0.187869	GDSC2	0.020186
Vinblastine	1004	D-392MG	946370	GBM	nervous_system	glioma	-3.09665	0.778933	0.1	0.0529056	0.182293	GDSC2	0.0452004
Vinblastine	1004	M059J	949094	GBM	nervous_system	glioma	-3.44136	0.752254	0.1	0.110076	0.0240058	GDSC2	0.0320212
Vinblastine	1004	LN-229	1240169	GBM	nervous_system	glioma	-2.19616	0.863018	0.1	0.127996	0.595788	GDSC2	0.11123
Cisplatin	1005	42-MG-BA	687561	GBM	nervous_system	glioma	1.94718	0.889333	8	0.0787825	-0.694401	GDSC2	7.00893
Cisplatin	1005	A172	687563	GBM	nervous_system	glioma	3.96039	0.961892	8	0.052618	0.390685	GDSC2	52.4779
Cisplatin	1005	GB-1	687568	GBM	nervous_system	glioma	1.37418	0.808675	8	0.0728549	-1.00324	GDSC2	3.95182
Cisplatin	1005	T98G	687586	GBM	nervous_system	glioma	4.01334	0.97144	8	0.0741601	0.419221	GDSC2	55.3311
Cisplatin	1005	U251	905983	GBM	nervous_system	glioma	2.75594	0.918778	8	0.0794024	-0.258493	GDSC2	15.7359
Cisplatin	1005	SF268	905986	GBM	nervous_system	glioma	2.30949	0.891782	8	0.0762353	-0.499125	GDSC2	10.0693
Cisplatin	1005	Becker	906746	GBM	nervous_system	glioma	3.41515	0.945204	8	0.0750542	0.0968069	GDSC2	30.4214
Cisplatin	1005	DBTRG-05MG	906835	GBM	nervous_system	glioma	7.10308	0.97097	8	0.0578105	2.08455	GDSC2	1215.71
Cisplatin	1005	KS-1	907313	GBM	nervous_system	glioma	4.85062	0.974222	8	0.0710299	0.870503	GDSC2	127.819
Cisplatin	1005	SK-MG-1	909729	GBM	nervous_system	glioma	4.39938	0.968632	8	0.0783878	0.627291	GDSC2	81.4
Cisplatin	1005	SW1088	909745	GBM	nervous_system	glioma	4.47359	0.956741	8	0.0693114	0.66729	GDSC2	87.6707
Cisplatin	1005	YH-13	909905	GBM	nervous_system	glioma	2.56354	0.908364	8	0.0688077	-0.362198	GDSC2	12.9816
Cisplatin	1005	LN-405	910694	GBM	nervous_system	glioma	5.57835	0.984938	8	0.0539275	1.26274	GDSC2	264.636
Cisplatin	1005	AM-38	910933	GBM	nervous_system	glioma	2.15064	0.895887	8	0.0884609	-0.584743	GDSC2	8.59034
Cisplatin	1005	CAS-1	910943	GBM	nervous_system	glioma	5.41783	0.970875	8	0.0765326	1.17622	GDSC2	225.39
Cisplatin	1005	D-263MG	946368	GBM	nervous_system	glioma	2.82624	0.923901	8	0.0704251	-0.220607	GDSC2	16.8818
Cisplatin	1005	D-392MG	946370	GBM	nervous_system	glioma	4.09682	0.953254	8	0.0734897	0.464218	GDSC2	60.1486
Cisplatin	1005	M059J	949094	GBM	nervous_system	glioma	2.35849	0.889243	8	0.0636014	-0.472715	GDSC2	10.575
Cisplatin	1005	LN-229	1240169	GBM	nervous_system	glioma	5.73407	0.987188	8	0.0679234	1.34667	GDSC2	309.227
Cisplatin	1005	LNZTA3WT4	1240170	GBM	nervous_system	glioma	2.38201	0.924384	8	0.0861847	-0.460036	GDSC2	10.8267
Cytarabine	1006	42-MG-BA	687561	GBM	nervous_system	glioma	1.02911	0.894762	2	0.0664134	-0.231044	GDSC2	2.79857
Cytarabine	1006	A172	687563	GBM	nervous_system	glioma	1.01981	0.880757	2	0.071126	-0.235123	GDSC2	2.77268
Cytarabine	1006	GB-1	687568	GBM	nervous_system	glioma	2.87525	0.937573	2	0.0872017	0.57908	GDSC2	17.7298
Cytarabine	1006	T98G	687586	GBM	nervous_system	glioma	2.94539	0.970463	2	0.0677267	0.609859	GDSC2	19.018
Cytarabine	1006	U251	905983	GBM	nervous_system	glioma	3.66856	0.975093	2	0.117755	0.927203	GDSC2	39.1955
Cytarabine	1006	SF268	905986	GBM	nervous_system	glioma	2.57407	0.946515	2	0.0708472	0.446918	GDSC2	13.1191
Cytarabine	1006	Becker	906746	GBM	nervous_system	glioma	3.23124	0.967323	2	0.0502023	0.735296	GDSC2	25.311
Cytarabine	1006	DBTRG-05MG	906835	GBM	nervous_system	glioma	3.74764	0.92516	2	0.0705242	0.961903	GDSC2	42.4207
Cytarabine	1006	KS-1	907313	GBM	nervous_system	glioma	4.45361	0.982455	2	0.0406107	1.2717	GDSC2	85.9369
Cytarabine	1006	SK-MG-1	909729	GBM	nervous_system	glioma	2.78331	0.954348	2	0.0330707	0.538737	GDSC2	16.1725
Cytarabine	1006	SW1088	909745	GBM	nervous_system	glioma	2.99022	0.944109	2	0.0558294	0.629534	GDSC2	19.8901
Cytarabine	1006	YH-13	909905	GBM	nervous_system	glioma	0.56428	0.846079	2	0.0755514	-0.435021	GDSC2	1.75818
Cytarabine	1006	LN-405	910694	GBM	nervous_system	glioma	4.5305	0.984608	2	0.0261536	1.30544	GDSC2	92.8045
Cytarabine	1006	AM-38	910933	GBM	nervous_system	glioma	0.664164	0.863935	2	0.0600305	-0.39119	GDSC2	1.94287
Cytarabine	1006	CAS-1	910943	GBM	nervous_system	glioma	3.86303	0.960995	2	0.081669	1.01254	GDSC2	47.6092
Cytarabine	1006	D-263MG	946368	GBM	nervous_system	glioma	0.694939	0.85902	2	0.0950831	-0.377685	GDSC2	2.00359
Cytarabine	1006	D-392MG	946370	GBM	nervous_system	glioma	2.341	0.929415	2	0.0903209	0.344642	GDSC2	10.3917
Cytarabine	1006	M059J	949094	GBM	nervous_system	glioma	3.30104	0.961961	2	0.0450284	0.765925	GDSC2	27.1407
Cytarabine	1006	LN-229	1240169	GBM	nervous_system	glioma	4.31415	0.983259	2	0.0542049	1.2105	GDSC2	74.7504
Docetaxel	1007	42-MG-BA	687561	GBM	nervous_system	glioma	-5.03902	0.819202	0.0125	0.0840207	-0.434953	GDSC2	0.00648007
Docetaxel	1007	A172	687563	GBM	nervous_system	glioma	-5.90717	0.723166	0.0125	0.0683026	-0.988129	GDSC2	0.00271988
Docetaxel	1007	GB-1	687568	GBM	nervous_system	glioma	-3.13558	0.901467	0.0125	0.111365	0.777908	GDSC2	0.0434747
Docetaxel	1007	T98G	687586	GBM	nervous_system	glioma	-5.26861	0.79779	0.0125	0.0740759	-0.581243	GDSC2	0.00515077
Docetaxel	1007	YKG-1	687592	GBM	nervous_system	glioma	-4.69357	0.837656	0.0125	0.0485325	-0.214831	GDSC2	0.00915398
Docetaxel	1007	D-542MG	753549	GBM	nervous_system	glioma	-3.95725	0.864495	0.0125	0.106401	0.254344	GDSC2	0.0191156
Docetaxel	1007	SNB75	905982	GBM	nervous_system	glioma	-4.92592	0.800466	0.0125	0.099113	-0.362887	GDSC2	0.00725602
Docetaxel	1007	U251	905983	GBM	nervous_system	glioma	-5.30519	0.78095	0.0125	0.106405	-0.60455	GDSC2	0.00496577
Docetaxel	1007	SF295	905985	GBM	nervous_system	glioma	-4.08837	0.877536	0.0125	0.0798466	0.170797	GDSC2	0.0167666
Docetaxel	1007	SF268	905986	GBM	nervous_system	glioma	-4.10668	0.870815	0.0125	0.0887111	0.15913	GDSC2	0.0164624
Docetaxel	1007	Becker	906746	GBM	nervous_system	glioma	-5.69243	0.744052	0.0125	0.0947872	-0.851301	GDSC2	0.00337138
Docetaxel	1007	DBTRG-05MG	906835	GBM	nervous_system	glioma	-1.03885	0.933025	0.0125	0.0751872	2.11393	GDSC2	0.353863
Docetaxel	1007	KS-1	907313	GBM	nervous_system	glioma	-3.0426	0.924815	0.0125	0.0514323	0.837151	GDSC2	0.0477106
Docetaxel	1007	SF126	909712	GBM	nervous_system	glioma	-5.06789	0.822416	0.0125	0.0894899	-0.453348	GDSC2	0.00629568
Docetaxel	1007	SK-MG-1	909729	GBM	nervous_system	glioma	-5.10821	0.796492	0.0125	0.0858034	-0.479037	GDSC2	0.00604691
Docetaxel	1007	SW1088	909745	GBM	nervous_system	glioma	-5.91762	0.7039	0.0125	0.0968433	-0.994785	GDSC2	0.00269161
Docetaxel	1007	YH-13	909905	GBM	nervous_system	glioma	-5.85764	0.72589	0.0125	0.096694	-0.956567	GDSC2	0.00285799
Docetaxel	1007	LN-405	910694	GBM	nervous_system	glioma	-2.45632	0.948789	0.0125	0.0515332	1.21072	GDSC2	0.0857496
Docetaxel	1007	AM-38	910933	GBM	nervous_system	glioma	-3.48367	0.91984	0.0125	0.0646909	0.556103	GDSC2	0.0306944
Docetaxel	1007	CAS-1	910943	GBM	nervous_system	glioma	-3.21137	0.895512	0.0125	0.0779748	0.729616	GDSC2	0.0403015
Docetaxel	1007	D-247MG	946367	GBM	nervous_system	glioma	-6.19866	0.679211	0.0125	0.0850694	-1.17387	GDSC2	0.00203215
Docetaxel	1007	D-263MG	946368	GBM	nervous_system	glioma	-5.79213	0.735161	0.0125	0.0825895	-0.914826	GDSC2	0.00305148
Docetaxel	1007	D-392MG	946370	GBM	nervous_system	glioma	-3.34013	0.903337	0.0125	0.055679	0.647567	GDSC2	0.0354323
Docetaxel	1007	D-423MG	946372	GBM	nervous_system	glioma	-5.60221	0.76906	0.0125	0.0796794	-0.79381	GDSC2	0.00368971
Docetaxel	1007	D-566MG	946377	GBM	nervous_system	glioma	-6.39615	0.689631	0.0125	0.0602333	-1.2997	GDSC2	0.00166797
Docetaxel	1007	M059J	949094	GBM	nervous_system	glioma	-5.9185	0.713363	0.0125	0.103277	-0.995351	GDSC2	0.00268922
Docetaxel	1007	LN-229	1240169	GBM	nervous_system	glioma	-3.82058	0.89175	0.0125	0.069071	0.341426	GDSC2	0.021915
Docetaxel	1007	LNZTA3WT4	1240170	GBM	nervous_system	glioma	-4.98236	0.81832	0.0125	0.053859	-0.398847	GDSC2	0.00685787
Methotrexate	1008	42-MG-BA	687561	GBM	nervous_system	glioma	-3.96456	0.435595	1	0.20116	-1.73256	GDSC2	0.0189763
Methotrexate	1008	A172	687563	GBM	nervous_system	glioma	0.978295	0.916876	1	0.0944935	0.251285	GDSC2	2.65992
Methotrexate	1008	GB-1	687568	GBM	nervous_system	glioma	1.35016	0.906171	1	0.150028	0.400533	GDSC2	3.85803
Methotrexate	1008	T98G	687586	GBM	nervous_system	glioma	0.352174	0.895529	1	0.254793	-1.21917e-05	GDSC2	1.42216
Methotrexate	1008	YKG-1	687592	GBM	nervous_system	glioma	1.85392	0.952687	1	0.100815	0.60272	GDSC2	6.38478
Methotrexate	1008	D-542MG	753549	GBM	nervous_system	glioma	3.47152	0.972151	1	0.111566	1.25195	GDSC2	32.1856
Methotrexate	1008	SNB75	905982	GBM	nervous_system	glioma	2.48284	0.955707	1	0.128711	0.855141	GDSC2	11.9752
Methotrexate	1008	U251	905983	GBM	nervous_system	glioma	-0.17404	0.843962	1	0.11307	-0.211211	GDSC2	0.840263
Methotrexate	1008	SF295	905985	GBM	nervous_system	glioma	2.95411	0.975259	1	0.0865513	1.04429	GDSC2	19.1846
Methotrexate	1008	SF268	905986	GBM	nervous_system	glioma	-2.32786	0.631503	1	0.24239	-1.07566	GDSC2	0.0975038
Methotrexate	1008	Becker	906746	GBM	nervous_system	glioma	3.1494	0.978051	1	0.042432	1.12267	GDSC2	23.322
Methotrexate	1008	DBTRG-05MG	906835	GBM	nervous_system	glioma	-0.931229	0.718036	1	0.123295	-0.515112	GDSC2	0.394069
Methotrexate	1008	KS-1	907313	GBM	nervous_system	glioma	1.19904	0.918761	1	0.13472	0.339882	GDSC2	3.31693
Methotrexate	1008	SF126	909712	GBM	nervous_system	glioma	1.87464	0.965946	1	0.135209	0.611035	GDSC2	6.51844
Methotrexate	1008	SK-MG-1	909729	GBM	nervous_system	glioma	-3.08514	0.543954	1	0.111049	-1.3796	GDSC2	0.0457236
Methotrexate	1008	SW1088	909745	GBM	nervous_system	glioma	3.77054	0.974833	1	0.0717703	1.37197	GDSC2	43.4034
Methotrexate	1008	YH-13	909905	GBM	nervous_system	glioma	3.29934	0.979258	1	0.081449	1.18285	GDSC2	27.0948
Methotrexate	1008	LN-405	910694	GBM	nervous_system	glioma	2.70634	0.968271	1	0.177222	0.944846	GDSC2	14.9744
Methotrexate	1008	AM-38	910933	GBM	nervous_system	glioma	-1.65877	0.713858	1	0.114291	-0.807114	GDSC2	0.190373
Methotrexate	1008	CAS-1	910943	GBM	nervous_system	glioma	3.7661	0.971502	1	0.110737	1.37018	GDSC2	43.2112
Methotrexate	1008	D-247MG	946367	GBM	nervous_system	glioma	3.39655	0.97187	1	0.0887338	1.22186	GDSC2	29.861
Methotrexate	1008	D-263MG	946368	GBM	nervous_system	glioma	3.08795	0.977956	1	0.0638838	1.09801	GDSC2	21.9321
Methotrexate	1008	D-392MG	946370	GBM	nervous_system	glioma	3.97927	0.981289	1	0.0355665	1.45574	GDSC2	53.478
Methotrexate	1008	D-423MG	946372	GBM	nervous_system	glioma	2.75782	0.982173	1	0.0418149	0.965504	GDSC2	15.7654
Methotrexate	1008	D-566MG	946377	GBM	nervous_system	glioma	2.19006	0.982883	1	0.0844467	0.737633	GDSC2	8.93577
Methotrexate	1008	M059J	949094	GBM	nervous_system	glioma	3.31723	0.975146	1	0.0714941	1.19003	GDSC2	27.5839
Methotrexate	1008	LN-229	1240169	GBM	nervous_system	glioma	0.718571	0.900539	1	0.122013	0.147043	GDSC2	2.0515
Methotrexate	1008	LNZTA3WT4	1240170	GBM	nervous_system	glioma	-1.51273	0.72956	1	0.136635	-0.7485	GDSC2	0.220308
Tretinoin	1009	YKG-1	687592	GBM	nervous_system	glioma	4.72785	0.967337	10	0.0786352	-0.0502447	GDSC2	113.053
Tretinoin	1009	D-542MG	753549	GBM	nervous_system	glioma	3.73338	0.916363	10	0.120358	-1.0197	GDSC2	41.8203
Tretinoin	1009	SNB75	905982	GBM	nervous_system	glioma	4.67283	0.952806	10	0.15809	-0.103883	GDSC2	107
Tretinoin	1009	SF295	905985	GBM	nervous_system	glioma	5.5541	0.979668	10	0.0618713	0.75521	GDSC2	258.293
Tretinoin	1009	SF126	909712	GBM	nervous_system	glioma	3.64714	0.949818	10	0.139722	-1.10377	GDSC2	38.3648
Tretinoin	1009	D-247MG	946367	GBM	nervous_system	glioma	3.32137	0.899095	10	0.121801	-1.42135	GDSC2	27.6983
Tretinoin	1009	D-423MG	946372	GBM	nervous_system	glioma	4.38268	0.970109	10	0.0560181	-0.386741	GDSC2	80.0519
Tretinoin	1009	D-566MG	946377	GBM	nervous_system	glioma	5.03674	0.989638	10	0.0530886	0.250865	GDSC2	153.967
Gefitinib	1010	42-MG-BA	687561	GBM	nervous_system	glioma	3.85993	0.985016	2	0.0373872	0.587528	GDSC2	47.4619
Gefitinib	1010	A172	687563	GBM	nervous_system	glioma	3.07786	0.964951	2	0.0784681	-0.0574219	GDSC2	21.712
Gefitinib	1010	GB-1	687568	GBM	nervous_system	glioma	4.43674	0.972484	2	0.0459722	1.06321	GDSC2	84.4991
Gefitinib	1010	T98G	687586	GBM	nervous_system	glioma	3.31169	0.977363	2	0.0676942	0.135413	GDSC2	27.4316
Gefitinib	1010	YKG-1	687592	GBM	nervous_system	glioma	3.18376	0.968717	2	0.102605	0.0299045	GDSC2	24.1372
Gefitinib	1010	D-542MG	753549	GBM	nervous_system	glioma	3.48121	0.95921	2	0.117063	0.275207	GDSC2	32.499
Gefitinib	1010	SNB75	905982	GBM	nervous_system	glioma	3.76636	0.968425	2	0.105864	0.510367	GDSC2	43.2226
Gefitinib	1010	U251	905983	GBM	nervous_system	glioma	4.13029	0.98161	2	0.0860256	0.810487	GDSC2	62.1958
Gefitinib	1010	SF295	905985	GBM	nervous_system	glioma	3.6071	0.974599	2	0.113682	0.37903	GDSC2	36.8591
Gefitinib	1010	SF268	905986	GBM	nervous_system	glioma	3.38118	0.967218	2	0.0640928	0.192717	GDSC2	29.4055
Gefitinib	1010	Becker	906746	GBM	nervous_system	glioma	4.02796	0.980583	2	0.0719789	0.7261	GDSC2	56.1462
Gefitinib	1010	DBTRG-05MG	906835	GBM	nervous_system	glioma	5.68686	0.965307	2	0.0680655	2.09416	GDSC2	294.967
Gefitinib	1010	KS-1	907313	GBM	nervous_system	glioma	4.22054	0.979678	2	0.0429239	0.884914	GDSC2	68.0701
Gefitinib	1010	SF126	909712	GBM	nervous_system	glioma	2.83405	0.972137	2	0.16867	-0.258488	GDSC2	17.0142
Gefitinib	1010	SK-MG-1	909729	GBM	nervous_system	glioma	4.33546	0.982942	2	0.0667418	0.979684	GDSC2	76.3598
Gefitinib	1010	SW1088	909745	GBM	nervous_system	glioma	4.42825	0.974332	2	0.0858314	1.05621	GDSC2	83.7844
Gefitinib	1010	YH-13	909905	GBM	nervous_system	glioma	4.1604	0.981415	2	0.0532676	0.835318	GDSC2	64.097
Gefitinib	1010	LN-405	910694	GBM	nervous_system	glioma	3.77805	0.975016	2	0.0299175	0.520009	GDSC2	43.7309
Gefitinib	1010	AM-38	910933	GBM	nervous_system	glioma	3.59216	0.978711	2	0.0606281	0.366709	GDSC2	36.3126
Gefitinib	1010	CAS-1	910943	GBM	nervous_system	glioma	4.05296	0.964681	2	0.0628767	0.746715	GDSC2	57.5675
Gefitinib	1010	D-247MG	946367	GBM	nervous_system	glioma	4.14443	0.972737	2	0.0686895	0.822151	GDSC2	63.0817
Gefitinib	1010	D-263MG	946368	GBM	nervous_system	glioma	3.75755	0.977608	2	0.0444535	0.503098	GDSC2	42.8433
Gefitinib	1010	D-392MG	946370	GBM	nervous_system	glioma	4.22042	0.97555	2	0.120419	0.884814	GDSC2	68.0619
Gefitinib	1010	D-423MG	946372	GBM	nervous_system	glioma	3.35985	0.980872	2	0.0736345	0.175123	GDSC2	28.7848
Gefitinib	1010	D-566MG	946377	GBM	nervous_system	glioma	3.22675	0.987516	2	0.0397458	0.0653608	GDSC2	25.1976
Gefitinib	1010	M059J	949094	GBM	nervous_system	glioma	4.34966	0.979803	2	0.0430312	0.991396	GDSC2	77.452
Gefitinib	1010	LN-229	1240169	GBM	nervous_system	glioma	3.07351	0.96272	2	0.0584431	-0.0610102	GDSC2	21.6177
Navitoclax	1011	42-MG-BA	687561	GBM	nervous_system	glioma	3.03997	0.932945	10	0.0922502	0.622684	GDSC2	20.9046
Navitoclax	1011	A172	687563	GBM	nervous_system	glioma	3.48281	0.939679	10	0.113196	0.840902	GDSC2	32.5512
Navitoclax	1011	GB-1	687568	GBM	nervous_system	glioma	3.23016	0.906003	10	0.07986	0.716403	GDSC2	25.2836
Navitoclax	1011	T98G	687586	GBM	nervous_system	glioma	2.66619	0.915472	10	0.123637	0.4385	GDSC2	14.385
Navitoclax	1011	YKG-1	687592	GBM	nervous_system	glioma	4.31272	0.985436	10	0.134452	1.24985	GDSC2	74.6436
Navitoclax	1011	D-542MG	753549	GBM	nervous_system	glioma	4.4532	0.976362	10	0.146206	1.31907	GDSC2	85.9011
Navitoclax	1011	SNB75	905982	GBM	nervous_system	glioma	3.75267	0.968173	10	0.0883094	0.973876	GDSC2	42.6346
Navitoclax	1011	U251	905983	GBM	nervous_system	glioma	4.23787	0.960621	10	0.0720492	1.21296	GDSC2	69.2599
Navitoclax	1011	SF295	905985	GBM	nervous_system	glioma	2.96479	0.961542	10	0.1371	0.58564	GDSC2	19.3906
Navitoclax	1011	SF268	905986	GBM	nervous_system	glioma	5.19249	0.976389	10	0.0467752	1.68337	GDSC2	179.916
Navitoclax	1011	Becker	906746	GBM	nervous_system	glioma	4.54918	0.967892	10	0.0890301	1.36637	GDSC2	94.5551
Navitoclax	1011	DBTRG-05MG	906835	GBM	nervous_system	glioma	1.74102	0.785284	10	0.0967952	-0.0173904	GDSC2	5.70314
Navitoclax	1011	KS-1	907313	GBM	nervous_system	glioma	3.63709	0.938346	10	0.126452	0.916923	GDSC2	37.981
Navitoclax	1011	SF126	909712	GBM	nervous_system	glioma	1.68451	0.935712	10	0.0907618	-0.045234	GDSC2	5.38982
Navitoclax	1011	SK-MG-1	909729	GBM	nervous_system	glioma	3.821	0.947509	10	0.0656981	1.00755	GDSC2	45.6497
Navitoclax	1011	SW1088	909745	GBM	nervous_system	glioma	2.00946	0.844927	10	0.132678	0.114886	GDSC2	7.45926
Navitoclax	1011	YH-13	909905	GBM	nervous_system	glioma	3.81242	0.948102	10	0.114508	1.00332	GDSC2	45.2599
Navitoclax	1011	LN-405	910694	GBM	nervous_system	glioma	1.94457	0.857779	10	0.0995946	0.0829131	GDSC2	6.99063
Navitoclax	1011	AM-38	910933	GBM	nervous_system	glioma	-0.0823654	0.696779	10	0.16118	-0.915886	GDSC2	0.920935
Navitoclax	1011	CAS-1	910943	GBM	nervous_system	glioma	4.22328	0.939698	10	0.0869708	1.20578	GDSC2	68.257
Navitoclax	1011	D-247MG	946367	GBM	nervous_system	glioma	2.5583	0.934484	10	0.104934	0.385335	GDSC2	12.9138
Navitoclax	1011	D-263MG	946368	GBM	nervous_system	glioma	4.6081	0.969969	10	0.0482477	1.3954	GDSC2	100.293
Navitoclax	1011	D-392MG	946370	GBM	nervous_system	glioma	3.17156	0.913572	10	0.0967386	0.687528	GDSC2	23.8446
Navitoclax	1011	D-423MG	946372	GBM	nervous_system	glioma	2.65556	0.967366	10	0.0786846	0.433262	GDSC2	14.2329
Navitoclax	1011	D-566MG	946377	GBM	nervous_system	glioma	3.81104	0.992767	10	0.0697321	1.00264	GDSC2	45.1973
Navitoclax	1011	M059J	949094	GBM	nervous_system	glioma	2.69891	0.895879	10	0.0905376	0.454624	GDSC2	14.8635
Navitoclax	1011	LN-229	1240169	GBM	nervous_system	glioma	2.65107	0.901014	10	0.103236	0.431052	GDSC2	14.1692
Navitoclax	1011	LNZTA3WT4	1240170	GBM	nervous_system	glioma	3.83554	0.956095	10	0.0797546	1.01472	GDSC2	46.3186
Vorinostat	1012	42-MG-BA	687561	GBM	nervous_system	glioma	1.79886	0.832608	10	0.105044	0.285492	GDSC2	6.04273
Vorinostat	1012	A172	687563	GBM	nervous_system	glioma	1.13336	0.759259	10	0.132547	-0.324756	GDSC2	3.10606
Vorinostat	1012	GB-1	687568	GBM	nervous_system	glioma	2.01522	0.808636	10	0.122138	0.483891	GDSC2	7.50237
Vorinostat	1012	T98G	687586	GBM	nervous_system	glioma	2.59929	0.892047	10	0.0784153	1.01947	GDSC2	13.4542
Vorinostat	1012	YKG-1	687592	GBM	nervous_system	glioma	1.87296	0.82814	10	0.072006	0.35344	GDSC2	6.50751
Vorinostat	1012	D-542MG	753549	GBM	nervous_system	glioma	2.62089	0.857836	10	0.0435883	1.03928	GDSC2	13.748
Vorinostat	1012	SNB75	905982	GBM	nervous_system	glioma	2.95126	0.883112	10	0.0833198	1.34222	GDSC2	19.1301
Vorinostat	1012	U251	905983	GBM	nervous_system	glioma	1.9626	0.831123	10	0.152038	0.435637	GDSC2	7.11778
Vorinostat	1012	SF295	905985	GBM	nervous_system	glioma	1.6536	0.806383	10	0.127586	0.152294	GDSC2	5.22575
Vorinostat	1012	SF268	905986	GBM	nervous_system	glioma	1.92381	0.82361	10	0.0903332	0.400068	GDSC2	6.84698
Vorinostat	1012	Becker	906746	GBM	nervous_system	glioma	2.37326	0.862253	10	0.0836167	0.812207	GDSC2	10.7323
Vorinostat	1012	DBTRG-05MG	906835	GBM	nervous_system	glioma	4.48075	0.896173	10	0.0512526	2.74472	GDSC2	88.3008
Vorinostat	1012	KS-1	907313	GBM	nervous_system	glioma	2.00811	0.828076	10	0.0655659	0.477373	GDSC2	7.44923
Vorinostat	1012	SF126	909712	GBM	nervous_system	glioma	1.41014	0.802972	10	0.0868132	-0.0709483	GDSC2	4.09654
Vorinostat	1012	SK-MG-1	909729	GBM	nervous_system	glioma	2.25314	0.850705	10	0.107548	0.702062	GDSC2	9.51762
Vorinostat	1012	SW1088	909745	GBM	nervous_system	glioma	2.76477	0.863395	10	0.0973094	1.17121	GDSC2	15.8753
Vorinostat	1012	YH-13	909905	GBM	nervous_system	glioma	1.72885	0.81074	10	0.0879217	0.221301	GDSC2	5.63419
Vorinostat	1012	LN-405	910694	GBM	nervous_system	glioma	3.63065	0.92736	10	0.0263377	1.9652	GDSC2	37.7373
Vorinostat	1012	AM-38	910933	GBM	nervous_system	glioma	0.983102	0.749887	10	0.157364	-0.462534	GDSC2	2.67273
Vorinostat	1012	CAS-1	910943	GBM	nervous_system	glioma	1.82392	0.791603	10	0.114168	0.308474	GDSC2	6.1961
Vorinostat	1012	D-247MG	946367	GBM	nervous_system	glioma	1.19097	0.747824	10	0.115431	-0.271923	GDSC2	3.29028
Vorinostat	1012	D-263MG	946368	GBM	nervous_system	glioma	1.64411	0.80669	10	0.0691931	0.143592	GDSC2	5.17639
Vorinostat	1012	D-392MG	946370	GBM	nervous_system	glioma	2.90125	0.87976	10	0.0975002	1.29636	GDSC2	18.197
Vorinostat	1012	D-423MG	946372	GBM	nervous_system	glioma	1.43112	0.804006	10	0.106232	-0.051714	GDSC2	4.18338
Vorinostat	1012	D-566MG	946377	GBM	nervous_system	glioma	1.23303	0.79993	10	0.110724	-0.233353	GDSC2	3.43162
Vorinostat	1012	M059J	949094	GBM	nervous_system	glioma	2.28278	0.84525	10	0.0559009	0.729236	GDSC2	9.80389
Vorinostat	1012	LN-229	1240169	GBM	nervous_system	glioma	3.19223	0.909467	10	0.0717696	1.56318	GDSC2	24.3427
Nilotinib	1013	42-MG-BA	687561	GBM	nervous_system	glioma	1.98126	0.942431	10	0.0499473	-0.810445	GDSC2	7.25188
Nilotinib	1013	A172	687563	GBM	nervous_system	glioma	4.21096	0.983438	10	0.099643	0.496233	GDSC2	67.421
Nilotinib	1013	GB-1	687568	GBM	nervous_system	glioma	5.66673	0.985999	10	0.0395553	1.34937	GDSC2	289.089
Nilotinib	1013	T98G	687586	GBM	nervous_system	glioma	3.68596	0.982828	10	0.0570771	0.188566	GDSC2	39.8833
Nilotinib	1013	YKG-1	687592	GBM	nervous_system	glioma	2.90298	0.899431	10	0.129749	-0.270284	GDSC2	18.2284
Nilotinib	1013	D-542MG	753549	GBM	nervous_system	glioma	3.25853	0.894308	10	0.0568808	-0.0619223	GDSC2	26.0112
Nilotinib	1013	SNB75	905982	GBM	nervous_system	glioma	3.00798	0.886293	10	0.156155	-0.208753	GDSC2	20.2464
Nilotinib	1013	U251	905983	GBM	nervous_system	glioma	4.79673	0.988214	10	0.0640008	0.839518	GDSC2	121.114
Nilotinib	1013	SF295	905985	GBM	nervous_system	glioma	2.91652	0.896815	10	0.107885	-0.26235	GDSC2	18.4769
Nilotinib	1013	SF268	905986	GBM	nervous_system	glioma	4.64832	0.985334	10	0.0664291	0.752541	GDSC2	104.409
Nilotinib	1013	Becker	906746	GBM	nervous_system	glioma	4.98612	0.989792	10	0.0549678	0.950504	GDSC2	146.367
Nilotinib	1013	DBTRG-05MG	906835	GBM	nervous_system	glioma	6.30698	0.97311	10	0.0517634	1.72457	GDSC2	548.386
Nilotinib	1013	KS-1	907313	GBM	nervous_system	glioma	4.58819	0.983889	10	0.0829483	0.717306	GDSC2	98.3166
Nilotinib	1013	SF126	909712	GBM	nervous_system	glioma	2.17785	0.869321	10	0.048372	-0.695236	GDSC2	8.82733
Nilotinib	1013	SK-MG-1	909729	GBM	nervous_system	glioma	3.64421	0.973346	10	0.0396233	0.164099	GDSC2	38.2525
Nilotinib	1013	SW1088	909745	GBM	nervous_system	glioma	4.92716	0.980588	10	0.0626101	0.915953	GDSC2	137.987
Nilotinib	1013	YH-13	909905	GBM	nervous_system	glioma	3.52975	0.972019	10	0.0338225	0.0970226	GDSC2	34.1154
Nilotinib	1013	LN-405	910694	GBM	nervous_system	glioma	5.14318	0.989694	10	0.042732	1.04255	GDSC2	171.26
Nilotinib	1013	AM-38	910933	GBM	nervous_system	glioma	4.01339	0.984203	10	0.0558183	0.380452	GDSC2	55.3342
Nilotinib	1013	CAS-1	910943	GBM	nervous_system	glioma	5.0011	0.978682	10	0.018201	0.959282	GDSC2	148.576
Nilotinib	1013	D-247MG	946367	GBM	nervous_system	glioma	3.26128	0.896084	10	0.0420091	-0.0603124	GDSC2	26.0828
Nilotinib	1013	D-263MG	946368	GBM	nervous_system	glioma	4.78277	0.988802	10	0.0455139	0.831336	GDSC2	119.435
Nilotinib	1013	D-392MG	946370	GBM	nervous_system	glioma	4.70248	0.981621	10	0.0603564	0.784282	GDSC2	110.22
Nilotinib	1013	D-423MG	946372	GBM	nervous_system	glioma	1.96463	0.851454	10	0.138332	-0.820194	GDSC2	7.13224
Nilotinib	1013	D-566MG	946377	GBM	nervous_system	glioma	1.95473	0.86894	10	0.182617	-0.825994	GDSC2	7.062
Nilotinib	1013	M059J	949094	GBM	nervous_system	glioma	4.79911	0.984703	10	0.0392794	0.84091	GDSC2	121.402
Nilotinib	1013	LN-229	1240169	GBM	nervous_system	glioma	5.04459	0.989697	10	0.0469291	0.98477	GDSC2	155.181
Refametinib	1014	42-MG-BA	687561	GBM	nervous_system	glioma	3.59295	0.942517	10	0.0424846	0.688696	GDSC2	36.341
Refametinib	1014	A172	687563	GBM	nervous_system	glioma	1.11019	0.756982	10	0.10065	-0.60602	GDSC2	3.03492
Refametinib	1014	GB-1	687568	GBM	nervous_system	glioma	4.44594	0.936342	10	0.0464961	1.13352	GDSC2	85.2802
Refametinib	1014	T98G	687586	GBM	nervous_system	glioma	3.98016	0.955673	10	0.128555	0.890623	GDSC2	53.5257
Refametinib	1014	YKG-1	687592	GBM	nervous_system	glioma	3.0616	0.908076	10	0.0924247	0.411607	GDSC2	21.3616
Refametinib	1014	D-542MG	753549	GBM	nervous_system	glioma	3.61873	0.911417	10	0.115657	0.702144	GDSC2	37.2903
Refametinib	1014	SNB75	905982	GBM	nervous_system	glioma	3.54046	0.912979	10	0.129892	0.661326	GDSC2	34.4827
Refametinib	1014	U251	905983	GBM	nervous_system	glioma	2.72884	0.88486	10	0.0546881	0.238082	GDSC2	15.3152
Refametinib	1014	SF295	905985	GBM	nervous_system	glioma	4.49436	0.959546	10	0.0668609	1.15877	GDSC2	89.5113
Refametinib	1014	SF268	905986	GBM	nervous_system	glioma	3.66565	0.9278	10	0.0553374	0.726608	GDSC2	39.0814
Refametinib	1014	Becker	906746	GBM	nervous_system	glioma	2.35851	0.861226	10	0.109115	0.0449618	GDSC2	10.5752
Refametinib	1014	DBTRG-05MG	906835	GBM	nervous_system	glioma	2.89644	0.820856	10	0.0764852	0.32548	GDSC2	18.1095
Refametinib	1014	KS-1	907313	GBM	nervous_system	glioma	2.46351	0.861041	10	0.0887519	0.0997128	GDSC2	11.7459
Refametinib	1014	SF126	909712	GBM	nervous_system	glioma	2.72191	0.906092	10	0.180578	0.234465	GDSC2	15.2093
Refametinib	1014	SK-MG-1	909729	GBM	nervous_system	glioma	3.0826	0.902519	10	0.116716	0.422559	GDSC2	21.815
Refametinib	1014	SW1088	909745	GBM	nervous_system	glioma	3.4149	0.898783	10	0.128263	0.595851	GDSC2	30.414
Refametinib	1014	YH-13	909905	GBM	nervous_system	glioma	2.49252	0.86852	10	0.0703683	0.114843	GDSC2	12.0917
Refametinib	1014	LN-405	910694	GBM	nervous_system	glioma	4.71257	0.961853	10	0.0332046	1.27256	GDSC2	111.338
Refametinib	1014	AM-38	910933	GBM	nervous_system	glioma	-0.69592	0.556331	10	0.111569	-1.54787	GDSC2	0.498616
Refametinib	1014	CAS-1	910943	GBM	nervous_system	glioma	0.779104	0.700656	10	0.0793763	-0.778673	GDSC2	2.17952
Refametinib	1014	D-247MG	946367	GBM	nervous_system	glioma	1.39681	0.766337	10	0.133737	-0.45655	GDSC2	4.04229
Refametinib	1014	D-263MG	946368	GBM	nervous_system	glioma	2.32936	0.860792	10	0.0773784	0.0297572	GDSC2	10.2713
Refametinib	1014	D-392MG	946370	GBM	nervous_system	glioma	2.73617	0.869944	10	0.127712	0.241905	GDSC2	15.4278
Refametinib	1014	D-423MG	946372	GBM	nervous_system	glioma	1.06014	0.766733	10	0.269363	-0.632118	GDSC2	2.88678
Refametinib	1014	D-566MG	946377	GBM	nervous_system	glioma	2.88801	0.932537	10	0.109468	0.321083	GDSC2	17.9575
Refametinib	1014	M059J	949094	GBM	nervous_system	glioma	3.0842	0.89516	10	0.100704	0.423394	GDSC2	21.85
Refametinib	1014	LN-229	1240169	GBM	nervous_system	glioma	2.05633	0.837342	10	0.131124	-0.112624	GDSC2	7.8172
Refametinib	1014	LNZTA3WT4	1240170	GBM	nervous_system	glioma	3.46014	0.931592	10	0.111868	0.61944	GDSC2	31.8214
Temsirolimus	1016	42-MG-BA	687561	GBM	nervous_system	glioma	-0.0743079	0.866819	1	0.198203	-0.65689	GDSC2	0.928386
Temsirolimus	1016	A172	687563	GBM	nervous_system	glioma	-0.277763	0.838049	1	0.175811	-0.776925	GDSC2	0.757476
Temsirolimus	1016	GB-1	687568	GBM	nervous_system	glioma	1.36832	0.906976	1	0.0999726	0.19424	GDSC2	3.92875
Temsirolimus	1016	T98G	687586	GBM	nervous_system	glioma	0.529175	0.906082	1	0.201135	-0.300844	GDSC2	1.69753
Temsirolimus	1016	YKG-1	687592	GBM	nervous_system	glioma	2.1912	0.961923	1	0.151587	0.679726	GDSC2	8.94596
Temsirolimus	1016	D-542MG	753549	GBM	nervous_system	glioma	-0.346871	0.811005	1	0.240393	-0.817698	GDSC2	0.706897
Temsirolimus	1016	SNB75	905982	GBM	nervous_system	glioma	-0.677945	0.789318	1	0.14232	-1.01303	GDSC2	0.507659
Temsirolimus	1016	U251	905983	GBM	nervous_system	glioma	2.11027	0.956717	1	0.122031	0.631979	GDSC2	8.25048
Temsirolimus	1016	SF295	905985	GBM	nervous_system	glioma	-1.82072	0.690841	1	0.263748	-1.68725	GDSC2	0.161909
Temsirolimus	1016	SF268	905986	GBM	nervous_system	glioma	1.605	0.937144	1	0.0609535	0.333877	GDSC2	4.97787
Temsirolimus	1016	Becker	906746	GBM	nervous_system	glioma	-0.595706	0.810599	1	0.253561	-0.964507	GDSC2	0.551173
Temsirolimus	1016	DBTRG-05MG	906835	GBM	nervous_system	glioma	5.43092	0.971001	1	0.0376569	2.59111	GDSC2	228.359
Temsirolimus	1016	KS-1	907313	GBM	nervous_system	glioma	0.842934	0.901606	1	0.102111	-0.115731	GDSC2	2.32317
Temsirolimus	1016	SF126	909712	GBM	nervous_system	glioma	-1.30442	0.761059	1	0.278977	-1.38264	GDSC2	0.27133
Temsirolimus	1016	SK-MG-1	909729	GBM	nervous_system	glioma	2.07832	0.954017	1	0.105211	0.61313	GDSC2	7.99106
Temsirolimus	1016	SW1088	909745	GBM	nervous_system	glioma	-2.28658	0.627524	1	0.289536	-1.9621	GDSC2	0.101613
Temsirolimus	1016	YH-13	909905	GBM	nervous_system	glioma	-1.9635	0.673877	1	0.255523	-1.77148	GDSC2	0.140366
Temsirolimus	1016	LN-405	910694	GBM	nervous_system	glioma	1.8335	0.945893	1	0.122827	0.468687	GDSC2	6.25573
Temsirolimus	1016	AM-38	910933	GBM	nervous_system	glioma	-0.228364	0.849001	1	0.14822	-0.74778	GDSC2	0.795835
Temsirolimus	1016	CAS-1	910943	GBM	nervous_system	glioma	1.17878	0.8959	1	0.183859	0.0824101	GDSC2	3.25039
Temsirolimus	1016	D-247MG	946367	GBM	nervous_system	glioma	-1.06886	0.751731	1	0.233314	-1.24366	GDSC2	0.3434
Temsirolimus	1016	D-263MG	946368	GBM	nervous_system	glioma	2.16777	0.959791	1	0.0781649	0.665903	GDSC2	8.7388
Temsirolimus	1016	D-392MG	946370	GBM	nervous_system	glioma	0.461308	0.871632	1	0.222879	-0.340885	GDSC2	1.58615
Temsirolimus	1016	D-423MG	946372	GBM	nervous_system	glioma	1.50514	0.954414	1	0.0844645	0.274962	GDSC2	4.5048
Temsirolimus	1016	D-566MG	946377	GBM	nervous_system	glioma	0.618303	0.934242	1	0.168604	-0.24826	GDSC2	1.85578
Temsirolimus	1016	LN-229	1240169	GBM	nervous_system	glioma	2.77539	0.970982	1	0.0488534	1.02439	GDSC2	16.0449
Temsirolimus	1016	LNZTA3WT4	1240170	GBM	nervous_system	glioma	-1.57564	0.722816	1	0.298582	-1.54265	GDSC2	0.206876
Olaparib	1017	42-MG-BA	687561	GBM	nervous_system	glioma	3.85443	0.951859	10	0.051612	-0.288252	GDSC2	47.2016
Olaparib	1017	A172	687563	GBM	nervous_system	glioma	3.28341	0.916997	10	0.0796432	-0.726904	GDSC2	26.6666
Olaparib	1017	GB-1	687568	GBM	nervous_system	glioma	4.88394	0.94908	10	0.0789671	0.50261	GDSC2	132.15
Olaparib	1017	T98G	687586	GBM	nervous_system	glioma	4.789	0.975069	10	0.0538226	0.42968	GDSC2	120.181
Olaparib	1017	YKG-1	687592	GBM	nervous_system	glioma	5.19531	0.976086	10	0.0588631	0.741804	GDSC2	180.424
Olaparib	1017	D-542MG	753549	GBM	nervous_system	glioma	4.66163	0.948477	10	0.101539	0.331838	GDSC2	105.809
Olaparib	1017	SNB75	905982	GBM	nervous_system	glioma	4.35498	0.943679	10	0.099467	0.0962678	GDSC2	77.8651
Olaparib	1017	U251	905983	GBM	nervous_system	glioma	4.40006	0.95637	10	0.0749683	0.130901	GDSC2	81.4559
Olaparib	1017	SF295	905985	GBM	nervous_system	glioma	3.66053	0.932511	10	0.0766537	-0.4372	GDSC2	38.8821
Olaparib	1017	SF268	905986	GBM	nervous_system	glioma	4.12373	0.944595	10	0.0734609	-0.0813776	GDSC2	61.7891
Olaparib	1017	Becker	906746	GBM	nervous_system	glioma	4.52164	0.959963	10	0.0778468	0.224298	GDSC2	91.9865
Olaparib	1017	DBTRG-05MG	906835	GBM	nervous_system	glioma	6.2171	0.946448	10	0.0891093	1.52674	GDSC2	501.246
Olaparib	1017	KS-1	907313	GBM	nervous_system	glioma	5.39737	0.97338	10	0.0491165	0.897024	GDSC2	220.824
Olaparib	1017	SF126	909712	GBM	nervous_system	glioma	3.68049	0.951002	10	0.0913882	-0.421868	GDSC2	39.6659
Olaparib	1017	SK-MG-1	909729	GBM	nervous_system	glioma	4.95656	0.967823	10	0.0869777	0.558402	GDSC2	142.105
Olaparib	1017	SW1088	909745	GBM	nervous_system	glioma	4.15083	0.929568	10	0.0933438	-0.0605584	GDSC2	63.4866
Olaparib	1017	YH-13	909905	GBM	nervous_system	glioma	4.09437	0.946295	10	0.0862679	-0.103926	GDSC2	60.0018
Olaparib	1017	LN-405	910694	GBM	nervous_system	glioma	4.63599	0.960011	10	0.07235	0.312139	GDSC2	103.13
Olaparib	1017	AM-38	910933	GBM	nervous_system	glioma	3.08845	0.914215	10	0.108833	-0.876668	GDSC2	21.9431
Olaparib	1017	CAS-1	910943	GBM	nervous_system	glioma	5.6037	0.963577	10	0.0890279	1.05552	GDSC2	271.427
Olaparib	1017	D-247MG	946367	GBM	nervous_system	glioma	3.95855	0.926894	10	0.0504432	-0.208267	GDSC2	52.3812
Olaparib	1017	D-263MG	946368	GBM	nervous_system	glioma	4.55963	0.962022	10	0.075381	0.253479	GDSC2	95.548
Olaparib	1017	D-392MG	946370	GBM	nervous_system	glioma	4.59603	0.95036	10	0.0935198	0.281439	GDSC2	99.0897
Olaparib	1017	D-423MG	946372	GBM	nervous_system	glioma	4.1634	0.964815	10	0.0603684	-0.050904	GDSC2	64.2895
Olaparib	1017	D-566MG	946377	GBM	nervous_system	glioma	3.02489	0.939408	10	0.079846	-0.925502	GDSC2	20.5916
Olaparib	1017	M059J	949094	GBM	nervous_system	glioma	4.00568	0.935985	10	0.116433	-0.172063	GDSC2	54.909
Olaparib	1017	LN-229	1240169	GBM	nervous_system	glioma	4.90215	0.96754	10	0.0917295	0.516598	GDSC2	134.578
Olaparib	1017	LNZTA3WT4	1240170	GBM	nervous_system	glioma	4.81061	0.971987	10	0.082687	0.446283	GDSC2	122.807
Veliparib	1018	42-MG-BA	687561	GBM	nervous_system	glioma	5.49445	0.985295	10	0.0319499	0.252471	GDSC2	243.338
Veliparib	1018	A172	687563	GBM	nervous_system	glioma	5.80705	0.983288	10	0.0524797	0.594906	GDSC2	332.637
Veliparib	1018	GB-1	687568	GBM	nervous_system	glioma	6.2383	0.975207	10	0.0447533	1.06732	GDSC2	511.988
Veliparib	1018	T98G	687586	GBM	nervous_system	glioma	4.31422	0.964924	10	0.0759153	-1.04041	GDSC2	74.7549
Veliparib	1018	YKG-1	687592	GBM	nervous_system	glioma	5.6878	0.98289	10	0.0864057	0.464269	GDSC2	295.242
Veliparib	1018	D-542MG	753549	GBM	nervous_system	glioma	6.05679	0.976283	10	0.0581788	0.868483	GDSC2	427.004
Veliparib	1018	SNB75	905982	GBM	nervous_system	glioma	6.09453	0.979311	10	0.180266	0.909823	GDSC2	443.426
Veliparib	1018	U251	905983	GBM	nervous_system	glioma	5.8538	0.98295	10	0.0584416	0.646113	GDSC2	348.555
Veliparib	1018	SF295	905985	GBM	nervous_system	glioma	5.65146	0.980941	10	0.0705457	0.424467	GDSC2	284.707
Veliparib	1018	SF268	905986	GBM	nervous_system	glioma	5.45076	0.975423	10	0.0391281	0.204611	GDSC2	232.936
Veliparib	1018	Becker	906746	GBM	nervous_system	glioma	5.7174	0.981587	10	0.0762011	0.496702	GDSC2	304.114
Veliparib	1018	DBTRG-05MG	906835	GBM	nervous_system	glioma	7.39606	0.966693	10	0.0366818	2.33557	GDSC2	1629.55
Veliparib	1018	KS-1	907313	GBM	nervous_system	glioma	5.50316	0.975072	10	0.0813332	0.262012	GDSC2	245.467
Veliparib	1018	SF126	909712	GBM	nervous_system	glioma	5.11346	0.983398	10	0.0684685	-0.164883	GDSC2	166.245
Veliparib	1018	SK-MG-1	909729	GBM	nervous_system	glioma	5.73982	0.980507	10	0.0450309	0.521259	GDSC2	311.009
Veliparib	1018	SW1088	909745	GBM	nervous_system	glioma	4.87346	0.951615	10	0.0251126	-0.427793	GDSC2	130.772
Veliparib	1018	YH-13	909905	GBM	nervous_system	glioma	4.24506	0.950989	10	0.0816638	-1.11617	GDSC2	69.7596
Veliparib	1018	LN-405	910694	GBM	nervous_system	glioma	6.10953	0.984301	10	0.0278959	0.926258	GDSC2	450.129
Veliparib	1018	AM-38	910933	GBM	nervous_system	glioma	4.82748	0.972363	10	0.0250369	-0.478157	GDSC2	124.896
Veliparib	1018	CAS-1	910943	GBM	nervous_system	glioma	5.44259	0.960384	10	0.0590202	0.195659	GDSC2	231.04
Veliparib	1018	D-247MG	946367	GBM	nervous_system	glioma	4.92616	0.95654	10	0.0845352	-0.370059	GDSC2	137.849
Veliparib	1018	D-263MG	946368	GBM	nervous_system	glioma	4.95043	0.970518	10	0.0595525	-0.343473	GDSC2	141.236
Veliparib	1018	D-392MG	946370	GBM	nervous_system	glioma	6.1622	0.979909	10	0.0596957	0.983946	GDSC2	474.469
Veliparib	1018	D-423MG	946372	GBM	nervous_system	glioma	4.92337	0.980183	10	0.0564214	-0.373121	GDSC2	137.464
Veliparib	1018	D-566MG	946377	GBM	nervous_system	glioma	4.61361	0.984675	10	0.0644136	-0.712443	GDSC2	100.847
Veliparib	1018	M059J	949094	GBM	nervous_system	glioma	4.97286	0.963339	10	0.043671	-0.318908	GDSC2	144.439
Veliparib	1018	LN-229	1240169	GBM	nervous_system	glioma	5.51921	0.978179	10	0.0731249	0.279597	GDSC2	249.439
Veliparib	1018	LNZTA3WT4	1240170	GBM	nervous_system	glioma	3.85398	0.946763	10	0.0602875	-1.54457	GDSC2	47.1806
Bosutinib	1019	42-MG-BA	687561	GBM	nervous_system	glioma	2.47536	0.958961	2	0.0720726	-0.0935293	GDSC2	11.8859
Bosutinib	1019	A172	687563	GBM	nervous_system	glioma	3.91547	0.979801	2	0.0522788	0.846485	GDSC2	50.1726
Bosutinib	1019	GB-1	687568	GBM	nervous_system	glioma	3.55665	0.956026	2	0.0216218	0.612274	GDSC2	35.0458
Bosutinib	1019	T98G	687586	GBM	nervous_system	glioma	3.04955	0.972601	2	0.025989	0.281268	GDSC2	21.1058
Bosutinib	1019	YKG-1	687592	GBM	nervous_system	glioma	4.16507	0.983878	2	0.0432483	1.00941	GDSC2	64.3972
Bosutinib	1019	D-542MG	753549	GBM	nervous_system	glioma	4.45143	0.976338	2	0.0703346	1.19632	GDSC2	85.7492
Bosutinib	1019	SNB75	905982	GBM	nervous_system	glioma	2.30887	0.928632	2	0.0733031	-0.202202	GDSC2	10.063
Bosutinib	1019	U251	905983	GBM	nervous_system	glioma	4.41865	0.984817	2	0.0305535	1.17493	GDSC2	82.9845
Bosutinib	1019	SF295	905985	GBM	nervous_system	glioma	4.09793	0.981638	2	0.0499585	0.965586	GDSC2	60.2157
Bosutinib	1019	SF268	905986	GBM	nervous_system	glioma	2.73438	0.951377	2	0.0246128	0.0755433	GDSC2	15.4001
Bosutinib	1019	Becker	906746	GBM	nervous_system	glioma	3.97846	0.979935	2	0.0187635	0.887601	GDSC2	53.4346
Bosutinib	1019	DBTRG-05MG	906835	GBM	nervous_system	glioma	4.46127	0.943263	2	0.0295309	1.20275	GDSC2	86.5977
Bosutinib	1019	KS-1	907313	GBM	nervous_system	glioma	3.61097	0.970308	2	0.0311043	0.647726	GDSC2	37.0018
Bosutinib	1019	SF126	909712	GBM	nervous_system	glioma	2.69954	0.969151	2	0.0184784	0.0528058	GDSC2	14.8729
Bosutinib	1019	SK-MG-1	909729	GBM	nervous_system	glioma	3.7472	0.975044	2	0.0422908	0.736648	GDSC2	42.4021
Bosutinib	1019	SW1088	909745	GBM	nervous_system	glioma	3.44543	0.956076	2	0.0363543	0.539671	GDSC2	31.3566
Bosutinib	1019	YH-13	909905	GBM	nervous_system	glioma	4.26953	0.9827	2	0.0340376	1.0776	GDSC2	71.4883
Bosutinib	1019	LN-405	910694	GBM	nervous_system	glioma	4.58261	0.985122	2	0.036085	1.28195	GDSC2	97.7689
Bosutinib	1019	AM-38	910933	GBM	nervous_system	glioma	3.61804	0.979096	2	0.0202956	0.652346	GDSC2	37.2646
Bosutinib	1019	CAS-1	910943	GBM	nervous_system	glioma	4.66889	0.974517	2	0.041265	1.33827	GDSC2	106.579
Bosutinib	1019	D-247MG	946367	GBM	nervous_system	glioma	4.44143	0.977017	2	0.119946	1.1898	GDSC2	84.8963
Bosutinib	1019	D-263MG	946368	GBM	nervous_system	glioma	4.33254	0.984784	2	0.0305858	1.11872	GDSC2	76.1373
Bosutinib	1019	D-392MG	946370	GBM	nervous_system	glioma	4.67897	0.981361	2	0.0394141	1.34485	GDSC2	107.659
Bosutinib	1019	D-423MG	946372	GBM	nervous_system	glioma	2.46871	0.962537	2	0.0402883	-0.0978699	GDSC2	11.8072
Bosutinib	1019	D-566MG	946377	GBM	nervous_system	glioma	3.38334	0.989205	2	0.039808	0.499144	GDSC2	29.469
Bosutinib	1019	M059J	949094	GBM	nervous_system	glioma	2.0705	0.923415	2	0.0572697	-0.357796	GDSC2	7.92875
Bosutinib	1019	LN-229	1240169	GBM	nervous_system	glioma	2.8609	0.957431	2	0.0261344	0.158131	GDSC2	17.4773
Bosutinib	1019	LNZTA3WT4	1240170	GBM	nervous_system	glioma	2.79412	0.963006	2	0.0248279	0.11454	GDSC2	16.3482
Lenalidomide	1020	42-MG-BA	687561	GBM	nervous_system	glioma	4.58728	0.971294	10	0.0705778	-0.606055	GDSC2	98.2273
Lenalidomide	1020	A172	687563	GBM	nervous_system	glioma	5.14114	0.973935	10	0.0476333	-0.0890895	GDSC2	170.91
Lenalidomide	1020	GB-1	687568	GBM	nervous_system	glioma	5.65431	0.966032	10	0.0751264	0.389906	GDSC2	285.519
Lenalidomide	1020	T98G	687586	GBM	nervous_system	glioma	5.23424	0.98203	10	0.039855	-0.00218975	GDSC2	187.586
Lenalidomide	1020	YKG-1	687592	GBM	nervous_system	glioma	5.81109	0.984278	10	0.0875619	0.536249	GDSC2	333.984
Lenalidomide	1020	D-542MG	753549	GBM	nervous_system	glioma	6.23383	0.978567	10	0.0461598	0.930835	GDSC2	509.705
Lenalidomide	1020	SNB75	905982	GBM	nervous_system	glioma	5.74058	0.974491	10	0.111682	0.470434	GDSC2	311.245
Lenalidomide	1020	U251	905983	GBM	nervous_system	glioma	5.95941	0.984106	10	0.0544638	0.674687	GDSC2	387.38
Lenalidomide	1020	SF295	905985	GBM	nervous_system	glioma	5.65694	0.98101	10	0.0544194	0.392365	GDSC2	286.272
Lenalidomide	1020	SF268	905986	GBM	nervous_system	glioma	6.03953	0.983118	10	0.0407992	0.749469	GDSC2	419.694
Lenalidomide	1020	Becker	906746	GBM	nervous_system	glioma	5.77199	0.982243	10	0.0423684	0.499749	GDSC2	321.175
Lenalidomide	1020	DBTRG-05MG	906835	GBM	nervous_system	glioma	7.58311	0.969151	10	0.0856126	2.19026	GDSC2	1964.74
Lenalidomide	1020	KS-1	907313	GBM	nervous_system	glioma	5.37633	0.973031	10	0.0749737	0.13044	GDSC2	216.227
Lenalidomide	1020	SF126	909712	GBM	nervous_system	glioma	5.05585	0.982632	10	0.0632368	-0.168694	GDSC2	156.938
Lenalidomide	1020	SK-MG-1	909729	GBM	nervous_system	glioma	4.66582	0.96141	10	0.103676	-0.532746	GDSC2	106.253
Lenalidomide	1020	SW1088	909745	GBM	nervous_system	glioma	6.26047	0.977332	10	0.0594365	0.955701	GDSC2	523.466
Lenalidomide	1020	YH-13	909905	GBM	nervous_system	glioma	5.87311	0.982633	10	0.0509291	0.594135	GDSC2	355.352
Lenalidomide	1020	LN-405	910694	GBM	nervous_system	glioma	5.79704	0.980781	10	0.0451543	0.523137	GDSC2	329.325
Lenalidomide	1020	AM-38	910933	GBM	nervous_system	glioma	5.57042	0.983602	10	0.0402762	0.311608	GDSC2	262.545
Lenalidomide	1020	CAS-1	910943	GBM	nervous_system	glioma	6.10557	0.972056	10	0.0877341	0.81112	GDSC2	448.35
Lenalidomide	1020	D-247MG	946367	GBM	nervous_system	glioma	5.65838	0.971208	10	0.156917	0.393708	GDSC2	286.684
Lenalidomide	1020	D-263MG	946368	GBM	nervous_system	glioma	5.87384	0.984065	10	0.047775	0.594814	GDSC2	355.61
Lenalidomide	1020	D-392MG	946370	GBM	nervous_system	glioma	6.29212	0.981403	10	0.0506946	0.985245	GDSC2	540.3
Lenalidomide	1020	D-423MG	946372	GBM	nervous_system	glioma	5.00026	0.981324	10	0.0299122	-0.220584	GDSC2	148.452
Lenalidomide	1020	D-566MG	946377	GBM	nervous_system	glioma	4.95276	0.988795	10	0.0567917	-0.264923	GDSC2	141.565
Lenalidomide	1020	M059J	949094	GBM	nervous_system	glioma	5.76369	0.977234	10	0.112288	0.492004	GDSC2	318.522
Lenalidomide	1020	LN-229	1240169	GBM	nervous_system	glioma	5.8996	0.982992	10	0.0597104	0.618863	GDSC2	364.892
Lenalidomide	1020	LNZTA3WT4	1240170	GBM	nervous_system	glioma	5.71124	0.985134	10	0.0311026	0.443045	GDSC2	302.245
Axitinib	1021	42-MG-BA	687561	GBM	nervous_system	glioma	1.55076	0.810605	10	0.112737	-0.806644	GDSC2	4.71505
Axitinib	1021	A172	687563	GBM	nervous_system	glioma	1.6349	0.805794	10	0.0765137	-0.756471	GDSC2	5.12897
Axitinib	1021	GB-1	687568	GBM	nervous_system	glioma	4.67087	0.943198	10	0.0887046	1.05376	GDSC2	106.79
Axitinib	1021	T98G	687586	GBM	nervous_system	glioma	3.25791	0.928114	10	0.049618	0.211268	GDSC2	25.9952
Axitinib	1021	YKG-1	687592	GBM	nervous_system	glioma	3.56642	0.931728	10	0.0621094	0.395221	GDSC2	35.3897
Axitinib	1021	D-542MG	753549	GBM	nervous_system	glioma	4.51053	0.944132	10	0.133273	0.958155	GDSC2	90.9696
Axitinib	1021	SNB75	905982	GBM	nervous_system	glioma	4.71647	0.95395	10	0.116949	1.08095	GDSC2	111.773
Axitinib	1021	U251	905983	GBM	nervous_system	glioma	3.3201	0.916785	10	0.0643751	0.248351	GDSC2	27.6632
Axitinib	1021	SF295	905985	GBM	nervous_system	glioma	2.68821	0.883324	10	0.0630747	-0.128427	GDSC2	14.7053
Axitinib	1021	SF268	905986	GBM	nervous_system	glioma	3.29495	0.911253	10	0.0607135	0.233351	GDSC2	26.976
Axitinib	1021	Becker	906746	GBM	nervous_system	glioma	3.34752	0.918603	10	0.0759504	0.264698	GDSC2	28.4321
Axitinib	1021	DBTRG-05MG	906835	GBM	nervous_system	glioma	6.67962	0.955466	10	0.0398248	2.25151	GDSC2	796.015
Axitinib	1021	KS-1	907313	GBM	nervous_system	glioma	3.40071	0.914167	10	0.0787649	0.296414	GDSC2	29.9854
Axitinib	1021	SF126	909712	GBM	nervous_system	glioma	1.87197	0.844856	10	0.0946941	-0.615117	GDSC2	6.5011
Axitinib	1021	SK-MG-1	909729	GBM	nervous_system	glioma	3.2986	0.913422	10	0.0741636	0.235526	GDSC2	27.0746
Axitinib	1021	SW1088	909745	GBM	nervous_system	glioma	1.70464	0.787907	10	0.0692083	-0.71489	GDSC2	5.49941
Axitinib	1021	YH-13	909905	GBM	nervous_system	glioma	3.26056	0.912717	10	0.0522869	0.21285	GDSC2	26.0642
Axitinib	1021	LN-405	910694	GBM	nervous_system	glioma	4.12244	0.945453	10	0.0722319	0.726755	GDSC2	61.7097
Axitinib	1021	AM-38	910933	GBM	nervous_system	glioma	3.21976	0.920752	10	0.0834552	0.188521	GDSC2	25.0222
Axitinib	1021	CAS-1	910943	GBM	nervous_system	glioma	2.08964	0.81177	10	0.102546	-0.485328	GDSC2	8.08202
Axitinib	1021	D-247MG	946367	GBM	nervous_system	glioma	2.43114	0.847071	10	0.0745775	-0.281704	GDSC2	11.3719
Axitinib	1021	D-263MG	946368	GBM	nervous_system	glioma	1.91613	0.829519	10	0.0840068	-0.588784	GDSC2	6.79464
Axitinib	1021	D-392MG	946370	GBM	nervous_system	glioma	1.83908	0.806509	10	0.084215	-0.634731	GDSC2	6.29073
Axitinib	1021	D-423MG	946372	GBM	nervous_system	glioma	1.98932	0.85346	10	0.0779539	-0.545149	GDSC2	7.31053
Axitinib	1021	D-566MG	946377	GBM	nervous_system	glioma	2.61801	0.917199	10	0.0433635	-0.17028	GDSC2	13.7084
Axitinib	1021	M059J	949094	GBM	nervous_system	glioma	1.61416	0.792799	10	0.0839425	-0.768842	GDSC2	5.02365
Axitinib	1021	LN-229	1240169	GBM	nervous_system	glioma	4.51145	0.958504	10	0.0511014	0.958709	GDSC2	91.0541
Axitinib	1021	LNZTA3WT4	1240170	GBM	nervous_system	glioma	2.13797	0.853802	10	0.0773438	-0.456512	GDSC2	8.4822
AZD7762	1022	42-MG-BA	687561	GBM	nervous_system	glioma	-1.03534	0.514626	10	0.0739068	-0.777701	GDSC2	0.355104
AZD7762	1022	A172	687563	GBM	nervous_system	glioma	-0.153117	0.619543	10	0.122676	-0.205838	GDSC2	0.85803
AZD7762	1022	GB-1	687568	GBM	nervous_system	glioma	1.05811	0.728549	10	0.0712125	0.579286	GDSC2	2.88093
AZD7762	1022	T98G	687586	GBM	nervous_system	glioma	-0.800345	0.544246	10	0.102504	-0.625374	GDSC2	0.449174
AZD7762	1022	YKG-1	687592	GBM	nervous_system	glioma	1.36989	0.912136	10	0.0745052	0.781379	GDSC2	3.93491
AZD7762	1022	D-542MG	753549	GBM	nervous_system	glioma	1.86528	0.912961	10	0.132415	1.10249	GDSC2	6.45774
AZD7762	1022	SNB75	905982	GBM	nervous_system	glioma	0.867214	0.866276	10	0.0914605	0.455544	GDSC2	2.38027
AZD7762	1022	U251	905983	GBM	nervous_system	glioma	1.95225	0.830301	10	0.101284	1.15887	GDSC2	7.04452
AZD7762	1022	SF295	905985	GBM	nervous_system	glioma	0.0842478	0.826293	10	0.114513	-0.0519779	GDSC2	1.0879
AZD7762	1022	SF268	905986	GBM	nervous_system	glioma	0.702486	0.7107	10	0.0729542	0.348766	GDSC2	2.01877
AZD7762	1022	Becker	906746	GBM	nervous_system	glioma	-0.161397	0.617996	10	0.102272	-0.211206	GDSC2	0.850954
AZD7762	1022	DBTRG-05MG	906835	GBM	nervous_system	glioma	2.07514	0.76908	10	0.0586532	1.23852	GDSC2	7.96565
AZD7762	1022	KS-1	907313	GBM	nervous_system	glioma	1.06595	0.745548	10	0.095151	0.584368	GDSC2	2.90361
AZD7762	1022	SF126	909712	GBM	nervous_system	glioma	0.696964	0.889608	10	0.10727	0.345187	GDSC2	2.00765
AZD7762	1022	SK-MG-1	909729	GBM	nervous_system	glioma	-0.015302	0.633555	10	0.112565	-0.116506	GDSC2	0.984814
AZD7762	1022	SW1088	909745	GBM	nervous_system	glioma	-0.69166	0.550885	10	0.0973625	-0.554924	GDSC2	0.500744
AZD7762	1022	YH-13	909905	GBM	nervous_system	glioma	0.0887106	0.64591	10	0.111715	-0.0490851	GDSC2	1.09276
AZD7762	1022	LN-405	910694	GBM	nervous_system	glioma	1.80651	0.815166	10	0.0431199	1.0644	GDSC2	6.08918
AZD7762	1022	AM-38	910933	GBM	nervous_system	glioma	0.494947	0.697422	10	0.0738284	0.214239	GDSC2	1.64041
AZD7762	1022	CAS-1	910943	GBM	nervous_system	glioma	0.57182	0.680683	10	0.0980576	0.264068	GDSC2	1.77149
AZD7762	1022	D-247MG	946367	GBM	nervous_system	glioma	2.57764	0.940707	10	0.11405	1.56425	GDSC2	13.1661
AZD7762	1022	D-263MG	946368	GBM	nervous_system	glioma	0.164434	0.65619	10	0.114682	-1.15744e-06	GDSC2	1.17873
AZD7762	1022	D-392MG	946370	GBM	nervous_system	glioma	1.05632	0.737851	10	0.106487	0.578126	GDSC2	2.87578
AZD7762	1022	D-423MG	946372	GBM	nervous_system	glioma	-0.527556	0.789397	10	0.09899	-0.448552	GDSC2	0.590045
AZD7762	1022	D-566MG	946377	GBM	nervous_system	glioma	0.260929	0.874203	10	0.103388	0.0625472	GDSC2	1.29814
AZD7762	1022	M059J	949094	GBM	nervous_system	glioma	0.193235	0.65312	10	0.125104	0.0186678	GDSC2	1.21317
AZD7762	1022	LN-229	1240169	GBM	nervous_system	glioma	-0.528033	0.574413	10	0.139303	-0.448861	GDSC2	0.589764
GW441756	1023	42-MG-BA	687561	GBM	nervous_system	glioma	2.30966	0.953954	2	0.160875	-1.21865	GDSC2	10.071
GW441756	1023	A172	687563	GBM	nervous_system	glioma	2.62814	0.953331	2	0.141661	-0.875662	GDSC2	13.848
GW441756	1023	GB-1	687568	GBM	nervous_system	glioma	2.99638	0.941286	2	0.0916173	-0.479079	GDSC2	20.013
GW441756	1023	T98G	687586	GBM	nervous_system	glioma	3.59547	0.981635	2	0.0518199	0.166119	GDSC2	36.433
GW441756	1023	YKG-1	687592	GBM	nervous_system	glioma	4.19911	0.984251	2	0.0451352	0.816206	GDSC2	66.6268
GW441756	1023	D-542MG	753549	GBM	nervous_system	glioma	4.66649	0.979078	2	0.0572876	1.31956	GDSC2	106.324
GW441756	1023	SNB75	905982	GBM	nervous_system	glioma	4.33244	0.977349	2	0.139971	0.959796	GDSC2	76.1295
GW441756	1023	U251	905983	GBM	nervous_system	glioma	3.09975	0.964082	2	0.13958	-0.367751	GDSC2	22.1925
GW441756	1023	SF295	905985	GBM	nervous_system	glioma	4.22986	0.983186	2	0.0333781	0.849323	GDSC2	68.7074
GW441756	1023	SF268	905986	GBM	nervous_system	glioma	4.25985	0.981169	2	0.0828643	0.881626	GDSC2	70.7995
GW441756	1023	Becker	906746	GBM	nervous_system	glioma	4.40343	0.984881	2	0.0306341	1.03626	GDSC2	81.731
GW441756	1023	DBTRG-05MG	906835	GBM	nervous_system	glioma	4.68048	0.947971	2	0.0920742	1.33463	GDSC2	107.822
GW441756	1023	KS-1	907313	GBM	nervous_system	glioma	3.38887	0.965984	2	0.0546101	-0.0563844	GDSC2	29.6325
GW441756	1023	SF126	909712	GBM	nervous_system	glioma	3.50727	0.983441	2	0.0790954	0.0711233	GDSC2	33.357
GW441756	1023	SK-MG-1	909729	GBM	nervous_system	glioma	3.00473	0.960155	2	0.0860312	-0.47009	GDSC2	20.1807
GW441756	1023	SW1088	909745	GBM	nervous_system	glioma	4.64618	0.97727	2	0.0716848	1.29769	GDSC2	104.186
GW441756	1023	YH-13	909905	GBM	nervous_system	glioma	4.20463	0.981947	2	0.0377291	0.822154	GDSC2	66.9958
GW441756	1023	LN-405	910694	GBM	nervous_system	glioma	4.51049	0.984407	2	0.0710769	1.15155	GDSC2	90.9665
GW441756	1023	AM-38	910933	GBM	nervous_system	glioma	4.06626	0.984787	2	0.0883421	0.673135	GDSC2	58.3383
GW441756	1023	CAS-1	910943	GBM	nervous_system	glioma	2.96793	0.938431	2	0.0993041	-0.509723	GDSC2	19.4516
GW441756	1023	D-247MG	946367	GBM	nervous_system	glioma	4.10541	0.972121	2	0.109483	0.715302	GDSC2	60.6678
GW441756	1023	D-263MG	946368	GBM	nervous_system	glioma	4.1465	0.982745	2	0.0442694	0.759555	GDSC2	63.2126
GW441756	1023	D-392MG	946370	GBM	nervous_system	glioma	4.17854	0.974941	2	0.0670789	0.794057	GDSC2	65.2705
GW441756	1023	D-423MG	946372	GBM	nervous_system	glioma	3.29843	0.979945	2	0.0822441	-0.153789	GDSC2	27.07
GW441756	1023	D-566MG	946377	GBM	nervous_system	glioma	3.43274	0.98969	2	0.0382974	-0.00914441	GDSC2	30.9612
GW441756	1023	M059J	949094	GBM	nervous_system	glioma	3.74923	0.970889	2	0.0442306	0.331707	GDSC2	42.4883
GW441756	1023	LN-229	1240169	GBM	nervous_system	glioma	2.68831	0.952649	2	0.123527	-0.810865	GDSC2	14.7067
GW441756	1023	LNZTA3WT4	1240170	GBM	nervous_system	glioma	3.38192	0.975288	2	0.102054	-0.0638695	GDSC2	29.4272
Lestaurtinib	1024	42-MG-BA	687561	GBM	nervous_system	glioma	-1.12126	0.700445	2	0.0902808	-0.684139	GDSC2	0.325868
Lestaurtinib	1024	A172	687563	GBM	nervous_system	glioma	0.195998	0.820343	2	0.119329	0.130444	GDSC2	1.21652
Lestaurtinib	1024	GB-1	687568	GBM	nervous_system	glioma	0.655963	0.826837	2	0.101068	0.414882	GDSC2	1.927
Lestaurtinib	1024	T98G	687586	GBM	nervous_system	glioma	-0.597074	0.757526	2	0.0692213	-0.359985	GDSC2	0.55042
Lestaurtinib	1024	YKG-1	687592	GBM	nervous_system	glioma	1.25935	0.897488	2	0.0668525	0.788011	GDSC2	3.52313
Lestaurtinib	1024	D-542MG	753549	GBM	nervous_system	glioma	2.19635	0.919367	2	0.116391	1.36744	GDSC2	8.99211
Lestaurtinib	1024	SNB75	905982	GBM	nervous_system	glioma	1.62342	0.898253	2	0.0761084	1.01315	GDSC2	5.07041
Lestaurtinib	1024	U251	905983	GBM	nervous_system	glioma	2.2544	0.939434	2	0.124894	1.40334	GDSC2	9.52956
Lestaurtinib	1024	SF295	905985	GBM	nervous_system	glioma	0.975417	0.876805	2	0.0796022	0.612429	GDSC2	2.65227
Lestaurtinib	1024	SF268	905986	GBM	nervous_system	glioma	0.812129	0.860435	2	0.0712531	0.511454	GDSC2	2.2527
Lestaurtinib	1024	Becker	906746	GBM	nervous_system	glioma	0.0696893	0.808221	2	0.0828556	0.0523354	GDSC2	1.07217
Lestaurtinib	1024	DBTRG-05MG	906835	GBM	nervous_system	glioma	1.09532	0.809555	2	0.0453735	0.686575	GDSC2	2.99013
Lestaurtinib	1024	KS-1	907313	GBM	nervous_system	glioma	-0.231507	0.774884	2	0.0768795	-0.133921	GDSC2	0.793337
Lestaurtinib	1024	SF126	909712	GBM	nervous_system	glioma	-0.598702	0.762395	2	0.0774773	-0.360992	GDSC2	0.549525
Lestaurtinib	1024	SK-MG-1	909729	GBM	nervous_system	glioma	0.487112	0.839102	2	0.0587347	0.310466	GDSC2	1.62761
Lestaurtinib	1024	SW1088	909745	GBM	nervous_system	glioma	-0.529453	0.733543	2	0.105594	-0.318169	GDSC2	0.588927
Lestaurtinib	1024	YH-13	909905	GBM	nervous_system	glioma	-0.342141	0.769368	2	0.102437	-0.202337	GDSC2	0.710248
Lestaurtinib	1024	LN-405	910694	GBM	nervous_system	glioma	1.71544	0.91375	2	0.0660302	1.07006	GDSC2	5.55914
Lestaurtinib	1024	AM-38	910933	GBM	nervous_system	glioma	-0.410498	0.77165	2	0.111529	-0.244608	GDSC2	0.66332
Lestaurtinib	1024	CAS-1	910943	GBM	nervous_system	glioma	-0.310436	0.7481	2	0.124064	-0.18273	GDSC2	0.733128
Lestaurtinib	1024	D-247MG	946367	GBM	nervous_system	glioma	2.36404	0.92746	2	0.137981	1.47114	GDSC2	10.6338
Lestaurtinib	1024	D-263MG	946368	GBM	nervous_system	glioma	0.0946495	0.811872	2	0.0582978	0.0677706	GDSC2	1.09927
Lestaurtinib	1024	D-392MG	946370	GBM	nervous_system	glioma	0.832009	0.850984	2	0.0334841	0.523747	GDSC2	2.29793
Lestaurtinib	1024	D-423MG	946372	GBM	nervous_system	glioma	1.68626	0.934774	2	0.132828	1.05201	GDSC2	5.39923
Lestaurtinib	1024	D-566MG	946377	GBM	nervous_system	glioma	0.303382	0.865384	2	0.110441	0.196849	GDSC2	1.35443
Lestaurtinib	1024	M059J	949094	GBM	nervous_system	glioma	0.110385	0.801724	2	0.0539555	0.0775015	GDSC2	1.11671
Lestaurtinib	1024	LN-229	1240169	GBM	nervous_system	glioma	1.70657	0.915521	2	0.0967353	1.06457	GDSC2	5.51003
Lestaurtinib	1024	LNZTA3WT4	1240170	GBM	nervous_system	glioma	-0.744842	0.737479	2	0.104841	-0.451364	GDSC2	0.474809
SB216763	1025	42-MG-BA	687561	GBM	nervous_system	glioma	3.47375	0.93777	10	0.0755757	-1.64298	GDSC2	32.2574
SB216763	1025	A172	687563	GBM	nervous_system	glioma	3.65501	0.933277	10	0.123924	-1.4685	GDSC2	38.6679
SB216763	1025	GB-1	687568	GBM	nervous_system	glioma	6.01624	0.972035	10	0.0744848	0.804292	GDSC2	410.032
SB216763	1025	T98G	687586	GBM	nervous_system	glioma	4.2697	0.963801	10	0.0271447	-0.876833	GDSC2	71.5002
SB216763	1025	YKG-1	687592	GBM	nervous_system	glioma	5.83876	0.984575	10	0.0313712	0.633468	GDSC2	343.355
SB216763	1025	D-542MG	753549	GBM	nervous_system	glioma	6.12406	0.977177	10	0.0626424	0.908078	GDSC2	456.715
SB216763	1025	SNB75	905982	GBM	nervous_system	glioma	6.19392	0.9805	10	0.0774964	0.975323	GDSC2	489.762
SB216763	1025	U251	905983	GBM	nervous_system	glioma	5.26336	0.974855	10	0.0673887	0.0796164	GDSC2	193.13
SB216763	1025	SF295	905985	GBM	nervous_system	glioma	5.81502	0.982911	10	0.0325515	0.610613	GDSC2	335.298
SB216763	1025	SF268	905986	GBM	nervous_system	glioma	4.63791	0.959284	10	0.0700631	-0.522412	GDSC2	103.328
SB216763	1025	Becker	906746	GBM	nervous_system	glioma	5.92362	0.983951	10	0.0517853	0.715142	GDSC2	373.761
SB216763	1025	DBTRG-05MG	906835	GBM	nervous_system	glioma	6.69412	0.955724	10	0.0513234	1.45679	GDSC2	807.644
SB216763	1025	KS-1	907313	GBM	nervous_system	glioma	5.66726	0.977496	10	0.10689	0.468384	GDSC2	289.24
SB216763	1025	SF126	909712	GBM	nervous_system	glioma	4.61852	0.975623	10	0.0259997	-0.541082	GDSC2	101.343
SB216763	1025	SK-MG-1	909729	GBM	nervous_system	glioma	4.34928	0.953122	10	0.0758885	-0.800235	GDSC2	77.4226
SB216763	1025	SW1088	909745	GBM	nervous_system	glioma	6.10903	0.975332	10	0.129668	0.893612	GDSC2	449.902
SB216763	1025	YH-13	909905	GBM	nervous_system	glioma	4.78171	0.964876	10	0.0818902	-0.383997	GDSC2	119.308
SB216763	1025	LN-405	910694	GBM	nervous_system	glioma	6.02914	0.98346	10	0.0710726	0.816716	GDSC2	415.359
SB216763	1025	AM-38	910933	GBM	nervous_system	glioma	5.54874	0.983347	10	0.0965522	0.354301	GDSC2	256.913
SB216763	1025	CAS-1	910943	GBM	nervous_system	glioma	4.58971	0.938808	10	0.122293	-0.568805	GDSC2	98.4662
SB216763	1025	D-247MG	946367	GBM	nervous_system	glioma	5.53525	0.969117	10	0.0786053	0.341317	GDSC2	253.47
SB216763	1025	D-263MG	946368	GBM	nervous_system	glioma	5.88615	0.984198	10	0.0529517	0.679082	GDSC2	360.018
SB216763	1025	D-392MG	946370	GBM	nervous_system	glioma	6.12132	0.979416	10	0.0642355	0.905439	GDSC2	455.465
SB216763	1025	D-423MG	946372	GBM	nervous_system	glioma	5.09981	0.98271	10	0.0262651	-0.0778167	GDSC2	163.99
SB216763	1025	D-566MG	946377	GBM	nervous_system	glioma	3.37663	0.954477	10	0.0788739	-1.73645	GDSC2	29.272
SB216763	1025	M059J	949094	GBM	nervous_system	glioma	5.73062	0.976769	10	0.0671528	0.529377	GDSC2	308.162
SB216763	1025	LN-229	1240169	GBM	nervous_system	glioma	4.69871	0.963088	10	0.0962437	-0.463886	GDSC2	109.806
SB216763	1025	LNZTA3WT4	1240170	GBM	nervous_system	glioma	4.78776	0.971542	10	0.072242	-0.378179	GDSC2	120.032
Tanespimycin	1026	42-MG-BA	687561	GBM	nervous_system	glioma	-1.56252	0.728591	1	0.11662	-0.933083	GDSC2	0.209608
Tanespimycin	1026	A172	687563	GBM	nervous_system	glioma	-1.46528	0.729398	1	0.164217	-0.871839	GDSC2	0.231013
Tanespimycin	1026	GB-1	687568	GBM	nervous_system	glioma	1.59019	0.916357	1	0.0757968	1.05266	GDSC2	4.90466
Tanespimycin	1026	T98G	687586	GBM	nervous_system	glioma	-2.20348	0.654956	1	0.103534	-1.3368	GDSC2	0.110418
Tanespimycin	1026	YKG-1	687592	GBM	nervous_system	glioma	-1.32047	0.745994	1	0.100801	-0.780627	GDSC2	0.26701
Tanespimycin	1026	D-542MG	753549	GBM	nervous_system	glioma	0.293411	0.856246	1	0.0913672	0.235881	GDSC2	1.34099
Tanespimycin	1026	SNB75	905982	GBM	nervous_system	glioma	0.114721	0.849842	1	0.119839	0.123333	GDSC2	1.12156
Tanespimycin	1026	U251	905983	GBM	nervous_system	glioma	-0.540982	0.814703	1	0.103908	-0.289664	GDSC2	0.582176
Tanespimycin	1026	SF295	905985	GBM	nervous_system	glioma	-1.16941	0.75833	1	0.109966	-0.685485	GDSC2	0.310549
Tanespimycin	1026	SF268	905986	GBM	nervous_system	glioma	0.63951	0.892798	1	0.0621534	0.453874	GDSC2	1.89555
Tanespimycin	1026	Becker	906746	GBM	nervous_system	glioma	-0.801283	0.792571	1	0.0805737	-0.453617	GDSC2	0.448753
Tanespimycin	1026	DBTRG-05MG	906835	GBM	nervous_system	glioma	0.406026	0.809787	1	0.0783901	0.306813	GDSC2	1.50084
Tanespimycin	1026	KS-1	907313	GBM	nervous_system	glioma	-3.4068	0.505513	1	0.145766	-2.09471	GDSC2	0.0331471
Tanespimycin	1026	SF126	909712	GBM	nervous_system	glioma	-0.0932017	0.871688	1	0.0723144	-0.00762814	GDSC2	0.91101
Tanespimycin	1026	SK-MG-1	909729	GBM	nervous_system	glioma	-1.44933	0.727704	1	0.125016	-0.861795	GDSC2	0.234726
Tanespimycin	1026	SW1088	909745	GBM	nervous_system	glioma	-0.602404	0.787544	1	0.110426	-0.328352	GDSC2	0.547494
Tanespimycin	1026	YH-13	909905	GBM	nervous_system	glioma	-2.14985	0.653133	1	0.141568	-1.30302	GDSC2	0.116502
Tanespimycin	1026	LN-405	910694	GBM	nervous_system	glioma	0.781171	0.901624	1	0.0529263	0.5431	GDSC2	2.18403
Tanespimycin	1026	AM-38	910933	GBM	nervous_system	glioma	-1.62213	0.717848	1	0.139176	-0.97063	GDSC2	0.197478
Tanespimycin	1026	CAS-1	910943	GBM	nervous_system	glioma	0.528063	0.861055	1	0.131151	0.383678	GDSC2	1.69564
Tanespimycin	1026	D-247MG	946367	GBM	nervous_system	glioma	-2.20858	0.638175	1	0.175686	-1.34001	GDSC2	0.109857
Tanespimycin	1026	D-263MG	946368	GBM	nervous_system	glioma	0.385276	0.884522	1	0.062783	0.293743	GDSC2	1.47002
Tanespimycin	1026	D-392MG	946370	GBM	nervous_system	glioma	0.908427	0.896655	1	0.0643864	0.623252	GDSC2	2.48042
Tanespimycin	1026	D-423MG	946372	GBM	nervous_system	glioma	-0.412946	0.845255	1	0.0296816	-0.209021	GDSC2	0.661698
Tanespimycin	1026	D-566MG	946377	GBM	nervous_system	glioma	-1.96195	0.696151	1	0.110904	-1.18467	GDSC2	0.140584
Tanespimycin	1026	M059J	949094	GBM	nervous_system	glioma	-2.18555	0.644795	1	0.0717825	-1.32551	GDSC2	0.112415
Tanespimycin	1026	LN-229	1240169	GBM	nervous_system	glioma	-0.658859	0.803588	1	0.120396	-0.36391	GDSC2	0.517441
Tanespimycin	1026	LNZTA3WT4	1240170	GBM	nervous_system	glioma	-0.0999066	0.858655	1	0.0935961	-0.0118512	GDSC2	0.904922
Motesanib	1029	42-MG-BA	687561	GBM	nervous_system	glioma	2.71023	0.899168	10	0.105942	-2.44471	GDSC2	15.0327
Motesanib	1029	A172	687563	GBM	nervous_system	glioma	5.64684	0.981385	10	0.0599979	0.146053	GDSC2	283.394
Motesanib	1029	GB-1	687568	GBM	nervous_system	glioma	6.48654	0.978349	10	0.0437629	0.886867	GDSC2	656.252
Motesanib	1029	T98G	687586	GBM	nervous_system	glioma	5.63958	0.986724	10	0.0288877	0.139652	GDSC2	281.345
Motesanib	1029	YKG-1	687592	GBM	nervous_system	glioma	5.83372	0.984521	10	0.0313825	0.310924	GDSC2	341.627
Motesanib	1029	D-542MG	753549	GBM	nervous_system	glioma	6.21491	0.978333	10	0.055083	0.647223	GDSC2	500.151
Motesanib	1029	SNB75	905982	GBM	nervous_system	glioma	6.17406	0.980268	10	0.035856	0.611181	GDSC2	480.13
Motesanib	1029	U251	905983	GBM	nervous_system	glioma	5.93063	0.983799	10	0.031828	0.396427	GDSC2	376.393
Motesanib	1029	SF295	905985	GBM	nervous_system	glioma	5.84584	0.983259	10	0.0333401	0.321616	GDSC2	345.792
Motesanib	1029	SF268	905986	GBM	nervous_system	glioma	5.97245	0.982374	10	0.0381	0.433319	GDSC2	392.467
Motesanib	1029	Becker	906746	GBM	nervous_system	glioma	5.99373	0.984686	10	0.0319804	0.452088	GDSC2	400.906
Motesanib	1029	DBTRG-05MG	906835	GBM	nervous_system	glioma	7.55747	0.968824	10	0.0330556	1.83167	GDSC2	1914.99
Motesanib	1029	KS-1	907313	GBM	nervous_system	glioma	6.06906	0.982522	10	0.0366634	0.518554	GDSC2	432.276
Motesanib	1029	SF126	909712	GBM	nervous_system	glioma	5.36822	0.986417	10	0.0307843	-0.0997498	GDSC2	214.481
Motesanib	1029	SK-MG-1	909729	GBM	nervous_system	glioma	5.98315	0.983363	10	0.0331545	0.442759	GDSC2	396.688
Motesanib	1029	SW1088	909745	GBM	nervous_system	glioma	6.41725	0.97924	10	0.0365184	0.825736	GDSC2	612.319
Motesanib	1029	YH-13	909905	GBM	nervous_system	glioma	5.49316	0.977736	10	0.0250368	0.0104748	GDSC2	243.024
Motesanib	1029	LN-405	910694	GBM	nervous_system	glioma	4.14653	0.946228	10	0.101834	-1.17756	GDSC2	63.2143
Motesanib	1029	AM-38	910933	GBM	nervous_system	glioma	5.70547	0.985108	10	0.0549031	0.197784	GDSC2	300.508
Motesanib	1029	CAS-1	910943	GBM	nervous_system	glioma	5.77862	0.966774	10	0.0283387	0.262318	GDSC2	323.314
Motesanib	1029	D-247MG	946367	GBM	nervous_system	glioma	5.10344	0.960616	10	0.0579782	-0.333345	GDSC2	164.588
Motesanib	1029	D-263MG	946368	GBM	nervous_system	glioma	5.94198	0.984784	10	0.0305858	0.406433	GDSC2	380.686
Motesanib	1029	D-392MG	946370	GBM	nervous_system	glioma	6.29391	0.981422	10	0.0331272	0.716923	GDSC2	541.268
Motesanib	1029	D-423MG	946372	GBM	nervous_system	glioma	5.31203	0.985343	10	0.0575767	-0.149323	GDSC2	202.762
Motesanib	1029	D-566MG	946377	GBM	nervous_system	glioma	5.04408	0.989708	10	0.0267033	-0.385714	GDSC2	155.102
Motesanib	1029	M059J	949094	GBM	nervous_system	glioma	6.11838	0.981691	10	0.0343837	0.562065	GDSC2	454.13
Motesanib	1029	LN-229	1240169	GBM	nervous_system	glioma	6.49507	0.988542	10	0.0235054	0.894385	GDSC2	661.868
Motesanib	1029	LNZTA3WT4	1240170	GBM	nervous_system	glioma	5.62853	0.984231	10	0.0377464	0.129903	GDSC2	278.253
KU-55933	1030	42-MG-BA	687561	GBM	nervous_system	glioma	4.75216	0.97453	10	0.0237629	-0.256381	GDSC2	115.834
KU-55933	1030	A172	687563	GBM	nervous_system	glioma	5.82018	0.983435	10	0.0331982	0.691507	GDSC2	337.033
KU-55933	1030	GB-1	687568	GBM	nervous_system	glioma	5.53774	0.963855	10	0.0445002	0.440838	GDSC2	254.103
KU-55933	1030	T98G	687586	GBM	nervous_system	glioma	4.3412	0.965589	10	0.013833	-0.621113	GDSC2	76.7994
KU-55933	1030	YKG-1	687592	GBM	nervous_system	glioma	5.83876	0.984575	10	0.0313712	0.708001	GDSC2	343.355
KU-55933	1030	D-542MG	753549	GBM	nervous_system	glioma	6.30635	0.97944	10	0.0367126	1.12299	GDSC2	548.042
KU-55933	1030	SNB75	905982	GBM	nervous_system	glioma	5.71356	0.974082	10	0.037194	0.59688	GDSC2	302.948
KU-55933	1030	U251	905983	GBM	nervous_system	glioma	6.03171	0.984854	10	0.0300949	0.879243	GDSC2	416.426
KU-55933	1030	SF295	905985	GBM	nervous_system	glioma	5.84584	0.983259	10	0.0333401	0.714278	GDSC2	345.792
KU-55933	1030	SF268	905986	GBM	nervous_system	glioma	5.71876	0.979268	10	0.0366472	0.601498	GDSC2	304.528
KU-55933	1030	Becker	906746	GBM	nervous_system	glioma	5.38657	0.977086	10	0.0216378	0.306675	GDSC2	218.454
KU-55933	1030	DBTRG-05MG	906835	GBM	nervous_system	glioma	7.50582	0.968157	10	0.0411889	2.18754	GDSC2	1818.6
KU-55933	1030	KS-1	907313	GBM	nervous_system	glioma	5.28683	0.971498	10	0.0772376	0.218153	GDSC2	197.716
KU-55933	1030	SF126	909712	GBM	nervous_system	glioma	4.70207	0.977139	10	0.0217153	-0.300837	GDSC2	110.174
KU-55933	1030	SK-MG-1	909729	GBM	nervous_system	glioma	4.74588	0.963283	10	0.0469575	-0.261951	GDSC2	115.109
KU-55933	1030	SW1088	909745	GBM	nervous_system	glioma	4.74254	0.948147	10	0.035599	-0.264911	GDSC2	114.726
KU-55933	1030	YH-13	909905	GBM	nervous_system	glioma	5.11958	0.971665	10	0.0197548	0.0697103	GDSC2	167.264
KU-55933	1030	LN-405	910694	GBM	nervous_system	glioma	3.54423	0.923707	10	0.073915	-1.32843	GDSC2	34.613
KU-55933	1030	AM-38	910933	GBM	nervous_system	glioma	5.72424	0.985306	10	0.030769	0.606356	GDSC2	306.199
KU-55933	1030	CAS-1	910943	GBM	nervous_system	glioma	6.5598	0.978091	10	0.0370492	1.34793	GDSC2	706.133
KU-55933	1030	D-247MG	946367	GBM	nervous_system	glioma	4.48017	0.944548	10	0.122366	-0.497774	GDSC2	88.2494
KU-55933	1030	D-263MG	946368	GBM	nervous_system	glioma	5.45412	0.978872	10	0.0214444	0.366625	GDSC2	233.72
KU-55933	1030	D-392MG	946370	GBM	nervous_system	glioma	6.30727	0.98157	10	0.038286	1.12381	GDSC2	548.548
KU-55933	1030	D-423MG	946372	GBM	nervous_system	glioma	5.04191	0.981916	10	0.0245412	0.000782142	GDSC2	154.766
KU-55933	1030	D-566MG	946377	GBM	nervous_system	glioma	4.94429	0.988707	10	0.0234199	-0.0858623	GDSC2	140.371
KU-55933	1030	M059J	949094	GBM	nervous_system	glioma	4.719	0.95743	10	0.0150185	-0.285805	GDSC2	112.056
KU-55933	1030	LN-229	1240169	GBM	nervous_system	glioma	6.14511	0.985539	10	0.0285946	0.979886	GDSC2	466.43
KU-55933	1030	LNZTA3WT4	1240170	GBM	nervous_system	glioma	5.22907	0.979076	10	0.0445716	0.166884	GDSC2	186.618
Elesclomol	1031	YKG-1	687592	GBM	nervous_system	glioma	1.52742	0.979729	0.2	0.0273918	1.60663	GDSC2	4.6063
Elesclomol	1031	D-542MG	753549	GBM	nervous_system	glioma	-1.62367	0.835548	0.2	0.0863245	0.0320019	GDSC2	0.197174
Elesclomol	1031	SNB75	905982	GBM	nervous_system	glioma	-0.310156	0.915701	0.2	0.103242	0.688374	GDSC2	0.733333
Elesclomol	1031	SF295	905985	GBM	nervous_system	glioma	-1.97096	0.830339	0.2	0.0716591	-0.141544	GDSC2	0.139323
Elesclomol	1031	SF126	909712	GBM	nervous_system	glioma	-4.85698	0.526523	0.2	0.0596177	-1.58371	GDSC2	0.00777391
Elesclomol	1031	D-247MG	946367	GBM	nervous_system	glioma	-1.96874	0.811653	0.2	0.0689197	-0.140433	GDSC2	0.139633
Elesclomol	1031	D-423MG	946372	GBM	nervous_system	glioma	-3.76354	0.663422	0.2	0.156449	-1.03731	GDSC2	0.0232015
Elesclomol	1031	D-566MG	946377	GBM	nervous_system	glioma	-0.534642	0.954505	0.2	0.0432358	0.576197	GDSC2	0.585879
Afatinib	1032	42-MG-BA	687561	GBM	nervous_system	glioma	1.51765	0.843017	10	0.098995	-0.0519995	GDSC2	4.5615
Afatinib	1032	A172	687563	GBM	nervous_system	glioma	1.4218	0.825372	10	0.104944	-0.116719	GDSC2	4.14457
Afatinib	1032	GB-1	687568	GBM	nervous_system	glioma	3.20436	0.904889	10	0.0776613	1.08689	GDSC2	24.6398
Afatinib	1032	T98G	687586	GBM	nervous_system	glioma	2.65756	0.915036	10	0.105884	0.71768	GDSC2	14.2614
Afatinib	1032	YKG-1	687592	GBM	nervous_system	glioma	3.07615	0.947514	10	0.0579908	1.00032	GDSC2	21.6748
Afatinib	1032	D-542MG	753549	GBM	nervous_system	glioma	2.37401	0.895916	10	0.101309	0.526224	GDSC2	10.7404
Afatinib	1032	SNB75	905982	GBM	nervous_system	glioma	3.63132	0.949381	10	0.0835711	1.37518	GDSC2	37.7626
Afatinib	1032	U251	905983	GBM	nervous_system	glioma	3.11673	0.923793	10	0.0708112	1.02772	GDSC2	22.5726
Afatinib	1032	SF295	905985	GBM	nervous_system	glioma	3.03649	0.943381	10	0.0746769	0.973538	GDSC2	20.8319
Afatinib	1032	SF268	905986	GBM	nervous_system	glioma	1.85709	0.851071	10	0.138152	0.177191	GDSC2	6.40504
Afatinib	1032	Becker	906746	GBM	nervous_system	glioma	2.5269	0.895911	10	0.0981269	0.629459	GDSC2	12.5147
Afatinib	1032	DBTRG-05MG	906835	GBM	nervous_system	glioma	3.7372	0.886687	10	0.0795653	1.44666	GDSC2	41.9801
Afatinib	1032	KS-1	907313	GBM	nervous_system	glioma	2.1687	0.869094	10	0.0887166	0.3876	GDSC2	8.74695
Afatinib	1032	SF126	909712	GBM	nervous_system	glioma	2.97426	0.957912	10	0.114327	0.931524	GDSC2	19.5752
Afatinib	1032	SK-MG-1	909729	GBM	nervous_system	glioma	1.76475	0.846534	10	0.118809	0.114846	GDSC2	5.84012
Afatinib	1032	SW1088	909745	GBM	nervous_system	glioma	2.35692	0.865745	10	0.112366	0.514688	GDSC2	10.5584
Afatinib	1032	YH-13	909905	GBM	nervous_system	glioma	1.90525	0.857006	10	0.109121	0.20971	GDSC2	6.72106
Afatinib	1032	LN-405	910694	GBM	nervous_system	glioma	3.84766	0.947622	10	0.0818667	1.52125	GDSC2	46.8832
Afatinib	1032	AM-38	910933	GBM	nervous_system	glioma	2.61101	0.907703	10	0.135694	0.686248	GDSC2	13.6128
Afatinib	1032	CAS-1	910943	GBM	nervous_system	glioma	2.78501	0.883176	10	0.0958716	0.803738	GDSC2	16.2
Afatinib	1032	D-247MG	946367	GBM	nervous_system	glioma	2.53581	0.905406	10	0.06563	0.635474	GDSC2	12.6266
Afatinib	1032	D-263MG	946368	GBM	nervous_system	glioma	3.05687	0.92299	10	0.0965756	0.9873	GDSC2	21.2609
Afatinib	1032	D-392MG	946370	GBM	nervous_system	glioma	2.75069	0.894001	10	0.103393	0.780566	GDSC2	15.6535
Afatinib	1032	D-423MG	946372	GBM	nervous_system	glioma	2.09029	0.920869	10	0.0304334	0.334651	GDSC2	8.08722
Afatinib	1032	D-566MG	946377	GBM	nervous_system	glioma	2.98871	0.971031	10	0.0290084	0.941274	GDSC2	19.86
Afatinib	1032	M059J	949094	GBM	nervous_system	glioma	1.92859	0.851193	10	0.124346	0.225471	GDSC2	6.87979
Afatinib	1032	LN-229	1240169	GBM	nervous_system	glioma	2.34423	0.884294	10	0.104037	0.506116	GDSC2	10.4252
Afatinib	1032	LNZTA3WT4	1240170	GBM	nervous_system	glioma	1.695	0.817689	10	0.146137	0.0677479	GDSC2	5.44664
Vismodegib	1033	42-MG-BA	687561	GBM	nervous_system	glioma	4.63026	0.972172	10	0.0294366	-0.32549	GDSC2	102.54
Vismodegib	1033	A172	687563	GBM	nervous_system	glioma	4.96184	0.970678	10	0.0715655	0.0121729	GDSC2	142.857
Vismodegib	1033	GB-1	687568	GBM	nervous_system	glioma	5.73839	0.967525	10	0.0674424	0.802955	GDSC2	310.565
Vismodegib	1033	T98G	687586	GBM	nervous_system	glioma	4.23107	0.962801	10	0.0547717	-0.731991	GDSC2	68.7907
Vismodegib	1033	YKG-1	687592	GBM	nervous_system	glioma	4.43216	0.960367	10	0.0667648	-0.527216	GDSC2	84.1128
Vismodegib	1033	D-542MG	753549	GBM	nervous_system	glioma	5.8599	0.973472	10	0.0979212	0.926687	GDSC2	350.689
Vismodegib	1033	SNB75	905982	GBM	nervous_system	glioma	5.25095	0.966056	10	0.0990668	0.306575	GDSC2	190.747
Vismodegib	1033	U251	905983	GBM	nervous_system	glioma	5.54976	0.979154	10	0.048579	0.610865	GDSC2	257.176
Vismodegib	1033	SF295	905985	GBM	nervous_system	glioma	4.0956	0.948118	10	0.113518	-0.869943	GDSC2	60.0753
Vismodegib	1033	SF268	905986	GBM	nervous_system	glioma	5.11089	0.969579	10	0.0350407	0.163957	GDSC2	165.819
Vismodegib	1033	Becker	906746	GBM	nervous_system	glioma	4.89244	0.968393	10	0.0835311	-0.0584961	GDSC2	133.279
Vismodegib	1033	DBTRG-05MG	906835	GBM	nervous_system	glioma	7.7335	0.971001	10	0.0376569	2.83462	GDSC2	2283.59
Vismodegib	1033	KS-1	907313	GBM	nervous_system	glioma	5.13774	0.968762	10	0.0408376	0.191291	GDSC2	170.33
Vismodegib	1033	SF126	909712	GBM	nervous_system	glioma	4.67015	0.976571	10	0.075025	-0.284865	GDSC2	106.714
Vismodegib	1033	SK-MG-1	909729	GBM	nervous_system	glioma	5.95737	0.98308	10	0.0354768	1.02595	GDSC2	386.593
Vismodegib	1033	SW1088	909745	GBM	nervous_system	glioma	5.45737	0.964663	10	0.0940999	0.516783	GDSC2	234.48
Vismodegib	1033	YH-13	909905	GBM	nervous_system	glioma	4.62825	0.961323	10	0.101452	-0.327535	GDSC2	102.334
Vismodegib	1033	LN-405	910694	GBM	nervous_system	glioma	6.1968	0.985168	10	0.0337824	1.26976	GDSC2	491.176
Vismodegib	1033	AM-38	910933	GBM	nervous_system	glioma	5.22749	0.979096	10	0.0357391	0.282685	GDSC2	186.324
Vismodegib	1033	CAS-1	910943	GBM	nervous_system	glioma	4.62644	0.939919	10	0.0639508	-0.329372	GDSC2	102.15
Vismodegib	1033	D-247MG	946367	GBM	nervous_system	glioma	5.56388	0.969615	10	0.0899123	0.625242	GDSC2	260.833
Vismodegib	1033	D-263MG	946368	GBM	nervous_system	glioma	5.4218	0.978411	10	0.0559464	0.480558	GDSC2	226.286
Vismodegib	1033	D-392MG	946370	GBM	nervous_system	glioma	6.15982	0.979881	10	0.0543855	1.23211	GDSC2	473.345
Vismodegib	1033	D-423MG	946372	GBM	nervous_system	glioma	4.73177	0.977047	10	0.0676429	-0.22211	GDSC2	113.497
Vismodegib	1033	D-566MG	946377	GBM	nervous_system	glioma	4.06099	0.974756	10	0.0401959	-0.905186	GDSC2	58.0318
Vismodegib	1033	M059J	949094	GBM	nervous_system	glioma	5.01443	0.964232	10	0.068857	0.065724	GDSC2	150.57
Vismodegib	1033	LN-229	1240169	GBM	nervous_system	glioma	5.94292	0.983471	10	0.056862	1.01123	GDSC2	381.046
Vismodegib	1033	LNZTA3WT4	1240170	GBM	nervous_system	glioma	3.97468	0.950789	10	0.106034	-0.993077	GDSC2	53.2332
Staurosporine	1034	42-MG-BA	687561	GBM	nervous_system	glioma	-6.16916	0.0696145	2	0.0765307	-2.43755	GDSC2	0.00209298
Staurosporine	1034	A172	687563	GBM	nervous_system	glioma	-4.0653	0.249603	2	0.111543	-0.918107	GDSC2	0.0171579
Staurosporine	1034	GB-1	687568	GBM	nervous_system	glioma	-2.03168	0.505687	2	0.142015	0.550598	GDSC2	0.131115
Staurosporine	1034	T98G	687586	GBM	nervous_system	glioma	-4.68017	0.173039	2	0.0962027	-1.36218	GDSC2	0.00927741
Staurosporine	1034	YKG-1	687592	GBM	nervous_system	glioma	-3.8976	0.265989	2	0.0858633	-0.796995	GDSC2	0.0202905
Staurosporine	1034	D-542MG	753549	GBM	nervous_system	glioma	-2.93334	0.396285	2	0.0767691	-0.100595	GDSC2	0.053219
Staurosporine	1034	SNB75	905982	GBM	nervous_system	glioma	-2.67575	0.425413	2	0.0875405	0.0854412	GDSC2	0.0688553
Staurosporine	1034	U251	905983	GBM	nervous_system	glioma	-2.41356	0.455266	2	0.133582	0.2748	GDSC2	0.0894965
Staurosporine	1034	SF295	905985	GBM	nervous_system	glioma	-2.87028	0.394656	2	0.0842479	-0.0550513	GDSC2	0.0566831
Staurosporine	1034	SF268	905986	GBM	nervous_system	glioma	-3.002	0.38042	2	0.0968479	-0.150178	GDSC2	0.0496878
Staurosporine	1034	Becker	906746	GBM	nervous_system	glioma	-2.16325	0.488731	2	0.0777623	0.455574	GDSC2	0.114951
Staurosporine	1034	DBTRG-05MG	906835	GBM	nervous_system	glioma	0.688469	0.746743	2	0.193649	2.51512	GDSC2	1.99067
Staurosporine	1034	KS-1	907313	GBM	nervous_system	glioma	-2.93964	0.389338	2	0.097351	-0.105143	GDSC2	0.0528849
Staurosporine	1034	SF126	909712	GBM	nervous_system	glioma	-4.39631	0.19367	2	0.0868616	-1.15717	GDSC2	0.0123227
Staurosporine	1034	SK-MG-1	909729	GBM	nervous_system	glioma	-4.49894	0.210032	2	0.0744527	-1.23129	GDSC2	0.0111208
Staurosporine	1034	SW1088	909745	GBM	nervous_system	glioma	-4.65035	0.218697	2	0.0769271	-1.34064	GDSC2	0.00955822
Staurosporine	1034	YH-13	909905	GBM	nervous_system	glioma	-6.17872	0.0866892	2	0.0982337	-2.44445	GDSC2	0.00207307
Staurosporine	1034	LN-405	910694	GBM	nervous_system	glioma	-2.36402	0.462435	2	0.083839	0.310573	GDSC2	0.094041
Staurosporine	1034	AM-38	910933	GBM	nervous_system	glioma	-2.2263	0.479517	2	0.109969	0.410037	GDSC2	0.107927
Staurosporine	1034	CAS-1	910943	GBM	nervous_system	glioma	-5.20697	0.180235	2	0.0843896	-1.74264	GDSC2	0.00547824
Staurosporine	1034	D-247MG	946367	GBM	nervous_system	glioma	-5.2244	0.166221	2	0.0794916	-1.75523	GDSC2	0.00538359
Staurosporine	1034	D-263MG	946368	GBM	nervous_system	glioma	-4.58959	0.196335	2	0.0802724	-1.29676	GDSC2	0.010157
Staurosporine	1034	D-392MG	946370	GBM	nervous_system	glioma	-3.94478	0.27876	2	0.0648253	-0.831072	GDSC2	0.0193554
Staurosporine	1034	D-423MG	946372	GBM	nervous_system	glioma	-4.41116	0.193379	2	0.105984	-1.16789	GDSC2	0.0121411
Staurosporine	1034	D-566MG	946377	GBM	nervous_system	glioma	-5.40252	0.085955	2	0.0773685	-1.88387	GDSC2	0.00450519
Staurosporine	1034	M059J	949094	GBM	nervous_system	glioma	-4.25108	0.242268	2	0.100415	-1.05229	GDSC2	0.0142488
Staurosporine	1034	LN-229	1240169	GBM	nervous_system	glioma	-1.45578	0.582691	2	0.109774	0.966515	GDSC2	0.233217
Staurosporine	1034	LNZTA3WT4	1240170	GBM	nervous_system	glioma	-3.62831	0.293371	2	0.0723374	-0.602512	GDSC2	0.026561
PLX-4720	1036	42-MG-BA	687561	GBM	nervous_system	glioma	4.57604	0.97106	10	0.0895457	0.24592	GDSC2	97.1289
PLX-4720	1036	A172	687563	GBM	nervous_system	glioma	5.66204	0.981575	10	0.0477812	0.982183	GDSC2	287.735
PLX-4720	1036	GB-1	687568	GBM	nervous_system	glioma	3.77169	0.911339	10	0.0603528	-0.299394	GDSC2	43.4534
PLX-4720	1036	T98G	687586	GBM	nervous_system	glioma	3.44912	0.936534	10	0.0473587	-0.518081	GDSC2	31.4727
PLX-4720	1036	YKG-1	687592	GBM	nervous_system	glioma	3.8503	0.942638	10	0.0641297	-0.246096	GDSC2	47.0073
PLX-4720	1036	D-542MG	753549	GBM	nervous_system	glioma	2.73422	0.864916	10	0.110201	-1.00275	GDSC2	15.3978
PLX-4720	1036	SNB75	905982	GBM	nervous_system	glioma	3.58259	0.914854	10	0.130403	-0.427596	GDSC2	35.9665
PLX-4720	1036	U251	905983	GBM	nervous_system	glioma	5.23019	0.974306	10	0.08838	0.689406	GDSC2	186.828
PLX-4720	1036	SF295	905985	GBM	nervous_system	glioma	4.30283	0.954372	10	0.0761143	0.0606933	GDSC2	73.9083
PLX-4720	1036	SF268	905986	GBM	nervous_system	glioma	4.99086	0.967222	10	0.0505159	0.527153	GDSC2	147.063
PLX-4720	1036	Becker	906746	GBM	nervous_system	glioma	6.36796	0.988093	10	0.0364335	1.46076	GDSC2	582.866
PLX-4720	1036	DBTRG-05MG	906835	GBM	nervous_system	glioma	3.09095	0.831831	10	0.0561457	-0.760905	GDSC2	21.998
PLX-4720	1036	KS-1	907313	GBM	nervous_system	glioma	5.92841	0.980899	10	0.0759712	1.16277	GDSC2	375.558
PLX-4720	1036	SF126	909712	GBM	nervous_system	glioma	3.62875	0.949156	10	0.0937948	-0.396297	GDSC2	37.6659
PLX-4720	1036	SK-MG-1	909729	GBM	nervous_system	glioma	6.07071	0.984288	10	0.0360485	1.25924	GDSC2	432.989
PLX-4720	1036	SW1088	909745	GBM	nervous_system	glioma	3.77083	0.914826	10	0.0817411	-0.299979	GDSC2	43.4159
PLX-4720	1036	YH-13	909905	GBM	nervous_system	glioma	3.92363	0.940504	10	0.0786694	-0.196382	GDSC2	50.5839
PLX-4720	1036	LN-405	910694	GBM	nervous_system	glioma	5.46515	0.976222	10	0.0781114	0.848702	GDSC2	236.312
PLX-4720	1036	AM-38	910933	GBM	nervous_system	glioma	2.8899	0.903529	10	0.144807	-0.897206	GDSC2	17.9916
PLX-4720	1036	CAS-1	910943	GBM	nervous_system	glioma	5.88663	0.968614	10	0.0667756	1.13445	GDSC2	360.191
PLX-4720	1036	D-247MG	946367	GBM	nervous_system	glioma	3.59432	0.911907	10	0.0868733	-0.41964	GDSC2	36.3911
PLX-4720	1036	D-263MG	946368	GBM	nervous_system	glioma	4.44845	0.959225	10	0.0643526	0.159418	GDSC2	85.494
PLX-4720	1036	D-392MG	946370	GBM	nervous_system	glioma	4.63381	0.951395	10	0.0729645	0.285086	GDSC2	102.905
PLX-4720	1036	D-423MG	946372	GBM	nervous_system	glioma	3.07785	0.9245	10	0.0774309	-0.769786	GDSC2	21.7117
PLX-4720	1036	D-566MG	946377	GBM	nervous_system	glioma	2.43705	0.905542	10	0.0555201	-1.20422	GDSC2	11.4393
PLX-4720	1036	M059J	949094	GBM	nervous_system	glioma	4.12118	0.939997	10	0.0917508	-0.0624539	GDSC2	61.6319
PLX-4720	1036	LN-229	1240169	GBM	nervous_system	glioma	5.81505	0.982019	10	0.0491188	1.08592	GDSC2	335.31
BX795	1037	YKG-1	687592	GBM	nervous_system	glioma	2.55507	0.878317	10	0.062653	-0.10387	GDSC2	12.8721
BX795	1037	D-542MG	753549	GBM	nervous_system	glioma	3.71444	0.915562	10	0.0392388	0.810429	GDSC2	41.0355
BX795	1037	SNB75	905982	GBM	nervous_system	glioma	3.12722	0.892763	10	0.0994781	0.347341	GDSC2	22.8105
BX795	1037	SF295	905985	GBM	nervous_system	glioma	2.68527	0.883143	10	0.0709261	-0.00118461	GDSC2	14.6622
BX795	1037	SF126	909712	GBM	nervous_system	glioma	1.04741	0.766274	10	0.169306	-1.29283	GDSC2	2.85026
BX795	1037	D-247MG	946367	GBM	nervous_system	glioma	2.1548	0.827609	10	0.0637221	-0.419522	GDSC2	8.62619
BX795	1037	D-423MG	946372	GBM	nervous_system	glioma	2.35853	0.881368	10	0.0908808	-0.258861	GDSC2	10.5754
BX795	1037	D-566MG	946377	GBM	nervous_system	glioma	1.62009	0.838933	10	0.0509725	-0.841205	GDSC2	5.05354
NU7441	1038	42-MG-BA	687561	GBM	nervous_system	glioma	1.6835	0.822575	10	0.0598397	-1.07845	GDSC2	5.38439
NU7441	1038	A172	687563	GBM	nervous_system	glioma	2.5918	0.878372	10	0.0484949	-0.402525	GDSC2	13.3538
NU7441	1038	GB-1	687568	GBM	nervous_system	glioma	5.24654	0.957842	10	0.0449992	1.57304	GDSC2	189.909
NU7441	1038	T98G	687586	GBM	nervous_system	glioma	3.69161	0.946009	10	0.042726	0.415914	GDSC2	40.1094
NU7441	1038	YKG-1	687592	GBM	nervous_system	glioma	2.90689	0.899651	10	0.0862103	-0.168045	GDSC2	18.2999
NU7441	1038	D-542MG	753549	GBM	nervous_system	glioma	3.30749	0.896777	10	0.0966217	0.130064	GDSC2	27.3164
NU7441	1038	SNB75	905982	GBM	nervous_system	glioma	2.38768	0.847818	10	0.152174	-0.554424	GDSC2	10.8882
NU7441	1038	U251	905983	GBM	nervous_system	glioma	4.46646	0.958143	10	0.0453668	0.992533	GDSC2	87.0484
NU7441	1038	SF295	905985	GBM	nervous_system	glioma	2.97484	0.900062	10	0.0908668	-0.117483	GDSC2	19.5865
NU7441	1038	SF268	905986	GBM	nervous_system	glioma	4.25203	0.948644	10	0.0266004	0.832958	GDSC2	70.2478
NU7441	1038	Becker	906746	GBM	nervous_system	glioma	3.14639	0.908779	10	0.0254848	0.010182	GDSC2	23.252
NU7441	1038	DBTRG-05MG	906835	GBM	nervous_system	glioma	6.36935	0.949586	10	0.0281654	2.40859	GDSC2	583.676
NU7441	1038	KS-1	907313	GBM	nervous_system	glioma	3.52702	0.919885	10	0.0957555	0.293432	GDSC2	34.0225
NU7441	1038	SF126	909712	GBM	nervous_system	glioma	1.5181	0.813272	10	0.113938	-1.20154	GDSC2	4.56354
NU7441	1038	SK-MG-1	909729	GBM	nervous_system	glioma	3.23262	0.9102	10	0.049252	0.0743498	GDSC2	25.346
NU7441	1038	SW1088	909745	GBM	nervous_system	glioma	2.53049	0.848621	10	0.0909682	-0.448154	GDSC2	12.5596
NU7441	1038	YH-13	909905	GBM	nervous_system	glioma	3.38392	0.91857	10	0.0958852	0.186942	GDSC2	29.4862
NU7441	1038	LN-405	910694	GBM	nervous_system	glioma	2.36359	0.857557	10	0.0646228	-0.57235	GDSC2	10.6291
NU7441	1038	AM-38	910933	GBM	nervous_system	glioma	2.86407	0.902066	10	0.0437603	-0.199917	GDSC2	17.5327
NU7441	1038	CAS-1	910943	GBM	nervous_system	glioma	3.97702	0.917462	10	0.0830888	0.628304	GDSC2	53.3576
NU7441	1038	D-247MG	946367	GBM	nervous_system	glioma	1.91501	0.809452	10	0.0747969	-0.906171	GDSC2	6.78701
NU7441	1038	D-263MG	946368	GBM	nervous_system	glioma	3.05644	0.905659	10	0.117498	-0.056758	GDSC2	21.2518
NU7441	1038	D-392MG	946370	GBM	nervous_system	glioma	4.95171	0.959361	10	0.0268839	1.35363	GDSC2	141.416
NU7441	1038	D-423MG	946372	GBM	nervous_system	glioma	2.00973	0.855105	10	0.0693814	-0.835687	GDSC2	7.46127
NU7441	1038	D-566MG	946377	GBM	nervous_system	glioma	1.71757	0.848048	10	0.0838562	-1.0531	GDSC2	5.571
NU7441	1038	M059J	949094	GBM	nervous_system	glioma	2.83478	0.881138	10	0.0513338	-0.221711	GDSC2	17.0266
NU7441	1038	LN-229	1240169	GBM	nervous_system	glioma	5.61245	0.979466	10	0.0266254	1.84534	GDSC2	273.814
NU7441	1038	LNZTA3WT4	1240170	GBM	nervous_system	glioma	5.53915	0.983195	10	0.0259397	1.79079	GDSC2	254.461
SL0101	1039	YKG-1	687592	GBM	nervous_system	glioma	4.51604	0.96247	10	0.0541629	-0.265764	GDSC2	91.4728
SL0101	1039	D-542MG	753549	GBM	nervous_system	glioma	5.31989	0.964069	10	0.0590611	0.705782	GDSC2	204.361
SL0101	1039	SNB75	905982	GBM	nervous_system	glioma	4.59797	0.950784	10	0.0984259	-0.166743	GDSC2	99.2825
SL0101	1039	SF295	905985	GBM	nervous_system	glioma	4.56955	0.961428	10	0.0344899	-0.201094	GDSC2	96.5005
SL0101	1039	SF126	909712	GBM	nervous_system	glioma	3.53788	0.945767	10	0.0476348	-1.44799	GDSC2	34.394
SL0101	1039	D-247MG	946367	GBM	nervous_system	glioma	5.12877	0.961169	10	0.0229724	0.4748	GDSC2	168.81
SL0101	1039	D-423MG	946372	GBM	nervous_system	glioma	5.14722	0.983334	10	0.0831501	0.497098	GDSC2	171.953
SL0101	1039	D-566MG	946377	GBM	nervous_system	glioma	4.57452	0.984117	10	0.0542459	-0.195082	GDSC2	96.9817
Doramapimod	1042	42-MG-BA	687561	GBM	nervous_system	glioma	4.73664	0.97424	10	0.0881489	-0.170358	GDSC2	114.05
Doramapimod	1042	A172	687563	GBM	nervous_system	glioma	5.63898	0.981287	10	0.0531497	0.589015	GDSC2	281.177
Doramapimod	1042	GB-1	687568	GBM	nervous_system	glioma	6.42123	0.977561	10	0.0716772	1.24732	GDSC2	614.758
Doramapimod	1042	T98G	687586	GBM	nervous_system	glioma	5.59568	0.986279	10	0.0309633	0.552572	GDSC2	269.261
Doramapimod	1042	YKG-1	687592	GBM	nervous_system	glioma	4.09864	0.950916	10	0.0712055	-0.707269	GDSC2	60.2581
Doramapimod	1042	D-542MG	753549	GBM	nervous_system	glioma	4.45942	0.942591	10	0.112471	-0.40365	GDSC2	86.4375
Doramapimod	1042	SNB75	905982	GBM	nervous_system	glioma	5.24037	0.965848	10	0.0392108	0.253556	GDSC2	188.739
Doramapimod	1042	U251	905983	GBM	nervous_system	glioma	5.9672	0.984188	10	0.0690895	0.865225	GDSC2	390.41
Doramapimod	1042	SF295	905985	GBM	nervous_system	glioma	3.53491	0.927323	10	0.0462354	-1.18168	GDSC2	34.292
Doramapimod	1042	SF268	905986	GBM	nervous_system	glioma	5.08709	0.969125	10	0.0277176	0.124569	GDSC2	161.918
Doramapimod	1042	Becker	906746	GBM	nervous_system	glioma	6.01496	0.984902	10	0.0300909	0.905417	GDSC2	409.509
Doramapimod	1042	DBTRG-05MG	906835	GBM	nervous_system	glioma	7.37306	0.966378	10	0.0359026	2.04833	GDSC2	1592.5
Doramapimod	1042	KS-1	907313	GBM	nervous_system	glioma	5.1459	0.968918	10	0.0199311	0.174055	GDSC2	171.725
Doramapimod	1042	SF126	909712	GBM	nervous_system	glioma	3.77906	0.954359	10	0.166268	-0.976212	GDSC2	43.7748
Doramapimod	1042	SK-MG-1	909729	GBM	nervous_system	glioma	5.36931	0.975246	10	0.0452217	0.362073	GDSC2	214.715
Doramapimod	1042	SW1088	909745	GBM	nervous_system	glioma	5.70932	0.969219	10	0.0596222	0.648209	GDSC2	301.667
Doramapimod	1042	YH-13	909905	GBM	nervous_system	glioma	5.82442	0.982069	10	0.0710881	0.745066	GDSC2	338.463
Doramapimod	1042	LN-405	910694	GBM	nervous_system	glioma	6.14393	0.984648	10	0.0270386	1.01395	GDSC2	465.881
Doramapimod	1042	AM-38	910933	GBM	nervous_system	glioma	5.63559	0.984346	10	0.0539935	0.586156	GDSC2	280.224
Doramapimod	1042	CAS-1	910943	GBM	nervous_system	glioma	6.49753	0.977344	10	0.0949661	1.31153	GDSC2	663.503
Doramapimod	1042	D-247MG	946367	GBM	nervous_system	glioma	6.19762	0.978889	10	0.0458639	1.05914	GDSC2	491.578
Doramapimod	1042	D-263MG	946368	GBM	nervous_system	glioma	5.11526	0.973544	10	0.0722351	0.148274	GDSC2	166.544
Doramapimod	1042	D-392MG	946370	GBM	nervous_system	glioma	6.19218	0.980264	10	0.0437043	1.05456	GDSC2	488.91
Doramapimod	1042	D-423MG	946372	GBM	nervous_system	glioma	3.37893	0.938383	10	0.0953577	-1.31294	GDSC2	29.3394
Doramapimod	1042	D-566MG	946377	GBM	nervous_system	glioma	3.51841	0.959579	10	0.0499596	-1.19556	GDSC2	33.7309
Doramapimod	1042	M059J	949094	GBM	nervous_system	glioma	6.02249	0.980576	10	0.0557323	0.911758	GDSC2	412.606
Doramapimod	1042	LN-229	1240169	GBM	nervous_system	glioma	5.75383	0.981281	10	0.0810055	0.685662	GDSC2	315.396
Doramapimod	1042	LNZTA3WT4	1240170	GBM	nervous_system	glioma	4.89851	0.973641	10	0.0644126	-0.0341315	GDSC2	134.09
JNK Inhibitor VIII	1043	42-MG-BA	687561	GBM	nervous_system	glioma	5.33276	0.983405	10	0.0731509	0.24538	GDSC2	207.009
JNK Inhibitor VIII	1043	A172	687563	GBM	nervous_system	glioma	5.20318	0.974982	10	0.0374725	0.110561	GDSC2	181.85
JNK Inhibitor VIII	1043	GB-1	687568	GBM	nervous_system	glioma	6.34192	0.976568	10	0.0413688	1.29534	GDSC2	567.887
JNK Inhibitor VIII	1043	T98G	687586	GBM	nervous_system	glioma	5.61492	0.986476	10	0.0401014	0.538946	GDSC2	274.492
JNK Inhibitor VIII	1043	YKG-1	687592	GBM	nervous_system	glioma	3.44781	0.926678	10	0.100159	-1.71578	GDSC2	31.4315
JNK Inhibitor VIII	1043	D-542MG	753549	GBM	nervous_system	glioma	4.92291	0.955282	10	0.0824316	-0.181046	GDSC2	137.402
JNK Inhibitor VIII	1043	SNB75	905982	GBM	nervous_system	glioma	4.00736	0.931954	10	0.104424	-1.13361	GDSC2	55.0015
JNK Inhibitor VIII	1043	U251	905983	GBM	nervous_system	glioma	5.02924	0.970734	10	0.0429802	-0.0704166	GDSC2	152.816
JNK Inhibitor VIII	1043	SF295	905985	GBM	nervous_system	glioma	4.77608	0.966194	10	0.0656681	-0.33381	GDSC2	118.638
JNK Inhibitor VIII	1043	SF268	905986	GBM	nervous_system	glioma	5.5024	0.976213	10	0.0615339	0.421871	GDSC2	245.279
JNK Inhibitor VIII	1043	Becker	906746	GBM	nervous_system	glioma	5.61369	0.980275	10	0.044357	0.537661	GDSC2	274.153
JNK Inhibitor VIII	1043	DBTRG-05MG	906835	GBM	nervous_system	glioma	7.10781	0.96254	10	0.0539966	2.09219	GDSC2	1221.47
JNK Inhibitor VIII	1043	KS-1	907313	GBM	nervous_system	glioma	5.15543	0.969099	10	0.0367598	0.0608745	GDSC2	173.37
JNK Inhibitor VIII	1043	SF126	909712	GBM	nervous_system	glioma	5.1515	0.983887	10	0.112665	0.0567905	GDSC2	172.691
JNK Inhibitor VIII	1043	SK-MG-1	909729	GBM	nervous_system	glioma	5.2909	0.973973	10	0.0609826	0.201829	GDSC2	198.523
JNK Inhibitor VIII	1043	SW1088	909745	GBM	nervous_system	glioma	5.78812	0.970526	10	0.0824736	0.719149	GDSC2	326.4
JNK Inhibitor VIII	1043	YH-13	909905	GBM	nervous_system	glioma	5.57028	0.978826	10	0.0388234	0.492499	GDSC2	262.507
JNK Inhibitor VIII	1043	LN-405	910694	GBM	nervous_system	glioma	5.81452	0.980996	10	0.0458261	0.746619	GDSC2	335.132
JNK Inhibitor VIII	1043	AM-38	910933	GBM	nervous_system	glioma	5.68011	0.984835	10	0.0802525	0.606774	GDSC2	292.983
JNK Inhibitor VIII	1043	CAS-1	910943	GBM	nervous_system	glioma	6.29629	0.97476	10	0.06245	1.24786	GDSC2	542.554
JNK Inhibitor VIII	1043	D-247MG	946367	GBM	nervous_system	glioma	5.25621	0.963844	10	0.0565176	0.165735	GDSC2	191.754
JNK Inhibitor VIII	1043	D-263MG	946368	GBM	nervous_system	glioma	5.77121	0.982922	10	0.0543107	0.701556	GDSC2	320.927
JNK Inhibitor VIII	1043	D-392MG	946370	GBM	nervous_system	glioma	6.22834	0.980683	10	0.048997	1.17717	GDSC2	506.916
JNK Inhibitor VIII	1043	D-423MG	946372	GBM	nervous_system	glioma	3.45715	0.941621	10	0.102875	-1.70606	GDSC2	31.7266
JNK Inhibitor VIII	1043	D-566MG	946377	GBM	nervous_system	glioma	4.04664	0.974433	10	0.0971059	-1.09274	GDSC2	57.2049
JNK Inhibitor VIII	1043	M059J	949094	GBM	nervous_system	glioma	5.67069	0.975904	10	0.0263016	0.596966	GDSC2	290.234
JNK Inhibitor VIII	1043	LN-229	1240169	GBM	nervous_system	glioma	4.62994	0.961461	10	0.0253018	-0.485854	GDSC2	102.508
JNK Inhibitor VIII	1043	LNZTA3WT4	1240170	GBM	nervous_system	glioma	5.42218	0.981741	10	0.119941	0.338408	GDSC2	226.371
Wee1 Inhibitor	1046	42-MG-BA	687561	GBM	nervous_system	glioma	2.95454	0.913145	10	0.0743832	0.623413	GDSC2	19.1929
Wee1 Inhibitor	1046	A172	687563	GBM	nervous_system	glioma	2.17553	0.849539	10	0.103119	0.116868	GDSC2	8.80689
Wee1 Inhibitor	1046	GB-1	687568	GBM	nervous_system	glioma	2.56656	0.847159	10	0.064273	0.371132	GDSC2	13.021
Wee1 Inhibitor	1046	T98G	687586	GBM	nervous_system	glioma	1.93856	0.844051	10	0.0896053	-0.0372232	GDSC2	6.94874
Wee1 Inhibitor	1046	YKG-1	687592	GBM	nervous_system	glioma	1.40782	0.78743	10	0.074634	-0.382336	GDSC2	4.08703
Wee1 Inhibitor	1046	D-542MG	753549	GBM	nervous_system	glioma	2.79849	0.868814	10	0.0734081	0.521943	GDSC2	16.4198
Wee1 Inhibitor	1046	SNB75	905982	GBM	nervous_system	glioma	2.67325	0.866545	10	0.0654889	0.440507	GDSC2	14.487
Wee1 Inhibitor	1046	U251	905983	GBM	nervous_system	glioma	3.55591	0.927347	10	0.0738256	1.01445	GDSC2	35.0195
Wee1 Inhibitor	1046	SF295	905985	GBM	nervous_system	glioma	1.25775	0.770353	10	0.081688	-0.479915	GDSC2	3.51751
Wee1 Inhibitor	1046	SF268	905986	GBM	nervous_system	glioma	3.04466	0.898445	10	0.0361441	0.682013	GDSC2	21.0029
Wee1 Inhibitor	1046	Becker	906746	GBM	nervous_system	glioma	2.66477	0.881475	10	0.0611903	0.434994	GDSC2	14.3647
Wee1 Inhibitor	1046	DBTRG-05MG	906835	GBM	nervous_system	glioma	5.49298	0.928959	10	0.0566048	2.27403	GDSC2	242.981
Wee1 Inhibitor	1046	KS-1	907313	GBM	nervous_system	glioma	6.07208	0.982555	10	0.0333398	2.65058	GDSC2	433.583
Wee1 Inhibitor	1046	SF126	909712	GBM	nervous_system	glioma	0.928237	0.753565	10	0.104958	-0.694182	GDSC2	2.53004
Wee1 Inhibitor	1046	SK-MG-1	909729	GBM	nervous_system	glioma	2.04641	0.835265	10	0.106368	0.0329072	GDSC2	7.74008
Wee1 Inhibitor	1046	SW1088	909745	GBM	nervous_system	glioma	2.21078	0.826701	10	0.112438	0.139786	GDSC2	9.12282
Wee1 Inhibitor	1046	YH-13	909905	GBM	nervous_system	glioma	2.58691	0.874698	10	0.0713722	0.384366	GDSC2	13.2887
Wee1 Inhibitor	1046	LN-405	910694	GBM	nervous_system	glioma	5.2244	0.972294	10	0.0401191	2.09938	GDSC2	185.749
Wee1 Inhibitor	1046	AM-38	910933	GBM	nervous_system	glioma	2.00436	0.843524	10	0.0479553	0.00556546	GDSC2	7.42137
Wee1 Inhibitor	1046	CAS-1	910943	GBM	nervous_system	glioma	3.34807	0.889386	10	0.0603146	0.879305	GDSC2	28.4478
Wee1 Inhibitor	1046	D-247MG	946367	GBM	nervous_system	glioma	4.23547	0.936791	10	0.0384125	1.45633	GDSC2	69.0942
Wee1 Inhibitor	1046	D-263MG	946368	GBM	nervous_system	glioma	1.9886	0.835304	10	0.106924	-0.00468355	GDSC2	7.30531
Wee1 Inhibitor	1046	D-392MG	946370	GBM	nervous_system	glioma	3.82903	0.924724	10	0.0700844	1.19205	GDSC2	46.0177
Wee1 Inhibitor	1046	D-423MG	946372	GBM	nervous_system	glioma	0.426292	0.696367	10	0.0450171	-1.02057	GDSC2	1.53157
Wee1 Inhibitor	1046	D-566MG	946377	GBM	nervous_system	glioma	0.822948	0.754292	10	0.113588	-0.762646	GDSC2	2.2772
Wee1 Inhibitor	1046	M059J	949094	GBM	nervous_system	glioma	2.25942	0.843582	10	0.0731036	0.171418	GDSC2	9.57758
Wee1 Inhibitor	1046	LN-229	1240169	GBM	nervous_system	glioma	2.25703	0.852318	10	0.0760689	0.169858	GDSC2	9.55463
Nutlin-3a (-)	1047	42-MG-BA	687561	GBM	nervous_system	glioma	5.52647	0.986083	10	0.0362176	0.617112	GDSC2	251.255
Nutlin-3a (-)	1047	A172	687563	GBM	nervous_system	glioma	1.91022	0.834002	10	0.051655	-1.40173	GDSC2	6.75461
Nutlin-3a (-)	1047	GB-1	687568	GBM	nervous_system	glioma	6.3585	0.97745	10	0.0765762	1.08161	GDSC2	577.377
Nutlin-3a (-)	1047	T98G	687586	GBM	nervous_system	glioma	4.61561	0.972592	10	0.0855365	0.10861	GDSC2	101.05
Nutlin-3a (-)	1047	YKG-1	687592	GBM	nervous_system	glioma	4.11353	0.951377	10	0.0449574	-0.171689	GDSC2	61.1621
Nutlin-3a (-)	1047	D-542MG	753549	GBM	nervous_system	glioma	5.59217	0.969143	10	0.0768193	0.653795	GDSC2	268.319
Nutlin-3a (-)	1047	SNB75	905982	GBM	nervous_system	glioma	4.75757	0.955005	10	0.106084	0.187863	GDSC2	116.463
Nutlin-3a (-)	1047	U251	905983	GBM	nervous_system	glioma	5.82452	0.983138	10	0.0887712	0.783506	GDSC2	338.499
Nutlin-3a (-)	1047	SF295	905985	GBM	nervous_system	glioma	5.50125	0.978943	10	0.0836784	0.603036	GDSC2	244.999
Nutlin-3a (-)	1047	SF268	905986	GBM	nervous_system	glioma	6.49279	0.987783	10	0.0505214	1.15658	GDSC2	660.363
Nutlin-3a (-)	1047	Becker	906746	GBM	nervous_system	glioma	5.12398	0.97361	10	0.0661539	0.392414	GDSC2	168.002
Nutlin-3a (-)	1047	DBTRG-05MG	906835	GBM	nervous_system	glioma	5.34468	0.926758	10	0.047983	0.515625	GDSC2	209.491
Nutlin-3a (-)	1047	KS-1	907313	GBM	nervous_system	glioma	2.20198	0.847284	10	0.072223	-1.23885	GDSC2	9.04289
Nutlin-3a (-)	1047	SF126	909712	GBM	nervous_system	glioma	4.2598	0.967989	10	0.128696	-0.0900283	GDSC2	70.796
Nutlin-3a (-)	1047	SK-MG-1	909729	GBM	nervous_system	glioma	5.92837	0.983274	10	0.0691093	0.841484	GDSC2	375.543
Nutlin-3a (-)	1047	SW1088	909745	GBM	nervous_system	glioma	6.44782	0.980187	10	0.0377132	1.13148	GDSC2	631.325
Nutlin-3a (-)	1047	YH-13	909905	GBM	nervous_system	glioma	5.70457	0.981186	10	0.0771988	0.71654	GDSC2	300.235
Nutlin-3a (-)	1047	LN-405	910694	GBM	nervous_system	glioma	6.04982	0.984169	10	0.0601419	0.909287	GDSC2	424.039
Nutlin-3a (-)	1047	AM-38	910933	GBM	nervous_system	glioma	3.79172	0.946325	10	0.0808189	-0.351346	GDSC2	44.3325
Nutlin-3a (-)	1047	CAS-1	910943	GBM	nervous_system	glioma	5.5914	0.964395	10	0.052362	0.653362	GDSC2	268.111
Nutlin-3a (-)	1047	D-247MG	946367	GBM	nervous_system	glioma	2.00546	0.816438	10	0.054831	-1.34856	GDSC2	7.42955
Nutlin-3a (-)	1047	D-263MG	946368	GBM	nervous_system	glioma	6.02758	0.986075	10	0.0414971	0.896867	GDSC2	414.71
Nutlin-3a (-)	1047	D-392MG	946370	GBM	nervous_system	glioma	2.48022	0.857809	10	0.0729486	-1.08352	GDSC2	11.9438
Nutlin-3a (-)	1047	D-423MG	946372	GBM	nervous_system	glioma	4.76606	0.97764	10	0.0307802	0.192598	GDSC2	117.455
Nutlin-3a (-)	1047	D-566MG	946377	GBM	nervous_system	glioma	4.13882	0.976445	10	0.126836	-0.157569	GDSC2	62.7288
Nutlin-3a (-)	1047	M059J	949094	GBM	nervous_system	glioma	6.08821	0.981901	10	0.0802018	0.930719	GDSC2	440.634
Nutlin-3a (-)	1047	LN-229	1240169	GBM	nervous_system	glioma	6.02594	0.984822	10	0.0826691	0.895954	GDSC2	414.032
Nutlin-3a (-)	1047	LNZTA3WT4	1240170	GBM	nervous_system	glioma	4.07606	0.953962	10	0.0625501	-0.192606	GDSC2	58.9128
Mirin	1048	42-MG-BA	687561	GBM	nervous_system	glioma	3.97904	0.821951	100	0.0945777	-0.679082	GDSC2	53.4658
Mirin	1048	A172	687563	GBM	nervous_system	glioma	4.49621	0.85088	100	0.137801	-0.242128	GDSC2	89.6762
Mirin	1048	GB-1	687568	GBM	nervous_system	glioma	6.0053	0.908372	100	0.0722704	1.03291	GDSC2	405.572
Mirin	1048	T98G	687586	GBM	nervous_system	glioma	5.51478	0.925971	100	0.0947013	0.618465	GDSC2	248.335
Mirin	1048	YKG-1	687592	GBM	nervous_system	glioma	4.60073	0.860784	100	0.0994481	-0.153819	GDSC2	99.5565
Mirin	1048	D-542MG	753549	GBM	nervous_system	glioma	4.39411	0.821295	100	0.113381	-0.328388	GDSC2	80.9727
Mirin	1048	SNB75	905982	GBM	nervous_system	glioma	4.88882	0.861024	100	0.0946108	0.0895934	GDSC2	132.797
Mirin	1048	U251	905983	GBM	nervous_system	glioma	5.57394	0.914453	100	0.103109	0.668453	GDSC2	263.47
Mirin	1048	SF295	905985	GBM	nervous_system	glioma	5.88499	0.929322	100	0.0942359	0.931256	GDSC2	359.598
Mirin	1048	SF268	905986	GBM	nervous_system	glioma	6.32771	0.941297	100	0.0496326	1.30532	GDSC2	559.875
Mirin	1048	Becker	906746	GBM	nervous_system	glioma	5.43041	0.907826	100	0.0995038	0.54718	GDSC2	228.242
Mirin	1048	DBTRG-05MG	906835	GBM	nervous_system	glioma	7.56867	0.922518	100	0.0987729	2.35381	GDSC2	1936.57
Mirin	1048	KS-1	907313	GBM	nervous_system	glioma	4.21141	0.820266	100	0.0966865	-0.482756	GDSC2	67.4514
Mirin	1048	SF126	909712	GBM	nervous_system	glioma	3.7332	0.804949	100	0.101356	-0.886793	GDSC2	41.8128
Mirin	1048	SK-MG-1	909729	GBM	nervous_system	glioma	4.59809	0.853744	100	0.180071	-0.156045	GDSC2	99.2947
Mirin	1048	SW1088	909745	GBM	nervous_system	glioma	6.79451	0.940882	100	0.0639012	1.69971	GDSC2	892.93
Mirin	1048	YH-13	909905	GBM	nervous_system	glioma	4.42572	0.842295	100	0.0897027	-0.30168	GDSC2	83.5731
Mirin	1048	LN-405	910694	GBM	nervous_system	glioma	6.58176	0.950329	100	0.0553746	1.51996	GDSC2	721.811
Mirin	1048	AM-38	910933	GBM	nervous_system	glioma	5.35814	0.912512	100	0.153171	0.486125	GDSC2	212.33
Mirin	1048	CAS-1	910943	GBM	nervous_system	glioma	5.77389	0.895419	100	0.0468669	0.837388	GDSC2	321.786
Mirin	1048	D-247MG	946367	GBM	nervous_system	glioma	4.81065	0.852207	100	0.0907201	0.0235495	GDSC2	122.812
Mirin	1048	D-263MG	946368	GBM	nervous_system	glioma	7.30697	0.971542	100	0.0605329	2.1327	GDSC2	1490.66
Mirin	1048	D-392MG	946370	GBM	nervous_system	glioma	5.39959	0.890666	100	0.118625	0.521147	GDSC2	221.317
Mirin	1048	D-423MG	946372	GBM	nervous_system	glioma	3.40088	0.770714	100	0.0477648	-1.16757	GDSC2	29.9906
Mirin	1048	D-566MG	946377	GBM	nervous_system	glioma	3.68992	0.815995	100	0.0636225	-0.923365	GDSC2	40.0415
Mirin	1048	M059J	949094	GBM	nervous_system	glioma	4.83774	0.862497	100	0.0718784	0.0464373	GDSC2	126.184
Mirin	1048	LN-229	1240169	GBM	nervous_system	glioma	5.93484	0.929506	100	0.0969985	0.973377	GDSC2	377.979
PD173074	1049	42-MG-BA	687561	GBM	nervous_system	glioma	2.61863	0.913253	10	0.0778774	-0.814448	GDSC2	13.717
PD173074	1049	A172	687563	GBM	nervous_system	glioma	1.43335	0.826245	10	0.103646	-1.6578	GDSC2	4.19271
PD173074	1049	GB-1	687568	GBM	nervous_system	glioma	4.90545	0.958625	10	0.0795399	0.812664	GDSC2	135.024
PD173074	1049	T98G	687586	GBM	nervous_system	glioma	3.84977	0.960526	10	0.067377	0.0615282	GDSC2	46.9822
PD173074	1049	YKG-1	687592	GBM	nervous_system	glioma	3.756	0.939192	10	0.076857	-0.00518729	GDSC2	42.7772
PD173074	1049	D-542MG	753549	GBM	nervous_system	glioma	3.86544	0.921775	10	0.0689925	0.0726809	GDSC2	47.7245
PD173074	1049	SNB75	905982	GBM	nervous_system	glioma	3.00143	0.885929	10	0.0613725	-0.542079	GDSC2	20.1143
PD173074	1049	U251	905983	GBM	nervous_system	glioma	4.53153	0.967206	10	0.0461235	0.54661	GDSC2	92.9001
PD173074	1049	SF295	905985	GBM	nervous_system	glioma	5.00738	0.970885	10	0.0539747	0.885187	GDSC2	149.512
PD173074	1049	SF268	905986	GBM	nervous_system	glioma	4.20054	0.956739	10	0.0684476	0.31111	GDSC2	66.7225
PD173074	1049	Becker	906746	GBM	nervous_system	glioma	5.80708	0.985849	10	0.0599338	1.45419	GDSC2	332.645
PD173074	1049	DBTRG-05MG	906835	GBM	nervous_system	glioma	5.89153	0.949186	10	0.0705361	1.51428	GDSC2	361.96
PD173074	1049	KS-1	907313	GBM	nervous_system	glioma	4.82981	0.96921	10	0.058517	0.758845	GDSC2	125.187
PD173074	1049	SF126	909712	GBM	nervous_system	glioma	2.39206	0.884832	10	0.10179	-0.975658	GDSC2	10.936
PD173074	1049	SK-MG-1	909729	GBM	nervous_system	glioma	3.83809	0.948032	10	0.0895289	0.0532161	GDSC2	46.4366
PD173074	1049	SW1088	909745	GBM	nervous_system	glioma	3.46856	0.918924	10	0.0655129	-0.209707	GDSC2	32.0906
PD173074	1049	YH-13	909905	GBM	nervous_system	glioma	4.35567	0.962609	10	0.0773066	0.421485	GDSC2	77.9189
PD173074	1049	LN-405	910694	GBM	nervous_system	glioma	4.99567	0.973875	10	0.0762027	0.876857	GDSC2	147.772
PD173074	1049	AM-38	910933	GBM	nervous_system	glioma	4.5505	0.972766	10	0.0664094	0.560112	GDSC2	94.6799
PD173074	1049	CAS-1	910943	GBM	nervous_system	glioma	3.03428	0.895163	10	0.0633066	-0.518705	GDSC2	20.7861
PD173074	1049	D-247MG	946367	GBM	nervous_system	glioma	3.7584	0.918947	10	0.0460537	-0.00348623	GDSC2	42.8796
PD173074	1049	D-263MG	946368	GBM	nervous_system	glioma	2.07213	0.87068	10	0.0771188	-1.2033	GDSC2	7.9417
PD173074	1049	D-392MG	946370	GBM	nervous_system	glioma	3.18487	0.914142	10	0.0800134	-0.411559	GDSC2	24.1642
PD173074	1049	D-423MG	946372	GBM	nervous_system	glioma	4.7331	0.97707	10	0.0564656	0.690031	GDSC2	113.647
PD173074	1049	D-566MG	946377	GBM	nervous_system	glioma	3.23844	0.948982	10	0.0282896	-0.373447	GDSC2	25.4938
PD173074	1049	M059J	949094	GBM	nervous_system	glioma	2.90897	0.906165	10	0.0707385	-0.607868	GDSC2	18.3379
PD173074	1049	LN-229	1240169	GBM	nervous_system	glioma	5.51132	0.982101	10	0.0468669	1.24375	GDSC2	247.478
PD173074	1049	LNZTA3WT4	1240170	GBM	nervous_system	glioma	3.54558	0.935161	10	0.111201	-0.154906	GDSC2	34.6599
ZM447439	1050	42-MG-BA	687561	GBM	nervous_system	glioma	1.73383	0.826995	10	0.0855302	-0.494161	GDSC2	5.66229
ZM447439	1050	A172	687563	GBM	nervous_system	glioma	2.1549	0.847999	10	0.186422	-0.247342	GDSC2	8.62706
ZM447439	1050	GB-1	687568	GBM	nervous_system	glioma	5.36733	0.96044	10	0.0792387	1.63566	GDSC2	214.29
ZM447439	1050	T98G	687586	GBM	nervous_system	glioma	2.16904	0.862159	10	0.0755013	-0.239058	GDSC2	8.74986
ZM447439	1050	YKG-1	687592	GBM	nervous_system	glioma	1.67331	0.811285	10	0.0692005	-0.529634	GDSC2	5.32979
ZM447439	1050	D-542MG	753549	GBM	nervous_system	glioma	1.95665	0.811077	10	0.111442	-0.363553	GDSC2	7.07556
ZM447439	1050	SNB75	905982	GBM	nervous_system	glioma	2.27879	0.840218	10	0.126799	-0.174727	GDSC2	9.76483
ZM447439	1050	U251	905983	GBM	nervous_system	glioma	2.76323	0.88694	10	0.151782	0.109236	GDSC2	15.851
ZM447439	1050	SF295	905985	GBM	nervous_system	glioma	1.52534	0.795084	10	0.145296	-0.616367	GDSC2	4.59672
ZM447439	1050	SF268	905986	GBM	nervous_system	glioma	3.58631	0.924492	10	0.0553787	0.591697	GDSC2	36.1008
ZM447439	1050	Becker	906746	GBM	nervous_system	glioma	5.81033	0.982691	10	0.0242543	1.89533	GDSC2	333.73
ZM447439	1050	DBTRG-05MG	906835	GBM	nervous_system	glioma	4.6976	0.904112	10	0.0943211	1.24309	GDSC2	109.683
ZM447439	1050	KS-1	907313	GBM	nervous_system	glioma	2.87836	0.886956	10	0.0753764	0.176721	GDSC2	17.7851
ZM447439	1050	SF126	909712	GBM	nervous_system	glioma	1.00147	0.761411	10	0.107335	-0.923442	GDSC2	2.72228
ZM447439	1050	SK-MG-1	909729	GBM	nervous_system	glioma	3.76436	0.933582	10	0.0302381	0.696063	GDSC2	43.1362
ZM447439	1050	SW1088	909745	GBM	nervous_system	glioma	1.98274	0.809834	10	0.12911	-0.34826	GDSC2	7.2626
ZM447439	1050	YH-13	909905	GBM	nervous_system	glioma	3.99819	0.943096	10	0.0735284	0.833126	GDSC2	54.4996
ZM447439	1050	LN-405	910694	GBM	nervous_system	glioma	5.69121	0.979426	10	0.0196504	1.82551	GDSC2	296.253
ZM447439	1050	AM-38	910933	GBM	nervous_system	glioma	2.03109	0.845634	10	0.169696	-0.319915	GDSC2	7.62243
ZM447439	1050	CAS-1	910943	GBM	nervous_system	glioma	2.66567	0.850977	10	0.219831	0.0520503	GDSC2	14.3776
ZM447439	1050	D-247MG	946367	GBM	nervous_system	glioma	1.26859	0.754893	10	0.161509	-0.766868	GDSC2	3.55583
ZM447439	1050	D-263MG	946368	GBM	nervous_system	glioma	3.28835	0.917328	10	0.053104	0.417042	GDSC2	26.7986
ZM447439	1050	D-392MG	946370	GBM	nervous_system	glioma	3.85501	0.925749	10	0.0735346	0.749198	GDSC2	47.2292
ZM447439	1050	D-423MG	946372	GBM	nervous_system	glioma	1.84696	0.841656	10	0.113199	-0.42785	GDSC2	6.34049
ZM447439	1050	D-566MG	946377	GBM	nervous_system	glioma	0.731294	0.743575	10	0.0799702	-1.08181	GDSC2	2.07777
ZM447439	1050	M059J	949094	GBM	nervous_system	glioma	1.66447	0.797077	10	0.114783	-0.534815	GDSC2	5.28289
ZM447439	1050	LN-229	1240169	GBM	nervous_system	glioma	5.54843	0.97859	10	0.0196367	1.74182	GDSC2	256.834
ZM447439	1050	LNZTA3WT4	1240170	GBM	nervous_system	glioma	2.54295	0.882368	10	0.0611813	-0.0198853	GDSC2	12.7171
Alisertib	1051	42-MG-BA	687561	GBM	nervous_system	glioma	1.83197	0.865818	10	0.123859	0.106296	GDSC2	6.24618
Alisertib	1051	A172	687563	GBM	nervous_system	glioma	0.828363	0.777331	10	0.191468	-0.332205	GDSC2	2.28957
Alisertib	1051	GB-1	687568	GBM	nervous_system	glioma	2.54603	0.872924	10	0.118449	0.418288	GDSC2	12.7564
Alisertib	1051	T98G	687586	GBM	nervous_system	glioma	2.02348	0.878454	10	0.121213	0.189973	GDSC2	7.56463
Alisertib	1051	YKG-1	687592	GBM	nervous_system	glioma	1.32977	0.780117	10	0.155003	-0.113127	GDSC2	3.78018
Alisertib	1051	D-542MG	753549	GBM	nervous_system	glioma	2.41244	0.84413	10	0.210557	0.35992	GDSC2	11.1612
Alisertib	1051	SNB75	905982	GBM	nervous_system	glioma	2.13067	0.829475	10	0.115715	0.236805	GDSC2	8.4205
Alisertib	1051	U251	905983	GBM	nervous_system	glioma	2.43571	0.890436	10	0.112123	0.370084	GDSC2	11.4239
Alisertib	1051	SF295	905985	GBM	nervous_system	glioma	0.446286	0.686956	10	0.206103	-0.499144	GDSC2	1.5625
Alisertib	1051	SF268	905986	GBM	nervous_system	glioma	1.22371	0.805051	10	0.162329	-0.159469	GDSC2	3.39977
Alisertib	1051	Becker	906746	GBM	nervous_system	glioma	3.87183	0.951187	10	0.194543	0.997563	GDSC2	48.0302
Alisertib	1051	DBTRG-05MG	906835	GBM	nervous_system	glioma	3.75732	0.88748	10	0.0494264	0.947533	GDSC2	42.8337
Alisertib	1051	KS-1	907313	GBM	nervous_system	glioma	0.954978	0.781874	10	0.149157	-0.276884	GDSC2	2.59861
Alisertib	1051	SF126	909712	GBM	nervous_system	glioma	0.95996	0.756978	10	0.185033	-0.274707	GDSC2	2.61159
Alisertib	1051	SK-MG-1	909729	GBM	nervous_system	glioma	2.11204	0.86927	10	0.0871887	0.228665	GDSC2	8.26507
Alisertib	1051	SW1088	909745	GBM	nervous_system	glioma	0.474095	0.730338	10	0.102997	-0.486994	GDSC2	1.60656
Alisertib	1051	YH-13	909905	GBM	nervous_system	glioma	-0.0989441	0.69039	10	0.208378	-0.737369	GDSC2	0.905793
Alisertib	1051	LN-405	910694	GBM	nervous_system	glioma	2.82157	0.907563	10	0.114647	0.538675	GDSC2	16.8031
Alisertib	1051	AM-38	910933	GBM	nervous_system	glioma	1.57198	0.842251	10	0.193809	-0.00730147	GDSC2	4.81616
Alisertib	1051	CAS-1	910943	GBM	nervous_system	glioma	1.49135	0.805148	10	0.0959372	-0.0425282	GDSC2	4.4431
Alisertib	1051	D-247MG	946367	GBM	nervous_system	glioma	-0.428951	0.581135	10	0.166992	-0.881557	GDSC2	0.651192
Alisertib	1051	D-263MG	946368	GBM	nervous_system	glioma	2.25168	0.881684	10	0.113622	0.28968	GDSC2	9.50373
Alisertib	1051	D-392MG	946370	GBM	nervous_system	glioma	2.86427	0.899584	10	0.102648	0.557336	GDSC2	17.5363
Alisertib	1051	D-423MG	946372	GBM	nervous_system	glioma	1.80696	0.838238	10	0.203156	0.0953707	GDSC2	6.09193
Alisertib	1051	D-566MG	946377	GBM	nervous_system	glioma	1.12524	0.788329	10	0.201548	-0.202493	GDSC2	3.08095
Alisertib	1051	M059J	949094	GBM	nervous_system	glioma	0.896092	0.774725	10	0.124961	-0.302613	GDSC2	2.45001
Alisertib	1051	LN-229	1240169	GBM	nervous_system	glioma	3.81423	0.948258	10	0.123396	0.972396	GDSC2	45.3419
Alisertib	1051	LNZTA3WT4	1240170	GBM	nervous_system	glioma	1.34219	0.785472	10	0.243902	-0.1077	GDSC2	3.82743
RO-3306	1052	42-MG-BA	687561	GBM	nervous_system	glioma	2.96335	0.91362	10	0.0399055	-0.336464	GDSC2	19.3628
RO-3306	1052	A172	687563	GBM	nervous_system	glioma	2.54156	0.875119	10	0.0724985	-0.597126	GDSC2	12.6995
RO-3306	1052	GB-1	687568	GBM	nervous_system	glioma	5.89281	0.970109	10	0.0277689	1.4739	GDSC2	362.422
RO-3306	1052	T98G	687586	GBM	nervous_system	glioma	4.12647	0.959964	10	0.028483	0.382325	GDSC2	61.9585
RO-3306	1052	YKG-1	687592	GBM	nervous_system	glioma	2.877	0.897957	10	0.0660798	-0.389826	GDSC2	17.761
RO-3306	1052	D-542MG	753549	GBM	nervous_system	glioma	1.96892	0.812022	10	0.111165	-0.951009	GDSC2	7.16296
RO-3306	1052	SNB75	905982	GBM	nervous_system	glioma	3.44047	0.908394	10	0.088823	-0.0416085	GDSC2	31.2018
RO-3306	1052	U251	905983	GBM	nervous_system	glioma	3.58436	0.928542	10	0.07918	0.0473096	GDSC2	36.0302
RO-3306	1052	SF295	905985	GBM	nervous_system	glioma	2.22053	0.851748	10	0.0659022	-0.795519	GDSC2	9.21221
RO-3306	1052	SF268	905986	GBM	nervous_system	glioma	4.23229	0.948038	10	0.0260529	0.447722	GDSC2	68.8747
RO-3306	1052	Becker	906746	GBM	nervous_system	glioma	4.07007	0.946983	10	0.0329922	0.347473	GDSC2	58.561
RO-3306	1052	DBTRG-05MG	906835	GBM	nervous_system	glioma	6.97015	0.960389	10	0.0369528	2.13969	GDSC2	1064.39
RO-3306	1052	KS-1	907313	GBM	nervous_system	glioma	6.07208	0.982555	10	0.0333398	1.58469	GDSC2	433.583
RO-3306	1052	SF126	909712	GBM	nervous_system	glioma	2.30022	0.878346	10	0.0705132	-0.746271	GDSC2	9.9764
RO-3306	1052	SK-MG-1	909729	GBM	nervous_system	glioma	3.68042	0.93027	10	0.0551204	0.106674	GDSC2	39.663
RO-3306	1052	SW1088	909745	GBM	nervous_system	glioma	3.43433	0.899717	10	0.0690691	-0.0454076	GDSC2	31.0105
RO-3306	1052	YH-13	909905	GBM	nervous_system	glioma	3.84842	0.937787	10	0.0537421	0.210498	GDSC2	46.919
RO-3306	1052	LN-405	910694	GBM	nervous_system	glioma	6.08346	0.984033	10	0.0236178	1.59172	GDSC2	438.542
RO-3306	1052	AM-38	910933	GBM	nervous_system	glioma	4.54629	0.966476	10	0.0193141	0.641771	GDSC2	94.2819
RO-3306	1052	CAS-1	910943	GBM	nervous_system	glioma	4.83121	0.945792	10	0.0590495	0.817849	GDSC2	125.363
RO-3306	1052	D-247MG	946367	GBM	nervous_system	glioma	3.23932	0.894966	10	0.0711744	-0.165923	GDSC2	25.5163
RO-3306	1052	D-263MG	946368	GBM	nervous_system	glioma	4.87561	0.969042	10	0.0341299	0.845286	GDSC2	131.054
RO-3306	1052	D-392MG	946370	GBM	nervous_system	glioma	5.88365	0.976312	10	0.024753	1.46824	GDSC2	359.118
RO-3306	1052	D-423MG	946372	GBM	nervous_system	glioma	3.33866	0.936658	10	0.0810121	-0.104526	GDSC2	28.1815
RO-3306	1052	D-566MG	946377	GBM	nervous_system	glioma	1.23775	0.800431	10	0.0972855	-1.40286	GDSC2	3.44785
RO-3306	1052	M059J	949094	GBM	nervous_system	glioma	3.95756	0.934247	10	0.0353904	0.277943	GDSC2	52.3295
RO-3306	1052	LN-229	1240169	GBM	nervous_system	glioma	5.10752	0.971527	10	0.0280137	0.988607	GDSC2	165.26
RO-3306	1052	LNZTA3WT4	1240170	GBM	nervous_system	glioma	3.3632	0.927346	10	0.0470626	-0.0893614	GDSC2	28.8816
MK-2206	1053	42-MG-BA	687561	GBM	nervous_system	glioma	1.48476	0.804489	10	0.0794997	-0.833797	GDSC2	4.4139
MK-2206	1053	A172	687563	GBM	nervous_system	glioma	3.61097	0.931499	10	0.0918082	0.595379	GDSC2	37.0019
MK-2206	1053	GB-1	687568	GBM	nervous_system	glioma	4.08724	0.923918	10	0.0992408	0.915512	GDSC2	59.5752
MK-2206	1053	T98G	687586	GBM	nervous_system	glioma	3.8716	0.952231	10	0.072949	0.770565	GDSC2	48.0191
MK-2206	1053	YKG-1	687592	GBM	nervous_system	glioma	3.36772	0.923097	10	0.102077	0.431873	GDSC2	29.0123
MK-2206	1053	D-542MG	753549	GBM	nervous_system	glioma	2.55379	0.853521	10	0.102728	-0.115227	GDSC2	12.8557
MK-2206	1053	SNB75	905982	GBM	nervous_system	glioma	2.56459	0.859625	10	0.123453	-0.107964	GDSC2	12.9954
MK-2206	1053	U251	905983	GBM	nervous_system	glioma	4.73636	0.964697	10	0.0777048	1.35183	GDSC2	114.018
MK-2206	1053	SF295	905985	GBM	nervous_system	glioma	2.21952	0.851674	10	0.0796958	-0.339909	GDSC2	9.20295
MK-2206	1053	SF268	905986	GBM	nervous_system	glioma	3.73446	0.93057	10	0.0836042	0.678384	GDSC2	41.8654
MK-2206	1053	Becker	906746	GBM	nervous_system	glioma	3.75095	0.935708	10	0.0697	0.689467	GDSC2	42.5614
MK-2206	1053	DBTRG-05MG	906835	GBM	nervous_system	glioma	6.08868	0.943663	10	0.0788352	2.26082	GDSC2	440.84
MK-2206	1053	KS-1	907313	GBM	nervous_system	glioma	4.25902	0.947109	10	0.0746807	1.03098	GDSC2	70.7408
MK-2206	1053	SF126	909712	GBM	nervous_system	glioma	1.71449	0.831223	10	0.0950221	-0.679377	GDSC2	5.55385
MK-2206	1053	SK-MG-1	909729	GBM	nervous_system	glioma	1.78102	0.813986	10	0.10276	-0.634659	GDSC2	5.93591
MK-2206	1053	SW1088	909745	GBM	nervous_system	glioma	1.55663	0.775647	10	0.11021	-0.785484	GDSC2	4.74283
MK-2206	1053	YH-13	909905	GBM	nervous_system	glioma	1.78783	0.815689	10	0.111396	-0.630079	GDSC2	5.97649
MK-2206	1053	LN-405	910694	GBM	nervous_system	glioma	3.46396	0.920179	10	0.0732814	0.496564	GDSC2	31.9433
MK-2206	1053	AM-38	910933	GBM	nervous_system	glioma	4.21375	0.958045	10	0.0807901	1.00055	GDSC2	67.6095
MK-2206	1053	CAS-1	910943	GBM	nervous_system	glioma	3.36208	0.890086	10	0.100989	0.428083	GDSC2	28.8492
MK-2206	1053	D-247MG	946367	GBM	nervous_system	glioma	2.5595	0.855573	10	0.0959018	-0.11139	GDSC2	12.9293
MK-2206	1053	D-263MG	946368	GBM	nervous_system	glioma	4.13305	0.950258	10	0.0724964	0.946305	GDSC2	62.3679
MK-2206	1053	D-392MG	946370	GBM	nervous_system	glioma	4.95307	0.959392	10	0.0855377	1.4975	GDSC2	141.609
MK-2206	1053	D-423MG	946372	GBM	nervous_system	glioma	2.31552	0.87832	10	0.0641354	-0.275387	GDSC2	10.1301
MK-2206	1053	D-566MG	946377	GBM	nervous_system	glioma	3.42354	0.956223	10	0.0912046	0.469395	GDSC2	30.6779
MK-2206	1053	M059J	949094	GBM	nervous_system	glioma	3.45291	0.913486	10	0.103317	0.489138	GDSC2	31.5923
MK-2206	1053	LN-229	1240169	GBM	nervous_system	glioma	5.51673	0.978144	10	0.077588	1.87638	GDSC2	248.821
MK-2206	1053	LNZTA3WT4	1240170	GBM	nervous_system	glioma	2.35366	0.869551	10	0.133392	-0.249747	GDSC2	10.524
Palbociclib	1054	42-MG-BA	687561	GBM	nervous_system	glioma	4.65344	0.975779	10	0.0945871	0.744679	GDSC2	104.945
Palbociclib	1054	A172	687563	GBM	nervous_system	glioma	2.67892	0.896954	10	0.121488	-0.498988	GDSC2	14.5693
Palbociclib	1054	GB-1	687568	GBM	nervous_system	glioma	4.43214	0.942891	10	0.0515913	0.605292	GDSC2	84.1112
Palbociclib	1054	T98G	687586	GBM	nervous_system	glioma	4.28969	0.968407	10	0.0474903	0.515567	GDSC2	72.9436
Palbociclib	1054	YKG-1	687592	GBM	nervous_system	glioma	3.18277	0.950929	10	0.051721	-0.181636	GDSC2	24.1133
Palbociclib	1054	D-542MG	753549	GBM	nervous_system	glioma	5.53359	0.98107	10	0.0633265	1.29905	GDSC2	253.051
Palbociclib	1054	SNB75	905982	GBM	nervous_system	glioma	4.72909	0.973023	10	0.0234598	0.792326	GDSC2	113.192
Palbociclib	1054	U251	905983	GBM	nervous_system	glioma	3.38694	0.928937	10	0.0873486	-0.0530384	GDSC2	29.5752
Palbociclib	1054	SF295	905985	GBM	nervous_system	glioma	3.13941	0.946831	10	0.0233816	-0.208943	GDSC2	23.0903
Palbociclib	1054	SF268	905986	GBM	nervous_system	glioma	4.89868	0.969212	10	0.0726015	0.899147	GDSC2	134.113
Palbociclib	1054	Becker	906746	GBM	nervous_system	glioma	2.88524	0.906515	10	0.0824026	-0.369037	GDSC2	17.9078
Palbociclib	1054	DBTRG-05MG	906835	GBM	nervous_system	glioma	6.75006	0.961068	10	0.0759712	2.06525	GDSC2	854.109
Palbociclib	1054	KS-1	907313	GBM	nervous_system	glioma	4.27407	0.953459	10	0.0667922	0.505729	GDSC2	71.8131
Palbociclib	1054	SF126	909712	GBM	nervous_system	glioma	4.08377	0.981858	10	0.130711	0.385871	GDSC2	59.3691
Palbociclib	1054	SK-MG-1	909729	GBM	nervous_system	glioma	4.23409	0.955405	10	0.0754201	0.480546	GDSC2	68.9986
Palbociclib	1054	SW1088	909745	GBM	nervous_system	glioma	3.52086	0.914297	10	0.125349	0.0313132	GDSC2	33.8134
Palbociclib	1054	YH-13	909905	GBM	nervous_system	glioma	2.90746	0.905998	10	0.131022	-0.355037	GDSC2	18.3103
Palbociclib	1054	LN-405	910694	GBM	nervous_system	glioma	5.47682	0.979065	10	0.0696216	1.26329	GDSC2	239.085
Palbociclib	1054	AM-38	910933	GBM	nervous_system	glioma	3.25212	0.931152	10	0.117021	-0.137955	GDSC2	25.845
Palbociclib	1054	CAS-1	910943	GBM	nervous_system	glioma	3.95662	0.925683	10	0.118666	0.305782	GDSC2	52.2803
Palbociclib	1054	D-247MG	946367	GBM	nervous_system	glioma	3.30785	0.93641	10	0.103702	-0.102853	GDSC2	27.3262
Palbociclib	1054	D-263MG	946368	GBM	nervous_system	glioma	3.05372	0.916187	10	0.0873104	-0.262916	GDSC2	21.1941
Palbociclib	1054	D-392MG	946370	GBM	nervous_system	glioma	4.22054	0.945739	10	0.0706649	0.472011	GDSC2	68.0699
Palbociclib	1054	D-423MG	946372	GBM	nervous_system	glioma	3.59319	0.972827	10	0.0190662	0.0768721	GDSC2	36.3498
Palbociclib	1054	D-566MG	946377	GBM	nervous_system	glioma	3.10361	0.97382	10	0.0416363	-0.231495	GDSC2	22.2782
Palbociclib	1054	M059J	949094	GBM	nervous_system	glioma	5.34227	0.973896	10	0.0570735	1.17854	GDSC2	208.986
Palbociclib	1054	LN-229	1240169	GBM	nervous_system	glioma	5.83639	0.984279	10	0.0731089	1.48977	GDSC2	342.541
Palbociclib	1054	LNZTA3WT4	1240170	GBM	nervous_system	glioma	2.39709	0.925081	10	0.110086	-0.676501	GDSC2	10.9911
Dactolisib	1057	42-MG-BA	687561	GBM	nervous_system	glioma	-3.28456	0.690845	0.25	0.07728	-1.24063	GDSC2	0.037457
Dactolisib	1057	A172	687563	GBM	nervous_system	glioma	-2.9889	0.715011	0.25	0.114229	-1.03384	GDSC2	0.050343
Dactolisib	1057	GB-1	687568	GBM	nervous_system	glioma	-1.9975	0.783337	0.25	0.0694538	-0.340452	GDSC2	0.135674
Dactolisib	1057	T98G	687586	GBM	nervous_system	glioma	-2.00801	0.822115	0.25	0.0453927	-0.347807	GDSC2	0.134255
Dactolisib	1057	YKG-1	687592	GBM	nervous_system	glioma	-0.857676	0.895319	0.25	0.0823293	0.456746	GDSC2	0.424147
Dactolisib	1057	D-542MG	753549	GBM	nervous_system	glioma	-2.17809	0.774767	0.25	0.0800203	-0.466756	GDSC2	0.113258
Dactolisib	1057	SNB75	905982	GBM	nervous_system	glioma	-2.31135	0.767844	0.25	0.0707367	-0.559962	GDSC2	0.0991274
Dactolisib	1057	U251	905983	GBM	nervous_system	glioma	0.0626714	0.935241	0.25	0.0507377	1.10044	GDSC2	1.06468
Dactolisib	1057	SF295	905985	GBM	nervous_system	glioma	-2.52835	0.760997	0.25	0.0643069	-0.711735	GDSC2	0.0797903
Dactolisib	1057	SF268	905986	GBM	nervous_system	glioma	-0.468857	0.907561	0.25	0.0715923	0.728688	GDSC2	0.625717
Dactolisib	1057	Becker	906746	GBM	nervous_system	glioma	-2.39001	0.773914	0.25	0.0901955	-0.614979	GDSC2	0.0916285
Dactolisib	1057	DBTRG-05MG	906835	GBM	nervous_system	glioma	1.89319	0.931356	0.25	0.0673878	2.38072	GDSC2	6.64053
Dactolisib	1057	KS-1	907313	GBM	nervous_system	glioma	-1.21542	0.861709	0.25	0.0552768	0.206539	GDSC2	0.296586
Dactolisib	1057	SF126	909712	GBM	nervous_system	glioma	-2.88872	0.739579	0.25	0.070175	-0.963779	GDSC2	0.0556473
Dactolisib	1057	SK-MG-1	909729	GBM	nervous_system	glioma	-1.99188	0.806915	0.25	0.0643228	-0.336521	GDSC2	0.136439
Dactolisib	1057	SW1088	909745	GBM	nervous_system	glioma	-3.23544	0.67282	0.25	0.0699093	-1.20627	GDSC2	0.0393431
Dactolisib	1057	YH-13	909905	GBM	nervous_system	glioma	-2.75459	0.736816	0.25	0.0946878	-0.869968	GDSC2	0.0636349
Dactolisib	1057	LN-405	910694	GBM	nervous_system	glioma	-0.874359	0.886553	0.25	0.0753133	0.445077	GDSC2	0.417129
Dactolisib	1057	AM-38	910933	GBM	nervous_system	glioma	-2.44737	0.775826	0.25	0.0918811	-0.655098	GDSC2	0.0865205
Dactolisib	1057	CAS-1	910943	GBM	nervous_system	glioma	-1.19212	0.840128	0.25	0.0614911	0.222831	GDSC2	0.303576
Dactolisib	1057	D-247MG	946367	GBM	nervous_system	glioma	-2.52825	0.745033	0.25	0.115843	-0.711661	GDSC2	0.0797988
Dactolisib	1057	D-263MG	946368	GBM	nervous_system	glioma	-1.68452	0.836545	0.25	0.0523822	-0.121552	GDSC2	0.185534
Dactolisib	1057	D-392MG	946370	GBM	nervous_system	glioma	-1.41242	0.839563	0.25	0.0691806	0.0687514	GDSC2	0.243552
Dactolisib	1057	D-423MG	946372	GBM	nervous_system	glioma	-2.57998	0.771814	0.25	0.0529687	-0.747843	GDSC2	0.0757755
Dactolisib	1057	D-566MG	946377	GBM	nervous_system	glioma	-3.39242	0.690633	0.25	0.0993529	-1.31607	GDSC2	0.0336273
Dactolisib	1057	M059J	949094	GBM	nervous_system	glioma	-2.48929	0.755617	0.25	0.095361	-0.684414	GDSC2	0.0829688
Dactolisib	1057	LN-229	1240169	GBM	nervous_system	glioma	0.245504	0.941002	0.25	0.0228676	1.22832	GDSC2	1.27827
Pictilisib	1058	42-MG-BA	687561	GBM	nervous_system	glioma	0.274934	0.71197	10	0.0871035	-0.748253	GDSC2	1.31644
Pictilisib	1058	A172	687563	GBM	nervous_system	glioma	0.995037	0.773654	10	0.0921539	-0.178259	GDSC2	2.70482
Pictilisib	1058	GB-1	687568	GBM	nervous_system	glioma	1.93425	0.823502	10	0.0775307	0.565171	GDSC2	6.91886
Pictilisib	1058	T98G	687586	GBM	nervous_system	glioma	0.546833	0.739769	10	0.0712544	-0.533033	GDSC2	1.72777
Pictilisib	1058	YKG-1	687592	GBM	nervous_system	glioma	2.39868	0.92066	10	0.0491633	0.932785	GDSC2	11.0086
Pictilisib	1058	D-542MG	753549	GBM	nervous_system	glioma	0.376906	0.755697	10	0.0673011	-0.667538	GDSC2	1.45777
Pictilisib	1058	SNB75	905982	GBM	nervous_system	glioma	0.722735	0.790531	10	0.0806029	-0.393798	GDSC2	2.06006
Pictilisib	1058	U251	905983	GBM	nervous_system	glioma	3.57761	0.936362	10	0.0825528	1.86596	GDSC2	35.7879
Pictilisib	1058	SF295	905985	GBM	nervous_system	glioma	1.87926	0.889822	10	0.0560362	0.521645	GDSC2	6.54867
Pictilisib	1058	SF268	905986	GBM	nervous_system	glioma	2.1884	0.86126	10	0.0769916	0.76634	GDSC2	8.92091
Pictilisib	1058	Becker	906746	GBM	nervous_system	glioma	0.344372	0.710795	10	0.0779005	-0.69329	GDSC2	1.4111
Pictilisib	1058	DBTRG-05MG	906835	GBM	nervous_system	glioma	4.66284	0.912513	10	0.0939465	2.72497	GDSC2	105.936
Pictilisib	1058	KS-1	907313	GBM	nervous_system	glioma	1.16389	0.78172	10	0.0975192	-0.0446035	GDSC2	3.20237
Pictilisib	1058	SF126	909712	GBM	nervous_system	glioma	0.113848	0.764451	10	0.0939067	-0.87576	GDSC2	1.12058
Pictilisib	1058	SK-MG-1	909729	GBM	nervous_system	glioma	-0.0253991	0.671704	10	0.117975	-0.98598	GDSC2	0.974921
Pictilisib	1058	SW1088	909745	GBM	nervous_system	glioma	-0.206327	0.643734	10	0.0738006	-1.12919	GDSC2	0.813567
Pictilisib	1058	YH-13	909905	GBM	nervous_system	glioma	-0.406594	0.632174	10	0.0784583	-1.28771	GDSC2	0.665914
Pictilisib	1058	LN-405	910694	GBM	nervous_system	glioma	1.27985	0.794165	10	0.0935853	0.0471865	GDSC2	3.59611
Pictilisib	1058	AM-38	910933	GBM	nervous_system	glioma	2.08703	0.866973	10	0.0790972	0.6861	GDSC2	8.06092
Pictilisib	1058	CAS-1	910943	GBM	nervous_system	glioma	0.905213	0.742227	10	0.0966059	-0.249359	GDSC2	2.47246
Pictilisib	1058	D-247MG	946367	GBM	nervous_system	glioma	0.242629	0.744875	10	0.0622715	-0.773823	GDSC2	1.2746
Pictilisib	1058	D-263MG	946368	GBM	nervous_system	glioma	1.86866	0.845176	10	0.0795366	0.51325	GDSC2	6.47958
Pictilisib	1058	D-392MG	946370	GBM	nervous_system	glioma	2.33815	0.860992	10	0.152793	0.884878	GDSC2	10.3621
Pictilisib	1058	D-423MG	946372	GBM	nervous_system	glioma	0.466318	0.79932	10	0.0695403	-0.596764	GDSC2	1.59411
Pictilisib	1058	D-566MG	946377	GBM	nervous_system	glioma	0.385302	0.807149	10	0.0252199	-0.660891	GDSC2	1.47006
Pictilisib	1058	M059J	949094	GBM	nervous_system	glioma	1.12054	0.77547	10	0.0807873	-0.0789206	GDSC2	3.0665
Pictilisib	1058	LN-229	1240169	GBM	nervous_system	glioma	3.37254	0.927395	10	0.0863445	1.70364	GDSC2	29.1524
Pictilisib	1058	LNZTA3WT4	1240170	GBM	nervous_system	glioma	1.62515	0.88227	10	0.0815348	0.3205	GDSC2	5.07916
AZD8055	1059	42-MG-BA	687561	GBM	nervous_system	glioma	-1.17243	0.6946	2	0.106651	-0.829464	GDSC2	0.309614
AZD8055	1059	A172	687563	GBM	nervous_system	glioma	-0.938582	0.711919	2	0.127556	-0.658972	GDSC2	0.391182
AZD8055	1059	GB-1	687568	GBM	nervous_system	glioma	1.86147	0.897798	2	0.0628876	1.38247	GDSC2	6.43316
AZD8055	1059	T98G	687586	GBM	nervous_system	glioma	-0.614689	0.755688	2	0.0946004	-0.42283	GDSC2	0.540809
AZD8055	1059	U251	905983	GBM	nervous_system	glioma	0.952244	0.874346	2	0.103645	0.719582	GDSC2	2.59152
AZD8055	1059	SF268	905986	GBM	nervous_system	glioma	0.863816	0.863929	2	0.124649	0.655111	GDSC2	2.3722
AZD8055	1059	Becker	906746	GBM	nervous_system	glioma	-0.369329	0.768338	2	0.116957	-0.243944	GDSC2	0.691198
AZD8055	1059	DBTRG-05MG	906835	GBM	nervous_system	glioma	2.25177	0.870468	2	0.092019	1.66703	GDSC2	9.50457
AZD8055	1059	KS-1	907313	GBM	nervous_system	glioma	-0.157384	0.781575	2	0.0748682	-0.0894202	GDSC2	0.854376
AZD8055	1059	SK-MG-1	909729	GBM	nervous_system	glioma	-0.428631	0.760131	2	0.0910737	-0.28718	GDSC2	0.6514
AZD8055	1059	SW1088	909745	GBM	nervous_system	glioma	-1.17625	0.670769	2	0.127475	-0.832248	GDSC2	0.308434
AZD8055	1059	YH-13	909905	GBM	nervous_system	glioma	-1.54112	0.6436	2	0.0944101	-1.09827	GDSC2	0.214141
AZD8055	1059	LN-405	910694	GBM	nervous_system	glioma	0.232473	0.818072	2	0.112692	0.194815	GDSC2	1.26172
AZD8055	1059	AM-38	910933	GBM	nervous_system	glioma	0.429107	0.846219	2	0.176392	0.338175	GDSC2	1.53588
AZD8055	1059	CAS-1	910943	GBM	nervous_system	glioma	-0.747568	0.708472	2	0.154076	-0.519708	GDSC2	0.473517
AZD8055	1059	D-263MG	946368	GBM	nervous_system	glioma	-0.380425	0.768629	2	0.12997	-0.252033	GDSC2	0.683571
AZD8055	1059	D-392MG	946370	GBM	nervous_system	glioma	2.16653e-05	0.787583	2	0.111827	0.0253404	GDSC2	1.00002
AZD8055	1059	M059J	949094	GBM	nervous_system	glioma	-0.746663	0.72306	2	0.113909	-0.519048	GDSC2	0.473946
AZD8055	1059	LN-229	1240169	GBM	nervous_system	glioma	2.60517	0.95018	2	0.0461048	1.92469	GDSC2	13.5336
AZD8055	1059	LNZTA3WT4	1240170	GBM	nervous_system	glioma	-0.860715	0.725159	2	0.130036	-0.602201	GDSC2	0.42286
PD0325901	1060	42-MG-BA	687561	GBM	nervous_system	glioma	2.74711	0.970124	2.5	0.0753767	0.653653	GDSC2	15.5974
PD0325901	1060	A172	687563	GBM	nervous_system	glioma	1.34739	0.914711	2.5	0.0732787	0.00120973	GDSC2	3.84738
PD0325901	1060	GB-1	687568	GBM	nervous_system	glioma	4.21903	0.973447	2.5	0.0395582	1.33976	GDSC2	67.9676
PD0325901	1060	T98G	687586	GBM	nervous_system	glioma	2.92828	0.973589	2.5	0.0705002	0.738104	GDSC2	18.6955
PD0325901	1060	YKG-1	687592	GBM	nervous_system	glioma	1.96789	0.922477	2.5	0.0853707	0.29044	GDSC2	7.15555
PD0325901	1060	D-542MG	753549	GBM	nervous_system	glioma	4.20441	0.969118	2.5	0.0961802	1.33294	GDSC2	66.981
PD0325901	1060	SNB75	905982	GBM	nervous_system	glioma	3.25568	0.951982	2.5	0.126376	0.890711	GDSC2	25.9372
PD0325901	1060	U251	905983	GBM	nervous_system	glioma	1.38491	0.914808	2.5	0.0940655	0.0186969	GDSC2	3.99446
PD0325901	1060	SF295	905985	GBM	nervous_system	glioma	3.98825	0.977104	2.5	0.0934463	1.23218	GDSC2	53.9603
PD0325901	1060	SF268	905986	GBM	nervous_system	glioma	3.39196	0.971734	2.5	0.0648611	0.954236	GDSC2	29.7241
PD0325901	1060	Becker	906746	GBM	nervous_system	glioma	1.56815	0.923262	2.5	0.136051	0.104109	GDSC2	4.79775
PD0325901	1060	DBTRG-05MG	906835	GBM	nervous_system	glioma	1.37919	0.853518	2.5	0.123426	0.0160319	GDSC2	3.97169
PD0325901	1060	KS-1	907313	GBM	nervous_system	glioma	1.08744	0.895088	2.5	0.08346	-0.11996	GDSC2	2.96667
PD0325901	1060	SF126	909712	GBM	nervous_system	glioma	1.8001	0.930811	2.5	0.10808	0.21223	GDSC2	6.05027
PD0325901	1060	SK-MG-1	909729	GBM	nervous_system	glioma	2.61305	0.956247	2.5	0.0853969	0.591166	GDSC2	13.6406
PD0325901	1060	SW1088	909745	GBM	nervous_system	glioma	2.97346	0.951816	2.5	0.0736593	0.759165	GDSC2	19.5596
PD0325901	1060	YH-13	909905	GBM	nervous_system	glioma	2.72834	0.959893	2.5	0.0607237	0.644906	GDSC2	15.3075
PD0325901	1060	LN-405	910694	GBM	nervous_system	glioma	3.1007	0.966873	2.5	0.0624919	0.818474	GDSC2	22.2136
PD0325901	1060	AM-38	910933	GBM	nervous_system	glioma	-1.7257	0.695011	2.5	0.182327	-1.43124	GDSC2	0.178048
PD0325901	1060	CAS-1	910943	GBM	nervous_system	glioma	1.67671	0.903939	2.5	0.0959492	0.154711	GDSC2	5.34791
PD0325901	1060	D-247MG	946367	GBM	nervous_system	glioma	1.86207	0.895427	2.5	0.130172	0.241113	GDSC2	6.43703
PD0325901	1060	D-263MG	946368	GBM	nervous_system	glioma	1.76493	0.932405	2.5	0.077675	0.195834	GDSC2	5.84115
PD0325901	1060	D-392MG	946370	GBM	nervous_system	glioma	1.79291	0.9202	2.5	0.127438	0.208879	GDSC2	6.00693
PD0325901	1060	D-423MG	946372	GBM	nervous_system	glioma	4.55135	0.991048	2.5	0.0588197	1.49466	GDSC2	94.76
PD0325901	1060	D-566MG	946377	GBM	nervous_system	glioma	2.84282	0.978274	2.5	0.0323638	0.698265	GDSC2	17.164
PD0325901	1060	M059J	949094	GBM	nervous_system	glioma	3.20206	0.965197	2.5	0.0955606	0.865719	GDSC2	24.5831
PD0325901	1060	LN-229	1240169	GBM	nervous_system	glioma	1.51161	0.919544	2.5	0.110732	0.0777566	GDSC2	4.53403
PD0325901	1060	LNZTA3WT4	1240170	GBM	nervous_system	glioma	2.26098	0.954142	2.5	0.107945	0.427058	GDSC2	9.5925
SB590885	1061	42-MG-BA	687561	GBM	nervous_system	glioma	2.91753	0.943197	5	0.0655121	-1.05113	GDSC2	18.4956
SB590885	1061	A172	687563	GBM	nervous_system	glioma	4.83785	0.979883	5	0.027614	0.365621	GDSC2	126.198
SB590885	1061	GB-1	687568	GBM	nervous_system	glioma	5.5822	0.975702	5	0.0450212	0.914783	GDSC2	265.656
SB590885	1061	T98G	687586	GBM	nervous_system	glioma	4.8992	0.986244	5	0.0781623	0.410886	GDSC2	134.183
SB590885	1061	YKG-1	687592	GBM	nervous_system	glioma	5.14562	0.984575	5	0.0313712	0.592683	GDSC2	171.677
SB590885	1061	D-542MG	753549	GBM	nervous_system	glioma	5.6132	0.97944	5	0.0367126	0.937656	GDSC2	274.021
SB590885	1061	SNB75	905982	GBM	nervous_system	glioma	5.53665	0.980913	5	0.0370239	0.881177	GDSC2	253.827
SB590885	1061	U251	905983	GBM	nervous_system	glioma	5.33856	0.984854	5	0.0300949	0.735032	GDSC2	208.213
SB590885	1061	SF295	905985	GBM	nervous_system	glioma	5.13538	0.983064	5	0.0327744	0.585128	GDSC2	169.928
SB590885	1061	SF268	905986	GBM	nervous_system	glioma	5.33566	0.983001	5	0.0655399	0.732888	GDSC2	207.609
SB590885	1061	Becker	906746	GBM	nervous_system	glioma	5.289	0.984567	5	0.0348871	0.698467	GDSC2	198.145
SB590885	1061	DBTRG-05MG	906835	GBM	nervous_system	glioma	5.69635	0.949989	5	0.0290858	0.999	GDSC2	297.779
SB590885	1061	KS-1	907313	GBM	nervous_system	glioma	5.37894	0.982555	5	0.0333398	0.764818	GDSC2	216.791
SB590885	1061	SF126	909712	GBM	nervous_system	glioma	4.56504	0.985184	5	0.0305448	0.164349	GDSC2	96.0664
SB590885	1061	SK-MG-1	909729	GBM	nervous_system	glioma	5.28428	0.9833	5	0.0392725	0.694981	GDSC2	197.211
SB590885	1061	SW1088	909745	GBM	nervous_system	glioma	5.6199	0.97799	5	0.058437	0.942592	GDSC2	275.861
SB590885	1061	YH-13	909905	GBM	nervous_system	glioma	5.17415	0.982567	5	0.0540695	0.613732	GDSC2	176.646
SB590885	1061	LN-405	910694	GBM	nervous_system	glioma	5.54381	0.985551	5	0.0282272	0.886454	GDSC2	255.649
SB590885	1061	AM-38	910933	GBM	nervous_system	glioma	2.29865	0.909135	5	0.0579024	-1.50773	GDSC2	9.96073
SB590885	1061	CAS-1	910943	GBM	nervous_system	glioma	5.85112	0.977907	5	0.0743019	1.11318	GDSC2	347.622
SB590885	1061	D-247MG	946367	GBM	nervous_system	glioma	5.53551	0.979265	5	0.0372936	0.880338	GDSC2	253.538
SB590885	1061	D-263MG	946368	GBM	nervous_system	glioma	5.23759	0.984667	5	0.0319233	0.660535	GDSC2	188.215
SB590885	1061	D-392MG	946370	GBM	nervous_system	glioma	6.0572	0.985864	5	0.0268966	1.26522	GDSC2	427.179
SB590885	1061	D-423MG	946372	GBM	nervous_system	glioma	4.63893	0.985571	5	0.0324038	0.218864	GDSC2	103.434
SB590885	1061	D-566MG	946377	GBM	nervous_system	glioma	4.34363	0.989638	5	0.0296958	0.00100023	GDSC2	76.9866
SB590885	1061	M059J	949094	GBM	nervous_system	glioma	5.42183	0.981652	5	0.0377385	0.796463	GDSC2	226.292
SB590885	1061	LN-229	1240169	GBM	nervous_system	glioma	5.06	0.981273	5	0.0384504	0.529514	GDSC2	157.59
SB590885	1061	LNZTA3WT4	1240170	GBM	nervous_system	glioma	4.97912	0.984715	5	0.0975741	0.469843	GDSC2	145.346
Selumetinib	1062	42-MG-BA	687561	GBM	nervous_system	glioma	4.48424	0.969082	10	0.0566704	0.665659	GDSC2	88.6092
Selumetinib	1062	A172	687563	GBM	nervous_system	glioma	3.04864	0.905147	10	0.100509	-0.151446	GDSC2	21.0866
Selumetinib	1062	GB-1	687568	GBM	nervous_system	glioma	4.07235	0.92336	10	0.0412947	0.431224	GDSC2	58.6948
Selumetinib	1062	T98G	687586	GBM	nervous_system	glioma	4.65572	0.972537	10	0.0797124	0.763262	GDSC2	105.185
Selumetinib	1062	YKG-1	687592	GBM	nervous_system	glioma	3.87624	0.943556	10	0.043914	0.319604	GDSC2	48.2426
Selumetinib	1062	D-542MG	753549	GBM	nervous_system	glioma	5.95976	0.974935	10	0.0440493	1.50549	GDSC2	387.516
Selumetinib	1062	SNB75	905982	GBM	nervous_system	glioma	5.33651	0.967697	10	0.0719189	1.15075	GDSC2	207.786
Selumetinib	1062	U251	905983	GBM	nervous_system	glioma	4.32157	0.954188	10	0.06231	0.573075	GDSC2	75.307
Selumetinib	1062	SF295	905985	GBM	nervous_system	glioma	4.92629	0.969314	10	0.0711889	0.917267	GDSC2	137.868
Selumetinib	1062	SF268	905986	GBM	nervous_system	glioma	4.90683	0.965473	10	0.0651123	0.906186	GDSC2	135.21
Selumetinib	1062	Becker	906746	GBM	nervous_system	glioma	3.616	0.930358	10	0.0565801	0.171482	GDSC2	37.1885
Selumetinib	1062	DBTRG-05MG	906835	GBM	nervous_system	glioma	3.18294	0.836849	10	0.10514	-0.0750036	GDSC2	24.1176
Selumetinib	1062	KS-1	907313	GBM	nervous_system	glioma	4.23881	0.946482	10	0.0510495	0.525966	GDSC2	69.325
Selumetinib	1062	SF126	909712	GBM	nervous_system	glioma	3.46241	0.942809	10	0.0683496	0.0840615	GDSC2	31.8937
Selumetinib	1062	SK-MG-1	909729	GBM	nervous_system	glioma	4.20991	0.948994	10	0.113034	0.50952	GDSC2	67.3505
Selumetinib	1062	SW1088	909745	GBM	nervous_system	glioma	5.51162	0.965694	10	0.070196	1.25042	GDSC2	247.553
Selumetinib	1062	YH-13	909905	GBM	nervous_system	glioma	3.78932	0.935578	10	0.09292	0.27013	GDSC2	44.2263
Selumetinib	1062	LN-405	910694	GBM	nervous_system	glioma	6.23695	0.985551	10	0.0282272	1.66326	GDSC2	511.298
Selumetinib	1062	AM-38	910933	GBM	nervous_system	glioma	1.05968	0.757718	10	0.115469	-1.28351	GDSC2	2.88545
Selumetinib	1062	CAS-1	910943	GBM	nervous_system	glioma	2.76585	0.857158	10	0.0816359	-0.312402	GDSC2	15.8925
Selumetinib	1062	D-247MG	946367	GBM	nervous_system	glioma	2.81897	0.871718	10	0.148766	-0.282168	GDSC2	16.7596
Selumetinib	1062	D-263MG	946368	GBM	nervous_system	glioma	4.39619	0.957848	10	0.0708985	0.615546	GDSC2	81.1412
Selumetinib	1062	D-392MG	946370	GBM	nervous_system	glioma	4.04825	0.933012	10	0.0951697	0.417506	GDSC2	57.297
Selumetinib	1062	D-423MG	946372	GBM	nervous_system	glioma	4.23654	0.966669	10	0.0348176	0.524676	GDSC2	69.1681
Selumetinib	1062	D-566MG	946377	GBM	nervous_system	glioma	4.31782	0.979942	10	0.0183215	0.570938	GDSC2	75.0247
Selumetinib	1062	M059J	949094	GBM	nervous_system	glioma	3.8279	0.929362	10	0.0551514	0.292088	GDSC2	45.9658
Selumetinib	1062	LN-229	1240169	GBM	nervous_system	glioma	3.4476	0.921594	10	0.0940057	0.075633	GDSC2	31.4249
Selumetinib	1062	LNZTA3WT4	1240170	GBM	nervous_system	glioma	3.52685	0.934392	10	0.0879294	0.12074	GDSC2	34.0166
CCT007093	1067	42-MG-BA	687561	GBM	nervous_system	glioma	5.49445	0.985295	10	0.0319499	0.351484	GDSC2	243.338
CCT007093	1067	A172	687563	GBM	nervous_system	glioma	5.73698	0.98248	10	0.0630024	0.632702	GDSC2	310.125
CCT007093	1067	GB-1	687568	GBM	nervous_system	glioma	6.64388	0.980139	10	0.0376185	1.68429	GDSC2	768.07
CCT007093	1067	T98G	687586	GBM	nervous_system	glioma	4.84713	0.976104	10	0.124576	-0.399115	GDSC2	127.374
CCT007093	1067	YKG-1	687592	GBM	nervous_system	glioma	5.42658	0.979551	10	0.056802	0.27279	GDSC2	227.371
CCT007093	1067	D-542MG	753549	GBM	nervous_system	glioma	4.37666	0.940016	10	0.17794	-0.944637	GDSC2	79.5719
CCT007093	1067	SNB75	905982	GBM	nervous_system	glioma	4.51178	0.948361	10	0.0901852	-0.787955	GDSC2	91.0842
CCT007093	1067	U251	905983	GBM	nervous_system	glioma	5.60112	0.979847	10	0.0273621	0.475165	GDSC2	270.728
CCT007093	1067	SF295	905985	GBM	nervous_system	glioma	4.87758	0.968332	10	0.0580582	-0.363796	GDSC2	131.313
CCT007093	1067	SF268	905986	GBM	nervous_system	glioma	6.03347	0.983052	10	0.063787	0.976496	GDSC2	417.16
CCT007093	1067	Becker	906746	GBM	nervous_system	glioma	5.85831	0.983236	10	0.0436463	0.773393	GDSC2	350.132
CCT007093	1067	DBTRG-05MG	906835	GBM	nervous_system	glioma	7.53326	0.968513	10	0.0687786	2.71556	GDSC2	1869.18
CCT007093	1067	KS-1	907313	GBM	nervous_system	glioma	6.04073	0.982206	10	0.0634895	0.984911	GDSC2	420.198
CCT007093	1067	SF126	909712	GBM	nervous_system	glioma	3.44605	0.94215	10	0.127163	-2.02372	GDSC2	31.3761
CCT007093	1067	SK-MG-1	909729	GBM	nervous_system	glioma	5.36858	0.975234	10	0.0935068	0.205529	GDSC2	214.557
CCT007093	1067	SW1088	909745	GBM	nervous_system	glioma	4.62924	0.944967	10	0.128359	-0.651766	GDSC2	102.436
CCT007093	1067	YH-13	909905	GBM	nervous_system	glioma	5.22188	0.973466	10	0.0923414	0.0354246	GDSC2	185.282
CCT007093	1067	LN-405	910694	GBM	nervous_system	glioma	6.4585	0.987498	10	0.0339961	1.46934	GDSC2	638.104
CCT007093	1067	AM-38	910933	GBM	nervous_system	glioma	5.68548	0.984893	10	0.0402298	0.572986	GDSC2	294.558
CCT007093	1067	CAS-1	910943	GBM	nervous_system	glioma	6.37762	0.975837	10	0.121463	1.37555	GDSC2	588.525
CCT007093	1067	D-247MG	946367	GBM	nervous_system	glioma	6.18756	0.978765	10	0.0464836	1.15517	GDSC2	486.659
CCT007093	1067	D-263MG	946368	GBM	nervous_system	glioma	5.64472	0.981404	10	0.050664	0.525729	GDSC2	282.795
CCT007093	1067	D-392MG	946370	GBM	nervous_system	glioma	6.31201	0.981622	10	0.0336599	1.29947	GDSC2	551.151
CCT007093	1067	D-423MG	946372	GBM	nervous_system	glioma	4.99701	0.981278	10	0.0720613	-0.225313	GDSC2	147.971
CCT007093	1067	D-566MG	946377	GBM	nervous_system	glioma	4.99011	0.989178	10	0.0426712	-0.233321	GDSC2	146.952
CCT007093	1067	LN-229	1240169	GBM	nervous_system	glioma	4.38614	0.955155	10	0.117183	-0.933647	GDSC2	80.3297
CCT007093	1067	LNZTA3WT4	1240170	GBM	nervous_system	glioma	4.74681	0.970727	10	0.12359	-0.515435	GDSC2	115.216
Obatoclax Mesylate	1068	42-MG-BA	687561	GBM	nervous_system	glioma	-0.244292	0.613514	10	0.16484	-0.678909	GDSC2	0.783259
Obatoclax Mesylate	1068	A172	687563	GBM	nervous_system	glioma	-0.482556	0.580627	10	0.120315	-0.891964	GDSC2	0.617204
Obatoclax Mesylate	1068	GB-1	687568	GBM	nervous_system	glioma	-0.420848	0.579481	10	0.150125	-0.836785	GDSC2	0.65649
Obatoclax Mesylate	1068	T98G	687586	GBM	nervous_system	glioma	1.44064	0.800125	10	0.119691	0.827753	GDSC2	4.22338
Obatoclax Mesylate	1068	U251	905983	GBM	nervous_system	glioma	-0.0827994	0.626876	10	0.175335	-0.534502	GDSC2	0.920536
Obatoclax Mesylate	1068	SF268	905986	GBM	nervous_system	glioma	0.604621	0.700469	10	0.216786	0.0801887	GDSC2	1.83056
Obatoclax Mesylate	1068	Becker	906746	GBM	nervous_system	glioma	1.12874	0.757577	10	0.111185	0.548854	GDSC2	3.09175
Obatoclax Mesylate	1068	DBTRG-05MG	906835	GBM	nervous_system	glioma	1.54501	0.731168	10	0.136273	0.921088	GDSC2	4.68804
Obatoclax Mesylate	1068	KS-1	907313	GBM	nervous_system	glioma	1.28456	0.7663	10	0.137484	0.688192	GDSC2	3.61309
Obatoclax Mesylate	1068	SK-MG-1	909729	GBM	nervous_system	glioma	-0.432953	0.585257	10	0.141774	-0.847609	GDSC2	0.648591
Obatoclax Mesylate	1068	SW1088	909745	GBM	nervous_system	glioma	1.50643	0.771398	10	0.112109	0.886586	GDSC2	4.5106
Obatoclax Mesylate	1068	YH-13	909905	GBM	nervous_system	glioma	0.626399	0.704948	10	0.151575	0.0996632	GDSC2	1.87086
Obatoclax Mesylate	1068	LN-405	910694	GBM	nervous_system	glioma	0.373636	0.676411	10	0.162315	-0.126357	GDSC2	1.45301
Obatoclax Mesylate	1068	AM-38	910933	GBM	nervous_system	glioma	-0.0649602	0.632819	10	0.11404	-0.51855	GDSC2	0.937105
Obatoclax Mesylate	1068	CAS-1	910943	GBM	nervous_system	glioma	0.57335	0.680833	10	0.185662	0.0522262	GDSC2	1.7742
Obatoclax Mesylate	1068	D-263MG	946368	GBM	nervous_system	glioma	1.58582	0.801576	10	0.0737822	0.957579	GDSC2	4.88331
Obatoclax Mesylate	1068	D-392MG	946370	GBM	nervous_system	glioma	1.40481	0.769842	10	0.128838	0.795715	GDSC2	4.07474
Obatoclax Mesylate	1068	M059J	949094	GBM	nervous_system	glioma	1.59358	0.791033	10	0.0870291	0.964514	GDSC2	4.92133
Obatoclax Mesylate	1068	LN-229	1240169	GBM	nervous_system	glioma	0.807688	0.724007	10	0.124023	0.261771	GDSC2	2.24272
Obatoclax Mesylate	1068	LNZTA3WT4	1240170	GBM	nervous_system	glioma	-0.796153	0.543957	10	0.128743	-1.17238	GDSC2	0.451061
EHT-1864	1069	42-MG-BA	687561	GBM	nervous_system	glioma	4.45642	0.968459	10	0.0275526	0.791291	GDSC2	86.1781
EHT-1864	1069	A172	687563	GBM	nervous_system	glioma	3.64271	0.932785	10	0.0206786	-0.036124	GDSC2	38.1953
EHT-1864	1069	GB-1	687568	GBM	nervous_system	glioma	3.839	0.914159	10	0.0421633	0.163476	GDSC2	46.4791
EHT-1864	1069	T98G	687586	GBM	nervous_system	glioma	3.91283	0.953565	10	0.101419	0.238544	GDSC2	50.0403
EHT-1864	1069	YKG-1	687592	GBM	nervous_system	glioma	3.22794	0.916504	10	0.105088	-0.457883	GDSC2	25.2277
EHT-1864	1069	D-542MG	753549	GBM	nervous_system	glioma	4.36639	0.939689	10	0.153217	0.69975	GDSC2	78.7589
EHT-1864	1069	SNB75	905982	GBM	nervous_system	glioma	3.87455	0.92695	10	0.194544	0.199616	GDSC2	48.1608
EHT-1864	1069	U251	905983	GBM	nervous_system	glioma	4.45987	0.95797	10	0.037234	0.794801	GDSC2	86.476
EHT-1864	1069	SF295	905985	GBM	nervous_system	glioma	3.8314	0.939064	10	0.0947618	0.155744	GDSC2	46.1271
EHT-1864	1069	SF268	905986	GBM	nervous_system	glioma	3.86986	0.935759	10	0.0819278	0.194856	GDSC2	47.9359
EHT-1864	1069	Becker	906746	GBM	nervous_system	glioma	3.86523	0.939963	10	0.0209775	0.190145	GDSC2	47.7143
EHT-1864	1069	DBTRG-05MG	906835	GBM	nervous_system	glioma	6.38577	0.949915	10	0.0538478	2.75316	GDSC2	593.343
EHT-1864	1069	KS-1	907313	GBM	nervous_system	glioma	5.61166	0.976701	10	0.0526415	1.966	GDSC2	273.597
EHT-1864	1069	SF126	909712	GBM	nervous_system	glioma	3.27964	0.935077	10	0.098778	-0.405309	GDSC2	26.5663
EHT-1864	1069	SK-MG-1	909729	GBM	nervous_system	glioma	3.10621	0.903761	10	0.0266253	-0.581664	GDSC2	22.3363
EHT-1864	1069	SW1088	909745	GBM	nervous_system	glioma	4.75143	0.948389	10	0.105844	1.09128	GDSC2	115.75
EHT-1864	1069	YH-13	909905	GBM	nervous_system	glioma	4.21184	0.949987	10	0.045591	0.542594	GDSC2	67.4805
EHT-1864	1069	LN-405	910694	GBM	nervous_system	glioma	3.79368	0.933853	10	0.0670242	0.117386	GDSC2	44.4195
EHT-1864	1069	AM-38	910933	GBM	nervous_system	glioma	4.88216	0.97339	10	0.0183719	1.22421	GDSC2	131.915
EHT-1864	1069	CAS-1	910943	GBM	nervous_system	glioma	5.55976	0.962731	10	0.0242226	1.91323	GDSC2	259.761
EHT-1864	1069	D-247MG	946367	GBM	nervous_system	glioma	5.37403	0.966165	10	0.116776	1.72437	GDSC2	215.731
EHT-1864	1069	D-263MG	946368	GBM	nervous_system	glioma	3.98664	0.945532	10	0.0301646	0.3136	GDSC2	53.8736
EHT-1864	1069	D-392MG	946370	GBM	nervous_system	glioma	3.85315	0.925676	10	0.0552686	0.177862	GDSC2	47.1414
EHT-1864	1069	D-423MG	946372	GBM	nervous_system	glioma	2.33442	0.879666	10	0.0743503	-1.36646	GDSC2	10.3235
EHT-1864	1069	D-566MG	946377	GBM	nervous_system	glioma	4.36982	0.980863	10	0.100091	0.703238	GDSC2	79.0296
EHT-1864	1069	M059J	949094	GBM	nervous_system	glioma	5.09651	0.965936	10	0.0928	1.44217	GDSC2	163.451
EHT-1864	1069	LN-229	1240169	GBM	nervous_system	glioma	3.81841	0.936794	10	0.0753488	0.142533	GDSC2	45.5316
EHT-1864	1069	LNZTA3WT4	1240170	GBM	nervous_system	glioma	3.19337	0.919388	10	0.070075	-0.493034	GDSC2	24.3705
Avagacestat	1072	42-MG-BA	687561	GBM	nervous_system	glioma	5.04635	0.979474	10	0.0583054	0.267907	GDSC2	155.454
Avagacestat	1072	A172	687563	GBM	nervous_system	glioma	6.02606	0.985589	10	0.056464	1.18172	GDSC2	414.08
Avagacestat	1072	GB-1	687568	GBM	nervous_system	glioma	5.74408	0.967624	10	0.0555118	0.918705	GDSC2	312.336
Avagacestat	1072	T98G	687586	GBM	nervous_system	glioma	5.59953	0.986318	10	0.0841257	0.783881	GDSC2	270.3
Avagacestat	1072	YKG-1	687592	GBM	nervous_system	glioma	4.50823	0.962279	10	0.087118	-0.234014	GDSC2	90.7612
Avagacestat	1072	D-542MG	753549	GBM	nervous_system	glioma	3.87479	0.922146	10	0.15746	-0.824849	GDSC2	48.1725
Avagacestat	1072	SNB75	905982	GBM	nervous_system	glioma	3.43431	0.908106	10	0.144691	-1.2357	GDSC2	31.0101
Avagacestat	1072	U251	905983	GBM	nervous_system	glioma	4.85823	0.967336	10	0.0597869	0.09244	GDSC2	128.796
Avagacestat	1072	SF295	905985	GBM	nervous_system	glioma	3.22288	0.912996	10	0.047011	-1.4329	GDSC2	25.1004
Avagacestat	1072	SF268	905986	GBM	nervous_system	glioma	5.53736	0.976734	10	0.0553251	0.725885	GDSC2	254.005
Avagacestat	1072	Becker	906746	GBM	nervous_system	glioma	5.80661	0.982648	10	0.0441906	0.977026	GDSC2	332.489
Avagacestat	1072	DBTRG-05MG	906835	GBM	nervous_system	glioma	6.13875	0.944764	10	0.0972633	1.28683	GDSC2	463.474
Avagacestat	1072	KS-1	907313	GBM	nervous_system	glioma	6.19826	0.983896	10	0.074345	1.34234	GDSC2	491.894
Avagacestat	1072	SF126	909712	GBM	nervous_system	glioma	3.75945	0.953708	10	0.133298	-0.932433	GDSC2	42.9246
Avagacestat	1072	SK-MG-1	909729	GBM	nervous_system	glioma	5.57406	0.9783	10	0.0621268	0.760123	GDSC2	263.502
Avagacestat	1072	SW1088	909745	GBM	nervous_system	glioma	5.52933	0.966025	10	0.0910359	0.718401	GDSC2	251.975
Avagacestat	1072	YH-13	909905	GBM	nervous_system	glioma	5.66488	0.980093	10	0.105471	0.844833	GDSC2	288.554
Avagacestat	1072	LN-405	910694	GBM	nervous_system	glioma	6.51977	0.98799	10	0.0183787	1.64222	GDSC2	678.426
Avagacestat	1072	AM-38	910933	GBM	nervous_system	glioma	5.49649	0.982716	10	0.0492	0.687766	GDSC2	243.834
Avagacestat	1072	CAS-1	910943	GBM	nervous_system	glioma	4.68098	0.941536	10	0.105485	-0.072888	GDSC2	107.875
Avagacestat	1072	D-247MG	946367	GBM	nervous_system	glioma	6.21979	0.979158	10	0.0450952	1.36242	GDSC2	502.599
Avagacestat	1072	D-263MG	946368	GBM	nervous_system	glioma	5.66332	0.981635	10	0.0564675	0.843375	GDSC2	288.103
Avagacestat	1072	D-392MG	946370	GBM	nervous_system	glioma	6.30978	0.981597	10	0.0515794	1.44635	GDSC2	549.922
Avagacestat	1072	D-423MG	946372	GBM	nervous_system	glioma	4.00213	0.960395	10	0.0390138	-0.706075	GDSC2	54.7144
Avagacestat	1072	D-566MG	946377	GBM	nervous_system	glioma	4.68381	0.985632	10	0.0572168	-0.0702424	GDSC2	108.182
Avagacestat	1072	M059J	949094	GBM	nervous_system	glioma	5.79693	0.977692	10	0.0796807	0.968002	GDSC2	329.288
Avagacestat	1072	LN-229	1240169	GBM	nervous_system	glioma	4.84379	0.966316	10	0.0858083	0.0789772	GDSC2	126.95
Avagacestat	1072	LNZTA3WT4	1240170	GBM	nervous_system	glioma	5.26314	0.979571	10	0.12961	0.470119	GDSC2	193.088
5-Fluorouracil	1073	42-MG-BA	687561	GBM	nervous_system	glioma	3.46354	0.879976	32	0.138748	-0.540013	GDSC2	31.9297
5-Fluorouracil	1073	A172	687563	GBM	nervous_system	glioma	2.71063	0.810231	32	0.103185	-0.977808	GDSC2	15.0388
5-Fluorouracil	1073	GB-1	687568	GBM	nervous_system	glioma	5.95067	0.94964	32	0.0761436	0.906195	GDSC2	384.009
5-Fluorouracil	1073	T98G	687586	GBM	nervous_system	glioma	5.45297	0.966534	32	0.0745597	0.616796	GDSC2	233.45
5-Fluorouracil	1073	YKG-1	687592	GBM	nervous_system	glioma	4.36952	0.936146	32	0.116291	-0.0132047	GDSC2	79.0057
5-Fluorouracil	1073	D-542MG	753549	GBM	nervous_system	glioma	4.03556	0.898511	32	0.095948	-0.207392	GDSC2	56.5748
5-Fluorouracil	1073	SNB75	905982	GBM	nervous_system	glioma	4.40497	0.920399	32	0.130378	0.00741097	GDSC2	81.857
5-Fluorouracil	1073	U251	905983	GBM	nervous_system	glioma	6.30673	0.974487	32	0.0700319	1.11324	GDSC2	548.25
5-Fluorouracil	1073	SF295	905985	GBM	nervous_system	glioma	4.10586	0.921962	32	0.0795241	-0.166519	GDSC2	60.6947
5-Fluorouracil	1073	SF268	905986	GBM	nervous_system	glioma	6.62518	0.977088	32	0.0556615	1.29841	GDSC2	753.843
5-Fluorouracil	1073	Becker	906746	GBM	nervous_system	glioma	6.11107	0.971375	32	0.088508	0.999467	GDSC2	450.821
5-Fluorouracil	1073	DBTRG-05MG	906835	GBM	nervous_system	glioma	9.46532	0.978328	32	0.0606314	2.94988	GDSC2	12904.3
5-Fluorouracil	1073	KS-1	907313	GBM	nervous_system	glioma	5.75596	0.959204	32	0.0882144	0.792979	GDSC2	316.07
5-Fluorouracil	1073	SF126	909712	GBM	nervous_system	glioma	2.99376	0.878375	32	0.1043	-0.813177	GDSC2	19.9606
5-Fluorouracil	1073	SK-MG-1	909729	GBM	nervous_system	glioma	6.53076	0.976736	32	0.0819115	1.24351	GDSC2	685.918
5-Fluorouracil	1073	SW1088	909745	GBM	nervous_system	glioma	6.28404	0.96012	32	0.0994757	1.10004	GDSC2	535.95
5-Fluorouracil	1073	YH-13	909905	GBM	nervous_system	glioma	4.99186	0.9409	32	0.0804555	0.348672	GDSC2	147.21
5-Fluorouracil	1073	LN-405	910694	GBM	nervous_system	glioma	6.10177	0.96887	32	0.0883154	0.994055	GDSC2	446.645
5-Fluorouracil	1073	AM-38	910933	GBM	nervous_system	glioma	5.55902	0.965172	32	0.100634	0.678464	GDSC2	259.569
5-Fluorouracil	1073	CAS-1	910943	GBM	nervous_system	glioma	7.46649	0.976337	32	0.0979565	1.78761	GDSC2	1748.47
5-Fluorouracil	1073	D-247MG	946367	GBM	nervous_system	glioma	3.23725	0.854571	32	0.0876892	-0.671593	GDSC2	25.4636
5-Fluorouracil	1073	D-263MG	946368	GBM	nervous_system	glioma	3.75345	0.885783	32	0.233687	-0.371434	GDSC2	42.6681
5-Fluorouracil	1073	D-392MG	946370	GBM	nervous_system	glioma	6.1791	0.963174	32	0.0790134	1.03902	GDSC2	482.555
5-Fluorouracil	1073	D-423MG	946372	GBM	nervous_system	glioma	4.43905	0.952353	32	0.0758729	0.0272252	GDSC2	84.6944
5-Fluorouracil	1073	D-566MG	946377	GBM	nervous_system	glioma	4.01341	0.952299	32	0.094312	-0.220275	GDSC2	55.3351
5-Fluorouracil	1073	M059J	949094	GBM	nervous_system	glioma	4.90186	0.930296	32	0.092186	0.29634	GDSC2	134.54
5-Fluorouracil	1073	LN-229	1240169	GBM	nervous_system	glioma	6.99624	0.983321	32	0.0772014	1.51417	GDSC2	1092.52
5-Fluorouracil	1073	LNZTA3WT4	1240170	GBM	nervous_system	glioma	4.62407	0.949362	32	0.0971643	0.13481	GDSC2	101.908
Dasatinib	1079	42-MG-BA	687561	GBM	nervous_system	glioma	-2.2336	0.602895	2	0.107614	-1.51494	GDSC2	0.107142
Dasatinib	1079	A172	687563	GBM	nervous_system	glioma	1.04912	0.89287	2	0.112337	-0.102456	GDSC2	2.85514
Dasatinib	1079	GB-1	687568	GBM	nervous_system	glioma	0.988781	0.861743	2	0.0889832	-0.128419	GDSC2	2.68796
Dasatinib	1079	T98G	687586	GBM	nervous_system	glioma	-1.58443	0.6765	2	0.0744773	-1.23562	GDSC2	0.205065
Dasatinib	1079	YKG-1	687592	GBM	nervous_system	glioma	0.597641	0.854172	2	0.125933	-0.296719	GDSC2	1.81783
Dasatinib	1079	D-542MG	753549	GBM	nervous_system	glioma	-1.0188	0.688768	2	0.142881	-0.992238	GDSC2	0.361029
Dasatinib	1079	SNB75	905982	GBM	nervous_system	glioma	-0.27914	0.763608	2	0.198882	-0.673979	GDSC2	0.756434
Dasatinib	1079	U251	905983	GBM	nervous_system	glioma	4.20981	0.984092	2	0.0374799	1.25752	GDSC2	67.3441
Dasatinib	1079	SF295	905985	GBM	nervous_system	glioma	3.11476	0.96505	2	0.125803	0.786344	GDSC2	22.528
Dasatinib	1079	SF268	905986	GBM	nervous_system	glioma	1.52125	0.911437	2	0.0958387	0.100692	GDSC2	4.57795
Dasatinib	1079	Becker	906746	GBM	nervous_system	glioma	2.36928	0.948872	2	0.0919961	0.465581	GDSC2	10.6897
Dasatinib	1079	DBTRG-05MG	906835	GBM	nervous_system	glioma	2.89452	0.904924	2	0.0589397	0.69158	GDSC2	18.0748
Dasatinib	1079	KS-1	907313	GBM	nervous_system	glioma	0.651606	0.860136	2	0.0978202	-0.273499	GDSC2	1.91862
Dasatinib	1079	SF126	909712	GBM	nervous_system	glioma	0.479511	0.862489	2	0.187426	-0.347548	GDSC2	1.61528
Dasatinib	1079	SK-MG-1	909729	GBM	nervous_system	glioma	-0.308627	0.791043	2	0.134895	-0.686667	GDSC2	0.734455
Dasatinib	1079	SW1088	909745	GBM	nervous_system	glioma	-1.86416	0.629716	2	0.111854	-1.35598	GDSC2	0.155026
Dasatinib	1079	YH-13	909905	GBM	nervous_system	glioma	-0.787238	0.748717	2	0.0706135	-0.892603	GDSC2	0.4551
Dasatinib	1079	LN-405	910694	GBM	nervous_system	glioma	1.07284	0.889088	2	0.116419	-0.092249	GDSC2	2.92368
Dasatinib	1079	AM-38	910933	GBM	nervous_system	glioma	4.35605	0.98874	2	0.0773237	1.32045	GDSC2	77.9489
Dasatinib	1079	CAS-1	910943	GBM	nervous_system	glioma	-0.0438742	0.789405	2	0.113091	-0.572749	GDSC2	0.957074
Dasatinib	1079	D-247MG	946367	GBM	nervous_system	glioma	1.17304	0.869532	2	0.161433	-0.0491347	GDSC2	3.23182
Dasatinib	1079	D-263MG	946368	GBM	nervous_system	glioma	-0.631141	0.765856	2	0.0777743	-0.825438	GDSC2	0.531985
Dasatinib	1079	D-392MG	946370	GBM	nervous_system	glioma	1.65755	0.908108	2	0.0657085	0.159337	GDSC2	5.24643
Dasatinib	1079	D-423MG	946372	GBM	nervous_system	glioma	-1.91215	0.60796	2	0.187126	-1.37663	GDSC2	0.147762
Dasatinib	1079	D-566MG	946377	GBM	nervous_system	glioma	-0.359655	0.801705	2	0.169157	-0.708623	GDSC2	0.697917
Dasatinib	1079	M059J	949094	GBM	nervous_system	glioma	-0.387554	0.778099	2	0.140302	-0.720627	GDSC2	0.678715
Dasatinib	1079	LN-229	1240169	GBM	nervous_system	glioma	3.28999	0.970342	2	0.0728327	0.861744	GDSC2	26.8427
Dasatinib	1079	LNZTA3WT4	1240170	GBM	nervous_system	glioma	2.41636	0.952413	2	0.10793	0.485838	GDSC2	11.205
Paclitaxel	1080	42-MG-BA	687561	GBM	nervous_system	glioma	-3.4191	0.938381	0.1	0.0297011	-0.279367	GDSC2	0.0327419
Paclitaxel	1080	A172	687563	GBM	nervous_system	glioma	-4.3431	0.876622	0.1	0.099383	-0.737542	GDSC2	0.0129961
Paclitaxel	1080	GB-1	687568	GBM	nervous_system	glioma	0.122456	0.983951	0.1	0.0167829	1.47674	GDSC2	1.13027
Paclitaxel	1080	T98G	687586	GBM	nervous_system	glioma	-3.99739	0.9105	0.1	0.0599493	-0.566116	GDSC2	0.0183635
Paclitaxel	1080	YKG-1	687592	GBM	nervous_system	glioma	-4.56457	0.643052	0.1	0.109875	-0.847359	GDSC2	0.0104143
Paclitaxel	1080	D-542MG	753549	GBM	nervous_system	glioma	-3.39452	0.748244	0.1	0.0692095	-0.267178	GDSC2	0.0335567
Paclitaxel	1080	SNB75	905982	GBM	nervous_system	glioma	-3.9659	0.697228	0.1	0.0695306	-0.550502	GDSC2	0.018951
Paclitaxel	1080	U251	905983	GBM	nervous_system	glioma	-0.89945	0.984615	0.1	0.0220153	0.970019	GDSC2	0.406794
Paclitaxel	1080	SF295	905985	GBM	nervous_system	glioma	-2.27788	0.859427	0.1	0.0512252	0.286517	GDSC2	0.102502
Paclitaxel	1080	SF268	905986	GBM	nervous_system	glioma	-3.23731	0.927996	0.1	0.0440699	-0.189227	GDSC2	0.0392693
Paclitaxel	1080	Becker	906746	GBM	nervous_system	glioma	-3.46684	0.922865	0.1	0.100939	-0.303038	GDSC2	0.0312156
Paclitaxel	1080	DBTRG-05MG	906835	GBM	nervous_system	glioma	2.00211	0.982225	0.1	0.0261712	2.40878	GDSC2	7.40468
Paclitaxel	1080	KS-1	907313	GBM	nervous_system	glioma	0.0407852	0.990032	0.1	0.0196578	1.43624	GDSC2	1.04163
Paclitaxel	1080	SF126	909712	GBM	nervous_system	glioma	-3.42796	0.779761	0.1	0.104465	-0.283761	GDSC2	0.032453
Paclitaxel	1080	SK-MG-1	909729	GBM	nervous_system	glioma	-2.48595	0.955151	0.1	0.0591119	0.183341	GDSC2	0.0832463
Paclitaxel	1080	SW1088	909745	GBM	nervous_system	glioma	-3.86419	0.879566	0.1	0.0751159	-0.500066	GDSC2	0.02098
Paclitaxel	1080	YH-13	909905	GBM	nervous_system	glioma	-4.12901	0.886599	0.1	0.0601059	-0.63138	GDSC2	0.0160989
Paclitaxel	1080	LN-405	910694	GBM	nervous_system	glioma	0.422688	0.992966	0.1	0.014419	1.62561	GDSC2	1.52606
Paclitaxel	1080	AM-38	910933	GBM	nervous_system	glioma	-2.36626	0.966366	0.1	0.0489394	0.24269	GDSC2	0.0938308
Paclitaxel	1080	CAS-1	910943	GBM	nervous_system	glioma	0.675616	0.987449	0.1	0.0243013	1.75103	GDSC2	1.96524
Paclitaxel	1080	D-247MG	946367	GBM	nervous_system	glioma	-4.19984	0.670917	0.1	0.0742362	-0.666502	GDSC2	0.014998
Paclitaxel	1080	D-263MG	946368	GBM	nervous_system	glioma	-4.54349	0.863242	0.1	0.0960245	-0.836904	GDSC2	0.0106362
Paclitaxel	1080	D-392MG	946370	GBM	nervous_system	glioma	0.336989	0.989512	0.1	0.0194364	1.58312	GDSC2	1.40072
Paclitaxel	1080	D-423MG	946372	GBM	nervous_system	glioma	-4.93029	0.605157	0.1	0.144607	-1.0287	GDSC2	0.00722444
Paclitaxel	1080	D-566MG	946377	GBM	nervous_system	glioma	-5.59617	0.521564	0.1	0.0976875	-1.35888	GDSC2	0.00371207
Paclitaxel	1080	M059J	949094	GBM	nervous_system	glioma	-3.65666	0.903802	0.1	0.05226	-0.397161	GDSC2	0.0258187
Paclitaxel	1080	LN-229	1240169	GBM	nervous_system	glioma	0.293268	0.992867	0.1	0.0142858	1.56144	GDSC2	1.3408
Crizotinib	1083	42-MG-BA	687561	GBM	nervous_system	glioma	2.51404	0.914634	10	0.0733613	-0.0308632	GDSC2	12.3547
Crizotinib	1083	A172	687563	GBM	nervous_system	glioma	2.25954	0.890787	10	0.108162	-0.199337	GDSC2	9.5787
Crizotinib	1083	GB-1	687568	GBM	nervous_system	glioma	4.22555	0.945818	10	0.0868611	1.10213	GDSC2	68.4119
Crizotinib	1083	T98G	687586	GBM	nervous_system	glioma	3.01234	0.936684	10	0.073164	0.299004	GDSC2	20.3349
Crizotinib	1083	YKG-1	687592	GBM	nervous_system	glioma	2.76614	0.912632	10	0.107813	0.136027	GDSC2	15.8972
Crizotinib	1083	D-542MG	753549	GBM	nervous_system	glioma	4.39882	0.951874	10	0.0893294	1.21684	GDSC2	81.3549
Crizotinib	1083	SNB75	905982	GBM	nervous_system	glioma	2.79089	0.896326	10	0.109707	0.152406	GDSC2	16.2955
Crizotinib	1083	U251	905983	GBM	nervous_system	glioma	4.77549	0.973984	10	0.0622676	1.46619	GDSC2	118.568
Crizotinib	1083	SF295	905985	GBM	nervous_system	glioma	2.68916	0.905627	10	0.0839108	0.0850659	GDSC2	14.7193
Crizotinib	1083	SF268	905986	GBM	nervous_system	glioma	3.17541	0.928284	10	0.080945	0.406956	GDSC2	23.9367
Crizotinib	1083	Becker	906746	GBM	nervous_system	glioma	2.07093	0.878904	10	0.0974649	-0.324195	GDSC2	7.93221
Crizotinib	1083	DBTRG-05MG	906835	GBM	nervous_system	glioma	6.91983	0.968597	10	0.0498434	2.88571	GDSC2	1012.14
Crizotinib	1083	KS-1	907313	GBM	nervous_system	glioma	1.96711	0.866976	10	0.0925504	-0.392921	GDSC2	7.15001
Crizotinib	1083	SF126	909712	GBM	nervous_system	glioma	2.89348	0.933964	10	0.0645824	0.22032	GDSC2	18.056
Crizotinib	1083	SK-MG-1	909729	GBM	nervous_system	glioma	2.97506	0.921799	10	0.0820798	0.274326	GDSC2	19.5908
Crizotinib	1083	SW1088	909745	GBM	nervous_system	glioma	2.11726	0.862307	10	0.107031	-0.293524	GDSC2	8.30836
Crizotinib	1083	YH-13	909905	GBM	nervous_system	glioma	2.95069	0.921692	10	0.072041	0.258192	GDSC2	19.1191
Crizotinib	1083	LN-405	910694	GBM	nervous_system	glioma	4.64722	0.969968	10	0.0716906	1.38128	GDSC2	104.295
Crizotinib	1083	AM-38	910933	GBM	nervous_system	glioma	2.73269	0.920261	10	0.102061	0.113882	GDSC2	15.3742
Crizotinib	1083	CAS-1	910943	GBM	nervous_system	glioma	4.2142	0.943814	10	0.0836747	1.09462	GDSC2	67.6398
Crizotinib	1083	D-247MG	946367	GBM	nervous_system	glioma	1.91935	0.841286	10	0.0799313	-0.424542	GDSC2	6.8165
Crizotinib	1083	D-263MG	946368	GBM	nervous_system	glioma	3.08844	0.929956	10	0.0750887	0.349385	GDSC2	21.9429
Crizotinib	1083	D-392MG	946370	GBM	nervous_system	glioma	3.11496	0.917619	10	0.0767595	0.366936	GDSC2	22.5324
Crizotinib	1083	D-423MG	946372	GBM	nervous_system	glioma	2.2102	0.896663	10	0.064306	-0.232003	GDSC2	9.1175
Crizotinib	1083	D-566MG	946377	GBM	nervous_system	glioma	2.12146	0.908266	10	0.0798733	-0.290745	GDSC2	8.34332
Crizotinib	1083	M059J	949094	GBM	nervous_system	glioma	3.52082	0.936725	10	0.0776575	0.635615	GDSC2	33.8123
Crizotinib	1083	LN-229	1240169	GBM	nervous_system	glioma	5.08076	0.978113	10	0.0524774	1.66827	GDSC2	160.896
Crizotinib	1083	LNZTA3WT4	1240170	GBM	nervous_system	glioma	3.03256	0.913899	10	0.0907161	0.31239	GDSC2	20.7503
Rapamycin	1084	42-MG-BA	687561	GBM	nervous_system	glioma	-3.67116	0.888699	0.1	0.148811	-1.05384	GDSC2	0.025447
Rapamycin	1084	A172	687563	GBM	nervous_system	glioma	-3.09717	0.90875	0.1	0.115284	-0.712891	GDSC2	0.0451767
Rapamycin	1084	GB-1	687568	GBM	nervous_system	glioma	-0.0989065	0.973501	0.1	0.0749498	1.06807	GDSC2	0.905827
Rapamycin	1084	T98G	687586	GBM	nervous_system	glioma	-2.79955	0.935097	0.1	0.138905	-0.536104	GDSC2	0.0608374
Rapamycin	1084	YKG-1	687592	GBM	nervous_system	glioma	-0.763934	0.942314	0.1	0.150083	0.673047	GDSC2	0.46583
Rapamycin	1084	D-542MG	753549	GBM	nervous_system	glioma	-1.48939	0.886846	0.1	0.245023	0.24213	GDSC2	0.225511
Rapamycin	1084	SNB75	905982	GBM	nervous_system	glioma	-2.8828	0.797481	0.1	0.187984	-0.585553	GDSC2	0.0559779
Rapamycin	1084	U251	905983	GBM	nervous_system	glioma	0.0463317	0.987006	0.1	0.0474779	1.15434	GDSC2	1.04742
Rapamycin	1084	SF295	905985	GBM	nervous_system	glioma	-4.33014	0.668011	0.1	0.184103	-1.44527	GDSC2	0.0131657
Rapamycin	1084	SF268	905986	GBM	nervous_system	glioma	0.324394	0.987779	0.1	0.0184896	1.31951	GDSC2	1.38319
Rapamycin	1084	Becker	906746	GBM	nervous_system	glioma	-4.47515	0.813369	0.1	0.135584	-1.5314	GDSC2	0.0113886
Rapamycin	1084	DBTRG-05MG	906835	GBM	nervous_system	glioma	2.00901	0.976325	0.1	0.0444086	2.32016	GDSC2	7.4559
Rapamycin	1084	KS-1	907313	GBM	nervous_system	glioma	-2.35489	0.933456	0.1	0.0957469	-0.271974	GDSC2	0.0949042
Rapamycin	1084	SF126	909712	GBM	nervous_system	glioma	-3.46154	0.776309	0.1	0.194995	-0.929323	GDSC2	0.0313814
Rapamycin	1084	SK-MG-1	909729	GBM	nervous_system	glioma	0.170179	0.987217	0.1	0.031893	1.22791	GDSC2	1.18552
Rapamycin	1084	SW1088	909745	GBM	nervous_system	glioma	-4.73278	0.7693	0.1	0.138726	-1.68444	GDSC2	0.00880195
Rapamycin	1084	YH-13	909905	GBM	nervous_system	glioma	-2.74362	0.922505	0.1	0.124157	-0.502881	GDSC2	0.064337
Rapamycin	1084	LN-405	910694	GBM	nervous_system	glioma	-1.40713	0.964027	0.1	0.114202	0.290993	GDSC2	0.244846
Rapamycin	1084	AM-38	910933	GBM	nervous_system	glioma	-2.88207	0.92604	0.1	0.106495	-0.585118	GDSC2	0.0560189
Rapamycin	1084	CAS-1	910943	GBM	nervous_system	glioma	-3.16638	0.873568	0.1	0.0949867	-0.753996	GDSC2	0.0421561
Rapamycin	1084	D-247MG	946367	GBM	nervous_system	glioma	-2.45332	0.827393	0.1	0.133044	-0.330442	GDSC2	0.0860078
Rapamycin	1084	D-263MG	946368	GBM	nervous_system	glioma	-0.986146	0.97545	0.1	0.0689443	0.541053	GDSC2	0.373011
Rapamycin	1084	D-392MG	946370	GBM	nervous_system	glioma	-1.79936	0.945133	0.1	0.0873771	0.0580056	GDSC2	0.165404
Rapamycin	1084	D-423MG	946372	GBM	nervous_system	glioma	-0.535951	0.962291	0.1	0.0840888	0.808468	GDSC2	0.585113
Rapamycin	1084	D-566MG	946377	GBM	nervous_system	glioma	-2.48479	0.882415	0.1	0.182694	-0.349139	GDSC2	0.0833426
Rapamycin	1084	M059J	949094	GBM	nervous_system	glioma	-4.32043	0.815938	0.1	0.254355	-1.4395	GDSC2	0.0132941
Rapamycin	1084	LN-229	1240169	GBM	nervous_system	glioma	0.404772	0.989456	0.1	0.0713363	1.36725	GDSC2	1.49896
Rapamycin	1084	LNZTA3WT4	1240170	GBM	nervous_system	glioma	-3.7404	0.877823	0.1	0.150264	-1.09496	GDSC2	0.0237447
Sorafenib	1085	42-MG-BA	687561	GBM	nervous_system	glioma	1.815	0.833984	10	0.0478941	-0.600814	GDSC2	6.14108
Sorafenib	1085	A172	687563	GBM	nervous_system	glioma	2.08842	0.842965	10	0.133341	-0.37585	GDSC2	8.07214
Sorafenib	1085	GB-1	687568	GBM	nervous_system	glioma	2.6937	0.855214	10	0.119825	0.122163	GDSC2	14.7862
Sorafenib	1085	T98G	687586	GBM	nervous_system	glioma	3.00248	0.915469	10	0.0886601	0.376224	GDSC2	20.1354
Sorafenib	1085	YKG-1	687592	GBM	nervous_system	glioma	2.28704	0.85999	10	0.059194	-0.212426	GDSC2	9.84577
Sorafenib	1085	D-542MG	753549	GBM	nervous_system	glioma	2.45265	0.846842	10	0.130956	-0.0761667	GDSC2	11.6191
Sorafenib	1085	SNB75	905982	GBM	nervous_system	glioma	3.19059	0.896083	10	0.0743718	0.530999	GDSC2	24.3028
Sorafenib	1085	U251	905983	GBM	nervous_system	glioma	2.61843	0.877991	10	0.155544	0.0602323	GDSC2	13.7141
Sorafenib	1085	SF295	905985	GBM	nervous_system	glioma	1.84059	0.822186	10	0.0917453	-0.579761	GDSC2	6.30024
Sorafenib	1085	SF268	905986	GBM	nervous_system	glioma	2.84097	0.886998	10	0.0826847	0.243335	GDSC2	17.1323
Sorafenib	1085	Becker	906746	GBM	nervous_system	glioma	3.30525	0.916613	10	0.1045	0.62534	GDSC2	27.2554
Sorafenib	1085	DBTRG-05MG	906835	GBM	nervous_system	glioma	4.67353	0.903256	10	0.0713607	1.75114	GDSC2	107.075
Sorafenib	1085	KS-1	907313	GBM	nervous_system	glioma	4.76046	0.960715	10	0.0401728	1.82266	GDSC2	116.8
Sorafenib	1085	SF126	909712	GBM	nervous_system	glioma	2.13898	0.866362	10	0.0832151	-0.334249	GDSC2	8.49077
Sorafenib	1085	SK-MG-1	909729	GBM	nervous_system	glioma	3.61594	0.927634	10	0.0655789	0.880972	GDSC2	37.1864
Sorafenib	1085	SW1088	909745	GBM	nervous_system	glioma	3.65665	0.909923	10	0.089133	0.914464	GDSC2	38.7313
Sorafenib	1085	YH-13	909905	GBM	nervous_system	glioma	3.32772	0.915944	10	0.103275	0.643827	GDSC2	27.8747
Sorafenib	1085	LN-405	910694	GBM	nervous_system	glioma	3.83999	0.935605	10	0.052877	1.06532	GDSC2	46.525
Sorafenib	1085	AM-38	910933	GBM	nervous_system	glioma	2.03192	0.845699	10	0.196908	-0.422334	GDSC2	7.62874
Sorafenib	1085	CAS-1	910943	GBM	nervous_system	glioma	3.87728	0.913449	10	0.110912	1.09599	GDSC2	48.2925
Sorafenib	1085	D-247MG	946367	GBM	nervous_system	glioma	3.71117	0.91697	10	0.0225858	0.959321	GDSC2	40.9015
Sorafenib	1085	D-263MG	946368	GBM	nervous_system	glioma	3.11792	0.908873	10	0.115876	0.47121	GDSC2	22.5994
Sorafenib	1085	D-392MG	946370	GBM	nervous_system	glioma	5.22049	0.965147	10	0.034195	2.20117	GDSC2	185.025
Sorafenib	1085	D-423MG	946372	GBM	nervous_system	glioma	1.21093	0.782274	10	0.103007	-1.09783	GDSC2	3.35661
Sorafenib	1085	D-566MG	946377	GBM	nervous_system	glioma	1.69146	0.845636	10	0.0963421	-0.702457	GDSC2	5.42742
Sorafenib	1085	M059J	949094	GBM	nervous_system	glioma	3.52705	0.916839	10	0.103292	0.807835	GDSC2	34.0235
Sorafenib	1085	LN-229	1240169	GBM	nervous_system	glioma	3.46869	0.922533	10	0.0475683	0.759812	GDSC2	32.0945
BI-2536	1086	42-MG-BA	687561	GBM	nervous_system	glioma	-0.33469	0.846673	10	0.145679	0.253217	GDSC2	0.71556
BI-2536	1086	A172	687563	GBM	nervous_system	glioma	-3.04611	0.549321	10	0.148009	-0.78253	GDSC2	0.0475437
BI-2536	1086	GB-1	687568	GBM	nervous_system	glioma	0.533485	0.863865	10	0.0562436	0.584856	GDSC2	1.70486
BI-2536	1086	T98G	687586	GBM	nervous_system	glioma	-0.68244	0.816694	10	0.13217	0.120379	GDSC2	0.505383
BI-2536	1086	YKG-1	687592	GBM	nervous_system	glioma	-1.53216	0.792572	10	0.107172	-0.20421	GDSC2	0.216069
BI-2536	1086	D-542MG	753549	GBM	nervous_system	glioma	-1.23934	0.795242	10	0.133887	-0.0923538	GDSC2	0.289576
BI-2536	1086	SNB75	905982	GBM	nervous_system	glioma	0.117933	0.892042	10	0.112132	0.426117	GDSC2	1.12517
BI-2536	1086	U251	905983	GBM	nervous_system	glioma	-1.16003	0.758465	10	0.111253	-0.0620576	GDSC2	0.313477
BI-2536	1086	SF295	905985	GBM	nervous_system	glioma	-0.747416	0.853773	10	0.0399088	0.0955582	GDSC2	0.473589
BI-2536	1086	SF268	905986	GBM	nervous_system	glioma	0.838099	0.90352	10	0.0672375	0.701217	GDSC2	2.31197
BI-2536	1086	Becker	906746	GBM	nervous_system	glioma	-1.73546	0.699822	10	0.23325	-0.281871	GDSC2	0.176318
BI-2536	1086	DBTRG-05MG	906835	GBM	nervous_system	glioma	3.35451	0.933318	10	0.0647275	1.66247	GDSC2	28.6317
BI-2536	1086	KS-1	907313	GBM	nervous_system	glioma	-1.61735	0.707385	10	0.125945	-0.236752	GDSC2	0.198424
BI-2536	1086	SF126	909712	GBM	nervous_system	glioma	-2.07339	0.752929	10	0.0660965	-0.410956	GDSC2	0.125759
BI-2536	1086	SK-MG-1	909729	GBM	nervous_system	glioma	-1.80252	0.690686	10	0.0748399	-0.307486	GDSC2	0.164883
BI-2536	1086	SW1088	909745	GBM	nervous_system	glioma	0.468844	0.863799	10	0.10899	0.560163	GDSC2	1.59815
BI-2536	1086	YH-13	909905	GBM	nervous_system	glioma	-2.58387	0.603365	10	0.148235	-0.605957	GDSC2	0.0754815
BI-2536	1086	LN-405	910694	GBM	nervous_system	glioma	2.33816	0.960128	10	0.0652007	1.27423	GDSC2	10.3621
BI-2536	1086	AM-38	910933	GBM	nervous_system	glioma	-1.79335	0.699014	10	0.0916184	-0.303985	GDSC2	0.166401
BI-2536	1086	CAS-1	910943	GBM	nervous_system	glioma	0.00848854	0.82758	10	0.0746017	0.38431	GDSC2	1.00852
BI-2536	1086	D-247MG	946367	GBM	nervous_system	glioma	0.878785	0.923641	10	0.104249	0.716759	GDSC2	2.40797
BI-2536	1086	D-263MG	946368	GBM	nervous_system	glioma	0.583905	0.896316	10	0.0983675	0.604116	GDSC2	1.79303
BI-2536	1086	D-392MG	946370	GBM	nervous_system	glioma	1.46447	0.922229	10	0.0280031	0.940486	GDSC2	4.32524
BI-2536	1086	D-423MG	946372	GBM	nervous_system	glioma	-3.10961	0.631421	10	0.163478	-0.806786	GDSC2	0.0446185
BI-2536	1086	D-566MG	946377	GBM	nervous_system	glioma	-2.80578	0.677217	10	0.0839819	-0.690727	GDSC2	0.0604596
BI-2536	1086	M059J	949094	GBM	nervous_system	glioma	-0.76001	0.786621	10	0.125972	0.0907473	GDSC2	0.467662
BI-2536	1086	LN-229	1240169	GBM	nervous_system	glioma	-0.924712	0.779816	10	0.0624478	0.0278321	GDSC2	0.396646
BI-2536	1086	LNZTA3WT4	1240170	GBM	nervous_system	glioma	-1.08344	0.773563	10	0.0903489	-0.0328028	GDSC2	0.338428
Irinotecan	1088	42-MG-BA	687561	GBM	nervous_system	glioma	1.75863	0.844241	10	0.0391442	-0.378361	GDSC2	5.80447
Irinotecan	1088	A172	687563	GBM	nervous_system	glioma	1.85516	0.839701	10	0.0899753	-0.328458	GDSC2	6.39269
Irinotecan	1088	GB-1	687568	GBM	nervous_system	glioma	1.71869	0.803127	10	0.108432	-0.39901	GDSC2	5.57721
Irinotecan	1088	T98G	687586	GBM	nervous_system	glioma	3.94307	0.95858	10	0.0639354	0.750959	GDSC2	51.5765
Irinotecan	1088	YKG-1	687592	GBM	nervous_system	glioma	1.22751	0.832024	10	0.0962676	-0.652943	GDSC2	3.41271
Irinotecan	1088	D-542MG	753549	GBM	nervous_system	glioma	4.08264	0.951557	10	0.0349653	0.823117	GDSC2	59.3019
Irinotecan	1088	SNB75	905982	GBM	nervous_system	glioma	2.89204	0.914969	10	0.0927625	0.207595	GDSC2	18.03
Irinotecan	1088	U251	905983	GBM	nervous_system	glioma	2.03566	0.851009	10	0.0708877	-0.23514	GDSC2	7.6573
Irinotecan	1088	SF295	905985	GBM	nervous_system	glioma	1.65259	0.860725	10	0.0948976	-0.433182	GDSC2	5.22047
Irinotecan	1088	SF268	905986	GBM	nervous_system	glioma	2.29612	0.864506	10	0.0713633	-0.100486	GDSC2	9.93557
Irinotecan	1088	Becker	906746	GBM	nervous_system	glioma	2.45739	0.879517	10	0.0599841	-0.0171133	GDSC2	11.6743
Irinotecan	1088	DBTRG-05MG	906835	GBM	nervous_system	glioma	4.38732	0.900794	10	0.0540788	0.98063	GDSC2	80.4243
Irinotecan	1088	KS-1	907313	GBM	nervous_system	glioma	4.71533	0.963158	10	0.0658432	1.15021	GDSC2	111.646
Irinotecan	1088	SF126	909712	GBM	nervous_system	glioma	0.756725	0.806798	10	0.114057	-0.89633	GDSC2	2.13128
Irinotecan	1088	SK-MG-1	909729	GBM	nervous_system	glioma	3.34463	0.922983	10	0.0580621	0.441575	GDSC2	28.35
Irinotecan	1088	SW1088	909745	GBM	nervous_system	glioma	3.96372	0.929174	10	0.0718131	0.761639	GDSC2	52.6531
Irinotecan	1088	YH-13	909905	GBM	nervous_system	glioma	3.08162	0.912049	10	0.0876512	0.305607	GDSC2	21.7938
Irinotecan	1088	LN-405	910694	GBM	nervous_system	glioma	5.6792	0.981087	10	0.0417282	1.64851	GDSC2	292.716
Irinotecan	1088	AM-38	910933	GBM	nervous_system	glioma	0.961763	0.769568	10	0.127584	-0.790328	GDSC2	2.6163
Irinotecan	1088	CAS-1	910943	GBM	nervous_system	glioma	4.3341	0.936409	10	0.108245	0.953119	GDSC2	76.2566
Irinotecan	1088	D-247MG	946367	GBM	nervous_system	glioma	5.32376	0.976562	10	0.0408678	1.46476	GDSC2	205.154
Irinotecan	1088	D-263MG	946368	GBM	nervous_system	glioma	3.42304	0.930271	10	0.0546766	0.482115	GDSC2	30.6626
Irinotecan	1088	D-392MG	946370	GBM	nervous_system	glioma	3.57887	0.921591	10	0.0546594	0.562673	GDSC2	35.8329
Irinotecan	1088	D-423MG	946372	GBM	nervous_system	glioma	1.65754	0.880816	10	0.124761	-0.430623	GDSC2	5.24638
Irinotecan	1088	D-566MG	946377	GBM	nervous_system	glioma	0.633543	0.809759	10	0.0942654	-0.960013	GDSC2	1.88427
Irinotecan	1088	M059J	949094	GBM	nervous_system	glioma	1.84115	0.827709	10	0.100509	-0.335699	GDSC2	6.30379
Irinotecan	1088	LN-229	1240169	GBM	nervous_system	glioma	5.59291	0.981033	10	0.0555644	1.6039	GDSC2	268.516
Oxaliplatin	1089	42-MG-BA	687561	GBM	nervous_system	glioma	3.55357	0.940984	10	0.079569	-0.146975	GDSC2	34.9378
Oxaliplatin	1089	A172	687563	GBM	nervous_system	glioma	2.26577	0.856151	10	0.0851386	-0.888886	GDSC2	9.6385
Oxaliplatin	1089	GB-1	687568	GBM	nervous_system	glioma	4.70812	0.944268	10	0.083945	0.518168	GDSC2	110.844
Oxaliplatin	1089	T98G	687586	GBM	nervous_system	glioma	5.61293	0.986455	10	0.0516145	1.03943	GDSC2	273.946
Oxaliplatin	1089	YKG-1	687592	GBM	nervous_system	glioma	3.76424	0.9395	10	0.0470992	-0.0256061	GDSC2	43.131
Oxaliplatin	1089	D-542MG	753549	GBM	nervous_system	glioma	4.00293	0.927093	10	0.0455421	0.111902	GDSC2	54.7583
Oxaliplatin	1089	SNB75	905982	GBM	nervous_system	glioma	4.07623	0.934431	10	0.0426757	0.15413	GDSC2	58.9228
Oxaliplatin	1089	U251	905983	GBM	nervous_system	glioma	4.80965	0.966307	10	0.053877	0.576655	GDSC2	122.688
Oxaliplatin	1089	SF295	905985	GBM	nervous_system	glioma	3.11475	0.907531	10	0.0655933	-0.399784	GDSC2	22.5277
Oxaliplatin	1089	SF268	905986	GBM	nervous_system	glioma	3.35023	0.9139	10	0.0745032	-0.264119	GDSC2	28.5094
Oxaliplatin	1089	Becker	906746	GBM	nervous_system	glioma	4.25381	0.952658	10	0.0855423	0.256433	GDSC2	70.3727
Oxaliplatin	1089	DBTRG-05MG	906835	GBM	nervous_system	glioma	7.28075	0.965086	10	0.0556251	2.00027	GDSC2	1452.07
Oxaliplatin	1089	KS-1	907313	GBM	nervous_system	glioma	3.05171	0.89664	10	0.10151	-0.436101	GDSC2	21.1514
Oxaliplatin	1089	SF126	909712	GBM	nervous_system	glioma	2.9719	0.920131	10	0.0698185	-0.482076	GDSC2	19.5291
Oxaliplatin	1089	SK-MG-1	909729	GBM	nervous_system	glioma	4.37413	0.953826	10	0.0931038	0.325753	GDSC2	79.3708
Oxaliplatin	1089	SW1088	909745	GBM	nervous_system	glioma	5.50325	0.965537	10	0.0798056	0.976244	GDSC2	245.488
Oxaliplatin	1089	YH-13	909905	GBM	nervous_system	glioma	3.87643	0.938811	10	0.079697	0.0390241	GDSC2	48.2515
Oxaliplatin	1089	LN-405	910694	GBM	nervous_system	glioma	6.35141	0.986591	10	0.0707975	1.46488	GDSC2	573.302
Oxaliplatin	1089	AM-38	910933	GBM	nervous_system	glioma	4.27839	0.95982	10	0.119401	0.270594	GDSC2	72.1239
Oxaliplatin	1089	CAS-1	910943	GBM	nervous_system	glioma	5.33939	0.958204	10	0.0980125	0.881841	GDSC2	208.385
Oxaliplatin	1089	D-247MG	946367	GBM	nervous_system	glioma	4.41687	0.942626	10	0.0569885	0.350374	GDSC2	82.8364
Oxaliplatin	1089	D-263MG	946368	GBM	nervous_system	glioma	6.21239	0.987338	10	0.0459978	1.38478	GDSC2	498.893
Oxaliplatin	1089	D-392MG	946370	GBM	nervous_system	glioma	4.80647	0.955881	10	0.108678	0.574826	GDSC2	122.299
Oxaliplatin	1089	D-423MG	946372	GBM	nervous_system	glioma	3.02363	0.92175	10	0.0419641	-0.452277	GDSC2	20.5658
Oxaliplatin	1089	D-566MG	946377	GBM	nervous_system	glioma	4.20783	0.977855	10	0.100029	0.229945	GDSC2	67.2103
Oxaliplatin	1089	M059J	949094	GBM	nervous_system	glioma	4.56632	0.953473	10	0.0771984	0.436472	GDSC2	96.1891
Oxaliplatin	1089	LN-229	1240169	GBM	nervous_system	glioma	5.31105	0.975023	10	0.0777528	0.865517	GDSC2	202.563
Oxaliplatin	1089	LNZTA3WT4	1240170	GBM	nervous_system	glioma	2.99552	0.90925	10	0.0945375	-0.468471	GDSC2	19.9957
BMS-536924	1091	42-MG-BA	687561	GBM	nervous_system	glioma	1.65747	0.820263	10	0.080872	-0.326896	GDSC2	5.24604
BMS-536924	1091	A172	687563	GBM	nervous_system	glioma	1.98663	0.83505	10	0.131989	-0.0885712	GDSC2	7.29093
BMS-536924	1091	GB-1	687568	GBM	nervous_system	glioma	1.18067	0.739668	10	0.0839367	-0.672119	GDSC2	3.25657
BMS-536924	1091	T98G	687586	GBM	nervous_system	glioma	1.83383	0.835348	10	0.11747	-0.199204	GDSC2	6.25782
BMS-536924	1091	YKG-1	687592	GBM	nervous_system	glioma	2.70109	0.887543	10	0.0699398	0.428728	GDSC2	14.8959
BMS-536924	1091	D-542MG	753549	GBM	nervous_system	glioma	2.83773	0.871154	10	0.0954203	0.527661	GDSC2	17.0769
BMS-536924	1091	SNB75	905982	GBM	nervous_system	glioma	2.50538	0.855748	10	0.107724	0.287026	GDSC2	12.2482
BMS-536924	1091	U251	905983	GBM	nervous_system	glioma	3.63328	0.93056	10	0.0513398	1.10368	GDSC2	37.8368
BMS-536924	1091	SF295	905985	GBM	nervous_system	glioma	3.94316	0.943048	10	0.0403638	1.32804	GDSC2	51.5811
BMS-536924	1091	SF268	905986	GBM	nervous_system	glioma	2.84827	0.887425	10	0.0700758	0.535296	GDSC2	17.258
BMS-536924	1091	Becker	906746	GBM	nervous_system	glioma	3.07673	0.905164	10	0.0676681	0.700711	GDSC2	21.6875
BMS-536924	1091	DBTRG-05MG	906835	GBM	nervous_system	glioma	2.27672	0.782591	10	0.0916452	0.121465	GDSC2	9.74465
BMS-536924	1091	KS-1	907313	GBM	nervous_system	glioma	1.24667	0.762769	10	0.0899943	-0.624332	GDSC2	3.47875
BMS-536924	1091	SF126	909712	GBM	nervous_system	glioma	2.13575	0.866114	10	0.0591951	0.0193982	GDSC2	8.4634
BMS-536924	1091	SK-MG-1	909729	GBM	nervous_system	glioma	2.45256	0.864641	10	0.120322	0.248785	GDSC2	11.6181
BMS-536924	1091	SW1088	909745	GBM	nervous_system	glioma	1.85636	0.800051	10	0.11803	-0.182896	GDSC2	6.40037
BMS-536924	1091	YH-13	909905	GBM	nervous_system	glioma	2.78159	0.886769	10	0.0685634	0.487016	GDSC2	16.1447
BMS-536924	1091	LN-405	910694	GBM	nervous_system	glioma	4.007	0.941598	10	0.0300859	1.37427	GDSC2	54.982
BMS-536924	1091	AM-38	910933	GBM	nervous_system	glioma	2.61884	0.887332	10	0.0715816	0.369178	GDSC2	13.7198
BMS-536924	1091	CAS-1	910943	GBM	nervous_system	glioma	2.22735	0.821709	10	0.157074	0.0857173	GDSC2	9.27522
BMS-536924	1091	D-247MG	946367	GBM	nervous_system	glioma	3.11832	0.888637	10	0.148253	0.730823	GDSC2	22.6084
BMS-536924	1091	D-263MG	946368	GBM	nervous_system	glioma	1.7499	0.815775	10	0.124205	-0.259973	GDSC2	5.75404
BMS-536924	1091	D-392MG	946370	GBM	nervous_system	glioma	1.92316	0.813173	10	0.0793641	-0.134525	GDSC2	6.84256
BMS-536924	1091	D-423MG	946372	GBM	nervous_system	glioma	1.45714	0.806495	10	0.0958023	-0.471944	GDSC2	4.29367
BMS-536924	1091	D-566MG	946377	GBM	nervous_system	glioma	1.72606	0.848828	10	0.126645	-0.277233	GDSC2	5.6185
BMS-536924	1091	M059J	949094	GBM	nervous_system	glioma	2.40179	0.853559	10	0.133447	0.212021	GDSC2	11.0429
BMS-536924	1091	LN-229	1240169	GBM	nervous_system	glioma	3.02875	0.900949	10	0.112961	0.665968	GDSC2	20.6714
GSK1904529A	1093	42-MG-BA	687561	GBM	nervous_system	glioma	4.35379	0.966059	10	0.0897467	0.00468002	GDSC2	77.7727
GSK1904529A	1093	A172	687563	GBM	nervous_system	glioma	4.03908	0.947187	10	0.115968	-0.280373	GDSC2	56.774
GSK1904529A	1093	GB-1	687568	GBM	nervous_system	glioma	5.14592	0.955559	10	0.0979795	0.722157	GDSC2	171.729
GSK1904529A	1093	T98G	687586	GBM	nervous_system	glioma	5.66855	0.98701	10	0.0347729	1.19553	GDSC2	289.613
GSK1904529A	1093	YKG-1	687592	GBM	nervous_system	glioma	5.22614	0.985407	10	0.0252482	0.794822	GDSC2	186.074
GSK1904529A	1093	D-542MG	753549	GBM	nervous_system	glioma	4.77876	0.96699	10	0.0953077	0.389603	GDSC2	118.957
GSK1904529A	1093	SNB75	905982	GBM	nervous_system	glioma	5.62385	0.981882	10	0.0724727	1.15505	GDSC2	276.954
GSK1904529A	1093	U251	905983	GBM	nervous_system	glioma	4.62497	0.962114	10	0.0791977	0.250307	GDSC2	102
GSK1904529A	1093	SF295	905985	GBM	nervous_system	glioma	4.86135	0.979673	10	0.0204057	0.464404	GDSC2	129.198
GSK1904529A	1093	SF268	905986	GBM	nervous_system	glioma	4.82907	0.963779	10	0.0632369	0.435173	GDSC2	125.095
GSK1904529A	1093	Becker	906746	GBM	nervous_system	glioma	4.92074	0.968964	10	0.0762794	0.518199	GDSC2	137.104
GSK1904529A	1093	DBTRG-05MG	906835	GBM	nervous_system	glioma	6.7518	0.956739	10	0.087644	2.1767	GDSC2	855.596
GSK1904529A	1093	KS-1	907313	GBM	nervous_system	glioma	6.08867	0.982737	10	0.0488434	1.57606	GDSC2	440.833
GSK1904529A	1093	SF126	909712	GBM	nervous_system	glioma	3.98213	0.976663	10	0.0216855	-0.331958	GDSC2	53.6309
GSK1904529A	1093	SK-MG-1	909729	GBM	nervous_system	glioma	4.02125	0.942896	10	0.100565	-0.296519	GDSC2	55.7709
GSK1904529A	1093	SW1088	909745	GBM	nervous_system	glioma	3.74502	0.913737	10	0.0744835	-0.546722	GDSC2	42.3097
GSK1904529A	1093	YH-13	909905	GBM	nervous_system	glioma	4.75413	0.964261	10	0.0799432	0.367295	GDSC2	116.063
GSK1904529A	1093	LN-405	910694	GBM	nervous_system	glioma	5.25313	0.972792	10	0.0629149	0.819267	GDSC2	191.164
GSK1904529A	1093	AM-38	910933	GBM	nervous_system	glioma	4.03236	0.952686	10	0.0926575	-0.28646	GDSC2	56.3937
GSK1904529A	1093	CAS-1	910943	GBM	nervous_system	glioma	5.66391	0.964708	10	0.0429715	1.19133	GDSC2	288.272
GSK1904529A	1093	D-247MG	946367	GBM	nervous_system	glioma	5.56978	0.979674	10	0.0468637	1.10607	GDSC2	262.376
GSK1904529A	1093	D-263MG	946368	GBM	nervous_system	glioma	4.06301	0.948044	10	0.10273	-0.258701	GDSC2	58.1488
GSK1904529A	1093	D-392MG	946370	GBM	nervous_system	glioma	5.30604	0.966822	10	0.0975779	0.867189	GDSC2	201.551
GSK1904529A	1093	D-423MG	946372	GBM	nervous_system	glioma	1.72966	0.885823	10	0.0446028	-2.37215	GDSC2	5.63873
GSK1904529A	1093	D-566MG	946377	GBM	nervous_system	glioma	2.91429	0.962522	10	0.0881265	-1.29916	GDSC2	18.4357
GSK1904529A	1093	M059J	949094	GBM	nervous_system	glioma	4.83506	0.960232	10	0.0840429	0.440595	GDSC2	125.846
GSK1904529A	1093	LN-229	1240169	GBM	nervous_system	glioma	4.5401	0.959237	10	0.102727	0.173431	GDSC2	93.7001
Tozasertib	1096	YKG-1	687592	GBM	nervous_system	glioma	2.70453	0.924453	5	0.123987	0.345668	GDSC2	14.9473
Tozasertib	1096	D-542MG	753549	GBM	nervous_system	glioma	3.28935	0.926323	5	0.0684185	0.591138	GDSC2	26.8254
Tozasertib	1096	SNB75	905982	GBM	nervous_system	glioma	4.72061	0.969114	5	0.0667146	1.19189	GDSC2	112.236
Tozasertib	1096	SF295	905985	GBM	nervous_system	glioma	1.79212	0.870277	5	0.0819854	-0.0373022	GDSC2	6.00217
Tozasertib	1096	SF126	909712	GBM	nervous_system	glioma	1.5716	0.875775	5	0.170462	-0.129865	GDSC2	4.81432
Tozasertib	1096	D-247MG	946367	GBM	nervous_system	glioma	1.86237	0.855314	5	0.167076	-0.00781517	GDSC2	6.43899
Tozasertib	1096	D-423MG	946372	GBM	nervous_system	glioma	1.08759	0.835973	5	0.141877	-0.333019	GDSC2	2.96711
Tozasertib	1096	D-566MG	946377	GBM	nervous_system	glioma	2.45669	0.945175	5	0.144125	0.241642	GDSC2	11.6661
PF-4708671	1129	YKG-1	687592	GBM	nervous_system	glioma	4.72033	0.967175	10	0.120418	1.19673	GDSC2	112.206
PF-4708671	1129	D-542MG	753549	GBM	nervous_system	glioma	5.45703	0.966715	10	0.0744846	1.98799	GDSC2	234.4
PF-4708671	1129	SNB75	905982	GBM	nervous_system	glioma	5.19807	0.965004	10	0.0936439	1.70985	GDSC2	180.923
PF-4708671	1129	SF295	905985	GBM	nervous_system	glioma	4.41752	0.957537	10	0.0607375	0.871494	GDSC2	82.8907
PF-4708671	1129	SF126	909712	GBM	nervous_system	glioma	3.0728	0.925308	10	0.0801253	-0.572816	GDSC2	21.6024
PF-4708671	1129	D-247MG	946367	GBM	nervous_system	glioma	3.97286	0.927436	10	0.0560633	0.393903	GDSC2	53.1365
PF-4708671	1129	D-423MG	946372	GBM	nervous_system	glioma	2.83243	0.911418	10	0.0503116	-0.830988	GDSC2	16.9867
PF-4708671	1129	D-566MG	946377	GBM	nervous_system	glioma	4.30976	0.979795	10	0.0729079	0.755748	GDSC2	74.4225
PRIMA-1MET	1131	42-MG-BA	687561	GBM	nervous_system	glioma	5.83545	0.974244	30	0.0873922	0.785873	GDSC2	342.218
PRIMA-1MET	1131	A172	687563	GBM	nervous_system	glioma	3.32036	0.85295	30	0.215718	-0.609832	GDSC2	27.6704
PRIMA-1MET	1131	GB-1	687568	GBM	nervous_system	glioma	6.97578	0.969857	30	0.0789684	1.41868	GDSC2	1070.39
PRIMA-1MET	1131	T98G	687586	GBM	nervous_system	glioma	6.58945	0.985157	30	0.0267632	1.2043	GDSC2	727.383
PRIMA-1MET	1131	YKG-1	687592	GBM	nervous_system	glioma	5.71893	0.964944	30	0.0543501	0.721216	GDSC2	304.58
PRIMA-1MET	1131	D-542MG	753549	GBM	nervous_system	glioma	2.99396	0.806313	30	0.187609	-0.790964	GDSC2	19.9646
PRIMA-1MET	1131	SNB75	905982	GBM	nervous_system	glioma	3.3655	0.839373	30	0.201732	-0.584782	GDSC2	28.9481
PRIMA-1MET	1131	U251	905983	GBM	nervous_system	glioma	7.07249	0.984258	30	0.0438028	1.47235	GDSC2	1179.08
PRIMA-1MET	1131	SF295	905985	GBM	nervous_system	glioma	4.95307	0.939905	30	0.118219	0.296214	GDSC2	141.609
PRIMA-1MET	1131	SF268	905986	GBM	nervous_system	glioma	6.80791	0.979142	30	0.0380503	1.32553	GDSC2	904.978
PRIMA-1MET	1131	Becker	906746	GBM	nervous_system	glioma	6.6911	0.979996	30	0.061713	1.2607	GDSC2	805.207
PRIMA-1MET	1131	DBTRG-05MG	906835	GBM	nervous_system	glioma	8.31904	0.964217	30	0.0962501	2.1641	GDSC2	4101.24
PRIMA-1MET	1131	KS-1	907313	GBM	nervous_system	glioma	2.81506	0.804515	30	0.180514	-0.890242	GDSC2	16.6941
PRIMA-1MET	1131	SF126	909712	GBM	nervous_system	glioma	2.33142	0.78542	30	0.108313	-1.15863	GDSC2	10.2925
PRIMA-1MET	1131	SK-MG-1	909729	GBM	nervous_system	glioma	6.04959	0.96771	30	0.0651452	0.904711	GDSC2	423.941
PRIMA-1MET	1131	SW1088	909745	GBM	nervous_system	glioma	7.392	0.977746	30	0.0450645	1.64966	GDSC2	1622.95
PRIMA-1MET	1131	YH-13	909905	GBM	nervous_system	glioma	3.26178	0.845294	30	0.174623	-0.642342	GDSC2	26.0959
PRIMA-1MET	1131	LN-405	910694	GBM	nervous_system	glioma	6.78181	0.97932	30	0.0790241	1.31104	GDSC2	881.663
PRIMA-1MET	1131	AM-38	910933	GBM	nervous_system	glioma	4.31876	0.92077	30	0.0552403	-0.0557861	GDSC2	75.0957
PRIMA-1MET	1131	CAS-1	910943	GBM	nervous_system	glioma	7.15141	0.97126	30	0.0799481	1.51615	GDSC2	1275.91
PRIMA-1MET	1131	D-247MG	946367	GBM	nervous_system	glioma	6.27195	0.962125	30	0.0811883	1.0281	GDSC2	529.507
PRIMA-1MET	1131	D-263MG	946368	GBM	nervous_system	glioma	6.93109	0.983614	30	0.0560541	1.39388	GDSC2	1023.61
PRIMA-1MET	1131	D-392MG	946370	GBM	nervous_system	glioma	3.48917	0.847523	30	0.228278	-0.516153	GDSC2	32.7589
PRIMA-1MET	1131	D-423MG	946372	GBM	nervous_system	glioma	2.65383	0.815721	30	0.11403	-0.979712	GDSC2	14.2084
PRIMA-1MET	1131	D-566MG	946377	GBM	nervous_system	glioma	3.28162	0.887265	30	0.150838	-0.63133	GDSC2	26.6189
PRIMA-1MET	1131	M059J	949094	GBM	nervous_system	glioma	2.85902	0.80509	30	0.173552	-0.865847	GDSC2	17.4444
PRIMA-1MET	1131	LN-229	1240169	GBM	nervous_system	glioma	5.7752	0.962571	30	0.0629541	0.752438	GDSC2	322.208
Serdemetan	1133	42-MG-BA	687561	GBM	nervous_system	glioma	3.43666	0.936227	10	0.0300164	-0.246073	GDSC2	31.0831
Serdemetan	1133	A172	687563	GBM	nervous_system	glioma	3.48244	0.926081	10	0.0450056	-0.210211	GDSC2	32.539
Serdemetan	1133	GB-1	687568	GBM	nervous_system	glioma	5.3627	0.960343	10	0.0184452	1.26284	GDSC2	213.3
Serdemetan	1133	T98G	687586	GBM	nervous_system	glioma	4.52967	0.969924	10	0.0469265	0.610223	GDSC2	92.7284
Serdemetan	1133	YKG-1	687592	GBM	nervous_system	glioma	4.42257	0.96012	10	0.0733124	0.526314	GDSC2	83.3101
Serdemetan	1133	D-542MG	753549	GBM	nervous_system	glioma	4.42913	0.94166	10	0.0457992	0.531455	GDSC2	83.8585
Serdemetan	1133	SNB75	905982	GBM	nervous_system	glioma	4.16354	0.93746	10	0.178001	0.323381	GDSC2	64.2986
Serdemetan	1133	U251	905983	GBM	nervous_system	glioma	4.46762	0.958173	10	0.0603115	0.561609	GDSC2	87.1493
Serdemetan	1133	SF295	905985	GBM	nervous_system	glioma	3.00702	0.901821	10	0.0880652	-0.582665	GDSC2	20.2271
Serdemetan	1133	SF268	905986	GBM	nervous_system	glioma	5.34875	0.97379	10	0.038504	1.25191	GDSC2	210.345
Serdemetan	1133	Becker	906746	GBM	nervous_system	glioma	4.70146	0.964279	10	0.0472654	0.744805	GDSC2	110.108
Serdemetan	1133	DBTRG-05MG	906835	GBM	nervous_system	glioma	7.19477	0.963841	10	0.0329983	2.69814	GDSC2	1332.45
Serdemetan	1133	KS-1	907313	GBM	nervous_system	glioma	4.91246	0.964162	10	0.0360072	0.91011	GDSC2	135.974
Serdemetan	1133	SF126	909712	GBM	nervous_system	glioma	2.89699	0.916108	10	0.119153	-0.668868	GDSC2	18.1195
Serdemetan	1133	SK-MG-1	909729	GBM	nervous_system	glioma	4.44523	0.955789	10	0.0339051	0.544068	GDSC2	85.2196
Serdemetan	1133	SW1088	909745	GBM	nervous_system	glioma	4.64022	0.945282	10	0.0619613	0.696826	GDSC2	103.567
Serdemetan	1133	YH-13	909905	GBM	nervous_system	glioma	3.59992	0.928044	10	0.0992064	-0.118175	GDSC2	36.5952
Serdemetan	1133	LN-405	910694	GBM	nervous_system	glioma	6.15548	0.984763	10	0.0255898	1.88393	GDSC2	471.295
Serdemetan	1133	AM-38	910933	GBM	nervous_system	glioma	3.32379	0.92564	10	0.0537598	-0.334499	GDSC2	27.7655
Serdemetan	1133	CAS-1	910943	GBM	nervous_system	glioma	4.7402	0.943248	10	0.0447707	0.775158	GDSC2	114.458
Serdemetan	1133	D-247MG	946367	GBM	nervous_system	glioma	5.19538	0.962589	10	0.0343422	1.13175	GDSC2	180.436
Serdemetan	1133	D-263MG	946368	GBM	nervous_system	glioma	4.75425	0.9665	10	0.045577	0.786161	GDSC2	116.077
Serdemetan	1133	D-392MG	946370	GBM	nervous_system	glioma	4.7169	0.953603	10	0.0213306	0.756903	GDSC2	111.821
Serdemetan	1133	D-423MG	946372	GBM	nervous_system	glioma	2.53588	0.893369	10	0.0676237	-0.951773	GDSC2	12.6275
Serdemetan	1133	D-566MG	946377	GBM	nervous_system	glioma	3.92163	0.971451	10	0.0540195	0.133865	GDSC2	50.4828
Serdemetan	1133	M059J	949094	GBM	nervous_system	glioma	3.79928	0.928243	10	0.0798526	0.0380094	GDSC2	44.6689
Serdemetan	1133	LN-229	1240169	GBM	nervous_system	glioma	5.4067	0.976523	10	0.035681	1.29731	GDSC2	222.895
Serdemetan	1133	LNZTA3WT4	1240170	GBM	nervous_system	glioma	3.36107	0.92725	10	0.0910566	-0.305298	GDSC2	28.8199
TW 37	1149	T98G	687586	GBM	nervous_system	glioma	1.72484	0.880076	5	0.0685714	0.303349	GDSC2	5.6116
TW 37	1149	Becker	906746	GBM	nervous_system	glioma	0.950168	0.805127	5	0.0858532	-0.243232	GDSC2	2.58614
TW 37	1149	KS-1	907313	GBM	nervous_system	glioma	1.23269	0.821621	5	0.0698213	-0.0438901	GDSC2	3.43046
TW 37	1149	SW1088	909745	GBM	nervous_system	glioma	2.48624	0.886897	5	0.106101	0.840569	GDSC2	12.016
TW 37	1149	YH-13	909905	GBM	nervous_system	glioma	0.751849	0.785837	5	0.0671974	-0.383159	GDSC2	2.12092
TW 37	1149	D-263MG	946368	GBM	nervous_system	glioma	1.33172	0.838151	5	0.10081	0.0259767	GDSC2	3.78754
TW 37	1149	D-392MG	946370	GBM	nervous_system	glioma	1.1538	0.807139	5	0.108455	-0.0995591	GDSC2	3.1702
TW 37	1149	M059J	949094	GBM	nervous_system	glioma	1.75545	0.856741	5	0.0933021	0.324947	GDSC2	5.78604
TW 37	1149	LNZTA3WT4	1240170	GBM	nervous_system	glioma	0.431476	0.764194	5	0.0848769	-0.609204	GDSC2	1.53953
Erlotinib	1168	42-MG-BA	687561	GBM	nervous_system	glioma	3.75797	0.983828	10	0.0920696	0.537031	GDSC2	42.8611
Erlotinib	1168	A172	687563	GBM	nervous_system	glioma	3.2427	0.968502	10	0.0377679	0.181391	GDSC2	25.6026
Erlotinib	1168	GB-1	687568	GBM	nervous_system	glioma	2.48816	0.924304	10	0.111769	-0.339388	GDSC2	12.0391
Erlotinib	1168	T98G	687586	GBM	nervous_system	glioma	4.33973	0.989488	10	0.0521994	0.938563	GDSC2	76.6866
Erlotinib	1168	YKG-1	687592	GBM	nervous_system	glioma	3.52924	0.930177	10	0.0519216	0.379162	GDSC2	34.0979
Erlotinib	1168	D-542MG	753549	GBM	nervous_system	glioma	3.84306	0.920879	10	0.115005	0.595763	GDSC2	46.6681
Erlotinib	1168	SNB75	905982	GBM	nervous_system	glioma	4.80619	0.956224	10	0.112399	1.26052	GDSC2	122.265
Erlotinib	1168	U251	905983	GBM	nervous_system	glioma	2.98625	0.961407	10	0.0820543	0.00439411	GDSC2	19.8113
Erlotinib	1168	SF295	905985	GBM	nervous_system	glioma	5.46681	0.978457	10	0.0635529	1.71647	GDSC2	236.704
Erlotinib	1168	SF268	905986	GBM	nervous_system	glioma	2.99469	0.958438	10	0.0801286	0.0102153	GDSC2	19.9791
Erlotinib	1168	Becker	906746	GBM	nervous_system	glioma	4.55692	0.986361	10	0.0660263	1.08847	GDSC2	95.2895
Erlotinib	1168	DBTRG-05MG	906835	GBM	nervous_system	glioma	3.94499	0.93062	10	0.0868024	0.666117	GDSC2	51.6759
Erlotinib	1168	KS-1	907313	GBM	nervous_system	glioma	3.68316	0.971599	10	0.0337608	0.4854	GDSC2	39.7718
Erlotinib	1168	SF126	909712	GBM	nervous_system	glioma	4.27736	0.968408	10	0.135782	0.895519	GDSC2	72.0502
Erlotinib	1168	SK-MG-1	909729	GBM	nervous_system	glioma	3.5632	0.971935	10	0.0500754	0.402606	GDSC2	35.276
Erlotinib	1168	SW1088	909745	GBM	nervous_system	glioma	3.3777	0.954456	10	0.0892783	0.27457	GDSC2	29.3032
Erlotinib	1168	YH-13	909905	GBM	nervous_system	glioma	2.95907	0.959854	10	0.0893485	-0.0143635	GDSC2	19.2801
Erlotinib	1168	LN-405	910694	GBM	nervous_system	glioma	4.15288	0.980346	10	0.0294027	0.809603	GDSC2	63.6171
Erlotinib	1168	AM-38	910933	GBM	nervous_system	glioma	2.6466	0.959214	10	0.0561759	-0.23003	GDSC2	14.1061
Erlotinib	1168	CAS-1	910943	GBM	nervous_system	glioma	4.33082	0.969492	10	0.0525124	0.932418	GDSC2	76.0069
Erlotinib	1168	D-247MG	946367	GBM	nervous_system	glioma	4.35046	0.940547	10	0.0163218	0.945968	GDSC2	77.5138
Erlotinib	1168	D-263MG	946368	GBM	nervous_system	glioma	4.24321	0.983836	10	0.0622859	0.87195	GDSC2	69.6313
Erlotinib	1168	D-392MG	946370	GBM	nervous_system	glioma	4.61766	0.980669	10	0.0653061	1.13039	GDSC2	101.257
Erlotinib	1168	D-423MG	946372	GBM	nervous_system	glioma	3.45506	0.941536	10	0.0979005	0.327969	GDSC2	31.6603
Erlotinib	1168	D-566MG	946377	GBM	nervous_system	glioma	2.91865	0.934127	10	0.0829055	-0.0422644	GDSC2	18.5163
Erlotinib	1168	M059J	949094	GBM	nervous_system	glioma	2.98367	0.95419	10	0.102186	0.00261369	GDSC2	19.7602
Erlotinib	1168	LN-229	1240169	GBM	nervous_system	glioma	1.75641	0.917864	10	0.0843817	-0.844443	GDSC2	5.79161
CCT-018159	1170	YKG-1	687592	GBM	nervous_system	glioma	3.3655	0.922996	10	0.0545374	-0.179104	GDSC2	28.9481
CCT-018159	1170	D-542MG	753549	GBM	nervous_system	glioma	3.83505	0.920556	10	0.106445	0.163691	GDSC2	46.2959
CCT-018159	1170	SNB75	905982	GBM	nervous_system	glioma	5.34708	0.967894	10	0.0714285	1.26754	GDSC2	209.994
CCT-018159	1170	SF295	905985	GBM	nervous_system	glioma	2.55481	0.874861	10	0.0828744	-0.770948	GDSC2	12.8689
CCT-018159	1170	SF126	909712	GBM	nervous_system	glioma	2.00612	0.855917	10	0.0895691	-1.17152	GDSC2	7.4344
CCT-018159	1170	D-247MG	946367	GBM	nervous_system	glioma	4.65434	0.949545	10	0.0540559	0.761812	GDSC2	105.04
CCT-018159	1170	D-423MG	946372	GBM	nervous_system	glioma	1.89261	0.845504	10	0.0719501	-1.25439	GDSC2	6.63669
CCT-018159	1170	D-566MG	946377	GBM	nervous_system	glioma	2.1403	0.883972	10	0.0759335	-1.07356	GDSC2	8.50198
Rucaparib	1175	42-MG-BA	687561	GBM	nervous_system	glioma	4.40247	0.980207	5	0.058564	0.391018	GDSC2	81.6519
Rucaparib	1175	A172	687563	GBM	nervous_system	glioma	4.48261	0.974524	5	0.053193	0.466456	GDSC2	88.4655
Rucaparib	1175	GB-1	687568	GBM	nervous_system	glioma	5.10203	0.968499	5	0.0481619	1.04948	GDSC2	164.356
Rucaparib	1175	T98G	687586	GBM	nervous_system	glioma	4.00777	0.973421	5	0.100115	0.0195208	GDSC2	55.0243
Rucaparib	1175	YKG-1	687592	GBM	nervous_system	glioma	4.31231	0.972836	5	0.117628	0.306165	GDSC2	74.613
Rucaparib	1175	D-542MG	753549	GBM	nervous_system	glioma	4.10818	0.952223	5	0.0843002	0.114027	GDSC2	60.836
Rucaparib	1175	SNB75	905982	GBM	nervous_system	glioma	3.78864	0.947493	5	0.188347	-0.186734	GDSC2	44.1964
Rucaparib	1175	U251	905983	GBM	nervous_system	glioma	4.92334	0.98005	5	0.0586518	0.881281	GDSC2	137.461
Rucaparib	1175	SF295	905985	GBM	nervous_system	glioma	3.47965	0.950531	5	0.063654	-0.477569	GDSC2	32.4484
Rucaparib	1175	SF268	905986	GBM	nervous_system	glioma	5.02377	0.979243	5	0.0739412	0.975814	GDSC2	151.984
Rucaparib	1175	Becker	906746	GBM	nervous_system	glioma	4.34343	0.971203	5	0.0716391	0.335447	GDSC2	76.9708
Rucaparib	1175	DBTRG-05MG	906835	GBM	nervous_system	glioma	5.88606	0.953636	5	0.0406104	1.78743	GDSC2	359.985
Rucaparib	1175	KS-1	907313	GBM	nervous_system	glioma	4.33333	0.966563	5	0.084736	0.325946	GDSC2	76.1977
Rucaparib	1175	SF126	909712	GBM	nervous_system	glioma	3.80591	0.97329	5	0.0414323	-0.170485	GDSC2	44.966
Rucaparib	1175	SK-MG-1	909729	GBM	nervous_system	glioma	4.89502	0.978497	5	0.0473323	0.854623	GDSC2	133.622
Rucaparib	1175	SW1088	909745	GBM	nervous_system	glioma	4.5587	0.960493	5	0.0531919	0.538069	GDSC2	95.4591
Rucaparib	1175	YH-13	909905	GBM	nervous_system	glioma	3.24829	0.941132	5	0.0729847	-0.69533	GDSC2	25.7464
Rucaparib	1175	LN-405	910694	GBM	nervous_system	glioma	5.53639	0.985481	5	0.0282802	1.45831	GDSC2	253.761
Rucaparib	1175	AM-38	910933	GBM	nervous_system	glioma	3.80231	0.965296	5	0.0351999	-0.173868	GDSC2	44.8046
Rucaparib	1175	CAS-1	910943	GBM	nervous_system	glioma	5.26931	0.969849	5	0.0462778	1.20692	GDSC2	194.281
Rucaparib	1175	D-247MG	946367	GBM	nervous_system	glioma	4.48481	0.962222	5	0.0579441	0.468524	GDSC2	88.6601
Rucaparib	1175	D-263MG	946368	GBM	nervous_system	glioma	4.65726	0.977359	5	0.0608474	0.630837	GDSC2	105.347
Rucaparib	1175	D-392MG	946370	GBM	nervous_system	glioma	4.93984	0.972559	5	0.0663982	0.896817	GDSC2	139.748
Rucaparib	1175	D-423MG	946372	GBM	nervous_system	glioma	3.85185	0.973547	5	0.0971045	-0.12724	GDSC2	47.0801
Rucaparib	1175	D-566MG	946377	GBM	nervous_system	glioma	3.36917	0.974786	5	0.0960901	-0.581558	GDSC2	29.0544
Rucaparib	1175	M059J	949094	GBM	nervous_system	glioma	3.80921	0.951719	5	0.116385	-0.167378	GDSC2	45.1147
Rucaparib	1175	LN-229	1240169	GBM	nervous_system	glioma	4.05405	0.964197	5	0.0731201	0.0630748	GDSC2	57.6303
Rucaparib	1175	LNZTA3WT4	1240170	GBM	nervous_system	glioma	4.39554	0.976911	5	0.0633227	0.384501	GDSC2	81.0885
Niraparib	1177	42-MG-BA	687561	GBM	nervous_system	glioma	2.14103	0.860276	10	0.140154	-1.3013	GDSC2	8.50819
Niraparib	1177	A172	687563	GBM	nervous_system	glioma	5.20386	0.974993	10	0.0241044	0.719019	GDSC2	181.973
Niraparib	1177	GB-1	687568	GBM	nervous_system	glioma	4.53949	0.939277	10	0.0637461	0.280789	GDSC2	93.6434
Niraparib	1177	T98G	687586	GBM	nervous_system	glioma	3.61366	0.943104	10	0.0512306	-0.329913	GDSC2	37.1016
Niraparib	1177	YKG-1	687592	GBM	nervous_system	glioma	4.37183	0.958789	10	0.107261	0.170193	GDSC2	79.1884
Niraparib	1177	D-542MG	753549	GBM	nervous_system	glioma	4.69684	0.949445	10	0.0921619	0.384578	GDSC2	109.6
Niraparib	1177	SNB75	905982	GBM	nervous_system	glioma	4.06949	0.934193	10	0.089148	-0.0292357	GDSC2	58.5272
Niraparib	1177	U251	905983	GBM	nervous_system	glioma	5.87902	0.983233	10	0.0263543	1.16437	GDSC2	357.458
Niraparib	1177	SF295	905985	GBM	nervous_system	glioma	3.52425	0.926868	10	0.0911048	-0.388887	GDSC2	33.9285
Niraparib	1177	SF268	905986	GBM	nervous_system	glioma	4.3641	0.951964	10	0.113389	0.165095	GDSC2	78.5786
Niraparib	1177	Becker	906746	GBM	nervous_system	glioma	4.53635	0.960333	10	0.0405	0.278713	GDSC2	93.3491
Niraparib	1177	DBTRG-05MG	906835	GBM	nervous_system	glioma	7.02262	0.961222	10	0.106296	1.91872	GDSC2	1121.72
Niraparib	1177	KS-1	907313	GBM	nervous_system	glioma	5.26111	0.971042	10	0.0272099	0.756784	GDSC2	192.695
Niraparib	1177	SF126	909712	GBM	nervous_system	glioma	2.85753	0.913925	10	0.051435	-0.828678	GDSC2	17.4184
Niraparib	1177	SK-MG-1	909729	GBM	nervous_system	glioma	5.69984	0.979995	10	0.0752182	1.04618	GDSC2	298.821
Niraparib	1177	SW1088	909745	GBM	nervous_system	glioma	5.89525	0.972221	10	0.0658051	1.17508	GDSC2	363.306
Niraparib	1177	YH-13	909905	GBM	nervous_system	glioma	4.08005	0.945829	10	0.0710161	-0.0222744	GDSC2	59.1482
Niraparib	1177	LN-405	910694	GBM	nervous_system	glioma	5.32726	0.974041	10	0.0769621	0.800416	GDSC2	205.872
Niraparib	1177	AM-38	910933	GBM	nervous_system	glioma	2.18902	0.857727	10	0.116256	-1.26964	GDSC2	8.92646
Niraparib	1177	CAS-1	910943	GBM	nervous_system	glioma	5.95519	0.969733	10	0.0760058	1.21462	GDSC2	385.75
Niraparib	1177	D-247MG	946367	GBM	nervous_system	glioma	5.33682	0.965447	10	0.0254533	0.806721	GDSC2	207.85
Niraparib	1177	D-263MG	946368	GBM	nervous_system	glioma	5.78177	0.983043	10	0.0658799	1.10023	GDSC2	324.334
Niraparib	1177	D-392MG	946370	GBM	nervous_system	glioma	5.20168	0.964768	10	0.0191581	0.717582	GDSC2	181.577
Niraparib	1177	D-423MG	946372	GBM	nervous_system	glioma	4.0363	0.961371	10	0.0818874	-0.0511279	GDSC2	56.6167
Niraparib	1177	D-566MG	946377	GBM	nervous_system	glioma	2.52666	0.911455	10	0.107675	-1.04693	GDSC2	12.5116
Niraparib	1177	M059J	949094	GBM	nervous_system	glioma	5.88402	0.978851	10	0.0958955	1.16767	GDSC2	359.252
Niraparib	1177	LN-229	1240169	GBM	nervous_system	glioma	4.43479	0.956483	10	0.136369	0.211722	GDSC2	84.3342
MK-1775	1179	42-MG-BA	687561	GBM	nervous_system	glioma	2.26341	0.869395	10	0.0804319	1.14584	GDSC2	9.61583
MK-1775	1179	A172	687563	GBM	nervous_system	glioma	1.24838	0.770402	10	0.0874583	0.430941	GDSC2	3.48468
MK-1775	1179	GB-1	687568	GBM	nervous_system	glioma	2.50976	0.84346	10	0.0871928	1.31934	GDSC2	12.302
MK-1775	1179	T98G	687586	GBM	nervous_system	glioma	0.074207	0.651987	10	0.127805	-0.396032	GDSC2	1.07703
MK-1775	1179	YKG-1	687592	GBM	nervous_system	glioma	1.30687	0.777946	10	0.0930832	0.472138	GDSC2	3.69459
MK-1775	1179	D-542MG	753549	GBM	nervous_system	glioma	2.07602	0.820139	10	0.115399	1.01386	GDSC2	7.97268
MK-1775	1179	SNB75	905982	GBM	nervous_system	glioma	1.66958	0.793095	10	0.068236	0.727601	GDSC2	5.30996
MK-1775	1179	U251	905983	GBM	nervous_system	glioma	1.41321	0.784062	10	0.0658366	0.547036	GDSC2	4.10913
MK-1775	1179	SF295	905985	GBM	nervous_system	glioma	0.990265	0.744165	10	0.0882693	0.249152	GDSC2	2.69195
MK-1775	1179	SF268	905986	GBM	nervous_system	glioma	1.60092	0.796714	10	0.0875301	0.679243	GDSC2	4.95761
MK-1775	1179	Becker	906746	GBM	nervous_system	glioma	1.61065	0.802279	10	0.0599748	0.686096	GDSC2	5.00609
MK-1775	1179	DBTRG-05MG	906835	GBM	nervous_system	glioma	3.51537	0.854064	10	0.0855979	2.0276	GDSC2	33.6285
MK-1775	1179	KS-1	907313	GBM	nervous_system	glioma	2.00315	0.827691	10	0.0898459	0.962533	GDSC2	7.41237
MK-1775	1179	SF126	909712	GBM	nervous_system	glioma	0.810328	0.740701	10	0.087038	0.122422	GDSC2	2.24865
MK-1775	1179	SK-MG-1	909729	GBM	nervous_system	glioma	0.4019	0.680063	10	0.124563	-0.165236	GDSC2	1.49466
MK-1775	1179	SW1088	909745	GBM	nervous_system	glioma	1.34232	0.757197	10	0.0867028	0.497106	GDSC2	3.82791
MK-1775	1179	YH-13	909905	GBM	nervous_system	glioma	1.03911	0.74729	10	0.0777325	0.283556	GDSC2	2.82671
MK-1775	1179	LN-405	910694	GBM	nervous_system	glioma	2.9	0.891517	10	0.101608	1.59419	GDSC2	18.1742
MK-1775	1179	AM-38	910933	GBM	nervous_system	glioma	2.46549	0.877325	10	0.102498	1.28816	GDSC2	11.7693
MK-1775	1179	CAS-1	910943	GBM	nervous_system	glioma	1.89993	0.797503	10	0.168414	0.889831	GDSC2	6.6854
MK-1775	1179	D-247MG	946367	GBM	nervous_system	glioma	1.96984	0.813707	10	0.133073	0.939074	GDSC2	7.16955
MK-1775	1179	D-263MG	946368	GBM	nervous_system	glioma	1.12908	0.758921	10	0.0742856	0.346917	GDSC2	3.0928
MK-1775	1179	D-392MG	946370	GBM	nervous_system	glioma	3.43228	0.907541	10	0.119052	1.96907	GDSC2	30.947
MK-1775	1179	D-423MG	946372	GBM	nervous_system	glioma	-0.0953974	0.633699	10	0.0929435	-0.515486	GDSC2	0.909012
MK-1775	1179	D-566MG	946377	GBM	nervous_system	glioma	0.332213	0.695101	10	0.0925692	-0.214318	GDSC2	1.39405
MK-1775	1179	M059J	949094	GBM	nervous_system	glioma	0.765801	0.713332	10	0.0829092	0.091061	GDSC2	2.15072
MK-1775	1179	LN-229	1240169	GBM	nervous_system	glioma	1.61267	0.800891	10	0.111157	0.687517	GDSC2	5.0162
MK-1775	1179	LNZTA3WT4	1240170	GBM	nervous_system	glioma	-0.341309	0.599644	10	0.099869	-0.688682	GDSC2	0.710839
Dinaciclib	1180	42-MG-BA	687561	GBM	nervous_system	glioma	-3.42591	0.503504	1	0.0756169	-0.523595	GDSC2	0.0325198
Dinaciclib	1180	A172	687563	GBM	nervous_system	glioma	-2.36767	0.629791	1	0.113933	0.194652	GDSC2	0.0936986
Dinaciclib	1180	GB-1	687568	GBM	nervous_system	glioma	-0.838727	0.764431	1	0.11526	1.23238	GDSC2	0.43226
Dinaciclib	1180	T98G	687586	GBM	nervous_system	glioma	-2.34824	0.637598	1	0.173482	0.207841	GDSC2	0.0955372
Dinaciclib	1180	YKG-1	687592	GBM	nervous_system	glioma	-3.60612	0.481371	1	0.155544	-0.645912	GDSC2	0.0271569
Dinaciclib	1180	D-542MG	753549	GBM	nervous_system	glioma	-3.07961	0.541967	1	0.0786677	-0.288555	GDSC2	0.0459773
Dinaciclib	1180	SNB75	905982	GBM	nervous_system	glioma	-3.72396	0.469058	1	0.142644	-0.725894	GDSC2	0.0241381
Dinaciclib	1180	U251	905983	GBM	nervous_system	glioma	-1.82948	0.689299	1	0.202653	0.559933	GDSC2	0.160497
Dinaciclib	1180	SF295	905985	GBM	nervous_system	glioma	-3.04081	0.549779	1	0.165105	-0.262223	GDSC2	0.0477961
Dinaciclib	1180	SF268	905986	GBM	nervous_system	glioma	-2.78564	0.578826	1	0.164576	-0.0890327	GDSC2	0.0616896
Dinaciclib	1180	Becker	906746	GBM	nervous_system	glioma	-1.75112	0.698137	1	0.15745	0.613122	GDSC2	0.17358
Dinaciclib	1180	DBTRG-05MG	906835	GBM	nervous_system	glioma	0.0325651	0.786411	1	0.0744528	1.82375	GDSC2	1.0331
Dinaciclib	1180	KS-1	907313	GBM	nervous_system	glioma	-3.39393	0.507028	1	0.157534	-0.501895	GDSC2	0.0335763
Dinaciclib	1180	SF126	909712	GBM	nervous_system	glioma	-3.47355	0.497433	1	0.176522	-0.555929	GDSC2	0.0310069
Dinaciclib	1180	SK-MG-1	909729	GBM	nervous_system	glioma	-3.08357	0.544141	1	0.163647	-0.291242	GDSC2	0.0457956
Dinaciclib	1180	SW1088	909745	GBM	nervous_system	glioma	-1.65141	0.692571	1	0.0979129	0.680797	GDSC2	0.19178
Dinaciclib	1180	YH-13	909905	GBM	nervous_system	glioma	-2.88747	0.567647	1	0.135609	-0.15815	GDSC2	0.0557168
Dinaciclib	1180	LN-405	910694	GBM	nervous_system	glioma	-2.0279	0.665569	1	0.172674	0.425266	GDSC2	0.131612
Dinaciclib	1180	AM-38	910933	GBM	nervous_system	glioma	-2.81322	0.579068	1	0.0797265	-0.10775	GDSC2	0.0600116
Dinaciclib	1180	CAS-1	910943	GBM	nervous_system	glioma	-1.45655	0.706983	1	0.193938	0.813047	GDSC2	0.233038
Dinaciclib	1180	D-247MG	946367	GBM	nervous_system	glioma	-2.11372	0.648263	1	0.201848	0.367012	GDSC2	0.120787
Dinaciclib	1180	D-263MG	946368	GBM	nervous_system	glioma	-3.43698	0.502018	1	0.223834	-0.531112	GDSC2	0.0321616
Dinaciclib	1180	D-392MG	946370	GBM	nervous_system	glioma	-3.77471	0.463327	1	0.142489	-0.760335	GDSC2	0.0229438
Dinaciclib	1180	D-423MG	946372	GBM	nervous_system	glioma	-4.1021	0.417173	1	0.129584	-0.982542	GDSC2	0.0165379
Dinaciclib	1180	D-566MG	946377	GBM	nervous_system	glioma	-4.1504	0.406565	1	0.145201	-1.01533	GDSC2	0.0157581
Dinaciclib	1180	M059J	949094	GBM	nervous_system	glioma	-2.87046	0.567633	1	0.151901	-0.146599	GDSC2	0.0566731
Dinaciclib	1180	LN-229	1240169	GBM	nervous_system	glioma	0.134866	0.864959	1	0.123432	1.89318	GDSC2	1.14438
Gemcitabine	1190	42-MG-BA	687561	GBM	nervous_system	glioma	-3.5059	0.495559	10	0.118303	-0.909848	GDSC2	0.0300198
Gemcitabine	1190	A172	687563	GBM	nervous_system	glioma	-2.11617	0.611597	10	0.153621	-0.448223	GDSC2	0.120492
Gemcitabine	1190	GB-1	687568	GBM	nervous_system	glioma	-1.28743	0.671474	10	0.135851	-0.172942	GDSC2	0.27598
Gemcitabine	1190	T98G	687586	GBM	nervous_system	glioma	-1.05443	0.700711	10	0.208905	-0.0955466	GDSC2	0.348392
Gemcitabine	1190	YKG-1	687592	GBM	nervous_system	glioma	-2.78436	0.307002	10	0.219829	-0.670176	GDSC2	0.0617686
Gemcitabine	1190	D-542MG	753549	GBM	nervous_system	glioma	1.8066	0.799286	10	0.14475	0.854798	GDSC2	6.08973
Gemcitabine	1190	SNB75	905982	GBM	nervous_system	glioma	-0.828589	0.53689	10	0.23032	-0.0205303	GDSC2	0.436665
Gemcitabine	1190	U251	905983	GBM	nervous_system	glioma	-1.65642	0.648922	10	0.138583	-0.29551	GDSC2	0.190821
Gemcitabine	1190	SF295	905985	GBM	nervous_system	glioma	-3.23635	0.261489	10	0.11832	-0.820311	GDSC2	0.0393073
Gemcitabine	1190	SF268	905986	GBM	nervous_system	glioma	-2.7123	0.56161	10	0.125386	-0.64624	GDSC2	0.0663839
Gemcitabine	1190	Becker	906746	GBM	nervous_system	glioma	-0.609481	0.731843	10	0.0854751	0.0522506	GDSC2	0.543633
Gemcitabine	1190	DBTRG-05MG	906835	GBM	nervous_system	glioma	2.25694	0.860082	10	0.108644	1.00438	GDSC2	9.55377
Gemcitabine	1190	KS-1	907313	GBM	nervous_system	glioma	1.95595	0.892746	10	0.108288	0.904405	GDSC2	7.07062
Gemcitabine	1190	SF126	909712	GBM	nervous_system	glioma	-3.67103	0.201034	10	0.154369	-0.964699	GDSC2	0.0254503
Gemcitabine	1190	SK-MG-1	909729	GBM	nervous_system	glioma	1.18531	0.853974	10	0.215489	0.648422	GDSC2	3.27169
Gemcitabine	1190	SW1088	909745	GBM	nervous_system	glioma	4.09986	0.955803	10	0.115209	1.61655	GDSC2	60.332
Gemcitabine	1190	YH-13	909905	GBM	nervous_system	glioma	-1.13641	0.690314	10	0.191487	-0.122779	GDSC2	0.320969
Gemcitabine	1190	LN-405	910694	GBM	nervous_system	glioma	3.97094	0.963832	10	0.0734082	1.57372	GDSC2	53.0342
Gemcitabine	1190	AM-38	910933	GBM	nervous_system	glioma	-3.03383	0.535447	10	0.152281	-0.753043	GDSC2	0.0481308
Gemcitabine	1190	CAS-1	910943	GBM	nervous_system	glioma	2.25449	0.891212	10	0.138538	1.00357	GDSC2	9.53039
Gemcitabine	1190	D-247MG	946367	GBM	nervous_system	glioma	0.971318	0.727268	10	0.236498	0.577342	GDSC2	2.64142
Gemcitabine	1190	D-263MG	946368	GBM	nervous_system	glioma	-0.4306	0.745979	10	0.175457	0.111669	GDSC2	0.650119
Gemcitabine	1190	D-392MG	946370	GBM	nervous_system	glioma	-1.0224	0.695291	10	0.168052	-0.0849066	GDSC2	0.359732
Gemcitabine	1190	D-423MG	946372	GBM	nervous_system	glioma	-3.70934	0.19829	10	0.109546	-0.977425	GDSC2	0.0244937
Gemcitabine	1190	D-566MG	946377	GBM	nervous_system	glioma	-3.33159	0.222216	10	0.220419	-0.851949	GDSC2	0.0357362
Gemcitabine	1190	M059J	949094	GBM	nervous_system	glioma	-1.83411	0.632728	10	0.123119	-0.354533	GDSC2	0.159756
Gemcitabine	1190	LN-229	1240169	GBM	nervous_system	glioma	5.05999	0.982229	10	0.0605711	1.93547	GDSC2	157.588
Gemcitabine	1190	LNZTA3WT4	1240170	GBM	nervous_system	glioma	-1.94265	0.536546	10	0.28132	-0.390585	GDSC2	0.143324
Bortezomib	1191	42-MG-BA	687561	GBM	nervous_system	glioma	-4.65935	0.811018	0.02	0.126256	0.0746414	GDSC2	0.00947261
Bortezomib	1191	A172	687563	GBM	nervous_system	glioma	-6.32583	0.62443	0.02	0.162491	-1.48516	GDSC2	0.00178949
Bortezomib	1191	GB-1	687568	GBM	nervous_system	glioma	-5.03645	0.739442	0.02	0.166456	-0.278321	GDSC2	0.00649676
Bortezomib	1191	T98G	687586	GBM	nervous_system	glioma	-5.2786	0.749513	0.02	0.15105	-0.504966	GDSC2	0.00509958
Bortezomib	1191	YKG-1	687592	GBM	nervous_system	glioma	-4.51472	0.813583	0.02	0.0918172	0.210014	GDSC2	0.0109467
Bortezomib	1191	D-542MG	753549	GBM	nervous_system	glioma	-5.53765	0.697389	0.02	0.200207	-0.74744	GDSC2	0.00393575
Bortezomib	1191	SNB75	905982	GBM	nervous_system	glioma	-4.73148	0.777164	0.02	0.178525	0.00712565	GDSC2	0.00881338
Bortezomib	1191	U251	905983	GBM	nervous_system	glioma	-4.47324	0.812998	0.02	0.0710262	0.248843	GDSC2	0.0114103
Bortezomib	1191	SF295	905985	GBM	nervous_system	glioma	-5.40608	0.725603	0.02	0.190494	-0.62429	GDSC2	0.0044892
Bortezomib	1191	SF268	905986	GBM	nervous_system	glioma	-4.71294	0.78799	0.02	0.104109	0.0244868	GDSC2	0.00897838
Bortezomib	1191	Becker	906746	GBM	nervous_system	glioma	-3.63558	0.876035	0.02	0.0913212	1.03288	GDSC2	0.0263685
Bortezomib	1191	DBTRG-05MG	906835	GBM	nervous_system	glioma	-3.35977	0.818444	0.02	0.11077	1.29104	GDSC2	0.0347433
Bortezomib	1191	KS-1	907313	GBM	nervous_system	glioma	-4.51188	0.803361	0.02	0.130426	0.212674	GDSC2	0.0109778
Bortezomib	1191	SF126	909712	GBM	nervous_system	glioma	-5.21002	0.761742	0.02	0.149485	-0.440777	GDSC2	0.00546157
Bortezomib	1191	SK-MG-1	909729	GBM	nervous_system	glioma	-5.79492	0.681999	0.02	0.200516	-0.988236	GDSC2	0.00304298
Bortezomib	1191	SW1088	909745	GBM	nervous_system	glioma	-5.76382	0.672552	0.02	0.201441	-0.959128	GDSC2	0.0031391
Bortezomib	1191	YH-13	909905	GBM	nervous_system	glioma	-5.01614	0.762816	0.02	0.169047	-0.25931	GDSC2	0.00663006
Bortezomib	1191	LN-405	910694	GBM	nervous_system	glioma	-4.12191	0.837843	0.02	0.129073	0.57768	GDSC2	0.0162135
Bortezomib	1191	AM-38	910933	GBM	nervous_system	glioma	-5.02594	0.770636	0.02	0.123053	-0.268479	GDSC2	0.00656543
Bortezomib	1191	CAS-1	910943	GBM	nervous_system	glioma	-4.34367	0.795265	0.02	0.134758	0.370115	GDSC2	0.0129888
Bortezomib	1191	D-247MG	946367	GBM	nervous_system	glioma	-4.04212	0.828901	0.02	0.1541	0.652359	GDSC2	0.0175601
Bortezomib	1191	D-263MG	946368	GBM	nervous_system	glioma	-5.76636	0.687907	0.02	0.186324	-0.961507	GDSC2	0.00313113
Bortezomib	1191	D-392MG	946370	GBM	nervous_system	glioma	-5.23462	0.730561	0.02	0.147515	-0.463805	GDSC2	0.00532884
Bortezomib	1191	D-423MG	946372	GBM	nervous_system	glioma	-4.40669	0.83832	0.02	0.144375	0.311128	GDSC2	0.0121955
Bortezomib	1191	D-566MG	946377	GBM	nervous_system	glioma	-4.95901	0.80232	0.02	0.181262	-0.205834	GDSC2	0.00701989
Bortezomib	1191	M059J	949094	GBM	nervous_system	glioma	-5.48208	0.70996	0.02	0.129322	-0.695426	GDSC2	0.00416066
Bortezomib	1191	LN-229	1240169	GBM	nervous_system	glioma	-5.27268	0.737694	0.02	0.142798	-0.499428	GDSC2	0.00512984
GSK269962A	1192	YKG-1	687592	GBM	nervous_system	glioma	3.37386	0.923376	10	0.0823435	0.606286	GDSC2	29.191
GSK269962A	1192	D-542MG	753549	GBM	nervous_system	glioma	2.56757	0.854415	10	0.092976	0.0549306	GDSC2	13.0341
GSK269962A	1192	SNB75	905982	GBM	nervous_system	glioma	2.66055	0.86575	10	0.134339	0.118512	GDSC2	14.3042
GSK269962A	1192	SF295	905985	GBM	nervous_system	glioma	1.63376	0.804659	10	0.153535	-0.583631	GDSC2	5.12309
GSK269962A	1192	SF126	909712	GBM	nervous_system	glioma	2.00538	0.855858	10	0.0967903	-0.32951	GDSC2	7.42889
GSK269962A	1192	D-247MG	946367	GBM	nervous_system	glioma	2.04082	0.819124	10	0.140427	-0.305275	GDSC2	7.6969
GSK269962A	1192	D-423MG	946372	GBM	nervous_system	glioma	1.6021	0.820043	10	0.117045	-0.605281	GDSC2	4.96343
GSK269962A	1192	D-566MG	946377	GBM	nervous_system	glioma	-0.200759	0.626852	10	0.137003	-1.83811	GDSC2	0.818109
SB505124	1194	YKG-1	687592	GBM	nervous_system	glioma	4.75972	0.968017	10	0.0543973	0.723775	GDSC2	116.713
SB505124	1194	D-542MG	753549	GBM	nervous_system	glioma	5.60776	0.969412	10	0.0996621	1.28152	GDSC2	272.533
SB505124	1194	SNB75	905982	GBM	nervous_system	glioma	5.33426	0.967654	10	0.109908	1.10164	GDSC2	207.319
SB505124	1194	SF295	905985	GBM	nervous_system	glioma	4.04957	0.946631	10	0.035127	0.256723	GDSC2	57.373
SB505124	1194	SF126	909712	GBM	nervous_system	glioma	2.92908	0.91785	10	0.107536	-0.480212	GDSC2	18.7104
SB505124	1194	D-247MG	946367	GBM	nervous_system	glioma	6.22866	0.979265	10	0.0372936	1.68988	GDSC2	507.076
SB505124	1194	D-423MG	946372	GBM	nervous_system	glioma	2.17605	0.868067	10	0.0859444	-0.975469	GDSC2	8.81145
SB505124	1194	D-566MG	946377	GBM	nervous_system	glioma	2.80459	0.928056	10	0.0500958	-0.562089	GDSC2	16.5203
Tamoxifen	1199	42-MG-BA	687561	GBM	nervous_system	glioma	3.77721	0.949248	10	0.0770662	-0.162454	GDSC2	43.6938
Tamoxifen	1199	A172	687563	GBM	nervous_system	glioma	2.7441	0.887857	10	0.167433	-1.00627	GDSC2	15.5506
Tamoxifen	1199	GB-1	687568	GBM	nervous_system	glioma	4.20449	0.92819	10	0.100999	0.18654	GDSC2	66.9865
Tamoxifen	1199	T98G	687586	GBM	nervous_system	glioma	4.58009	0.970995	10	0.0196554	0.493317	GDSC2	97.5231
Tamoxifen	1199	YKG-1	687592	GBM	nervous_system	glioma	5.81908	0.984364	10	0.0409014	1.50529	GDSC2	336.661
Tamoxifen	1199	D-542MG	753549	GBM	nervous_system	glioma	5.04637	0.958205	10	0.0341873	0.874161	GDSC2	155.457
Tamoxifen	1199	SNB75	905982	GBM	nervous_system	glioma	5.42159	0.969254	10	0.0338866	1.18063	GDSC2	226.238
Tamoxifen	1199	U251	905983	GBM	nervous_system	glioma	3.80069	0.937106	10	0.0849515	-0.143274	GDSC2	44.732
Tamoxifen	1199	SF295	905985	GBM	nervous_system	glioma	5.84584	0.983259	10	0.0333401	1.52714	GDSC2	345.792
Tamoxifen	1199	SF268	905986	GBM	nervous_system	glioma	5.17812	0.970829	10	0.0674026	0.981771	GDSC2	177.349
Tamoxifen	1199	Becker	906746	GBM	nervous_system	glioma	4.4727	0.958709	10	0.106394	0.405605	GDSC2	87.5929
Tamoxifen	1199	DBTRG-05MG	906835	GBM	nervous_system	glioma	5.35836	0.925197	10	0.067268	1.12899	GDSC2	212.376
Tamoxifen	1199	KS-1	907313	GBM	nervous_system	glioma	5.32719	0.972199	10	0.0452235	1.10352	GDSC2	205.858
Tamoxifen	1199	SF126	909712	GBM	nervous_system	glioma	5.23884	0.984956	10	0.0642052	1.03137	GDSC2	188.452
Tamoxifen	1199	SK-MG-1	909729	GBM	nervous_system	glioma	4.13235	0.946559	10	0.107134	0.127617	GDSC2	62.3242
Tamoxifen	1199	SW1088	909745	GBM	nervous_system	glioma	3.70289	0.911936	10	0.0849724	-0.22315	GDSC2	40.5645
Tamoxifen	1199	YH-13	909905	GBM	nervous_system	glioma	4.18699	0.949225	10	0.110187	0.172241	GDSC2	65.824
Tamoxifen	1199	LN-405	910694	GBM	nervous_system	glioma	5.30168	0.973616	10	0.0459831	1.08269	GDSC2	200.674
Tamoxifen	1199	AM-38	910933	GBM	nervous_system	glioma	3.64037	0.939012	10	0.0856362	-0.274215	GDSC2	38.1061
Tamoxifen	1199	CAS-1	910943	GBM	nervous_system	glioma	4.24011	0.927303	10	0.0678195	0.21563	GDSC2	69.4153
[truncated: 4,877 more rows]

## Sheet: S26-Fig10
C2	C4	C5	C1	C2 & C5	C2 & C4	C1 & C4	C3 & C4	C1 & C2	C1 & C3	C3 & C5	C4 & C5	C2 & C4 & C5	C1 & C2 & C4	C2 & C3 & C5
Temsirolimus	Pictilisib	Afatinib	WZ4003	Camptothecin	Dactolisib	AZ960	Crizotinib	OF-1	JAK_8517	GSK269962A	Entinostat	Bromosporine	Lestaurtinib	AZD5363
AZD7762	Obatoclax Mesylate	LCL161		Irinotecan	AZD8055	PAK_5339	Cediranib					Romidepsin
Tanespimycin	TW 37	Lapatinib		Niraparib	BI-2536							AZD6482
Elesclomol	Daporinad	AZD5582		Dinaciclib	BMS-536924
BX795	Alpelisib			Talazoparib	GSK1904529A
Wee1 Inhibitor	Taselisib			AZD5438	SB505124
Nutlin-3a (-)	Entospletinib			SN-38	AZD2014
Mirin	PRT062607			I-BET-762	OSI-027
ZM447439	AZD5991			OTX015	NVP-ADW742
Alisertib	AZD4547			VSP34_8731	BMS-754807
RO-3306	Ibrutinib			Topotecan
MK-2206	Sabutoclax			LMP744
Dasatinib	Buparlisib			CT7033-2
Rapamycin	AZD8186			JQ1
Tozasertib	GNE-317
PRIMA-1MET	UMI-77
CCT-018159	MIM1
MK-1775
BMS-345541
Dabrafenib
AZD1332
Uprosertib
Luminespib
VE-822
AZD5153
CDK9_5576
CDK9_5038
TAF1_5496
ULK1_4989
KRAS (G12C) Inhibitor-12
BDP-00009066
Afuresertib
AZD6738
Ipatasertib
GSK2578215A
WIKI4
Sepantronium bromide
GSK343
AZ6102
VE821
UNC0379
AT13148

## Sheet: S27-Fig10
drug_name	pathway_name	targets		target group	pathway	number
743380	Unclassified	-		C1	PI3K MTOR signaling	18
MN-64	WNT signaling	TNKS1, TNKS2		C1	DNA replication	12
Venetoclax	Apoptosis regulation	BCL2		C1	kinases	12
AGI-5198	Metabolism	IDH1 (R132H)		C1	Mitosis	8
AZD3759	EGFR signaling	EGFR		C1	RTK signaling	8
NVP-ADW742	IGF1R signaling	IGF1R		C1	Unclassified	7
P22077	Protein stability and degradation	USP7, USP47		C1	Cell cycle	6
WEHI-539	Apoptosis regulation	BCL-XL		C1	Apoptosis regulation	5
ICL-SIRT078	Other	SIR2		C1	Genome integrity	5
UNC0638	Chromatin histone methylation	G9A, GLP		C1	IGF1R signaling	5
Foretinib	RTK signaling	MET, KDR, TIE2, VEGFR3/FLT4, RON, PDGFR, FGFR1, EGFR		C1	Chromatin histone acetylation	4
Rapamycin	PI3K/MTOR signaling	MTORC1		C1	Chromatin other	4
PRIMA-1MET	p53 pathway	TP53 activation		C1	Protein stability and degradation	4
Talazoparib	Genome integrity	PARP1, PARP2		C1	Cytoskeleton	3
Trametinib	ERK MAPK signaling	MEK1, MEK2		C1	ERK MAPK signaling	3
Luminespib	Protein stability and degradation	HSP90		C1	Chromatin histone methylation	2
Bleomycin	DNA replication	dsDNA break induction		C1	EGFR signaling	2
Romidepsin	Chromatin histone acetylation	HDAC1, HDAC2, HDAC3, HDAC8		C1	Metabolism	2
BDOCA000347a	Chromatin histone acetylation	BRPF1, BRPF2, BRPF3		C1	WNT signaling	2
CZC24832	PI3K/MTOR signaling	PI3Kgamma		C1	ABL signaling	1
PFI3	Chromatin other	Polybromo 1, SMARCA4, SMARCA2		C1	p53 pathway	1
Wnt-C59	WNT signaling	PORCN		C2	PI3K MTOR signaling	17
OTX015	Chromatin other	BRD2, BRD3, BRD4		C2	DNA replication	9
GSK343	Chromatin histone methylation	EZH2		C2	kinases	8
AGI-6780	Metabolism	IDH2 R140Q mutant		C2	Cell cycle	7
IRAK4_4710	Other, kinases	IRAK4		C2	Mitosis	7
Uprosertib	PI3K/MTOR signaling	AKT1, AKT2, AKT3		C2	Apoptosis regulation	6
GSK-LSD1-2HCl	Chromatin histone methylation	LSD1		C2	RTK signaling	6
UNC0379	Chromatin histone methylation	SETD8		C2	Unclassified	6
THR-101	PI3K/MTOR signaling	Mutant RAS		C2	Genome integrity	5
glutathione	Other	anti-oxidant proteins		C2	Other	5
Methotrexate	DNA replication	Antimetabolite		C2	Chromatin other	4
Olaparib	Genome integrity	PARP1, PARP2		C2	ERK MAPK signaling	4
Bosutinib	Other, kinases	SRC, ABL, TEC		C2	IGF1R signaling	4
Axitinib	RTK signaling	PDGFR, KIT, VEGFR		C2	Chromatin histone acetylation	3
CCT-018159	Protein stability and degradation	HSP90		C2	Chromatin histone methylation	3
729189	Unclassified	-		C2	Protein stability and degradation	3
Buparlisib	PI3K/MTOR signaling	PI3Kalpha, PI3Kdelta, PI3Kbeta, PI3Kgamma		C2	Cytoskeleton	2
Afuresertib	PI3K/MTOR signaling	AKT1, AKT2, AKT3		C2	ABL signaling	1
Osimertinib	EGFR signaling	EGFR		C2	EGFR signaling	1
Savolitinib	RTK signaling	MET		C2	Metabolism	1
Pyridostatin	DNA replication	G-quadruplex stabiliser		C2	p53 pathway	1
Ulixertinib	ERK MAPK signaling	ERK1, ERK2		C2	WNT signaling	1
Vinorelbine	Mitosis	Microtubule destabiliser		C3	DNA replication	6
ZM447439	Mitosis	AURKA, AURKB		C3	Cell cycle	5
AZD8055	PI3K/MTOR signaling	MTORC1, MTORC2		C3	Mitosis	3
Crizotinib	RTK signaling	MET, ALK, ROS1		C3	Other	3
Temozolomide	DNA replication	DNA alkylating agent		C3	Protein stability and degradation	3
AZD1208	Other, kinases	PIM1, PIM2, PIM3		C3	Unclassified	3
LCL161	Apoptosis regulation	XIAP, IAP1, IAP2		C3	Chromatin histone acetylation	2
Vincristine	-	-		C3	RTK signaling	2
Podophyllotoxin bromide	Unclassified	-		C3	Apoptosis regulation	1
GSK2801	Chromatin other	-		C3	Chromatin histone methylation	1
OSI-027	PI3K/MTOR signaling	MTORC1, MTORC2		C3	Chromatin other	1
GSK2256098C	Cytoskeleton	FAK1		C3	Cytoskeleton	1
LMB_AB1	Other	ADRA1A, ADRB1		C3	kinases	1
Ibrutinib	Other, kinases	BTK		C3	PI3K MTOR signaling	1
Acetalax	Unclassified	-		C3	WNT signaling	1
VTP-A	Unclassified	-		C4	PI3K MTOR signaling	11
CT7033-2	Chromatin histone methylation	KDM4A, KDM4C, KDM4E, KDM3A, KDM6B		C4	ERK MAPK signaling	9
N-acetyl cysteine	Metabolism	Metabolism		C4	Other	7
Docetaxel	Mitosis	Microtubule stabiliser		C4	Cell cycle	6
Vorinostat	Chromatin histone acetylation	HDAC inhibitor Class I, IIa, IIb, IV		C4	DNA replication	6
Temsirolimus	PI3K/MTOR signaling	MTOR		C4	Unclassified	6
Bicalutamide	Hormone-related	AR		C4	Mitosis	5
720427	Unclassified	-		C4	Apoptosis regulation	4
Gallibiscoquinazole	Unclassified	-		C4	Genome integrity	4
615590	Unclassified	-		C4	kinases	4
LMP744	DNA replication	TOP1		C4	Protein stability and degradation	4
BEN	Unclassified	-		C4	Chromatin histone acetylation	3
OF-1	Chromatin histone acetylation	BRPF1B, BRPF2		C4	Chromatin other	3
Cediranib	RTK signaling	VEGFR, FLT1, FLT2, FLT3, FLT4, KIT, PDGFRB		C4	RTK signaling	2
Telomerase Inhibitor IX	Genome integrity	Telomerase		C4	Chromatin histone methylation	1
UMI-77	Apoptosis regulation	MCL1		C4	Cytoskeleton	1
Sepantronium bromide	Apoptosis regulation	BIRC5		C4	IGF1R signaling	1
MIM1	Apoptosis regulation	MCL1		C4	p53 pathway	1
HKMTI-1-005	Unclassified	-		C5	kinases	22
Avagacestat	Other	Amyloid beta20, Amyloid beta40		C5	PI3K MTOR signaling	18
5-Fluorouracil	Other	Antimetabolite (DNA & RNA)		C5	DNA replication	11
Niraparib	Genome integrity	PARP1, PARP2		C5	Other	10
BMS-345541	Other	IKK-1, IKK-2		C5	Cell cycle	8
XAV939	WNT signaling	TNKS1, TNKS2		C5	ERK MAPK signaling	8
AZD1332	RTK signaling	NTRK1, NTRK2, NTRK3		C5	Mitosis	7
Sapitinib	EGFR signaling	EGFR, ERBB2, ERBB3		C5	RTK signaling	7
Taselisib	PI3K/MTOR signaling	PI3K (beta sparing)		C5	Apoptosis regulation	5
Staurosporine	RTK signaling	Broad spectrum kinase inhibitor		C5	Protein stability and degradation	5
NU7441	Genome integrity	DNAPK		C5	Chromatin other	4
765771	Unclassified	-		C5	Genome integrity	4
ULK1_4989	Other, kinases	ULK1		C5	IGF1R signaling	4
VSP34_8731	Other	VSP34		C5	Chromatin histone acetylation	3
Selumetinib	ERK MAPK signaling	MEK1, MEK2		C5	Cytoskeleton	3
LMB_AB2	Unclassified	GADD34		C5	EGFR signaling	3
Remodelin	Unclassified	-		C5	ABL signaling	1
A-366	Chromatin histone methylation	EHMT1, EHMT2		C5	Chromatin histone methylation	1
BMS-754807	IGF1R signaling	IGF1R, IR		C5	Metabolism	1
SGC0946	Chromatin histone methylation	DOT1L		C5	p53 pathway	1
Camptothecin	DNA replication	TOP1		C5	WNT signaling	1
Vinblastine	Mitosis	Microtubule destabiliser
Gefitinib	EGFR signaling	EGFR
GW441756	RTK signaling	NTRK1
SB216763	WNT signaling	GSK3A, GSK3B
Motesanib	RTK signaling	VEGFR, RET, KIT, PDGFR
Daporinad	Metabolism	NAMPT
Elesclomol	Protein stability and degradation	HSP90
Tozasertib	Mitosis	AURKA, AURKB, AURKC, others
667880	Unclassified	-
L-Oxonoreleagnine	Unclassified	-
741909	Unclassified	-
630600	Unclassified	-
ABT737	Apoptosis regulation	BCL2, BCL-XL, BCL-W, BCL-B, BFL1
Dactinomycin	Other	RNA polymerase
GNE-317	PI3K/MTOR signaling	PI3Kalpha
WIKI4	WNT signaling	TNKS1, TNKS2
AMG-319	PI3K/MTOR signaling	PI3K (beta sparing)
Pictilisib	PI3K/MTOR signaling	PI3K (class 1)
EHT-1864	Cytoskeleton	RAC1, RAC2, RAC3
Sorafenib	Other, kinases	PDGFR, KIT, VEGFR, RAF
Oxaliplatin	DNA replication	DNA alkylating agent
GSK1904529A	IGF1R signaling	IGF1R, IR
Serdemetan	p53 pathway	MDM2
Erlotinib	EGFR signaling	EGFR
MK-1775	Cell cycle	WEE1, PLK1
Gemcitabine	DNA replication	Pyrimidine antimetabolite
YK-4-279	Other	RNA helicase A
Bleomycin (50 uM)	DNA replication	dsDNA break induction
Vismodegib	Other	SMO
JNK Inhibitor VIII	JNK and p38 signaling	JNK
Teniposide	DNA replication	-
Fulvestrant	Hormone-related	ESR
123829	Unclassified	-
123138	Unclassified	-
GSK-LSD1	Chromatin histone methylation	KDM1
CDK9_5576	Cell cycle	CDK9
IGF1R_3801	IGF1R signaling	IGFR1
JAK_8517	Other, kinases	JAK1, JAK2
GSK2276186C	Other, kinases	JAK1, JAK2, JAK3
GSK2110183B	PI3K/MTOR signaling	AKT1, AKT2, AKT3
GSK3337463A	Other, kinases	NIK
Zoledronate	Other
AT13148	PI3K/MTOR signaling	AKT1
alpha-lipoic acid	Metabolism	Metabolism
AZD7762	Cell cycle	CHEK1, CHEK2
AZD6482	PI3K/MTOR signaling	PI3Kbeta
IOX2	Other	EGLN1
BX795	Other, kinases	TBK1, PDK1 (PDPK1), IKK, AURKB, AURKC
SB505124	RTK signaling	TGFBR1, ACVR1B, ACVR1C
150412	Unclassified	-
N30652-18-1	Unclassified	-
Obatoclax Mesylate	Apoptosis regulation	BCL2, BCL-XL, BCL-W, MCL1
Dinaciclib	Cell cycle	CDK1, CDK2, CDK5, CDK9
Fulvestrant	Hormone-related	ESR
AZ960	Other, kinases	JAK2, JAK3
Alpelisib	PI3K/MTOR signaling	PI3Kalpha
Wee1 Inhibitor	Cell cycle	WEE1, CHEK1
Nelarabine	DNA replication	-
Dihydrorotenone	Unclassified	-
PRT062607	Other, kinases	SYK
Ribociclib	Cell cycle	CDK4, CDK6
Picolinici-acid	Other	Inflammatory related
PAK_5339	Cytoskeleton	PAK1, PAK2
Acetalax	Unclassified	-
GSK591	Chromatin histone methylation	PMRT5
VE821	Genome integrity	ATR
JQ1	Chromatin other	BRD2, BRD3, BRD4, BRDT
GSK2830371	Other	WIP1
THR-102	PI3K/MTOR signaling	Mutant RAS
Navitoclax	Apoptosis regulation	BCL2, BCL-XL, BCL-W
Refametinib	ERK MAPK signaling	MEK1, MEK2
Lestaurtinib	Other, kinases	FLT3, JAK2, NTRK1, NTRK2, NTRK3
CHIR-99021	WNT signaling	GSK3A, GSK3B
Piperlongumine	Other	Induces reactive oxygen species
Elephantin	Unclassified	-
Sinularin	Unclassified	-
776928	Unclassified	-
Sabutoclax	Apoptosis regulation	BCL2, BCL-XL, BFL1, MCL1
AZD5363	Other, kinases	AKT1, AKT2, AKT3, ROCK2
GSK2578215A	Other, kinases	LRRK2
N27922-53-1	Unclassified	-
MK-8776	Cell cycle	CHEK1, CHEK2, CDK2
Mirin	Genome integrity	MRE11
Alisertib	Mitosis	AURKA
Dactolisib	PI3K/MTOR signaling	PI3K (class 1), MTORC1, MTORC2
SB590885	ERK MAPK signaling	BRAF
Selumetinib	ERK MAPK signaling	MEK1, MEK2
BMS-536924	IGF1R signaling	IGF1R, IR
Rucaparib	Genome integrity	PARP1, PARP2
Bortezomib	Protein stability and degradation	Proteasome
EPZ004777	Chromatin histone methylation	DOT1L
Dabrafenib	ERK MAPK signaling	BRAF
Pevonedistat	Other	NAE
PLX-4720	ERK MAPK signaling	BRAF
BDILV000379a	Chromatin histone acetylation	BAZ2A, BAZ2B
LGK974	WNT signaling	PORCN
VE-822	Genome integrity	ATR
GSK2606414	Metabolism	PERK
ML323	Protein stability and degradation	USP1, UAF1
JAK1_8709	Other, kinases	JAK1
TAF1_5496	Other	TAF1
GSK626616AC	Other, kinases	DYRK1A
LMB_AB3	Other	PPP1R15B
Oxaliplatin	DNA replication	DNA alkylating agent
VTP-B	Unclassified	-
PBD-288	Unclassified	-
POMHEX	Unclassified	-
PFI-1	Chromatin other	BRD4
Nilotinib	ABL signaling	ABL
Afatinib	EGFR signaling	EGFR, ERBB2
TW 37	Apoptosis regulation	BCL2, BCL-XL, MCL1
Tretinoin	Other	Retinoic acid
SL0101	Other, kinases	RSK, AURKB, PIM1, PIM3
LY2109761	Other	TGFB1
MG-132	Protein stability and degradation	Proteasome, CAPN1
BDP-00009066	Cytoskeleton	MRCKB_HUMAN
AZD8186	PI3K/MTOR signaling	PI3Kalpha, PI3Kbeta
Ipatasertib	PI3K/MTOR signaling	AKT1, AKT, AKT3
GDC0810	Hormone-related	ESR1, ESR2
BPD-00008900	Other	-
GSK343	Chromatin histone methylation	EZH2
AGK2	Chromatin histone acetylation	BAZ2A, BAZ2B
BIBR-1532	Genome integrity	TERT
Nutlin-3a (-)	p53 pathway	MDM2
CCT007093	Cell cycle	PPM1D
Tamoxifen	Hormone-related	ESR1
Cyclophosphamide	DNA replication	Alkylating agent
Lapatinib	EGFR signaling	EGFR, ERBB2
Topotecan	DNA replication	TOP1
Mitoxantrone	DNA replication	TOP2
Dactinomycin	Other	RNA polymerase
Dacarbazine	Other	CP11A
SGC-CBP30	Chromatin histone acetylation	EP300, CBP
BDF00022089a	Chromatin histone acetylation	BRPF1, BRPF2, BRPF3
AZD5582	Apoptosis regulation	XIAP, cIAP
I-BET-762	Chromatin other	BRD2, BRD3, BRD4
AZD5153	Chromatin other	BRD4
Eg5_9814	Other	KSP11
ERK_2440	ERK MAPK signaling	ERK1,ERK2
AZD5991	Apoptosis regulation	MCL1
Mycophenolic acid	Unclassified	-
AZ6102	WNT signaling	TNKS1, TNKS2
CPI-637	Chromatin histone methylation	EP300
ascorbate (vitamin C)	Other	anti-oxidant proteins
Cisplatin	DNA replication	DNA crosslinker
Cytarabine	Other	Antimetabolite
Veliparib	Genome integrity	PARP1, PARP2
Lenalidomide	Protein stability and degradation	CRBN
Tanespimycin	Protein stability and degradation	HSP90
Schweinfurthin A	Unclassified	-
KRAS (G12C) Inhibitor-12	ERK MAPK signaling	KRAS (G12C)
Ulixertinib	ERK MAPK signaling	ERK1, ERK2
AZD6738	Genome integrity	ATR
I-BRD9	Chromatin other	BRD9
MIRA-1	p53 pathway	TP53
N25720-51-A1	Unclassified	-
N29087-69-1	Unclassified	-
PD173074	RTK signaling	FGFR1, FGFR2, FGFR3
RO-3306	Cell cycle	CDK1
MK-2206	PI3K/MTOR signaling	AKT1, AKT2
Palbociclib	Cell cycle	CDK4, CDK6
PD0325901	ERK MAPK signaling	MEK1, MEK2
Dasatinib	Other, kinases	ABL, SRC, Ephrins, PDGFR, KIT
Paclitaxel	Mitosis	Microtubule stabiliser
BI-2536	Cell cycle	PLK1, PLK2, PLK3
Irinotecan	DNA replication	TOP1
AZD5438	Cell cycle	CDK2
IAP_5620	Other	IAP
AZD2014	PI3K/MTOR signaling	mTORC1, mTORC2
SN-38	DNA replication	TOP1
Ruxolitinib	Other, kinases	JAK1, JAK2
Linsitinib	IGF1R signaling	IGF1R
Epirubicin	DNA replication	Anthracycline
Uprosertib	PI3K/MTOR signaling	AKT1, AKT2, AKT3
Doramapimod	JNK and p38 signaling	p38, JNK2
Fludarabine	DNA replication	Antimetabolite
Docetaxel	Mitosis	Microtubule stabiliser
50869	Unclassified	-
EPZ5676	Chromatin histone methylation	DOT1L
SCH772984	ERK MAPK signaling	ERK1, ERK2
IWP-2	WNT signaling	PORCN
Leflunomide	DNA replication	Pyrimidine synthesis inhibitor
Bromosporine	Chromatin other	CECR2, BRD2, BRD4, BRD9
Entinostat	Chromatin histone acetylation	HDAC1, HDAC3
WZ4003	Other, kinases	NUAK1, NUAK2
PCI-34051	Chromatin histone acetylation	HDAC8, HDAC6, HDAC1
RVX-208	Chromatin other	BRD4
Entospletinib	Other, kinases	SYK
CDK9_5038	Cell cycle	CDK9
ERK_6604	ERK MAPK signaling	ERK1,ERK2
GSK2830371A	Other	PPM1D
AZD4547	RTK signaling	FGFR1, FGFR2, FGFR3
Carmustine	-	-
VX-11e	ERK MAPK signaling	ERK2
LJI308	PI3K/MTOR signaling	RSK2, RSK1, RSK3
5-azacytidine	Other	DNA methyltransferases
THR-103	PI3K/MTOR signaling	Mutant RAS
KU-55933	Genome integrity	ATM
PF-4708671	PI3K/MTOR signaling	S6K1
GSK269962A	Cytoskeleton	ROCK1, ROCK2

## Sheet: S28-Fig10
Drug	Signature	S_R	DRUG_ID	PUTATIVE_TARGET	PATHWAY_NAME				Mutational signature	Group	Contribute persectage (boot 100 mean)
Taselisib	SBS1	Sensitivity	1561	PI3K (beta sparing)	PI3K/MTOR signaling				SBS4	C1	0.0140321
TGX221	SBS54	Sensitivity	94	PI3Kbeta	PI3K/MTOR signaling				SBS15	C1	0.0714638
SB590885	SBS15	Sensitivity	1061	BRAF	ERK MAPK signaling				SBS25	C1	0.00786754
Etoposide	SBS36/56L	Sensitivity	134	TOP2	DNA replication				SBS1	C1	0.435068
Epirubicin	SBS45/38L/4L	Sensitivity	1511	Anthracycline	DNA replication				SBS7b	C1	0.0193538
Etoposide	SBS8L/4L	Sensitivity	134	TOP2	DNA replication				SBS39	C1	0.0719998
VE-822	SBS36/56L	Sensitivity	1613	ATR	Genome integrity				SBS87	C1	0.00171655
NSC319726	SBS46L	Sensitivity	461	P53 Mut specific	p53 pathway				SBS5	C1	0.0188931
PFI-1	SBS4/45L	Sensitivity	1219	BRD4	Chromatin other				SBS8	C1	0.0133673
AZ20	SBS4/45L	Sensitivity	1184	ATR	Genome integrity				SBS94	C1	0
PF-562271	SBS56/10aL/36L	Sensitivity	158	FAK, FAK2	Cytoskeleton				SBS6	C1	0.0106321
AZD7762	SBS36/56L	Sensitivity	1022	CHEK1, CHEK2	Cell cycle				SBS10b	C1	0
LCL161	SBS12/26L	Resistance	439	XIAP, cIAP1, cIAP2	Apoptosis regulation				SBS24	C1	0
Tenovin-6	SBS42L	Resistance	342	SIRT	Chromatin histone acetylation				SBS26	C1	0.000786067
Paclitaxel	SBS5L	Resistance	11	Microtubule stabiliser	Mitosis				SBS4	C2	0
Methotrexate	SBS12/26L	Resistance	1008	Antimetabolite	DNA replication				SBS15	C2	0.280577
Midostaurin	SBS42L	Resistance	153	PKC, PPK, FLT1, c-FGR, others	Other				SBS25	C2	0
Dinaciclib	SBS24L	Resistance	1180	CDK1, CDK2, CDK5, CDK9	Cell cycle				SBS1	C2	0.660675
Dinaciclib	SBS30L/7bL/11L	Resistance	1180	CDK1, CDK2, CDK5, CDK9	Cell cycle				SBS7b	C2	0
PFI-1	SBS12/26L	Resistance	1219	BRD4	Chromatin other				SBS39	C2	0.00165306
Elesclomol	SBS42L	Resistance	1031	HSP90	Protein stability and degradation				SBS87	C2	0.0543817
Nilotinib	SBS42L	Resistance	1013	ABL	ABL signaling				SBS5	C2	0
ZSTK474	SBS42L	Resistance	223	PI3K (class 1)	PI3K/MTOR signaling				SBS8	C2	0.000719982
VE-822	SBS31L	Resistance	1613	ATR	Genome integrity				SBS94	C2	0
Dinaciclib	SBS31L	Resistance	1180	CDK1, CDK2, CDK5, CDK9	Cell cycle				SBS6	C2	0
Cediranib	SBS32L	Resistance	1922	VEGFR, FLT1, FLT2, FLT3, FLT4, KIT, PDGFRB	RTK signaling				SBS10b	C2	0.0019931
ZM447439	SBS44L	Resistance	1050	AURKA, AURKB	Mitosis				SBS24	C2	0
PI-103	SBS31L	Resistance	302	PI3Kalpha, DAPK3, CLK4, PIM3, HIPK2	Other, kinases				SBS26	C2	0
Foretinib	SBS10b	Resistance	308	MET, KDR, TIE2, VEGFR3/FLT4, RON, PDGFR, FGFR1, EGFR	RTK signaling				SBS4	C3	0.0358482
CX-5461	SBS2	Resistance	300	RNA Polymerase 1	Other				SBS15	C3	0.115642
Tenovin-6	SBS2	Resistance	342	SIRT	Chromatin histone acetylation				SBS25	C3	0
Linifanib	SBS24L	Resistance	277	VEGFR1, VEGFR2, VEGFR3, CSF1R, FLT3, KIT	RTK signaling				SBS1	C3	0.453529
Gefitinib	SBS12/26L	Resistance	1010	EGFR	EGFR signaling				SBS7b	C3	0.0172436
Vorinostat	SBS10b	Resistance	1012	HDAC inhibitor Class I, IIa, IIb, IV	Chromatin histone acetylation				SBS39	C3	0.0511945
Foretinib	SBS49	Resistance	308	MET, KDR, TIE2, VEGFR3/FLT4, RON, PDGFR, FGFR1, EGFR	RTK signaling				SBS87	C3	0
Gemcitabine	SBS12/26L	Resistance	135	Pyrimidine antimetabolite	DNA replication				SBS5	C3	0.0691247
PRT062607	SBS42L	Resistance	1631	SYK	Other, kinases				SBS8	C3	0.0393398
Linifanib	SBS46L	Resistance	277	VEGFR1, VEGFR2, VEGFR3, CSF1R, FLT3, KIT	RTK signaling				SBS94	C3	0.0106799
Linsitinib	SBS2	Resistance	185	IGF1R	IGF1R signaling				SBS6	C3	0.00136396
HG6-64-1	SBS5L	Resistance	159	BRAF	ERK MAPK signaling				SBS10b	C3	0
Mitoxantrone	SBS42L	Resistance	1810	NA	Mitosis				SBS24	C3	0
Etoposide	SBS6	Resistance	134	TOP2	DNA replication				SBS26	C3	0.00365092
Vorinostat	SBS49	Resistance	1012	HDAC inhibitor Class I, IIa, IIb, IV	Chromatin histone acetylation				SBS4	C4	0
Apitolisib	SBS42L	Resistance	382	mTOR, PI3K	PI3K/MTOR signaling				SBS15	C4	0.0295884
Ponatinib	SBS42L	Resistance	155	ABL, PDGFRA, VEGFR2, FGFR1, SRC, TIE2, FLT3	Other, kinases				SBS25	C4	0
WYE-125132	SBS42L	Resistance	317	mTOR	PI3K/MTOR signaling				SBS1	C4	0.389967
Vincristine	SBS25L	Resistance	1818	NA	Mitosis				SBS7b	C4	0.0411409
Vorinostat	SBS42L	Resistance	1012	HDAC inhibitor Class I, IIa, IIb, IV	Chromatin histone acetylation				SBS39	C4	0.131554
BI-2536	SBS48L	Resistance	60	PLK1, PLK2, PLK3	Cell cycle				SBS87	C4	0.00258452
PLX-4720	SBS10b	Resistance	1036	BRAF	ERK MAPK signaling				SBS5	C4	0.0210283
Docetaxel	SBS2	Resistance	1007	Microtubule stabiliser	Mitosis				SBS8	C4	0.112478
GW843682X	SBS12/26L	Resistance	87	PLK1	Cell cycle				SBS94	C4	0
AZD7762	SBS12/26L	Resistance	1022	CHEK1, CHEK2	Cell cycle				SBS6	C4	0.0521466
GSK1070916	SBS42L	Resistance	226	AURKA, AURKC	Mitosis				SBS10b	C4	0.0229187
PAC-1	SBS42L	Resistance	175	Procaspase-3, Procaspase-7	Apoptosis regulation				SBS24	C4	0.00812898
Vinblastine	SBS2	Resistance	1004	Microtubule destabiliser	Mitosis				SBS26	C4	0.0119077
AZD4547	SBS42L	Resistance	1135	FGRF1, FGFR2, FGFR3	RTK signaling				SBS4	C5	0
AZ960	SBS24L	Resistance	1250	JAK2, JAK3	Other, kinases				SBS15	C5	0.0457541
AT-7519	SBS2	Resistance	219	CDK1, CDK2, CDK4, CDK6, CDK9	Cell cycle				SBS25	C5	0
Etoposide	SBS12/26L	Resistance	134	TOP2	DNA replication				SBS1	C5	0.4644
Pazopanib	SBS42L	Resistance	199	CSF1R, KIT, PDGFRA, PDGFRB	RTK signaling				SBS7b	C5	0.0277225
AZD8055	SBS14	Resistance	1059	MTORC1, MTORC2	PI3K/MTOR signaling				SBS39	C5	0.0829787
CUDC-101	SBS10b	Resistance	273	HDAC1-10, EGFR, ERBB2	Other				SBS87	C5	0.00296672
Lapatinib	SBS42L	Resistance	119	EGFR, ERBB2	RTK signaling				SBS5	C5	0.00436408
SB216763	SBS5L	Resistance	1025	GSK3A, GSK3B	WNT signaling				SBS8	C5	0.0701565
Tozasertib	SBS12/26L	Resistance	32	AURKA, AURKB, AURKC, others	Mitosis				SBS94	C5	0.00110816
Alisertib	SBS2	Resistance	431	AURKA	Mitosis				SBS6	C5	0.00223772
GSK1070916	SBS12/26L	Resistance	226	AURKA, AURKC	Mitosis				SBS10b	C5	0.009592
PHA-793887	SBS12/26L	Resistance	301	CDK2, CDK7, CDK5	Cell cycle				SBS24	C5	0
Cyclophosphamide	SBS42L	Resistance	1512	Alkylating agent	DNA replication				SBS26	C5	0.00487758
Oxaliplatin	SBS12/26L	Resistance	1089	DNA alkylating agent	DNA replication
Vincristine	SBS10b	Resistance	1818	NA	Mitosis
AZD6482	SBS25L	Resistance	156	PI3Kbeta	PI3K/MTOR signaling
Pictilisib	SBS42L	Resistance	1058	PI3K (class 1)	PI3K/MTOR signaling
Talazoparib	SBS49	Resistance	1259	PARP1, PARP2	Genome integrity
Vinorelbine	SBS2	Resistance	140	Microtubule destabiliser	Mitosis
VE-822	SBS12/26L	Resistance	1613	ATR	Genome integrity
Ponatinib	SBS2	Resistance	155	ABL, PDGFRA, VEGFR2, FGFR1, SRC, TIE2, FLT3	Other, kinases
GSK1070916	SBS2	Resistance	226	AURKA, AURKC	Mitosis
AZ20	SBS12/26L	Resistance	1184	ATR	Genome integrity
Foretinib	SBS42L	Resistance	308	MET, KDR, TIE2, VEGFR3/FLT4, RON, PDGFR, FGFR1, EGFR	RTK signaling
Dinaciclib	SBS25L	Resistance	1180	CDK1, CDK2, CDK5, CDK9	Cell cycle
AZ960	SBS42L	Resistance	1250	JAK2, JAK3	Other, kinases
Vincristine	SBS2	Resistance	1818	NA	Mitosis
Paclitaxel	SBS24L	Resistance	11	Microtubule stabiliser	Mitosis
Cediranib	SBS42L	Resistance	1922	VEGFR, FLT1, FLT2, FLT3, FLT4, KIT, PDGFRB	RTK signaling
Panobinostat	SBS26/12L	Resistance	438	HDAC	Chromatin histone acetylation
Lestaurtinib	SBS49	Resistance	1024	FLT3, JAK2, NTRK1, NTRK2, NTRK3	Other, kinases
OSU-03012	SBS15	Resistance	167	PDK1 (PDPK1)	Metabolism
Parthenolide	SBS12/26L	Resistance	89	HDAC1	Chromatin histone acetylation
Entospletinib	SBS31L	Resistance	1630	SYK	Other, kinases
Vincristine	SBS12/26L	Resistance	1818	NA	Mitosis
Axitinib	SBS42L	Resistance	1021	PDGFR, KIT, VEGFR	RTK signaling
AR-42	SBS10b	Resistance	272	HDAC1	Chromatin histone acetylation
GSK319347A	SBS26/12L	Resistance	91	IKK	Other, kinases
Pilaralisib	SBS15	Resistance	372	PI3K	PI3K/MTOR signaling
OSU-03012	SBS26/12L	Resistance	167	PDK1 (PDPK1)	Metabolism
Ara-G	SBS3L	Resistance	427	Anti-metabolite	Other
Veliparib	SBS15	Resistance	1018	PARP1, PARP2	Genome integrity
NVP-BHG712	SBS5L	Resistance	295	EPHB4	RTK signaling
Afatinib	SBS26/12L	Resistance	1032	ERBB2, EGFR	EGFR signaling
Pevonedistat	SBS49	Resistance	1529	NAE	Other
Pelitinib	SBS26/12L	Resistance	282	EGFR	EGFR signaling
Cediranib	SBS14	Resistance	1922	VEGFR, FLT1, FLT2, FLT3, FLT4, KIT, PDGFRB	RTK signaling
Buparlisib	SBS42L	Resistance	1873	PI3Kalpha, PI3Kdelta, PI3Kbeta, PI3Kgamma	PI3K/MTOR signaling
CHIR-99021	SBS26/12L	Resistance	154	GSK3A, GSK3B	WNT signaling
OSI-930	SBS26/12L	Resistance	298	KIT	RTK signaling
Motesanib	SBS26/12L	Resistance	1029	VEGFR, RET, KIT, PDGFR	RTK signaling
Olaparib	SBS26/12L	Resistance	1017	PARP1, PARP2	Genome integrity
Afatinib	SBS15	Resistance	1032	ERBB2, EGFR	EGFR signaling
Veliparib	SBS26/12L	Resistance	1018	PARP1, PARP2	Genome integrity
S-Trityl-L-cysteine	SBS2	Resistance	41	KIF11	Mitosis
IC-87114	SBS26/12L	Resistance	236	PI3Kdelta	PI3K/MTOR signaling
TrichostatinA	SBS26/12L	Resistance	#N/A	#N/A	#N/A
SB216763	SBS15	Resistance	1025	GSK3A, GSK3B	WNT signaling
Fedratinib	SBS2	Resistance	306	JAK2	Other, kinases
SB216763	SBS26/12L	Resistance	1025	GSK3A, GSK3B	WNT signaling
Voxtalisib	SBS15	Resistance	375	PI3K (class 1), DNAPK, MTOR	PI3K/MTOR signaling
EPZ004777	SBS40L	Resistance	1237	DOT1L	Chromatin histone methylation
GenentechCpd10	SBS26/12L	Resistance	#N/A	#N/A	#N/A
ZM447439	SBS26/12L	Resistance	1050	AURKA, AURKB	Mitosis
GW-2580	SBS15	Resistance	193	CSF1R	RTK signaling
LGK974	SBS26/12L	Resistance	573	PORCN	WNT signaling
SNX-2112	SBS15	Resistance	328	HSP90	Protein stability and degradation
Imatinib	SBS26/12L	Resistance	34	ABL, KIT, PDGFR	Other, kinases
Ara-G	SBS26/12L	Resistance	427	Anti-metabolite	Other
AMG-319	SBS1	Sensitivity	2045	PI3K (beta sparing)	PI3K/MTOR signaling
AZD6482	SBS54	Sensitivity	156	PI3Kbeta	PI3K/MTOR signaling
Dabrafenib	SBS15	Sensitivity	1373	BRAF	ERK MAPK signaling
NSC-319726	SBS46L	Sensitivity	#N/A	#N/A	#N/A
LCL-161	SBS12/26L	Resistance	#N/A	#N/A	#N/A
ZSTK-474	SBS42L	Resistance	#N/A	#N/A	#N/A
ZM-447439	SBS44L	Resistance	#N/A	#N/A	#N/A
BRAF	SBS5L	Resistance	#N/A	#N/A	ERK MAPK signaling
PIK3CD	SBS42L	Resistance	#N/A	#N/A	#N/A
FGFR1	SBS42L	Resistance	#N/A	#N/A	Other, kinases
GW-843682X	SBS12/26L	Resistance	#N/A	#N/A	#N/A
GSK3A	SBS5L	Resistance	#N/A	#N/A	#N/A
VNLG/124	SBS26/12L	Resistance	271	HDAC,RAR	Chromatin histone acetylation
KIN001-244	SBS15	Resistance	287	PDK1 (PDPK1)	Metabolism
PRT062607	SBS31L	Resistance	1631	SYK	Other, kinases
Belinostat	SBS10b	Resistance	274	HDAC1	Chromatin histone acetylation
KIN001-260	SBS26/12L	Resistance	290	IKKB	Other, kinases
KIN001-244	SBS26/12L	Resistance	287	PDK1 (PDPK1)	Metabolism
Fludarabine	SBS3L	Resistance	1813	NA	Mitosis
Rucaparib	SBS15	Resistance	1175	PARP1, PARP2	Genome integrity
CI-1033	SBS26/12L	Resistance	362	EGFR, ERBB2, ERBB4	RTK signaling
Cetuximab	SBS26/12L	Resistance	1114	EGFR	EGFR signaling
KIN001-042	SBS26/12L	Resistance	289	GSK3B	WNT signaling
Axitinib	SBS26/12L	Resistance	1021	PDGFR, KIT, VEGFR	RTK signaling
Rucaparib	SBS26/12L	Resistance	1175	PARP1, PARP2	Genome integrity
CI-1033	SBS15	Resistance	362	EGFR, ERBB2, ERBB4	RTK signaling
KIF11	SBS2	Resistance	#N/A	#N/A	Mitosis
Idelalisib	SBS26/12L	Resistance	238	PI3Kdelta	PI3K/MTOR signaling
GSK3B	SBS15	Resistance	#N/A	#N/A	WNT signaling
AZ960	SBS2	Resistance	1250	JAK2, JAK3	Other, kinases
SGC0946	SBS40L	Resistance	1264	DOT1L	Chromatin histone methylation
GSK1070916	SBS26/12L	Resistance	226	AURKA, AURKC	Mitosis
CSF1R	SBS15	Resistance	#N/A	#N/A	RTK signaling
Wnt-C59	SBS26/12L	Resistance	574	PORCN	WNT signaling
CCT-018159	SBS15	Resistance	1170	HSP90	Protein stability and degradation
Ponatinib	SBS26/12L	Resistance	155	ABL, PDGFRA, VEGFR2, FGFR1, SRC, TIE2, FLT3	Other, kinases
Cytarabine	SBS26/12L	Resistance	1006	Antimetabolite	DNA replication
