# Supplementary material for: Integrated pathway analysis identifies prognostically relevant subtypes of glioblastoma characterized by abnormalities in multi‐omics
Source: Clin Transl Med. 2025 Nov 25;15(12):e70517. doi: 10.1002/ctm2.70517 (PMC12647366; doi:10.1002/ctm2.70517)
Supplement: Supplementary file 1 — Supporting Information [file CTM2-15-e70517-s001.zip › Supplementary Tables/Supplementary Table corresponding to Figure 6.xlsx]

## Sheet: TOC
Data	Description
S14	MSig-specific positional gene sets (Anova.p < 0.05)
S15	Cancer Molecular Characteristics (CMCs) list
S16	Cancer hallmark enrichment scores

## Sheet: S14-Fig5
	TCGA-27-1832-01	TCGA-12-3650-01	TCGA-12-0619-01	TCGA-12-0821-01	TCGA-26-1442-01	TCGA-26-5132-01	TCGA-06-0745-01	TCGA-06-0211-01	TCGA-14-0787-01	TCGA-06-0644-01	TCGA-32-2615-01	TCGA-14-1829-01	TCGA-12-3653-01	TCGA-16-0846-01	TCGA-41-2572-01	TCGA-41-4097-01	TCGA-27-2528-01	TCGA-06-0219-01	TCGA-12-1597-01	TCGA-28-5208-01	TCGA-28-5209-01	TCGA-26-5133-01	TCGA-14-0789-01	TCGA-06-0178-01	TCGA-41-3915-01	TCGA-06-5408-01	TCGA-14-0871-01	TCGA-06-2561-01	TCGA-26-5134-01	TCGA-15-1444-01	TCGA-06-2563-01	TCGA-15-0742-01	TCGA-28-5204-01	TCGA-41-2571-01	TCGA-06-2570-01	TCGA-26-5135-01	TCGA-14-2554-01	TCGA-28-1753-01	TCGA-27-1830-01	TCGA-06-0130-01	TCGA-06-0184-01	TCGA-06-2558-01	TCGA-06-5417-01	TCGA-06-0238-01	TCGA-02-2486-01	TCGA-76-4926-01	TCGA-32-2616-01	TCGA-02-0055-01	TCGA-06-0139-01
chr1p13	-0.0743741	-0.194391	0.223173	0.105307	-0.237453	0.182595	-0.187129	-0.103799	0.156687	-0.46655	-0.0921171	0.0271468	0.0504794	-0.0417718	-0.0407673	-0.178524	-0.0279203	0.0568771	-0.29939	-0.00224444	-0.126822	-0.0917047	-0.125203	-0.188343	-0.211994	-0.0365427	0.0187882	0.249626	-0.232046	0.0404929	-0.0407945	-0.220668	0.103238	-0.345776	-0.195738	-0.245183	0.013283	-0.164047	0.0268178	-0.0458344	0.0396079	0.0953518	0.0155801	-0.161008	0.0935638	0.036689	0.0200128	-0.0573503	-0.0212416
chr1p31	-0.132671	0.0209981	0.138889	0.136292	0.103518	-0.163235	-0.313412	-0.00777536	-0.183545	-0.110867	-0.137131	0.215188	-0.0355082	-0.241255	-0.0467943	0.0198731	0.110786	0.074114	-0.140003	0.16676	0.0750301	-0.01346	-0.0382995	-0.0703627	-0.0143788	0.00954825	0.279839	0.142532	-0.111561	0.254255	-0.0378158	-0.296419	0.00846575	-0.364627	-0.0852149	-0.338233	0.207885	-0.193144	0.0774033	-0.16616	0.0365527	0.0523964	0.239366	0.0814785	0.071785	0.207908	-0.151839	0.0243547	-0.214181
chr1p32	0.0415745	-0.0315401	0.368474	0.0453796	-0.100522	0.11115	-0.0641274	-0.0686724	0.125421	0.086674	-0.0705652	-0.0706254	0.17397	-0.231095	-0.132635	-0.202385	-0.0127578	0.0911113	-0.183205	0.128776	-0.0515992	-0.0359697	-0.22673	-0.0122435	-0.153387	0.0823157	0.165891	-0.143595	-0.144318	0.12086	-0.168433	-0.0632671	0.281111	-0.224646	-0.207911	-0.294337	-0.00156305	-0.161742	-0.147558	0.0301584	0.121946	-0.236124	0.188239	-0.144932	0.0705809	0.0993575	0.0720775	0.00399879	0.0314853
chr1p34	-0.0234355	-0.041538	0.340784	0.0659992	-0.265885	0.133529	0.147212	0.014752	0.135911	0.135966	0.149218	-0.0882037	0.252097	-0.222262	0.0159297	-0.239333	-0.0413717	0.0401696	-0.125372	-0.0712708	0.0276301	0.0300268	-0.303768	-0.0140446	-0.0289225	0.149184	-0.140343	-0.0748964	-0.0773963	-0.20877	0.0829415	0.227172	0.124373	0.120249	-0.0670621	0.0736141	-0.142635	-0.147374	-0.0983686	0.177081	0.123148	0.0621755	0.0114296	-0.115905	0.118168	-0.166592	0.0624102	0.0447945	-0.137996
chr1p35	-0.126384	0.189452	0.408753	0.0226685	-0.349479	0.166694	0.288452	0.148598	0.354481	0.0138885	0.114308	-0.18443	0.355544	-0.256455	-0.0469745	-0.28787	-0.127523	0.0886345	0.0372442	-0.0640509	0.11981	-0.0016028	-0.140451	0.0488365	0.0338312	0.219569	-0.164556	0.0498751	-0.0404782	-0.13042	0.0852026	0.232007	0.34196	0.239891	-0.0127713	0.189568	-0.154904	-0.00549658	-0.202559	0.211209	0.338243	0.153671	-0.0528191	-0.106657	-0.0073012	-0.293037	0.0169432	0.148153	-0.0609391
chr1q22	-0.182902	-0.0273357	0.565587	-0.143485	-0.336545	0.426399	0.206382	-0.104027	0.463307	-0.118789	0.268663	-0.324404	0.313496	-0.287678	0.138434	0.34305	-0.292324	-0.152312	-0.362217	-0.253989	-0.148941	0.647965	-0.417044	0.0223313	-0.0738693	0.162809	0.210528	-0.154683	-0.292569	-0.249553	0.184739	0.408047	0.0448862	0.284875	0.175416	0.362001	-0.468644	-0.224264	-0.196633	0.100369	0.251044	-0.0590327	0.428437	-0.216895	0.142168	-0.429465	0.00807285	-0.0192456	-0.256196
chr1q23	-0.0903547	-0.043799	0.281609	-0.0709339	-0.190276	-0.0808366	0.111335	-0.233267	-0.0569328	0.178179	0.0119379	-0.0522375	0.13115	-0.0524438	-0.118177	-0.059027	-0.227816	-0.0964413	-0.155299	0.118839	-0.147093	-0.104789	0.104227	-0.0339781	0.00330034	0.0288007	-0.072391	-0.022632	-0.317453	-0.0916113	-0.0840744	-0.289504	-0.0220508	-0.267599	-0.130567	-0.00656449	-0.0784982	0.114027	0.0886947	0.142781	0.0879962	0.0435361	0.176614	0.135202	0.22831	-0.148385	-0.138315	0.168806	0.158995
chr1q24	0.0396857	-0.175887	0.162604	0.111609	-0.120521	-0.136943	-0.0532649	-0.244299	0.00963888	0.115178	-0.209579	0.260506	-0.0532659	-0.0666956	-0.363207	-0.139917	0.0031722	0.106577	-0.18318	0.193078	-0.15349	0.076843	0.124896	0.0680635	-0.00904852	-0.105891	0.246485	0.0835579	0.0221898	0.0545729	-0.198348	-0.37394	0.0358565	-0.33275	-0.200452	-0.35379	0.240569	0.0991551	-0.037333	0.192812	-0.050384	0.101612	0.335464	0.115247	0.229094	-0.228668	-0.292162	0.355445	0.242527
chr1q25	-0.110592	-0.12611	0.189959	0.102132	-0.286163	-0.0926931	-0.0190224	0.0910283	0.0136988	0.107183	-0.181737	-0.0870187	0.194061	-0.157911	-0.236179	0.00374695	0.0167074	-0.0977703	-0.209926	0.0259318	0.166832	0.0810919	0.0665835	-0.229542	-0.0265553	0.073331	0.122472	0.117868	-0.13974	0.207196	0.022396	-0.28463	0.0682435	-0.322351	0.0409332	-0.165292	-0.181912	0.0795476	0.0950752	0.066613	-0.184995	0.135187	0.266178	-0.133484	-0.0345887	0.188973	0.0672321	-0.0589063	-0.0107183
chr1q32	-0.131528	-0.128995	0.279654	0.121233	-0.146239	-0.123947	-0.0511958	-0.30808	-0.134524	0.0373204	-0.0489585	-0.0752128	0.114554	0.0265741	-0.147864	-0.0685488	-0.00419027	-0.0308548	-0.0678268	-0.0119598	-0.0651136	-0.355463	-0.0103546	-0.12946	-0.0102041	0.0388862	0.143014	-0.00454583	-0.153418	0.0366037	-0.231071	0.227292	-0.0146	-0.125069	-0.173984	-0.0645679	-0.0184259	0.0562153	-0.00295914	0.119767	0.121104	0.041007	0.0215333	-0.0500684	0.0571618	-0.10754	-0.12875	-0.048135	-0.0275806
chr10p14	-0.137618	-0.281367	0.0186409	0.179486	0.300032	-0.466007	-0.0723469	0.0261091	-0.154179	-0.215188	-0.41212	-0.119528	-0.0748307	0.328625	-0.283316	0.198593	0.232488	-0.0828312	-0.20952	0.0772899	-0.234727	-0.267622	-0.356534	0.175699	-0.108019	-0.0836646	0.168379	-0.16626	-0.267925	0.442771	-0.0826385	-0.442161	0.154041	-0.453488	0.315828	-0.192655	-0.349343	-0.283865	-0.110221	-0.0817307	0.266053	0.099137	0.261502	-0.231539	-0.177686	-0.181532	0.375239	0.138893	0.208886
chr10p15	-0.362398	-0.194264	0.231134	-0.0934793	0.30636	-0.318475	-0.345553	-0.317901	-0.206301	0.0249129	0.0582858	-0.174175	-0.294905	0.227631	-0.221615	0.277164	-0.226627	-0.0297736	-0.0763729	-0.22755	-0.289201	-0.111633	-0.0501962	0.140969	0.00717357	-0.210933	-0.208647	0.0431441	-0.296432	0.442543	-0.260318	-0.372018	-0.229188	-0.282975	0.326704	-0.15081	-0.0936386	0.0867114	-0.00893763	0.192963	0.15422	-0.174565	0.377488	-0.227218	-0.0162117	-0.13534	0.275063	0.249799	0.214131
chr10q22	-0.0186953	-0.170115	-0.151254	-0.108444	0.233946	-0.225578	-0.194232	-0.270613	-0.170507	0.00814478	-0.0723955	-0.0735439	-0.0434523	0.097407	-0.204314	0.142117	-0.110925	0.0400267	0.00446114	-0.0648568	-0.254108	-0.200444	-0.212746	0.360761	0.291087	-0.21355	-0.113025	-0.0807305	-0.311724	0.0912359	-0.229402	-0.331569	-0.00823952	-0.174344	0.373928	-0.21157	-0.321924	0.0708277	-0.182097	0.103636	0.23858	-0.138762	0.283969	-0.0665339	0.146442	-0.143164	0.346343	0.247177	0.296807
chr10q23	-0.151222	-0.130054	-0.229162	0.120762	0.319481	-0.288545	-0.217396	-0.261561	-0.295916	-0.0323428	-0.165009	0.0443212	0.0750658	0.223685	-0.175693	0.0548985	-0.116943	0.104557	-0.00368572	0.0917063	0.094521	-0.170896	-0.0279935	0.199931	0.260919	-0.0527158	-0.16592	-0.0426083	-0.220698	0.121577	0.194567	-0.335718	0.179915	-0.292997	0.274613	-0.17966	0.0337826	0.021457	-0.122381	0.0917497	0.0846924	0.148184	0.292508	-0.150307	0.0144808	-0.196882	0.27981	0.153728	0.257068
chr10q25	-0.0690033	-0.142589	-0.301448	0.128678	0.349416	-0.102234	-0.231974	-0.119598	-0.119314	0.092586	-0.214445	0.0746014	-0.0622881	0.178921	-0.208208	0.0814862	-0.0638891	0.0644122	0.0119441	0.0592021	-0.135225	-0.302715	-0.0325221	0.154885	0.233058	-0.0393126	-0.177457	0.214598	-0.269307	0.0324374	-0.0651623	-0.397599	-0.0710904	-0.294684	0.247863	-0.381332	0.212315	-0.128798	-0.189498	-0.0131826	0.114559	0.118026	0.282445	-0.0593863	-0.0859125	0.148962	0.291578	0.144119	0.157007
chr11p12	-0.348683	-0.158843	-0.347037	0.132424	-0.20701	-0.374906	-0.159945	0.467326	0.312893	0.204032	-0.0699904	0.482278	-0.0313988	0.0170134	-0.399854	0.0800553	-0.1362	-0.0979354	-0.483871	0.572851	0.479617	0.25078	0.428813	-0.417654	-0.403852	0.325171	-0.488944	0.326763	-0.21171	0.48216	0.0283669	-0.197999	0.254991	-0.490966	-0.564086	-0.261466	0.0866607	-0.0922049	-0.342118	-0.268855	-0.360027	-0.118875	0.287192	-0.320484	-0.0410338	0.118276	-0.0877334	-0.41389	0.0665993
chr11p14	0.0799794	-0.010281	-0.499239	0.266208	-0.0690643	-0.143604	0.0646449	0.406619	0.330617	0.113211	-0.367446	0.381021	0.111024	-0.226815	-0.146708	0.0620961	-0.194942	0.290232	-0.0622885	0.40133	0.226314	-0.486753	-0.150751	0.0894873	-0.400116	0.18242	-0.133415	0.0471252	0.160722	0.0501543	0.124685	-0.0753118	0.303962	-0.378056	-0.439834	-0.03985	0.232924	0.0922523	-0.254686	-0.0552732	-0.313486	-0.207875	-0.147638	0.377809	-0.0097789	0.253338	-0.321088	-0.127946	-0.238144
chr11q12	0.264746	0.137885	-0.0505378	0.120427	-0.137487	0.288363	0.164654	-0.105934	0.177662	0.289939	-0.0627286	0.00565864	0.040191	0.031897	0.162543	0.0360681	-0.159148	-0.0174952	-0.00817275	0.0484837	-0.0246867	-0.356769	0.0720236	0.155948	-0.0708445	0.181445	-0.0370393	0.0960255	-0.133827	0.11287	-0.093556	0.0847687	0.174052	-0.0265749	-0.159862	0.211271	-0.0677273	0.0010964	-0.260626	0.173423	-0.0591067	-0.0404901	0.0821714	-0.193108	0.218737	-0.0963437	0.214545	0.0879975	0.190375
chr11q22	0.265398	-0.279806	-0.222618	0.213061	-0.129062	-0.17601	-0.234133	-0.102791	-0.0568694	0.256099	-0.0659131	0.29562	-0.0533393	-0.269994	-0.206737	0.139831	0.0547057	0.0884451	-0.333432	0.401895	0.261073	0.266208	0.24392	-0.126529	-0.104628	0.214808	-0.17863	0.320887	-0.0159089	0.165703	0.0457303	-0.351696	0.209248	-0.542491	-0.249554	-0.401288	0.343266	-0.0984582	-0.0370252	-0.323194	-0.28011	0.0215525	0.134774	-0.253368	0.174793	0.225104	-0.0409999	0.0489637	0.120131
chr11q25	-0.294019	0.336028	-0.44726	0.215344	-0.0590679	-0.350925	0.0868369	0.198585	0.166041	-0.328785	-0.266331	0.105048	-0.289132	-0.148095	-0.285798	-0.244959	0.377769	-0.160987	-0.0506874	0.0959314	-0.19998	0.297301	-0.301963	0.187132	-0.432151	0.232216	-0.556371	-0.00594891	0.41208	0.259562	-0.185134	0.280451	0.362229	0.195248	-0.035065	0.428534	0.252396	0.246162	-0.318136	-0.622743	-0.505627	0.333341	0.349087	0.0439893	-0.343531	0.257501	-0.677077	-0.564408	-0.485314
chr12p11	0.0364067	-0.209956	-0.301623	0.0343165	-0.293949	-0.572172	0.00177941	0.155001	0.0878416	0.0372537	-0.0983839	0.134581	0.00592216	-0.245259	-0.320532	-0.115828	0.359364	-0.276149	-0.460561	0.3284	0.243743	0.241006	-0.156296	-0.151164	-0.0552761	0.14703	-0.0500628	0.695034	-0.0137726	-0.00875227	0.0482723	-0.0633199	-0.475009	-0.437258	-0.0101706	-0.150321	0.362947	-0.143534	0.332838	0.237111	0.259204	0.00174829	-0.0686124	0.195867	-0.00203121	0.089969	-0.0970667	-0.0636587	0.0916485
chr12p12	-0.0520677	0.0815296	-0.414212	0.465961	-0.0173116	-0.424754	-0.205989	-0.0479747	-0.268886	0.0992215	-0.258568	0.369052	-0.0373405	-0.120102	-0.279348	0.0502342	0.130851	0.163715	-0.109316	0.248416	0.0188862	-0.0969521	0.166517	0.068471	0.0420619	0.04311	0.075263	0.452058	-0.0913882	0.213788	-0.171509	-0.350353	-0.419858	-0.407661	-0.284956	-0.329434	0.50637	-0.0413478	0.0531803	-0.0894479	0.343311	0.057216	-0.0844313	0.204986	0.202935	0.337014	-0.178898	0.0271682	0.137227
chr12p13	0.124471	-0.106639	-0.336246	-0.0659641	0.478332	-0.400386	0.118015	-0.199251	0.0912845	0.0417501	0.0867624	-0.0169869	0.122111	-0.0469117	-0.0752331	0.0875448	-0.132001	-0.0138895	-0.145601	-0.0201508	-0.178188	0.0154315	-0.0307693	0.0717576	0.134346	0.116066	-0.127352	0.389377	-0.0481975	-0.0108123	-0.0439576	-0.0744373	-0.12912	-0.0529424	-0.389659	-0.043059	0.289563	0.0732579	0.0344515	0.222755	0.357456	0.11549	-0.35868	0.145717	0.0486023	-0.100216	-0.0828026	-0.121141	0.116832
chr12q22	-0.11717	0.107256	-0.475582	0.274186	0.301345	-0.173877	-0.0354386	0.0894071	0.0326902	-0.378686	-0.579568	0.393158	0.29424	-0.31222	-0.178584	-0.169704	0.160121	0.370877	0.0926326	0.327618	-0.113505	0.217696	-0.145318	0.277984	0.0409324	0.00130565	-0.26029	0.199565	0.0223436	0.356692	0.112649	-0.26993	0.278105	-0.244405	-0.0550814	-0.335618	0.558118	0.0429426	0.0462466	0.312876	-0.478031	0.251781	0.459485	-0.0842025	0.0443789	-0.074017	-0.0288907	-0.284048	0.0396867
chr12q23	0.0389515	-0.119446	-0.351066	0.296285	-0.164855	-0.0997208	-0.04566	-0.0170622	0.0121565	0.0977143	-0.0510869	0.321147	0.136778	-0.221794	-0.351074	-0.0249252	0.0488947	0.123524	-0.174639	0.161974	-0.0931671	0.0348718	-0.115339	0.0389312	0.00567909	0.0101508	-0.310158	0.430804	-0.0623951	0.0159536	-0.0389742	-0.218423	0.232522	-0.312023	-0.219298	-0.37431	0.501159	-0.13097	0.0704658	0.205998	-0.485373	0.16763	0.144395	0.0717389	0.0822059	0.233214	-0.082809	-0.108184	0.173536
chr12q24	-0.00556436	0.0334278	-0.439176	0.0136497	-0.0356503	0.0590744	0.133502	0.154294	0.170737	-0.0958451	0.164019	-0.197961	0.32821	0.0182183	0.0524056	-0.00410092	0.103267	-0.0388799	-0.0404309	-0.041633	0.0268377	0.258341	-0.173546	-0.0450142	-0.0400447	0.158156	0.00177262	0.420243	0.03901	-0.267333	0.16085	0.237823	0.196266	0.211424	0.129812	0.0132499	0.243984	0.0535718	0.0787816	-0.0339927	-0.428298	0.201164	0.0662868	0.0143521	-0.0841463	-0.0805625	0.193151	-0.351686	-0.158504
chr13q32	0.148517	0.026022	0.181409	0.296469	0.0416555	0.191141	-0.0714396	0.227399	-0.493294	0.118622	0.0774953	0.321664	0.46095	-0.0901119	-0.0421992	-0.327766	0.0906445	-0.0878414	-0.082387	0.234155	0.137012	-0.152074	0.119762	0.0392806	-0.243894	0.160449	0.0909651	0.227231	0.0789966	0.364408	0.172728	-0.489265	0.118574	-0.122096	0.044955	-0.35032	0.217527	-0.129042	-0.360374	-0.208477	-0.359239	-0.251002	-0.333046	0.0821338	0.183251	0.235828	-0.168705	-0.146083	0.0550483
chr14q11	-0.00326693	0.167024	0.259122	-0.323747	0.0504917	0.235615	-0.249389	-0.00991718	0.0842937	0.0461864	-0.289058	-0.178521	-0.0140507	0.217012	0.202641	-0.137709	-0.0412823	-0.083407	0.0706225	0.167084	0.117212	0.0334163	0.160553	0.265291	-0.238161	-0.363559	-0.0118858	-0.222514	-0.406239	0.116918	0.225116	0.0853418	0.178925	-0.0264389	0.00460259	0.0977067	0.16402	0.150102	0.121928	0.267774	0.313273	0.1393	-0.0956245	0.235174	0.0756411	-0.0456583	0.240711	-0.0971304	0.221758
chr14q13	-0.325881	0.320069	0.0737226	-0.387354	0.372906	-0.0462664	-0.454465	0.0575591	0.0215144	-0.404437	-0.461691	0.259661	0.102961	0.263747	0.0648595	-0.558387	0.0513245	0.383248	0.415263	0.314063	0.202089	-0.0285188	0.0789566	0.535741	0.325442	-0.388645	0.0299182	-0.54425	-0.309293	0.116737	-0.0748445	-0.272573	0.317537	0.0350918	0.227084	-0.194022	-0.0171465	-0.0777117	-0.0496703	-0.380501	0.227389	0.396418	0.485967	0.434577	-0.00142909	0.308189	-0.222523	0.141262	0.254083
chr14q21	-0.299666	0.293753	0.182139	-0.41681	0.0705936	0.219606	-0.369361	0.225147	0.103247	-0.277978	-0.502649	-0.0609206	0.274377	0.0816788	-0.0516879	-0.326248	0.368758	-0.103084	0.214525	0.47031	0.147121	0.0105909	0.0531716	0.219076	0.264609	-0.516658	0.273321	-0.450606	-0.296308	0.0619372	0.209843	0.218015	0.377638	-0.117774	0.260621	-0.255305	-0.331344	0.192187	-0.00472841	-0.218923	-0.0452226	0.444741	0.334614	0.219541	-0.201735	-0.0440488	-0.128975	-0.0928923	0.290111
chr14q22	-0.192649	0.238938	0.21208	-0.479394	0.125417	0.113487	-0.466638	0.189422	0.228126	-0.143167	-0.470533	0.00730618	0.423024	0.274681	-0.0078345	-0.457026	0.475265	-0.161269	-0.0385983	0.36233	0.254081	0.0494582	0.269438	0.0612023	0.372487	-0.556765	0.109808	-0.554562	-0.463135	0.268068	0.0346162	0.0441543	0.390747	-0.150766	0.311134	-0.22078	-0.373343	0.194272	0.161513	-0.125095	0.0281938	0.384677	0.297763	0.373159	0.204144	0.170498	0.383691	0.0521236	0.188707
chr14q24	-0.235901	0.0132794	0.259078	-0.533337	0.068526	0.157418	-0.0298411	0.18887	0.280154	-0.469818	-0.461812	-0.19334	-0.386496	0.319879	-0.00769169	-0.355263	0.220961	-0.34512	0.0164639	0.251154	0.183138	-0.205072	0.117779	-0.287994	0.212221	-0.518676	-0.127074	-0.389488	-0.529241	0.148088	0.461555	0.206202	0.167671	0.107513	0.101689	0.0668424	0.268689	0.0550359	0.101446	-0.263646	0.168067	0.30467	-0.189717	0.0791468	0.339878	0.316148	-0.366939	-0.416052	0.122727
chr14q32	0.152212	0.106304	0.279807	-0.404704	-0.101994	0.115411	-0.179431	0.0604454	0.0641508	0.0110261	-0.396071	0.0622065	0.214585	0.18673	0.0718515	-0.172462	0.187791	-0.115724	0.0711749	0.238082	0.0566858	-0.165699	0.152452	-0.0744391	0.291959	0.239291	0.159436	-0.292334	-0.269641	-0.0175762	0.256484	0.0417701	0.15894	0.128083	-0.0814666	0.177253	0.186079	0.143681	0.155759	-0.117329	0.247251	0.146485	-0.207151	0.322274	0.337164	0.0787053	-0.219063	0.058021	0.224141
chr15q13	-0.0817382	-0.0337294	-0.417631	-0.302618	-0.0276524	0.372266	-0.382637	0.0957601	-0.0741587	-0.233319	0.0604213	-0.266018	0.0161802	-0.364195	-0.034527	0.322205	-0.279861	-0.0899923	-0.095697	-0.138475	-0.0658791	-0.317704	0.0516858	-0.120946	-0.31383	0.16642	-0.0398855	0.267085	-0.195371	0.096857	0.104426	-0.150396	-0.0260829	-0.288954	-0.00892761	0.132868	-0.121547	0.123814	-0.105447	0.0912031	0.0663399	-0.50778	-0.22965	-0.402097	-0.045197	0.0854388	-0.261647	-0.269646	-0.0376545
chr15q14	0.0492943	-0.0464544	-0.414804	-0.421671	-0.125386	0.119775	-0.165024	0.1355	0.220448	0.127613	-0.0553551	0.0126765	0.0851542	-0.471553	-0.0190072	0.265346	-0.128012	0.131574	-0.263383	0.221658	0.264311	0.15136	0.103953	0.0943124	-0.211165	0.0969588	0.0426706	0.0186915	0.292491	-0.0414083	0.0116872	0.0486327	0.158661	-0.490425	-0.0518323	-0.259826	0.136515	0.121925	-0.487859	0.379008	0.000315835	-0.510572	0.314188	-0.405159	-0.0149014	0.170517	-0.513652	0.368961	0.131548
chr15q22	0.218478	-0.241547	-0.519924	0.212406	0.00699408	0.0509596	0.194259	0.021795	0.247544	0.145158	0.245387	-0.0126222	0.266931	-0.381696	-0.159307	0.152841	0.274558	0.110364	-0.283446	0.136265	0.272179	0.0102287	-0.113644	-0.0508362	-0.313607	0.296533	0.0191683	0.0917753	0.0594724	0.08189	0.0421537	0.153015	0.38589	-0.303399	-0.0181762	-0.123317	-0.0261066	0.0479194	-0.298211	0.37704	0.0207392	-0.503378	0.321209	-0.0558603	0.21979	0.207867	-0.480434	0.043423	-0.0146928
chr15q23	0.0173064	0.188321	-0.452885	0.099208	0.035342	0.19485	0.0978989	0.0165311	0.104738	0.0406504	0.167105	-0.074023	0.192458	-0.235528	-0.338905	0.0696825	0.233038	0.0438241	0.0498576	0.201477	-0.0533535	0.242581	-0.13836	0.00893042	-0.11376	0.139346	0.160275	-0.0224168	0.0987531	0.0695828	0.0790802	0.0289464	0.041903	-0.0851541	0.197132	0.0111598	-0.117332	-0.133611	-0.085303	0.0514943	-0.0740323	-0.372814	0.119601	0.167655	-0.0140207	0.183154	-0.411022	-0.00179351	-0.0239553
chr16p12	0.00178885	0.0465463	-0.173368	0.0976783	0.0539718	-0.000280297	0.0936511	0.134168	0.198998	0.137277	0.302925	-0.148143	-0.0246268	-0.0347077	-0.0170334	0.0387369	0.0215536	-0.0238647	-0.157452	0.0302304	-0.0311805	0.245284	-0.12258	-0.0412277	-0.112504	0.0507298	-0.247896	0.164584	0.125285	0.0704624	0.0921514	0.137102	-0.526176	0.121528	0.11216	0.17279	-0.207084	-0.120762	0.187881	-0.00637054	0.110015	0.228689	-0.0927404	0.0218219	-0.445412	0.0612677	0.178214	-0.183386	-0.0329964
chr16p13	0.193012	0.191731	-0.139323	0.0882487	-0.16631	0.304306	0.285628	0.149863	0.355449	-0.0355231	0.306024	-0.381547	0.0840445	-0.0152925	0.221744	0.215782	-0.105035	-0.113568	-0.0400998	-0.23836	-0.0663081	0.260705	-0.29351	-0.0789827	-0.106251	0.136401	-0.304494	-0.0669047	0.102185	-0.220133	0.0953599	0.417498	-0.593103	0.419178	0.0230213	0.359272	-0.376965	0.0972263	0.00200915	-0.255101	0.165853	0.462392	-0.431007	-0.227051	-0.521495	-0.27104	0.223774	-0.277835	-0.280382
chr16q11	-0.476628	-0.137343	-0.122756	0.350271	0.0236384	0.0111796	0.0152268	0.351709	-0.263098	0.483782	-0.343112	-0.317021	0.031949	-0.0556706	-0.372195	-0.247874	-0.112279	-0.142043	-0.0608852	0.0632019	0.0912529	0.53862	-0.296139	0.00519398	0.212611	0.182794	-0.446984	0.0505689	0.250903	0.258633	0.100735	-0.103828	-0.669726	-0.227626	-0.0788951	-0.458339	-0.267372	-0.103852	0.110669	0.0772538	-0.487659	0.265554	0.0859864	0.0910018	-0.652712	0.160553	0.536704	-0.157519	-0.459951
chr16q13	-0.252043	0.313408	-0.319144	0.353379	-0.147669	0.0778593	0.378724	-0.0014166	0.390991	0.331222	0.318097	0.402479	0.147898	0.313121	0.404154	0.0337184	0.458248	-0.150471	-0.0508976	0.00375261	-0.148985	0.12653	-0.148435	-0.321151	-0.351877	0.285114	-0.613409	0.168031	-0.30729	0.0173433	-0.200675	0.0821017	-0.386726	-0.504302	-0.320246	-0.290603	0.268847	-0.358701	-0.478601	-0.37913	0.626351	-0.0184846	-0.0419409	-0.336748	-0.182357	0.275217	0.528366	0.0316346	-0.110073
chr16q21	-0.519318	0.239361	-0.267353	0.131546	-0.0925125	-0.0180045	0.340723	0.169122	0.255872	0.390588	0.222825	-0.0841481	0.0130407	0.0438459	0.0697018	0.0246905	0.243018	-0.152659	0.125134	0.331573	0.218384	0.142783	-0.058195	-0.0553096	0.105718	0.365121	-0.365613	-0.00472513	0.0268531	0.192715	0.0841438	0.4002	-0.325644	-0.314241	0.0804465	0.225899	-0.230456	0.169171	0.211567	-0.0396869	0.0530664	0.224466	-0.173547	-0.0336313	-0.384746	-0.0053803	-0.0103576	-0.142003	-0.290565
chr16q22	-0.48387	0.083074	-0.0177591	0.187784	-0.155896	0.358532	0.363213	0.187022	-0.406081	0.177428	0.370742	-0.267123	-0.0212684	0.0233561	0.127244	0.142629	0.103161	-0.0699286	0.00823128	-0.0532066	0.0395419	0.191227	-0.075469	-0.0801571	-0.113626	0.319536	-0.373759	0.189086	0.192188	-0.125444	0.190223	0.378924	-0.611567	-0.147258	0.0537352	0.371703	-0.329565	-0.0408918	0.319416	0.0970534	0.25799	0.218774	-0.155681	-0.185503	-0.489272	0.0376861	0.0706031	-0.274401	-0.234822
chr16q24	-0.463647	0.188138	0.0465713	-0.0220205	-0.108585	0.355445	0.317879	0.199757	-0.529534	0.13257	0.321134	-0.422146	0.00994161	0.0102979	0.302055	0.299194	-0.128372	-0.241515	0.034925	-0.194722	0.0678755	0.278025	-0.139106	-0.104807	-0.0540287	0.135063	-0.440739	0.0392723	0.0540995	-0.155506	0.0623395	0.415261	-0.572263	0.454914	0.195784	0.426561	-0.591199	0.168959	0.262384	0.144517	0.27716	0.258358	-0.473169	-0.177146	-0.582846	-0.25127	0.152992	-0.150811	-0.0841991
chr17p11	0.103636	0.182714	-0.284251	0.0722162	-0.190515	0.10661	0.0757388	0.0720941	-0.101015	-0.314868	0.22867	-0.143927	-0.0114765	-0.445482	0.188029	0.0829077	-0.16542	-0.142046	0.126523	-0.0728956	-0.0600005	-0.426214	-0.187562	-0.124021	0.131827	0.0757956	-0.0343062	-0.388765	0.0678163	0.0468806	-0.0192536	0.0101231	0.154066	0.189313	-0.0907046	0.135567	-0.114766	0.00184818	-0.00807048	-0.393641	-0.204489	0.0229998	0.0565574	-0.192531	-0.00572161	-0.00820904	0.23412	-0.370901	-0.285107
chr17q11	-0.0927171	0.0667228	-0.498213	0.150462	-0.0603879	0.146319	0.138786	0.288368	0.202849	-0.34363	0.153148	-0.232694	0.0913806	-0.00470716	0.0633416	-0.0603706	-0.130367	-0.0326226	0.040713	-0.0601173	0.18408	-0.421734	-0.219397	-0.0389726	0.267989	0.0858212	-0.206212	0.0347964	0.139228	-0.091997	0.258798	0.262417	0.238941	0.0909325	0.0470105	0.0509109	-0.251259	-0.00360524	-0.0977899	-0.303718	-0.377345	0.0108985	0.223679	-0.0685788	-0.0974164	-0.13091	0.110761	-0.405596	-0.107655
chr17q12	0.165207	-0.173888	-0.38325	0.0182019	-0.0890044	0.0457495	0.0786748	-0.0594084	0.0888447	-0.200508	0.101052	-0.225362	-0.133024	0.259441	-0.221381	-0.380627	0.103449	-0.0769494	-0.0680692	0.0415273	0.00877651	0.133378	-0.0865668	0.00688061	0.301684	0.0930688	-0.278827	-0.108728	0.0382482	0.0840037	-0.0730324	0.0109237	0.234765	0.0769598	-0.0233181	0.0840689	-0.304327	0.241393	0.0961996	-0.186732	-0.414633	0.0330357	-0.0594965	0.00296	0.0946414	-0.151575	0.157398	-0.259864	-0.117159
chr17q22	0.152766	0.00578975	0.229058	0.227847	0.110069	-0.249541	0.0592577	-0.179506	0.115803	-0.373281	0.0118832	0.0607224	-0.208453	0.158548	-0.282562	0.319115	-0.0590681	0.0800453	0.084012	0.0541507	-0.162879	0.211245	-0.227099	0.22851	0.246078	0.0565266	-0.274487	0.0448692	-0.03628	0.200906	-0.30059	0.0322799	0.0308751	0.0340478	0.266739	-0.284054	-0.0626113	-0.0109235	-0.0286576	-0.431947	-0.453597	0.298121	0.124645	0.253448	0.0707861	0.258945	-0.165511	-0.395118	-0.198351
chr17q23	0.0274775	0.0382753	0.284186	0.134742	-0.269644	-0.035379	-0.136195	0.14982	0.198457	-0.229135	-0.0769577	-0.104354	0.156112	-0.204417	-0.0246149	0.131884	0.19099	-0.0912797	-0.24899	0.367347	0.18023	0.124765	0.0903857	-0.0352775	0.308258	0.253183	-0.074185	0.00700703	-0.207295	-0.0725522	-0.117069	0.181079	0.363333	-0.232746	-0.101685	-0.195889	-0.24538	0.0425205	0.0109714	-0.199334	-0.442711	0.0644882	0.185026	-0.279966	0.0434134	-0.0582738	-0.0326035	-0.293851	0.0227167
chr17q24	-0.107487	-0.132527	0.153775	0.108488	-0.285112	0.0751744	0.143662	-0.184043	-0.0664257	-0.0936831	0.203034	0.108791	0.0257922	-0.120752	-0.0574561	0.215179	0.148699	0.081374	-0.0871346	-0.0597204	-0.0167111	-0.0356116	0.0121598	-0.288351	0.340299	0.0807449	-0.307629	0.103882	-0.080525	-0.0703485	0.00119335	-0.0397591	0.0508231	-0.195307	-0.248367	-0.243548	-0.0118178	0.0347144	0.00198154	-0.413518	-0.407929	0.213472	0.112422	-0.361135	-0.00706138	0.245409	0.0295639	-0.316123	-0.135969
chr18p11	0.0466186	0.160705	-0.0725715	0.225267	0.00046271	-0.104161	0.0304178	-0.123461	-0.0952114	0.0675852	-0.121582	0.174488	0.25591	-0.205797	-0.206571	-0.00784491	-0.00529149	0.172844	-0.168178	0.192397	0.0665136	-0.398006	-0.0268794	0.0275527	0.306411	-0.301549	0.203622	-0.00112842	0.0263813	0.00599214	-0.13695	0.106211	-0.0815696	-0.196357	-0.0750404	-0.193528	0.179286	0.0141867	-0.372412	0.161136	-0.117465	0.219864	0.0463652	0.0597522	0.20275	0.092163	-0.0533926	0.16584	0.0653563
chr18q11	0.156294	-0.174796	-0.0847017	0.176522	-0.0851114	-0.0826437	0.0229256	0.0309439	-0.271039	-0.0738036	-0.178209	0.126509	0.258728	-0.0879529	-0.183066	-0.0116503	0.262777	0.0254036	-0.157437	0.119245	0.244766	-0.329732	-0.0988807	-0.0560296	0.174221	0.149668	0.163711	-0.124248	-0.173363	0.237871	-0.133682	-0.00210934	0.0790078	-0.319182	0.0765097	-0.414415	0.107522	-0.129826	0.190578	0.0936165	0.0422094	0.259728	0.211552	0.257602	0.11047	0.0829047	0.200598	0.12979	-0.0361988
chr18q21	-0.105402	-0.105366	-0.0607872	0.25107	0.044716	-0.254504	0.0496566	-0.0149508	-0.0624825	0.0095627	-0.0658735	0.0872926	0.186428	-0.181191	-0.130748	0.04382	0.114608	-0.017843	-0.0555318	0.144386	0.193013	-0.43821	0.185378	-0.0120533	0.259189	0.242786	0.296164	0.0822507	0.0428468	0.124062	-0.0276382	-0.189268	0.223959	-0.177515	-0.00614985	-0.157791	-0.0087066	0.0567077	0.200555	0.0838645	-0.0011805	-0.254193	0.197188	0.216553	0.00709176	0.0320805	0.0675764	0.111649	0.124512
chr18q23	0.0980848	-0.0244667	0.191144	0.244633	-0.259535	-0.121402	0.20771	-0.1892	0.099284	-0.236996	0.113134	-0.13286	0.217061	-0.0860224	0.215182	-0.0853402	-0.338314	-0.144296	0.0835072	-0.156206	-0.0632171	-0.444677	-0.0341029	-0.0580879	0.260212	0.513178	0.496801	-0.0781389	0.268713	-0.176596	-0.173548	0.213958	0.0218086	0.0225496	0.132187	0.0572797	-0.430788	0.186589	0.196631	-0.136147	-0.00142813	0.256606	-0.271455	-0.00594106	-0.410836	-0.0992445	-0.341681	-0.239356	-0.21782
chr19p12	-0.40944	0.352098	-0.277413	0.410255	0.27948	-0.297652	0.0444442	0.169861	-0.354518	-0.41434	-0.286218	0.290161	-0.335798	0.0677144	0.188632	-0.353395	-0.0183304	0.251375	0.424404	0.357168	0.213779	0.338125	0.054169	0.460947	0.170871	0.187176	0.0820369	-0.312301	0.401048	0.334502	0.00475619	-0.0800877	0.209004	-0.272764	0.512169	0.0530836	0.0193568	0.00429986	0.259323	-0.378215	-0.349075	0.511493	0.50993	0.272343	-0.354368	-0.0855952	-0.358035	-0.440501	-0.155667
chr2p11	0.226618	-0.0361222	0.0860127	0.0358663	-0.259848	-0.0319179	0.0079214	-0.0907	0.174456	0.338118	-0.203922	0.440024	0.213948	0.20521	-0.0368399	0.114231	0.0407983	0.0676418	-0.0509267	0.306403	0.0678002	-0.0104227	0.0193026	0.279146	0.0633932	0.0468489	0.0926791	0.081794	-0.312258	-0.203638	-0.126276	-0.00572834	0.135011	-0.180936	-0.222179	-0.0816849	0.16471	-0.0661269	0.0720005	0.0748032	0.0986516	-0.24332	0.0138706	0.12159	0.28643	-0.0780285	0.00102581	0.255132	0.388451
chr2p14	-0.230889	0.121835	-0.281286	0.409186	-0.364768	-0.411311	0.0717471	-0.020041	0.0403508	0.23528	-0.24855	0.18775	0.321532	-0.026524	-0.282712	-0.115598	0.175536	0.0412672	-0.163302	0.425816	0.24114	0.173395	0.0955873	-0.224168	-0.355295	0.249414	-0.0446491	0.333308	-0.092238	-0.196783	0.0904122	-0.0518557	0.398343	-0.426469	-0.365983	-0.264901	0.294257	0.0307306	-0.290584	-0.0515979	0.118591	-0.0396803	0.171782	-0.0289366	0.0341573	0.0953859	-0.535619	-0.00395082	-0.0231888
chr2p15	0.204258	-0.103762	0.0369119	0.346401	-0.312485	0.00138066	-0.165756	-0.0289226	0.0274963	0.021795	-0.0883682	0.437974	-0.133946	-0.0132184	-0.381945	0.100033	0.0518173	0.297661	-0.354693	0.384453	0.243467	-0.108419	-0.25893	-0.116348	-0.0631795	0.270751	0.0977936	0.225206	-0.143507	-0.103902	0.154396	-0.0821459	-0.0200487	-0.487661	-0.332207	-0.551991	0.243911	-0.377149	-0.197753	0.177183	-0.109323	0.0752346	0.264461	-0.236167	0.19394	0.228154	-0.0375639	-0.0549746	0.0397464
chr2p24	-0.115906	-0.0728463	0.324571	0.328074	-0.258752	-0.513616	-0.0436246	0.0651777	0.213909	0.285468	-0.19345	0.209584	0.133437	0.227348	-0.183375	-0.0603403	0.374578	-0.0797908	-0.0794319	0.0689679	-0.0372627	0.372243	0.200909	-0.392547	-0.0428842	0.214067	0.248416	-0.00762128	0.00498987	0.033832	-0.0453945	0.145566	0.249918	-0.0558844	-0.159007	-0.201267	-0.0118373	0.0536976	0.0621975	0.099477	-0.0931088	-0.0109677	0.0629845	-0.301053	-0.345445	-0.0417193	0.0227715	0.150058	-0.134884
chr2q13	-0.345118	0.0576817	-0.193237	0.00870905	-0.238713	-0.190458	-0.130667	-0.230176	0.149556	0.210818	-0.234937	-0.0451966	0.250287	-0.223666	0.00837852	0.110021	0.167001	-0.0589406	-0.165213	0.24077	0.0688807	-0.00198324	0.0790918	-0.228267	-0.0392635	0.072269	0.584145	-0.0595494	0.0453858	-0.0141863	-0.139548	-0.165629	0.067978	-0.24058	0.0478663	-0.115615	-0.236683	0.261723	-0.201914	0.0632537	-0.150434	0.0969807	0.279427	-0.210376	-0.0228112	-0.0200432	0.231991	0.36928	0.276486
chr2q14	-0.00869412	-0.146217	-0.0415533	0.294624	-0.265894	-0.172855	-0.0812923	-0.156637	0.044519	0.0664465	-0.0778467	-0.0345665	0.157144	-0.028466	-0.259261	0.0688098	-0.145018	-0.0496082	-0.170201	0.156163	-0.110929	0.0915655	0.230267	-0.185344	-0.0421512	0.353211	0.179216	0.115711	0.0105283	-0.111075	0.0586299	0.0328534	0.0911699	-0.228345	0.0658597	0.0210449	0.0170382	-0.085065	0.173606	-0.0258783	-0.180893	-0.0525681	0.106191	-0.175476	-0.0672154	-0.254388	-0.155418	0.0397631	-0.101717
chr2q22	-0.142166	0.125871	-0.0674983	0.10319	-0.0345614	-0.255039	-0.078004	-0.0823147	-0.266105	-0.0371492	-0.158755	0.215628	-0.0999203	0.0767329	-0.0724674	-0.1854	-0.119133	0.122042	0.341085	0.314061	-0.0130672	0.237207	0.17594	0.0592005	0.10276	-0.0122089	0.192854	-0.00450865	-0.243219	0.369873	-0.240017	-0.328288	0.0596879	-0.324891	0.067005	-0.183	0.0223894	0.203681	0.300142	0.032382	0.0896842	0.320597	0.259444	0.218078	0.130368	-0.0418823	-0.199158	0.240066	0.383095
chr2q23	-0.268424	-0.0569366	-0.0631881	0.245295	-0.253727	0.0240567	-0.28629	0.0028702	-0.0979185	-0.0873766	-0.191564	0.151382	0.226335	0.384246	-0.318445	-0.133306	0.211358	0.104951	0.0867977	0.303307	0.172238	-0.0459158	0.21766	-0.196888	-0.298255	0.139777	0.0846301	-0.0670336	-0.232144	0.203707	0.152239	-0.413555	0.334099	-0.442647	-0.0595354	-0.450802	0.0535482	0.0444257	-0.191812	-0.162691	-0.2656	0.395171	0.442456	0.029262	0.0236477	0.325583	-0.0791259	-0.196351	-0.00934895
chr2q31	-0.200758	-0.0326127	-0.129929	0.399449	-0.182785	-0.0585282	0.0119953	0.0497008	0.0697717	-0.0462775	-0.445871	0.248557	0.0759072	0.0744102	-0.22814	-0.168093	0.279571	0.112398	-0.0712472	0.22793	0.324796	0.0771749	-0.168847	-0.0665764	-0.0582746	0.386103	0.334539	0.1451	0.000673074	-0.241963	-0.0194789	-0.168557	0.217885	-0.324058	-0.101083	-0.364166	0.124705	0.00746547	0.0962734	-0.270672	-0.399257	0.307694	0.252111	-0.0401865	-0.0508705	0.134185	-0.126977	-0.129101	-0.210151
chr2q33	-0.267639	-0.0138886	-0.0598391	0.223987	-0.101579	-0.0527728	-0.0582213	0.0938084	-0.00345173	0.0861495	-0.0902663	0.162659	0.355528	0.0627068	-0.15217	0.0511505	0.0699776	0.129641	-0.125082	0.209549	0.257328	0.156187	0.0143389	-0.0981196	-0.0780609	0.276349	-0.0718214	0.243476	0.0927573	-0.147041	0.313028	-0.17417	0.196114	-0.281768	-0.103241	-0.240985	0.128792	-0.0660673	-0.0542285	0.0408157	-0.0962125	0.182463	0.15421	-0.0985062	-0.00486347	-0.0238797	-0.153454	0.0497783	0.0493947
chr2q34	-0.138087	-0.00550542	-0.163039	0.166628	0.328567	-0.214834	-0.0703069	0.101306	-0.120929	-0.425298	-0.0179055	0.0211907	0.154236	0.212587	-0.417988	0.0698253	-0.0310683	0.238649	0.166165	0.362851	0.167809	0.3496	-0.123342	-0.0568309	-0.0346791	0.265134	-0.350934	0.236248	0.400315	0.275957	-0.112399	0.0669314	0.279744	-0.285217	0.0809948	-0.149304	0.0889225	-0.271595	0.0763108	-0.436517	-0.260582	0.323229	0.37618	-0.110239	-0.243484	0.272102	-0.319754	-0.508381	-0.114552
chr2q36	-0.249927	-0.0827734	0.100763	0.336186	0.134167	-0.265388	0.0695708	0.0709366	-0.243481	0.0600315	-0.305714	0.163102	0.156041	0.292177	-0.253478	0.134732	-0.00591687	-0.242484	-0.0929453	0.153451	0.209796	0.300665	0.115821	0.119342	-0.210873	0.186239	-0.160532	0.140598	0.0762318	-0.00337252	-0.0145546	-0.280103	0.0632975	-0.328206	0.017349	-0.189484	0.10664	-0.168063	0.0376278	-0.421519	-0.0287199	0.286402	0.139146	-0.0950631	-0.11692	-0.0539696	-0.163168	-0.12684	-0.0797869
chr20p11	-0.210689	0.0154313	-0.166747	-0.0359351	-0.0993557	-0.0813004	0.368683	0.245326	0.383101	-0.0522079	-0.163902	0.124076	0.1574	-0.114632	0.277729	-0.195977	0.272987	0.0619424	0.475147	0.0176661	-0.267028	0.111575	-0.101456	0.236706	-0.117291	0.0168509	-0.0239981	-0.0798491	-0.127765	-0.0478398	0.289722	0.39037	0.175482	0.315042	-0.0382563	-0.106782	0.264438	-0.175694	-0.0739444	-0.186012	-0.0332782	0.0536422	0.289374	0.080305	0.0160456	-0.0688101	-0.242546	0.10592	-0.0741866
chr20p12	-0.222588	-0.0356222	-0.174127	0.0956437	0.0145423	-0.331483	0.190401	0.10232	0.0402425	0.151067	-0.242309	0.122372	0.00847427	-0.0177389	0.1063	-0.0693875	0.1167	0.121813	0.351329	0.0101323	-0.11277	0.0512425	-0.137633	0.233134	-0.301854	-0.0287465	0.151189	0.0313385	0.102788	-0.059761	0.132133	0.180472	0.142543	0.0603185	-0.112054	-0.260724	0.209176	-0.171736	-0.0786133	0.0871519	-0.0725932	0.0341564	0.10945	0.188837	-0.117842	-0.071257	-0.168881	0.26484	-0.0449056
chr20q12	-0.0143305	0.0336056	-0.0858868	0.0739536	-0.122774	-0.079637	-0.19613	0.224807	-0.0890087	-0.247537	0.242729	-0.356919	0.21479	-0.263497	0.2366	0.260627	0.389473	-0.0128404	0.381669	-0.132681	-0.0250389	-0.00444464	0.118762	-0.41501	-0.0240673	0.422489	0.138234	0.392489	0.0541292	0.109228	0.000550427	0.209402	0.307878	0.284234	0.155244	-0.132439	0.132543	-0.015675	0.0369244	-0.179336	0.0897957	-0.395235	0.143671	-0.193257	-0.441388	0.22506	-0.187915	-0.192009	-0.172751
chr21p11	0.086789	0.216454	-0.301411	0.407419	-0.0840346	-0.262679	0.543386	-0.185453	-0.0395495	0.219615	0.0115068	0.00692556	0.152787	0.136026	0.399163	0.142686	0.075397	0.360354	0.474599	0.192299	0.0106055	0.41933	0.0534537	0.441667	0.544975	-0.0680598	0.327775	-0.241888	0.500552	0.178424	-0.122963	0.0243836	0.101124	0.472316	0.0154776	0.318719	0.275152	0.432402	-0.0540405	0.139356	-0.0484513	-0.241957	0.19143	0.488784	0.127599	-0.283641	0.160821	0.299451	0.434441
chr21p12	0.0184335	0.347252	0.194137	0.252583	-0.131665	-0.107535	-0.170018	0.116106	-0.301613	-0.102445	0.527371	-0.557353	0.430201	-0.322413	0.121147	-0.460874	-0.54593	-0.127055	-0.464115	-0.577416	0.133455	0.189507	0.0574748	0.214824	0.394307	0.381065	0.298041	-0.224968	-0.128027	0.257239	0.0541603	-0.344088	-0.222146	-0.29911	-0.36665	0.312391	-0.457049	-0.475556	-0.0597348	0.512366	0.0251852	-0.573906	0.286148	0.116218	0.103507	-0.364497	0.31782	0.533462	0.401649
chr21q11	-0.229225	0.242341	0.0112097	0.24798	0.154498	-0.167118	0.177683	0.242653	-0.0490512	0.241684	-0.250125	0.254915	0.0862479	-0.0991883	0.0549107	0.0182447	0.0414916	0.130517	0.0534582	0.152722	0.150129	0.235106	0.288731	0.175431	0.189634	-0.175391	0.299655	-0.0272725	0.36846	0.106042	-0.248107	-0.199042	0.100275	-0.110358	-0.00754901	0.0360907	0.2684	-0.131865	-0.119275	0.259164	0.158247	-0.0957198	-0.142361	-0.143093	0.125291	-0.0725267	-0.189404	0.270888	0.254597
chr21q21	0.202988	-0.0441198	0.111487	0.245991	-0.0633088	-0.153043	-0.00219938	-0.106769	0.0272477	0.260393	-0.17737	0.341471	-0.0734144	-0.136494	-0.0279989	0.0195478	-0.127974	0.213119	-0.0408938	0.232597	0.252711	0.293203	0.0782549	0.0970635	0.181708	0.202816	0.200389	0.039556	-0.0237772	0.102505	-0.0403412	-0.131561	0.0616801	-0.333151	-0.271606	-0.0793826	0.215726	-0.0856946	-0.146775	0.255595	0.179002	-0.0514552	-0.084217	0.142354	0.159089	0.134515	-0.250854	0.246231	0.096027
chr22q12	0.0349095	0.192064	-0.227865	-0.478711	-0.022383	-0.49184	-0.0993936	0.247099	0.297816	0.374373	-0.450055	-0.206731	0.285645	0.413572	0.335944	-0.179168	0.329692	-0.391716	0.22931	-0.537278	0.22482	0.227863	0.25759	-0.0898392	-0.375926	-0.453229	-0.142417	0.344881	0.0232401	-0.0983852	0.273592	-0.431088	0.346482	0.22063	0.16008	0.426428	-0.0876427	0.31655	-0.36636	0.322457	0.36256	-0.424328	-0.392712	0.00541097	-0.374939	-0.258119	0.265665	0.262019	0.0152426
chr3p12	-0.30304	0.0211736	0.0202173	-0.21003	0.101	-0.0510833	-0.244121	0.0890904	-0.131455	0.0789885	-0.334645	0.23889	-0.23144	-0.206165	-0.0195585	0.281296	0.0241589	-0.0711542	0.091833	0.227587	0.323685	0.381501	0.217963	0.150033	0.248002	-0.0661606	0.302889	-0.0748444	0.120559	0.311295	-0.214481	0.312767	-0.157362	-0.247815	-0.100997	-0.294747	-0.0989461	-0.0408853	0.287702	-0.326349	-0.199975	0.234501	0.370646	-0.242072	-0.0998405	0.238427	-0.191825	-0.163615	-0.0975741
chr3p13	0.184979	-0.403818	0.26676	-0.336682	-0.108045	-0.392332	-0.429369	-0.229504	-0.326469	0.191132	-0.23167	-0.148052	-0.210858	-0.0159269	-0.300684	0.059596	0.0356318	0.0367288	-0.117847	-0.0962684	-0.170942	-0.0272624	-0.136987	-0.246882	0.0805957	-0.114596	0.386545	-0.0607739	0.142416	0.373566	-0.0778844	-0.366112	-0.113014	-0.223403	-0.245429	-0.361989	-0.261611	-0.169049	0.326105	0.203857	0.241884	0.166915	0.186835	0.429655	0.198436	-0.19821	0.267703	0.421039	0.289912
chr3p21	0.0984426	0.0688894	0.301194	-0.0209045	-0.115435	0.314226	-0.552856	0.347599	0.25281	-0.036686	-0.0851594	-0.180592	-0.449205	-0.100353	0.264613	0.113677	-0.138105	-0.12729	-0.275253	-0.0799213	-0.114494	0.0646054	-0.22239	-0.0773194	0.35584	0.00569827	0.0863355	0.0247219	-0.144295	-0.0441037	0.154733	0.274603	0.175439	0.282625	-0.00493756	0.167952	-0.19402	-0.0210172	0.196461	-0.30074	0.243298	0.137648	-0.128533	-0.215289	-0.463706	-0.170818	0.13059	-0.359819	-0.113967
chr3p23	0.669356	-0.0559142	0.488468	-0.207698	-0.0625857	-0.336727	-0.606176	0.64462	0.227351	0.736926	0.0470018	0.173167	0.0645713	-0.579512	-0.0202218	-0.0209423	0.588805	-0.55912	-0.370733	0.37858	0.571779	-0.386959	-0.269619	-0.436614	0.11785	0.51709	0.417393	0.262903	-0.048856	0.134009	0.616482	0.153154	0.453886	-0.334013	-0.641602	-0.128731	0.25562	0.207558	-0.270299	0.430487	-0.0383508	-0.539111	0.122791	-0.160848	-0.116536	-0.34857	-0.475612	0.435639	0.374861
chr3p25	-0.131039	0.00123591	-0.0484183	0.0564066	-0.230036	0.1286	0.229059	0.378006	0.183702	-0.103243	-0.150174	-0.15956	-0.232141	-0.0706253	-0.174842	0.0585368	0.0589892	0.0473238	-0.175359	-0.0493564	-0.156709	0.237898	-0.137175	-0.0144073	0.353788	0.0202288	-0.0774222	0.0252289	-0.124763	-0.0742978	0.118967	0.0762772	0.194811	0.123439	0.11838	-0.0232753	-0.20924	-0.102617	0.167806	-0.384198	0.12391	0.135393	0.147952	-0.144874	-0.491148	0.133378	0.144107	-0.123844	-0.253897
chr3p26	-0.0524861	-0.0133009	-0.0758293	0.275068	0.0130427	-0.0878731	-0.325768	0.232651	-0.185788	-0.0240915	-0.181265	0.181834	-0.302496	-0.27167	-0.310837	0.102888	-0.374565	0.342904	0.0416225	0.106645	0.268814	-0.053258	-0.0768494	0.00371548	0.324833	0.0530088	-0.0753382	0.113259	-0.0582961	-0.325757	0.422485	-0.342593	0.237158	-0.248508	-0.194608	-0.213424	0.363713	-0.223386	-0.14576	-0.381603	0.137555	0.273518	0.02006	0.13037	-0.19332	0.167193	0.0284681	0.36593	0.28505
chr3q13	0.0574143	-0.214401	0.0248586	0.170942	0.0155729	-0.214795	-0.317799	-0.107717	0.0102227	0.15682	-0.297837	0.3703	-0.225249	0.045999	-0.192495	0.125148	0.0408521	0.138749	-0.295089	0.247242	-0.0793372	0.0354999	-0.127937	-0.0906782	0.263075	-0.153149	-0.292198	0.345443	-0.0415103	0.226795	-0.0515092	-0.277537	0.0462383	-0.403898	-0.0735292	-0.362329	0.249708	-0.0132799	0.159306	0.171348	-0.090304	-0.146069	0.128197	0.0452142	0.237449	0.206057	-0.0496879	-0.217653	-0.0467787
chr3q22	-0.0182598	-0.192428	0.301747	0.238386	0.167393	-0.090397	0.373657	0.202757	-0.152328	-0.176941	-0.20274	0.12992	-0.0934167	-0.0820769	-0.188103	0.0616126	-0.0381441	0.0737501	-0.304343	0.126202	0.0498538	0.0578632	-0.125292	-0.174715	0.235959	0.0232618	-0.208507	0.104429	0.0714596	0.237552	0.0705527	0.0137497	0.0454813	-0.155183	0.142728	-0.303077	-0.257549	-0.0743093	0.383739	0.255138	0.00403553	0.226582	0.280046	-0.0591624	0.015621	0.081949	-0.122887	-0.158875	-0.177137
chr3q23	-0.019504	-0.0423409	0.520718	0.209933	-0.0490111	-0.035225	0.369807	0.156248	-0.16084	-0.000925297	-0.281947	0.297793	-0.119347	-0.220073	-0.13072	0.125739	-0.0204552	-0.267774	-0.174219	0.100237	0.0302812	0.0155012	-0.146614	-0.0617938	0.300495	-0.0434587	-0.158971	0.0309141	0.210433	0.148721	-0.0820148	-0.0219909	0.092899	-0.0818578	-0.096899	-0.214044	-0.0149835	-0.169532	0.275258	0.061046	-0.269327	0.326853	0.155313	-0.275019	0.0146869	0.0427384	-0.286399	-0.13766	-0.129703
chr3q25	0.101605	-0.0610265	0.10183	0.133437	-0.128725	-0.186887	-0.0762877	0.184948	0.0718915	0.187628	-0.150536	0.421382	-0.0841104	-0.194298	-0.223532	-0.105281	0.116228	0.157573	-0.276301	0.177161	-0.0136625	0.0293364	0.199098	-0.0119119	0.210691	0.00875136	-0.345151	0.111336	-0.182488	-0.0869445	-0.260358	-0.214437	-0.0411722	-0.436514	-0.235179	-0.430368	0.294609	-0.0572406	0.0589819	0.0620603	-0.0605546	0.0610528	0.131591	0.033835	0.215982	0.286574	-0.183501	0.0112529	0.0855728
chr3q28	0.159131	0.0407352	0.0454129	0.218978	-0.507427	-0.220469	-0.453116	0.0440266	-0.0880103	0.20855	0.0256781	0.418758	-0.442496	-0.344767	-0.300641	-0.0986736	-0.377037	-0.116509	-0.330723	0.174918	-0.0227518	-0.31052	0.253798	-0.294924	0.241368	-0.0893504	-0.37128	0.0484173	0.218399	-0.40029	-0.442678	-0.232034	0.0654559	-0.340418	-0.425932	-0.168496	0.343941	0.0167172	-0.264209	0.0116693	0.0084915	-0.376286	-0.468886	-0.225436	0.516298	0.039426	-0.254445	0.275004	0.25723
chr3q29	-0.00266754	-0.11201	0.417344	-0.0467268	-0.0779273	0.0055115	-0.17099	0.34806	-0.0230809	-0.042175	-0.17491	0.0619966	-0.0764844	-0.207273	0.110132	0.168915	-0.56617	-0.382367	-0.16135	-0.189136	-0.0393877	-0.106714	-0.0586801	-0.0708015	0.302528	-0.0106545	-0.222716	0.0955891	-0.0482536	-0.0518192	-0.522758	0.221951	0.251917	0.0411285	-0.0414824	-0.277092	-0.109729	0.0693695	-0.360798	-0.0292461	-0.141866	0.181143	-0.428684	-0.0982252	-0.0347332	0.129463	-0.00120985	-0.223469	-0.0759149
chr4p13	-0.387277	-0.0760504	-0.440633	0.365709	0.303817	-0.130098	-0.0339652	-0.0180373	-0.187404	-0.298056	-0.331802	0.324121	-0.158262	0.150181	0.218556	0.128411	-0.252606	0.248999	0.360804	-0.0956826	0.145755	0.168572	-0.360982	0.013149	-0.101656	-0.200034	-0.0596552	-0.00502709	0.2327	0.479033	-0.0504675	-0.396516	-0.395344	0.140121	0.0306581	-0.339868	-0.187467	-0.0890524	0.0226261	-0.217363	-0.108393	0.36327	0.275136	0.408885	-0.172122	-0.140022	0.0829184	-0.298864	-0.290664
chr4p14	0.174521	-0.0944874	-0.0977409	0.082038	-0.281069	0.0155278	-0.00560293	0.289904	0.268781	0.116009	-0.125682	0.173449	-0.17755	-0.0912511	-0.359408	0.234126	0.0227144	-0.136524	-0.460325	0.355633	-0.0709381	0.0665064	0.283476	-0.108251	0.361336	0.159216	-0.0318683	0.422129	0.0114152	-0.0152014	0.180935	-0.203741	-0.390265	-0.454592	-0.0998852	-0.267934	0.2265	-0.192653	0.0418858	0.289471	0.412266	0.172193	0.181605	-0.1309	0.244478	0.139794	0.103975	0.160452	0.0877512
chr4p16	-0.0588409	-0.0249156	-0.0162009	-0.04686	-0.0428651	0.217596	0.195742	-0.0125277	0.243525	0.011711	0.185743	-0.39363	-0.169211	0.0334452	-0.0336935	0.312454	0.0255865	-0.293155	-0.189684	-0.0473933	0.111951	0.173865	-0.119638	-0.304617	0.361795	0.241687	-0.195223	-0.0654584	0.135745	-0.0928713	-0.0410598	0.337752	0.177709	0.359179	-0.107933	0.198787	-0.261945	0.0745438	-0.0812627	0.024149	0.0537613	0.0940342	-0.179357	-0.200902	-0.153833	0.030887	0.187445	0.0319612	-0.224856
chr4q22	-0.0928505	-0.129618	-0.170999	0.103709	-0.0774077	-0.16665	-0.0225468	-0.156746	-0.120498	0.0432055	-0.250642	0.156152	-0.0256686	-0.033399	-0.242837	0.12323	-0.0725005	0.11209	-0.149444	0.161035	-0.0159996	0.00834813	0.180092	-0.0179313	-0.175044	0.139796	-0.0497241	0.299857	-0.155343	0.34228	0.0750372	-0.243213	0.353703	-0.289412	-0.0215548	-0.288836	0.211232	-0.155356	-0.0406659	-0.0941142	0.123098	0.0625722	0.157878	0.139287	0.0893745	0.0258278	-0.104057	-0.00758701	-0.0270155
chr4q25	0.213558	-0.013894	-0.272208	0.148286	-0.260554	0.156424	-0.232877	-0.0234852	0.202567	0.135636	-0.344239	0.281512	-0.25656	-0.159882	0.0907033	0.0931236	0.251944	0.289273	-0.238497	0.444025	0.308436	0.0585748	0.162702	-0.00463	-0.0527902	0.0780747	0.190281	-0.00401004	-0.298288	-0.0843361	0.0363613	-0.0490332	0.0926231	-0.368037	-0.308819	-0.345826	0.291994	0.0943537	0.124305	0.24335	-0.0547725	-0.147472	0.233124	0.043394	0.120464	0.138123	-0.110816	0.320593	0.11816
chr4q26	-0.175727	-0.169336	-0.333561	-0.180257	-0.0678314	-0.15978	-0.269253	0.0596301	-0.193026	0.249533	-0.301828	-0.0150026	-0.175815	-0.113325	-0.16738	0.212069	-0.196956	-0.293915	-0.00465958	0.211255	0.260787	0.104241	0.219652	-0.0562242	-0.0105079	-0.0160864	0.402413	0.0785352	-0.261577	0.22566	-0.0473408	-0.311618	-0.0503162	-0.135235	-0.210537	-0.0471637	0.0659618	0.0589003	0.148533	0.176179	0.0575315	-0.0506747	0.290606	-0.112584	0.271049	-0.00971672	0.0620811	0.0888491	0.270593
chr4q32	0.0658769	-0.0547925	-0.193974	-0.0178343	-0.247279	-0.359289	-0.231489	-0.0455293	-0.29687	0.278317	-0.35756	0.247573	-0.185858	0.0181246	-0.215185	0.106432	-0.0602632	0.256093	-0.030247	0.236126	0.133083	0.248617	0.162662	0.0872963	0.0170027	0.139021	-0.170779	0.152852	-0.0628635	0.352864	0.146351	-0.522027	-0.164748	-0.232763	-0.00486481	-0.379022	0.150864	-0.148346	-0.0369396	0.232998	0.0589713	0.247053	0.158572	0.345758	0.187289	0.301284	-0.13397	0.247494	0.00194039
chr4q33	-0.658679	-0.158609	-0.610791	0.0208137	-0.0616316	-0.258254	-0.0984512	0.377043	-0.174647	0.180955	-0.363822	-0.0969164	-0.070307	-0.25252	-0.328359	-0.132916	0.119561	-0.0873264	-0.0801577	0.481684	0.615227	0.192792	0.157449	-0.246715	-0.249074	0.446422	0.405341	0.234053	-0.387621	0.584206	-0.277438	-0.77121	0.307679	-0.197117	0.261024	-0.272427	0.083897	0.237331	-0.127622	-0.0309514	-0.295316	0.495968	0.529714	-0.297391	0.20183	0.364482	-0.388521	-0.329329	-0.298777
chr4q35	-0.184146	0.0900439	-0.0795505	0.132855	-0.25909	-0.149636	0.284188	-0.0301027	0.00841899	0.19299	0.0589884	0.136855	-0.0859358	-0.156968	-0.157007	0.0302722	0.120242	0.0476552	-0.0186984	0.299101	-0.0773883	-0.186014	-0.0905849	-0.265468	-0.0420989	0.142574	0.132709	-0.129978	-0.129818	0.13158	0.0389972	-0.517829	0.0669295	-0.405414	-0.0458278	-0.26485	0.134636	0.00623268	0.0953105	0.100178	0.093916	0.0684896	-0.0629097	-0.0143304	0.308485	0.27578	-0.123699	0.314927	0.131763
chr5p12	-0.319566	0.275315	-0.347376	0.445249	-0.204727	0.130014	-0.153245	0.182061	-0.147058	-0.316246	-0.178676	0.24227	0.143958	-0.194574	0.0749901	-0.348695	0.219622	0.322169	0.241661	0.283862	0.187255	-0.595264	0.208075	-0.149294	-0.111739	0.16705	-0.083445	-0.234679	-0.308547	-0.211509	0.170582	-0.175784	0.476028	-0.404629	-0.19175	-0.449241	0.100294	-0.183006	-0.251119	-0.291431	-0.134741	0.236172	0.43706	-0.0541634	-0.0336528	0.232775	0.566056	-0.210717	-0.29301
chr5p13	0.113651	-0.0537748	-0.0432074	0.0567576	0.00831139	0.0177126	-0.249365	0.109257	-0.0304903	0.109687	-0.0494899	0.215684	-0.147252	-0.146421	-0.235023	-0.0568252	0.0189417	0.0127151	-0.171904	0.104848	0.0703103	-0.301447	0.157685	-0.0793991	-0.00724291	0.273481	0.121395	0.0483012	-0.0300076	0.248346	0.126778	-0.353944	0.122591	-0.389786	-0.113575	-0.277897	-0.00840221	0.00147277	0.164574	0.215975	-0.0758636	0.180053	0.306012	-0.246028	0.0230185	0.0292689	0.284757	0.196789	-0.0155561
chr5q11	0.0719139	-0.0316971	-0.099227	0.00864812	-0.253375	-0.323734	0.0566309	0.0216406	0.11354	0.219959	0.0362646	0.322308	-0.108877	0.0163435	-0.22949	-0.0199581	0.108558	0.00189991	-0.0995389	0.388766	0.19352	-0.3592	0.0185665	0.00396607	0.0580797	0.105712	-0.0959686	0.023755	0.0309375	-0.211596	0.240734	-0.255221	0.182528	-0.352725	-0.223549	-0.17403	0.222393	-0.0273066	0.157021	0.350592	-0.00285672	0.234426	0.209095	0.210133	0.101858	-0.107099	-0.301193	0.200515	0.324572
chr5q12	-0.188403	0.222131	-0.302049	0.192228	0.0664442	-0.117545	-0.256625	0.0905691	0.0735002	-0.165679	-0.357799	0.337988	0.0435288	-0.250611	-0.0610763	-0.381468	0.144829	0.181266	0.197374	0.455657	0.0913834	-0.525233	-0.237589	-0.0448545	-0.166791	0.096773	-0.401114	0.205262	0.156304	0.149232	0.0647886	-0.367957	0.420864	-0.480061	0.191476	-0.366154	0.214657	-0.0454452	0.0588353	0.0241128	-0.103624	0.500576	0.331058	0.219214	-0.164779	0.322027	-0.0730407	-0.0708341	-0.0752641
chr5q13	0.106553	0.16658	-0.12616	0.263627	-0.142151	-0.00889714	-0.425731	0.0781598	0.0902808	-0.0058846	0.0959665	0.228433	-0.117261	-0.33557	-0.00549478	-0.0657473	0.135985	0.126956	0.0948104	0.388366	0.162784	-0.421623	-0.0688828	0.0623846	-0.119059	0.194801	-0.341008	0.131956	-0.106338	-0.00398873	0.286201	-0.096176	0.377467	-0.343431	0.0347292	-0.364281	0.378089	-0.231357	-0.0942742	0.147982	-0.00526689	0.057326	0.461185	-0.130892	0.0791662	0.0594505	-0.197338	-0.0488684	0.0434992
chr5q15	0.246704	-0.237311	-0.0416848	0.185233	-0.0594516	0.137663	-0.26247	-0.331295	0.077535	0.168279	0.0127867	0.0983416	-0.225597	-0.143649	-0.303287	0.146756	0.0024663	-0.0415423	-0.0169564	-0.355377	0.0481836	-0.372535	0.30232	-0.377234	0.237863	0.213592	-0.423426	0.00459553	-0.131574	-0.0439454	-0.109756	-0.182008	-0.0122617	-0.468398	-0.273291	-0.215195	0.29237	-0.0872202	0.331174	0.12691	-0.0163326	0.0392477	0.19444	-0.0519587	0.0233818	0.340397	0.0462562	-0.0156553	0.0774252
chr5q21	0.0778429	-0.296858	0.0586193	0.0919802	0.0984197	-0.05989	-0.214796	-0.316094	0.256831	0.103321	-0.0344914	0.173802	-0.0226691	0.083764	0.0702885	0.0513197	0.177816	0.20149	0.102744	-0.0571085	-0.0265911	-0.218125	0.279698	-0.137236	-0.092097	-0.199641	0.180068	0.240854	-0.2663	0.223356	0.0286192	0.0564968	-0.292058	-0.105002	-0.244165	-0.19195	-0.00553287	-0.0495653	0.371214	0.095939	0.205681	0.0762782	0.313497	-0.0171819	-0.212703	0.115121	0.115248	0.054949	0.332995
chr5q22	-0.122639	-0.043738	-0.0937334	0.356903	-0.357936	0.0567119	-0.376248	-0.020174	0.156418	-0.142424	-0.0351684	0.0369366	-0.0970279	-0.170968	-0.196919	-0.0173101	0.146664	0.0731599	-0.0810537	0.359318	0.328676	-0.624452	0.0431911	-0.359813	-0.252873	0.142632	-0.133537	0.296751	0.0206774	-0.0574044	0.215084	0.0167078	0.0544836	-0.482646	-0.0122839	-0.319494	0.265744	-0.0213236	0.00866736	-0.160118	-0.349261	0.196604	0.357395	-0.11041	-0.0858503	0.237709	-0.00307414	-0.181113	-0.197496
chr5q31	-0.0913915	-0.0697318	-0.0689108	0.0822436	-0.0862775	0.0968166	0.0302974	-0.0274324	0.0849337	-0.08915	0.0633588	-0.0435197	-0.272556	-0.0813045	-0.102268	0.028728	0.0284219	0.00755799	-0.173518	0.208339	-0.0531566	-0.472585	-0.0115736	-0.169388	-0.179127	0.14851	-0.372793	0.0756698	0.106725	-0.302147	0.0967144	0.0928523	0.192503	-0.142985	-0.114963	-0.134614	-0.0306218	-0.0821792	0.0806579	-0.181657	-0.000227673	0.175267	0.168412	-0.220637	0.0813247	-0.0613588	0.0553588	-0.202974	-0.183325
chr5q33	-0.134689	-0.0603677	-0.0261821	0.0576909	0.00885436	-0.211133	-0.100919	0.0856831	0.0497158	0.104897	-0.217518	-0.0576423	-0.290024	0.0745697	-0.487933	-0.182839	0.267201	-0.0937604	0.151263	0.211088	0.00271344	-0.588557	-0.0523877	-0.175735	-0.0283752	0.0658507	-0.258092	-0.0879079	-0.186942	-0.160434	0.0242759	-0.320133	0.336303	-0.269122	-0.0174802	-0.127805	0.0543366	0.0807847	0.0181086	0.285497	-0.00643759	0.186582	0.0591811	-0.0834877	0.184635	0.217439	-0.14173	0.279995	0.0689159
chr5q34	-0.0918901	0.259219	-0.240531	0.0923547	-0.101059	0.0414246	-0.251223	0.177005	-0.086522	0.228193	-0.400373	0.0650564	-0.194752	-0.0151906	-0.376517	-0.16204	-0.0679161	0.201406	0.114358	0.183088	-0.204805	-0.44662	-0.0115217	-0.003416	-0.267694	-0.275144	-0.085977	-0.0884973	-0.207602	-0.417923	0.103043	-0.382639	-0.12726	-0.265763	0.0161723	-0.205968	0.296893	-0.214247	-0.310301	0.0414478	-0.0620795	0.329435	0.302947	0.416112	0.122569	0.347352	-0.144849	0.251635	-0.00701202
chr5q35	-0.0683718	0.121387	0.0429732	-0.0527822	-0.123144	-0.0088601	0.123116	0.0183188	0.278274	-0.113823	0.156124	-0.234353	-0.227593	-0.0746894	0.017275	0.0523059	0.0901724	-0.105483	0.147293	0.0071727	-0.0555681	-0.463082	-0.00283222	-0.0754526	-0.105322	0.257698	0.188201	0.0481862	0.0168659	-0.377246	0.0823786	0.229885	0.200868	0.252215	0.119391	0.158344	-0.237545	0.0484617	-0.0104856	-0.0757337	0.0768915	0.119507	-0.29892	-0.0637786	0.0110912	-0.136915	-0.034492	0.00208655	-0.0851883
chr6p11	-0.679679	0.271487	0.0248265	0.203144	0.359153	0.642649	-0.20846	0.0370748	-0.398367	-0.537441	-0.462451	0.439622	0.224932	-0.358897	-0.0861036	-0.806371	-0.263244	0.585228	-0.106737	0.487245	0.22455	0.228773	-0.305238	0.626137	0.27316	-0.199566	0.35864	-0.570547	0.359787	0.476893	-0.0541208	-0.124418	0.288084	-0.00416315	0.0670305	-0.360957	0.389939	-0.498839	0.247548	0.163712	-0.261018	0.789974	0.481953	-0.274824	-0.377079	-0.460756	-0.0964405	-0.195144	-0.354147
chr6p25	-0.552436	0.140936	0.287565	0.102803	-0.0743194	0.0809574	0.13851	0.0968684	0.173347	0.175353	0.0797906	0.0196685	0.194769	-0.185796	0.165112	-0.463838	0.0974521	0.21554	-0.136366	0.413578	0.262322	-0.0312735	0.11809	-0.225803	0.201712	0.143622	-0.311578	-0.458788	-0.274191	-0.270636	0.13217	0.231279	0.310633	-0.162183	-0.147569	0.040457	-0.0178349	0.067763	-0.0766207	-0.410911	-0.108969	0.0278791	-0.167669	-0.445229	0.117067	0.0307923	-0.0662559	0.0371497	0.0573353
chr6q15	-0.319907	0.0952679	-0.310246	0.290876	0.112494	0.288592	0.108061	0.314058	0.256125	-0.272936	-0.495685	0.0821494	-0.317291	0.154532	0.114081	-0.509237	0.110199	0.108168	0.175917	0.283169	-0.403402	0.395805	-0.116865	-0.382913	0.145604	-0.471524	-0.0104781	-0.466822	0.202648	0.194992	0.199215	-0.656627	-0.507622	-0.38436	0.309094	-0.19423	0.134467	-0.169889	0.311492	-0.370278	-0.417797	0.460806	0.546815	0.330444	-0.0901269	0.080077	0.335105	0.168918	-0.0440245
chr6q16	-0.420578	0.299435	-0.0456439	0.407033	0.168744	-0.109076	0.198991	0.155352	0.12451	-0.168076	-0.59116	0.320409	-0.37298	0.0514951	-0.448879	-0.348724	0.114384	0.461652	0.229399	0.424656	-0.382411	0.351647	-0.132613	-0.232632	0.15679	-0.310428	-0.0251104	-0.130987	0.144135	0.406821	0.0643795	-0.518937	-0.293505	-0.473352	0.328582	-0.302404	0.302288	-0.0285333	0.189451	-0.433046	-0.36091	0.388292	0.578954	0.216548	-0.000134637	0.360311	-0.188246	0.156955	-0.175146
chr6q22	-0.334941	0.0459331	0.0323546	0.306403	0.0971816	-0.0663609	-0.0248857	0.0828084	-0.431992	0.221773	-0.483905	0.357822	-0.312058	-0.0111214	-0.449247	-0.267556	0.294374	0.022962	-0.187536	0.386436	-0.276066	0.0959263	0.310578	-0.288304	0.134529	-0.259665	0.0333031	-0.267929	-0.00483569	0.142002	0.130746	-0.479269	-0.276542	-0.534891	0.021102	-0.201263	0.273001	0.181414	0.0201607	-0.0735601	-0.172261	0.243532	0.333832	0.219241	0.143427	0.17864	-0.151451	0.307619	0.296438
chr6q23	-0.270157	-0.0269289	0.122656	0.206076	0.0831824	-0.299189	0.0454215	-0.111345	-0.359698	0.20807	-0.310794	0.33958	-0.376005	0.00634561	-0.395213	-0.145122	0.124252	0.0733209	-0.0724792	0.22538	-0.401084	-0.108047	0.26178	-0.285095	0.025856	-0.206178	0.0156695	-0.183075	0.0250069	0.263914	0.0432445	-0.445304	-0.379499	-0.356561	0.00453393	-0.252785	0.32087	0.188825	0.108491	0.0861077	0.0111648	-0.150617	-0.0610192	0.255031	0.277673	0.235655	-0.169472	0.495908	0.393071
chr6q24	-0.271128	-0.153796	0.322118	0.32812	0.0247836	-0.141203	-0.175388	0.243878	-0.19066	-0.0421134	-0.479676	0.297999	-0.419496	4.02e-05	-0.498886	-0.241934	0.272317	0.02221	-0.413821	0.321338	-0.502813	-0.0814745	0.311504	-0.35997	0.137508	-0.570004	0.173209	-0.313498	-0.09725	0.140886	0.166818	-0.562014	-0.516536	-0.61513	0.0353343	-0.364776	0.442105	0.0930386	0.224717	-0.171303	-0.337129	0.00761547	0.0503802	-0.0634782	0.140489	0.386659	0.166078	0.311994	0.125076
chr6q26	-0.4001	-0.245762	-0.24958	0.27648	0.415858	-0.204956	-0.00418898	-0.0555571	0.119757	-0.561031	-0.45641	-0.0521121	-0.339833	0.430034	-0.59654	-0.270672	0.00349441	0.0778298	-0.25604	-0.136449	-0.649695	0.311013	-0.309959	-0.382439	0.4549	-0.637753	-0.415029	-0.336522	0.281428	0.671622	-0.396716	-0.613945	-0.632598	0.201533	0.413326	-0.114289	0.0529935	-0.619527	0.582018	-0.716561	-0.503023	0.593237	0.444833	0.476432	-0.14109	0.51544	0.256029	-0.422809	-0.436329
chr6q27	-0.476295	0.271485	0.327474	0.175605	-0.0242349	-0.300951	0.227889	-0.00167819	0.253052	-0.121672	-0.454161	0.101104	-0.31961	0.134188	-0.134345	-0.385951	0.118442	0.228119	-0.0136702	0.00534654	-0.53383	0.206861	0.2611	-0.310982	0.0293075	-0.335253	-0.217816	-0.305446	-0.153453	0.0950667	0.0892852	-0.411457	-0.452359	-0.318514	0.0423211	0.245566	0.0726571	-0.228317	0.112785	-0.268511	-0.147728	0.257178	0.166454	0.337923	0.144142	0.0300112	-0.118826	0.114204	0.204055
chr7p11	-0.212595	0.315973	0.0373056	0.103339	-0.210029	0.0652912	0.0790269	0.423275	0.0546004	0.211131	-0.139018	0.236782	0.328617	-0.146465	0.164965	-0.405949	-0.00807339	0.0939233	0.235293	0.485555	0.518802	-0.0802582	0.140541	0.0651383	-0.129703	0.263695	0.163677	-0.289843	-0.293634	-0.208666	0.220576	0.483577	0.208274	0.0966032	-0.276651	0.00865399	0.157545	-0.0717346	-0.159454	-0.164395	0.190202	-0.128782	0.102848	-0.147979	0.0661811	0.0442061	0.144205	-0.0462309	0.154468
chr7p12	0.284688	-0.115512	0.246755	-0.0269448	-0.377315	0.0871741	-0.0444538	-0.240632	-0.0868736	0.375395	-0.224434	0.126958	0.0820636	0.011454	0.100878	-0.145971	-0.272851	-0.221425	-0.250856	0.453708	-0.14355	0.0394244	0.287029	-0.0935444	0.01908	-0.174156	-0.12821	-0.119809	-0.257816	-0.0609263	-0.0864512	-0.163771	0.176591	0.149763	-0.168457	-0.0715373	-0.0968875	-0.202424	0.532665	0.120726	-0.146923	0.292019	-0.0459704	0.105384	0.22334	0.123809	0.311639	0.174044	0.152091
chr7p13	0.599739	0.443321	0.328682	0.234446	-0.579566	0.510254	0.463835	0.30062	0.52679	0.432439	-0.167865	-0.124744	0.600737	-0.00494193	0.420984	-0.52643	-0.597805	-0.351747	0.055252	0.584865	0.2367	-0.267432	-0.0235177	-0.347477	-0.321139	0.247318	-0.207587	-0.0208518	-0.376826	-0.611617	0.0918903	0.518744	0.520006	0.538047	-0.590241	0.466445	-0.294372	-0.0484224	0.342951	0.199632	-0.378645	0.0641892	-0.55692	-0.140861	0.200623	-0.243136	0.521207	-0.347704	-0.454703
chr7p14	0.306184	-0.0536779	-0.216051	0.003015	-0.163314	-0.201044	0.116005	0.174787	-0.0164317	0.311639	0.0164636	0.060055	0.3228	-0.00303528	-0.148357	-0.232664	-0.105756	-0.0412109	-0.102335	0.440175	-0.0534215	-0.305603	0.101543	-0.296113	-0.30405	0.0891203	-0.126952	0.286578	-0.221007	-0.0482838	0.211391	-0.189491	0.379246	-0.162443	-0.352785	-0.232525	0.124501	0.0616601	0.116987	0.25066	0.312442	0.141205	-0.126556	0.143045	0.255613	0.149407	0.22603	0.0869899	-0.0971636
chr7p15	-0.131209	0.186404	-0.227555	0.497788	-0.432927	-0.410499	0.253885	-0.199533	0.107997	0.125358	-0.147357	0.247978	0.240189	-0.0459259	0.0830385	-0.560369	-0.214012	-0.155791	-0.314392	0.227389	0.316559	-0.403881	-0.0798389	-0.255098	-0.493537	0.231691	0.224513	0.0421834	-0.25026	-0.403495	-0.271915	-0.186123	0.540005	0.187545	0.00831008	-0.0309847	0.0893231	-0.0999915	0.135984	-0.0638959	0.113419	0.180337	-0.314462	0.403713	-0.056576	-0.223131	0.0783471	-0.211548	-0.0943508
chr7p21	-0.413526	0.399492	-0.286216	0.449183	-0.456781	-0.238981	0.308192	0.267439	0.0195188	0.439775	-0.165836	0.38157	0.262166	-0.235449	-0.101246	-0.466144	0.216957	0.040888	0.327563	0.254016	0.365582	-0.215263	0.232563	-0.116061	-0.32016	0.378177	0.174432	-0.0530262	-0.281992	-0.346168	-0.0460677	0.0250702	0.339378	-0.237248	-0.140406	-0.153114	0.441912	0.164398	-0.0313698	0.0139433	-0.25949	0.131678	0.308357	0.321141	-0.264672	0.198659	-0.0249575	-0.135333	0.00149605
chr7p22	-0.45765	0.219806	0.144324	0.0427918	-0.547499	0.314445	0.32633	0.387419	0.326671	0.354844	0.412246	-0.42398	0.480121	-0.101234	0.358824	-0.358111	0.240925	-0.524547	-0.0849066	-0.539701	0.355851	-0.240841	0.128323	-0.431886	-0.282877	0.411548	0.0132533	-0.0131699	-0.35587	-0.574319	0.068722	0.48313	0.567337	0.583682	-0.45423	0.444802	-0.198328	0.207356	0.216725	-0.0361722	-0.158678	0.236977	-0.448127	-0.370398	-0.109668	0.0165421	0.580535	-0.42919	-0.470765
chr7q11	0.0358952	0.0831252	0.234163	0.153918	-0.312247	0.159612	0.131289	0.264391	0.151484	0.238179	-0.175173	-0.132981	0.320974	-0.269621	0.0787094	-0.292054	-0.440121	-0.290248	-0.101883	-0.0387869	-0.00677638	-0.277097	-0.170992	-0.206672	-0.233663	0.0198343	0.215604	0.144969	-0.260687	-0.408017	0.00625149	0.261062	0.389549	0.409395	-0.269829	0.138631	-0.0445953	-0.00904385	0.231739	0.0661439	-0.150137	0.081348	-0.132755	-0.103251	0.0467	-0.0455394	0.397906	-0.202902	-0.240355
chr7q21	-0.118812	-0.19327	-0.221709	0.256904	-0.131979	-0.0823346	-0.0824921	0.143016	0.148684	0.365148	0.166763	0.248687	0.126076	-0.0712142	-0.253829	-0.146028	-0.320549	-0.0043189	-0.0278323	-0.118504	-0.0696599	0.087758	-0.0442381	-0.144841	-0.214587	0.250115	0.361781	0.134437	-0.21577	-0.139427	0.0759487	-0.192374	0.361321	-0.0447489	-0.315074	-0.2742	0.22901	-0.0973124	0.0463275	0.0956896	0.136167	0.103024	0.185448	0.212009	-0.000475037	0.317296	0.0553645	0.0149508	-0.0879163
chr7q22	0.0745511	0.192706	0.222631	0.283777	-0.390288	0.194509	0.227565	0.197497	0.389741	0.325493	-0.321959	-0.0914225	0.380047	-0.24845	0.257645	-0.425473	-0.509081	-0.248192	-0.125186	-0.46714	0.0328139	-0.2765	-0.155372	-0.2818	-0.331345	0.235008	0.283925	0.111383	-0.413023	-0.490279	0.0590167	0.38702	0.385153	0.458356	-0.414377	0.151815	-0.0662403	-0.119193	0.145517	0.222271	0.326669	-0.0802857	-0.328914	0.0164616	0.101453	0.0777602	0.428618	-0.197712	-0.309691
chr7q31	0.0764348	-0.122641	-0.242282	0.197616	-0.289846	-0.0239106	-0.044998	-0.16322	-0.103141	0.397003	-0.295728	0.304067	0.0645296	-0.197547	-0.103536	-0.301085	-0.302159	-0.11487	-0.0916504	-0.197802	0.125367	-0.00128386	0.145604	-0.248409	-0.195848	0.168566	-0.0279356	0.227082	-0.342988	-0.0926104	-0.157879	-0.161563	0.228225	-0.25173	-0.345045	-0.175703	0.280198	-0.0636019	0.204205	0.0239312	0.428611	0.0405223	0.268642	0.0838062	0.123189	0.248061	0.231187	0.144219	0.00173917
chr7q33	0.217287	0.0727917	0.142178	0.388225	-0.308509	-0.234791	-0.0405529	0.234335	0.0430091	0.460204	-0.534267	0.195013	0.411272	-0.276519	0.248166	-0.444887	-0.142342	-0.385759	-0.0255288	-0.17649	0.321512	-0.302385	0.123797	-0.480958	-0.452301	0.343559	0.331443	-0.15686	-0.268032	-0.308688	0.162352	-0.0779213	0.534023	0.22262	-0.420548	-0.284028	0.0902303	0.109431	0.428929	0.193582	0.126523	0.0979178	-0.180555	-0.28182	0.0575094	0.190872	0.270369	-0.308444	-0.367396
chr7q34	-0.00232861	-0.161234	0.0569852	0.265462	-0.109855	-0.0868757	0.0146516	-0.0514098	-0.0993105	0.349261	-0.0997749	0.0658759	0.237284	0.110821	0.0390237	-0.0745742	-0.389949	-0.197223	-0.232989	-0.295981	-0.228868	-0.138684	0.123201	-0.119476	-0.0961787	-0.190351	-0.0948751	-0.0112679	-0.222958	-0.174101	0.220555	-0.184074	0.167734	-0.00280482	-0.24288	-0.0727172	0.224783	0.0674988	0.240403	0.249691	-0.124763	0.00715258	-0.289552	0.159369	0.401314	-0.128597	0.32415	-0.13273	0.158945
chr7q35	0.393744	0.108495	-0.176938	-0.181745	-0.0863041	0.0965394	0.122077	-0.171295	-0.164983	0.466797	-0.0921209	-0.0699245	0.227136	-0.230408	0.0980297	0.235667	0.151687	-0.165936	0.0262471	-0.0178939	0.104888	0.0459897	0.295065	-0.0993069	-0.0632455	0.0745152	0.306227	-0.185906	-0.249108	-0.120555	-0.0343596	0.162829	0.263683	-0.081025	-0.0752021	0.229254	0.131618	0.0464209	0.184936	0.127495	-0.0980877	0.0558221	-0.0148161	-0.318207	0.139184	-0.129225	0.225494	0.269824	0.170754
chr7q36	0.0731727	0.0881196	0.211808	0.268784	-0.378777	0.0502862	0.105638	0.0803546	0.286656	0.210242	-0.359264	-0.288336	0.259681	-0.034409	0.10324	-0.299784	-0.199017	-0.455765	0.0298797	-0.394845	0.124626	-0.284996	0.0499453	-0.470967	-0.109774	0.324918	0.148938	0.0194509	-0.243312	-0.452494	-0.0990744	0.110416	0.465858	0.331171	-0.357747	0.0630611	-0.0921989	0.0953807	0.139809	0.0149181	0.109575	0.176868	-0.342028	-0.0653779	-0.296717	-0.0456063	0.363446	-0.196885	-0.155621
chr8p11	0.00279834	-0.0113791	-0.26939	0.15727	-0.164702	-0.168305	-0.0515796	0.41327	0.190827	0.365563	-0.10388	0.0566091	0.146802	-0.364718	-0.286699	0.18492	0.239887	0.0573492	0.0829151	0.26891	0.11957	0.00379057	0.102452	-0.05085	-0.107053	-0.144658	0.186275	-0.00682128	-0.247028	-0.155076	0.29754	-0.230565	-0.0762488	-0.197018	-0.581759	-0.191309	-0.0239105	-0.0846451	0.0910328	0.13551	-0.0602548	0.197084	0.123398	0.0373165	-0.394959	0.10858	0.137476	0.415608	0.0291516
chr8p12	-0.118946	0.233697	-0.253569	0.210146	-0.293628	-0.304217	0.274125	0.182431	0.110184	0.304072	-0.247279	0.248496	-0.0180093	-0.235512	0.112549	0.0737236	0.0451444	0.350834	0.223561	0.331176	0.371861	0.305997	0.0662895	0.11137	-0.452326	0.0661468	0.0481508	-0.0180704	0.0472898	-0.180455	-0.00767501	-0.210516	-0.390838	-0.0621359	-0.498731	-0.030532	-0.0737015	-0.0732359	-0.251517	-0.112042	-0.00345698	0.0857896	0.436884	0.0837495	-0.329946	0.0155483	-0.14496	0.419252	0.169873
chr8p21	0.0279873	-0.000196933	-0.138412	0.149899	-0.20221	-0.147597	0.111385	0.190431	0.226349	0.318916	0.0440518	-0.11658	0.102348	-0.0369117	0.110584	0.325428	0.0803761	-0.238766	0.288033	-0.00648659	0.0171339	-0.0538701	0.272316	-0.250888	-0.425902	-0.117747	0.126101	0.106189	-0.169557	-0.114371	0.00658792	-0.0233173	-0.498051	-0.00595922	-0.537094	-0.116681	-0.177416	0.0704026	0.0155395	-0.0666588	0.159048	0.0166737	0.148998	-0.201931	-0.322618	-0.0804182	-0.0300028	0.337958	-0.0883811
chr8p22	0.205815	-0.226088	-0.233982	-0.17099	0.0216205	-0.404877	-0.305533	0.213478	0.0558855	-0.00950476	-0.307063	0.475661	-0.19392	0.110503	-0.16561	0.424173	-0.146764	0.416035	-0.074228	0.175731	-0.0884145	-0.158664	0.0971722	0.0506841	-0.489734	-0.415157	0.161892	0.313266	-0.329843	0.101367	0.229842	-0.498228	-0.512924	-0.492708	-0.455812	-0.32523	0.41915	-0.223302	0.111628	-0.278561	-0.0124537	-0.0140851	0.0870303	0.0909606	-0.33756	0.461155	-0.209754	0.278433	0.323451
chr8p23	0.130776	0.00291819	-0.133531	-0.259754	0.0545531	0.0802702	0.191298	0.0277789	-0.154849	-0.180503	0.146114	-0.0515025	0.0787904	0.00654006	0.0691658	0.298263	0.12623	0.0217744	0.16093	-0.124197	0.0641843	0.102229	0.21748	-0.094302	-0.278769	-0.0925361	-0.0718238	0.100637	-0.116992	0.0250741	-0.0980765	0.162656	-0.412246	0.134813	-0.0335764	-0.0569547	-0.0757315	-0.224367	0.275096	-0.267735	0.0673747	0.0507729	0.23977	-0.0701875	-0.222394	0.246878	0.088298	0.0109745	-0.145164
chr8q11	0.0445557	0.241734	-0.302467	0.226194	-0.184802	0.122302	-0.0587717	0.0938294	-0.149185	0.210493	-0.223492	0.263466	0.161247	-0.245589	-0.0657407	0.0438486	-0.0920166	0.134233	0.0127016	0.316746	0.323187	0.0128642	0.222337	-0.039817	0.0434931	0.218026	0.0263521	0.0351588	-0.211853	-0.0603155	0.130286	-0.273933	0.34213	-0.37081	-0.290125	-0.109896	0.195792	-0.0126366	0.152349	-0.14208	0.163263	-0.067266	0.155931	-0.045924	-0.265426	-0.0242153	-0.112175	0.302894	0.0558058
chr8q13	0.178844	-0.00167623	-0.41943	0.268841	0.0718028	0.0342113	0.0582268	-0.0171686	-0.28716	-0.0987573	-0.0891684	0.344526	-0.0645679	-0.0835253	-0.388509	0.157814	-0.0109188	0.243899	0.285575	0.0672344	-0.0957028	0.212791	-0.331208	0.141768	-0.169139	-0.156251	-0.0198121	0.165729	0.230475	0.318607	-0.0961883	-0.279249	-0.129447	-0.227014	-0.223934	-0.277055	0.099501	-0.16494	0.102266	-0.116694	-0.168405	0.173213	0.420632	0.285958	-0.301617	0.315863	0.0254398	0.135097	0.159462
chr8q22	0.0819741	-0.206127	-0.319445	0.19797	-0.0773613	-0.0079863	-0.133	-0.0984851	-0.119201	-0.0214711	-0.0525296	0.37092	0.181604	-0.26426	-0.175637	0.11934	0.0362344	0.236898	0.189376	0.0211165	-0.237564	0.115705	-0.110678	0.163902	-0.0526087	-0.358382	0.0184355	0.158615	-0.0408764	0.0722507	-0.0846207	-0.275572	0.183749	-0.348288	-0.141058	-0.32775	0.407437	-0.3051	0.00851802	-0.0715323	-0.24709	0.185703	0.335863	-0.000993788	0.158474	0.0871817	-0.135042	0.276467	-0.0230333
chr8q23	-0.0375146	0.0639164	-0.235509	-0.292729	-0.0924394	0.120112	-0.316275	-0.131089	-0.0418705	0.385629	-0.147823	0.289303	-0.0842726	-0.223886	-0.0930892	0.265407	0.0644419	0.317697	0.206658	0.273198	0.171842	0.26718	0.280515	-0.193867	-0.100077	-0.188148	0.109984	0.220103	-0.221913	-0.125338	-0.0574566	-0.36822	0.0509242	-0.309733	-0.222947	-0.402303	0.320423	-0.304039	-0.30052	-0.165074	0.37376	0.101487	0.242769	0.337437	0.306662	0.453689	-0.328203	0.371444	0.114105
chr9p13	-0.0710977	0.301746	0.315873	-0.425272	-0.253439	0.344997	-0.393006	-0.0795039	-0.474287	0.330399	0.284718	-0.122761	-0.414389	-0.0973958	-0.500854	-0.0668304	0.0257694	0.10047	0.193276	-0.504984	-0.534823	0.286189	-0.129102	0.287213	0.402492	0.258005	0.185695	-0.350885	0.0844546	-0.412024	-0.122872	0.295509	0.264464	0.341284	0.123206	0.284422	0.015403	-0.0185034	-0.00864894	0.140531	0.178878	0.382658	0.297867	0.0253163	0.195541	0.0145955	0.26744	0.155508	-0.058817
chr9p23	-0.420903	0.304792	-0.29619	0.446866	-0.369486	0.00270725	-0.256729	-0.30376	-0.127608	0.165844	0.137192	0.377609	0.12839	0.235396	-0.269295	-0.485575	-0.235097	0.409066	0.301122	0.0221088	-0.361539	0.167963	0.199487	0.0275912	-0.189422	-0.354154	0.0916062	-0.29978	-0.159433	-0.239468	-0.324647	-0.259107	-0.0596129	0.135509	-0.192177	-0.133009	0.229796	-0.00507024	-0.342398	-0.268113	-0.327144	0.152289	-0.0149282	-0.0213317	-0.0288974	0.127973	-0.109326	-0.00167673	-0.0191656
chr9q13	-0.24103	0.059392	0.0751494	-0.490318	0.0411278	-0.247741	-0.0299372	0.00612128	-0.011501	0.179009	-0.00327608	0.21542	-0.369095	0.200395	-0.260826	-0.11368	-0.2983	-0.114403	0.201875	0.592416	-0.372121	0.530645	0.229018	0.407543	0.265495	0.170535	-0.241887	-0.276139	0.0711047	0.388564	-0.250201	-0.18753	-0.187763	0.212816	0.59966	0.466709	-0.167828	0.152604	0.231997	-0.194608	-0.211669	0.268356	0.393592	0.102772	-0.373255	0.0208297	-0.29059	-0.217019	0.0485576
chr9q22	0.145922	-0.117373	0.224891	-0.436026	-0.105016	0.0167362	-0.247276	-0.15835	-0.00202345	0.103245	0.328925	0.0409792	-0.388646	-0.0671452	-0.508375	0.0967231	0.14807	-0.054209	-0.234148	0.000435007	-0.00189598	0.15944	-0.106376	-0.118421	0.276724	0.298228	0.196234	-0.257781	0.126596	-0.194801	-0.419442	0.016329	-0.34818	-0.00706614	0.132776	-0.110349	-0.0204424	0.0939399	-0.0299621	0.167379	0.0991445	-0.00930225	0.137575	0.0317161	0.278452	0.0270732	0.0160362	0.0758131	0.128171
chr9q31	-0.118667	-0.205845	0.119624	-0.342817	0.0726679	-0.195787	-0.246452	-0.133068	-0.101897	0.242781	-0.128607	0.143916	-0.410416	-0.0426107	-0.420627	-0.176623	0.285221	0.131224	-0.00096944	0.128927	0.155111	0.287884	0.144582	-0.0217404	0.224392	0.330573	0.158152	-0.309292	0.180735	0.0882944	-0.190651	-0.187933	-0.271096	-0.031037	-0.139644	-0.170864	0.234915	-0.0817986	0.165943	-0.00579378	-0.0786326	0.258569	0.189127	0.097135	0.221426	0.160588	0.0909825	0.0837425	-0.0566388
chr9q32	0.129948	-0.32827	0.264944	-0.662075	-0.215368	-0.00499196	-0.223893	-0.186278	0.13653	0.404765	0.211282	-0.0637779	-0.566323	-0.237541	-0.564583	0.0972541	-0.176702	0.116661	-0.344377	-0.160733	-0.120096	0.0432304	-0.0268698	-0.138069	0.415421	0.231182	-0.193788	-0.34712	-0.156747	-0.320375	-0.129549	-0.115165	0.386731	0.0336134	-0.214871	-0.0380578	-0.0574342	0.340762	0.0181322	0.324194	-0.113281	0.148229	-0.0475775	0.0553052	0.264274	0.00540986	0.273313	0.149602	0.130072
chr9q33	0.190902	-0.119593	0.125643	-0.457951	0.0749382	-0.057117	-0.283417	0.0471925	0.0793374	0.11984	0.130466	-0.175326	-0.42206	-0.0154363	-0.482462	0.00292168	-0.218192	-0.136825	-0.14622	0.0886314	0.296426	0.139936	-0.0307834	-0.0764468	0.270059	0.355268	-0.029289	-0.20109	0.0844032	-0.150008	0.0923364	-0.516779	0.358021	-0.0539261	0.0390097	-0.00254588	-0.0400591	0.108771	0.0635036	-0.000670669	-0.00685404	0.0544605	0.222373	-0.0835548	0.0255397	0.0983278	0.109657	-0.0994259	-0.149068
chr9q34	0.179073	0.166212	0.226058	-0.606766	-0.159321	0.369524	0.0124803	0.103779	0.350514	0.357858	0.391706	-0.449265	-0.548644	-0.140994	-0.492877	0.209778	-0.49833	-0.221844	0.0690861	-0.287379	-0.0551049	0.169948	-0.19043	-0.0366794	0.364434	0.422715	-0.195975	-0.401094	-0.0436997	-0.45112	0.0241863	-0.187095	0.201453	0.402219	0.0476203	0.390126	-0.378792	0.0964766	-0.175885	0.0140265	0.294523	0.161296	-0.35267	-0.297399	-0.118656	-0.194368	0.219361	-0.29944	-0.331492
chrXp21	0.224571	0.116833	0.149305	0.139412	-0.202572	0.073298	-0.29637	-0.222604	-0.143199	0.245546	0.131504	0.0958001	-0.180337	0.0838892	-0.159802	0.000653045	-0.161363	0.251083	0.0802525	0.2572	0.185912	-0.02831	0.18027	0.135633	0.0382836	0.0964124	0.135442	0.12418	0.0484065	0.17811	-0.188342	-0.147447	-0.197347	-0.224231	-0.131837	-0.133145	0.228682	0.0568197	0.029705	0.186035	0.246692	-0.159108	0.0150876	0.108195	0.251136	0.11245	0.00819914	0.293781	0.29509
chrXp22	0.197991	0.0247244	0.293533	0.056426	-0.256316	0.00815066	-0.134126	-0.119588	0.0405767	0.169177	0.0616373	0.0813275	0.125362	-0.250189	-0.115095	0.389568	0.144849	-0.127043	-0.223346	0.0275972	0.0718162	0.0386135	-0.0144399	-0.205818	0.106296	0.0625788	0.131329	-0.0286266	-0.18651	-0.204687	0.0985576	-0.12233	-0.0394492	-0.351113	-0.173049	-0.340387	0.469766	-0.0144377	0.0574496	0.0212307	0.0525811	-0.0564499	-0.329143	-0.163566	-0.0325869	0.120775	0.21222	0.368506	0.0198069
chrXq11	-0.175265	0.303296	0.131899	0.153748	0.505205	0.0376781	-0.04522	-0.182645	-0.168915	-0.400309	-0.241964	-0.167197	0.0929971	-0.0300519	-0.414287	-0.0795447	-0.396435	-0.202068	0.343791	0.165323	0.0458154	0.337093	-0.189553	0.122575	0.101676	0.468201	0.378422	-0.0437374	0.443191	0.409664	-0.225687	-0.282903	-0.207895	0.231252	0.319697	-0.159376	-0.130274	-0.174716	0.336101	0.094646	-0.205952	0.272912	0.486125	-0.406181	-0.023563	-0.0898517	0.115004	-0.0116118	-0.175626
chrXq12	0.213584	-0.245559	0.035037	0.264362	0.0425231	-0.0242557	-0.511432	-0.309435	-0.410791	0.347302	-0.176893	-0.180574	0.651076	0.0408014	-0.350989	0.189814	-0.217442	-0.271546	-0.304456	0.243126	0.396083	-0.254875	0.501443	-0.290016	0.21742	0.22212	-0.46528	0.545058	-0.154203	0.147921	0.0784276	-0.639689	0.168207	-0.480441	-0.0564272	-0.140215	0.254888	0.24213	-0.167864	0.211875	0.365713	-0.126035	0.150387	-0.426185	-0.056478	-0.00405522	-0.0357034	0.00748304	-0.166273
chrXq13	-0.147169	0.0187463	0.227891	0.0947975	0.115485	-0.0756538	-0.192416	-0.135423	-0.149683	-0.134267	-0.0699402	-0.222624	0.183908	-0.221708	-0.104647	-0.0164289	-0.141555	-0.137589	-0.000203238	0.0924508	0.13279	0.146915	0.0466523	-0.0675459	-0.0753558	0.225929	0.281251	0.0642268	0.19942	0.1257	0.023608	-0.131172	0.0973801	-0.196743	0.0728026	-0.196709	0.395997	-0.0684983	-0.17528	-0.11887	-0.151244	0.056581	0.20188	-0.160359	-0.0748085	0.155761	-0.0296591	0.0640971	-0.149169
chrXq22	-0.0624571	0.163645	0.138471	0.308654	0.0300871	-0.285103	-0.0624353	-0.313348	-0.301965	-0.0819415	-0.392223	0.024176	-0.22117	0.0802342	-0.330023	-0.176349	0.0573209	-0.106974	0.0104513	0.293328	-0.15232	0.0624956	-0.177413	0.061583	0.0449795	0.0365941	0.433232	-0.0163923	0.0263036	0.204111	-0.329841	-0.121534	0.0781181	-0.257427	0.111872	-0.189988	0.4752	-0.257054	0.075391	-0.231862	-0.207564	0.0228091	0.335764	0.127529	-0.196051	0.157435	-0.202111	0.00324912	-0.224214
chrXq24	0.114508	0.0216905	0.319123	-0.00739937	-0.160649	-0.403096	-0.181591	-0.332594	0.0480892	0.0676805	-0.227968	0.220085	0.0685956	-0.231457	-0.344241	0.0265479	0.2477	0.155127	-0.0827654	0.113095	-0.147158	-0.00655491	-0.230365	0.0581622	0.262797	0.143409	0.442451	0.252971	-0.11401	-0.15494	-0.208584	-0.10753	0.0300402	-0.308167	-0.188329	-0.389633	0.530412	-0.24638	-0.0188602	0.210277	0.0826969	0.0478603	0.124771	0.075469	0.313317	-0.119155	-0.0831902	0.180195	0.0879762
chrYp11	-0.14324	0.270452	0.0994485	0.516019	0.0665419	0.10956	0.14395	0.0575507	0.250716	0.462125	0.211005	0.381433	0.00369411	0.237484	0.382847	-0.195796	0.196878	0.411126	-0.100583	0.33875	-0.0379032	0.212513	0.430233	0.455139	0.298148	-0.163763	0.0744079	-0.17573	0.0907082	0.359028	-0.230742	0.083733	0.245545	0.162379	-0.251364	-0.143678	-0.0122342	-0.0497383	0.480252	0.163943	0.378137	-0.210685	0.126964	0.254681	0.421078	0.258775	-0.0671103	0.0579251	0.385183
[truncated: 117 more columns]

## Sheet: S15-Fig5
	C1 & Other patients				C2 & Other patients				C3 & Other patients				C4 & Other patients				C5 & Other patients				Tumor & Normal			Kinase Group				group	MS-Subtype VS Other	CGGA_validation
	logFC	P.Value	adj.P.Val	unique	logFC	P.Value	adj.P.Val	unique	logFC	P.Value	adj.P.Val	unique	logFC	P.Value	adj.P.Val	unique	logFC	P.Value	adj.P.Val	unique	logFC	P.Value	adj.P.Val				CKS2	Other	C1
LAMTOR5	31.4874	7.43212e-20	2.23291e-15	Yes	14.0138	6.77323e-17	2.03495e-12		20.9116	8.7203e-10	2.61993e-05		33.3773	1.2249e-19	3.6801e-15		2.66261	9.80482e-09	0.00011045		-134.428	3.6047e-80	1.083e-75				NME1	Other	C1
DPY30	9.07998	3.1412e-19	2.27598e-15	Yes	1.38849	6.34566e-16	6.35497e-12		-20.0785	1.13753e-08	0.00011392		5.33142	1.73514e-18	1.73768e-14		7.70531	1.63668e-08	0.00011045		-50.5761	7.24122e-74	7.25184e-70				DGUOK	CAMK	C1	Yes
ROMO1	108.022	3.73901e-19	2.27598e-15	Yes	2.01583	9.27131e-16	6.96368e-12		-3.42487	3.96331e-08	0.000279916		4.28746	9.33531e-17	7.01175e-13		0.981253	2.0266e-08	0.00011045		-24.4004	1.82421e-69	1.37017e-65				DTYMK	Other	C1
HSPE1	30.029	3.78775e-19	2.27598e-15	Yes	1.40892	2.08672e-15	1.15895e-11		-5.50936	4.65844e-08	0.000279916		349.863	2.31641e-16	1.39188e-12		1.96611	2.2714e-08	0.00011045		-10.2187	1.21225e-68	7.28415e-65				NME4	Other	C1
KRT10	13.7268	1.02331e-18	5.12407e-15	Yes	1.43991	2.3145e-15	1.15895e-11		-8.57945	7.34344e-08	0.00033458		20.8989	3.88026e-16	1.94298e-12		4.4964	2.44377e-08	0.00011045		-61.1827	7.18905e-68	3.5998e-64				NME2	Other	C1
BLOC1S1	26.3048	3.72311e-17	7.98979e-14	Yes	5.34136	1.37321e-14	2.94691e-11		-16.0712	2.90536e-07	0.000584583		0.968899	4.28069e-15	9.18636e-12		23.0916	7.49913e-08	0.000150628		-9.55016	8.54944e-65	1.83471e-61				BLVRA	Atypical	C1
UBL5	75.502	7.45924e-17	1.40066e-13	Yes	0.27677	2.23654e-14	3.95902e-11		-14.5978	3.19002e-07	0.000599007		9.20362	7.73537e-15	1.45251e-11		7.20506	8.62012e-08	0.000161864		-2.37739	6.85372e-64	1.28696e-60				PRKAG1	AGC	C1
FMC1	11.6962	1.7353e-16	2.29109e-13	Yes	0.714694	3.24602e-14	4.30655e-11		1.56919	4.99078e-07	0.000681558		11.3718	1.85321e-14	2.44269e-11		6.5538	1.44193e-07	0.000185085		-35.3772	2.74453e-62	3.74803e-59				AK2	Other	C1
RANGRF	5.10626	2.6927e-16	3.00943e-13	Yes	1.51067	5.86327e-14	6.77524e-11		-32.4141	7.63808e-07	0.00088261		10.9832	2.51295e-14	2.80419e-11		3.30173	1.67739e-07	0.000193829		-34.928	2.78009e-61	3.2125e-58				TWF1	Other	C1
LAMTOR4	54.4674	2.70452e-16	3.00943e-13	Yes	3.39587	8.80425e-14	9.29804e-11		1.01506	7.98428e-07	0.000888444		98.8952	2.52008e-14	2.80419e-11		4.12248	1.96215e-07	0.000204971		-4.46149	5.33371e-61	5.93504e-58				GALK1	Other	C1
JTB	38.1217	5.43715e-16	5.26947e-13	Yes	0.878678	1.03425e-13	9.95187e-11		-0.971882	9.35537e-07	0.000906686		412.642	3.82227e-14	3.7044e-11		11.0648	2.25469e-07	0.000218516		-15.2179	1.54058e-60	1.49307e-57				STK16	Other	C1	Yes
SNRPG	29.1328	6.62213e-16	6.21735e-13	Yes	1.90965	1.05998e-13	9.95187e-11		-2.06489	9.68719e-07	0.000909507		8.0759	4.90106e-14	4.60148e-11		1.5088	2.49483e-07	0.000234233		-7.92877	2.85986e-60	2.68505e-57				CSNK2B	CK1	C1	Yes
DPM3	42.8732	7.56834e-16	6.8904e-13	Yes	1.63971	1.2644e-13	1.13787e-10		1.81979	1.01858e-06	0.000927338		0.783743	5.28008e-14	4.80711e-11		5.22603	2.63238e-07	0.000239658		-7.10811	4.16353e-60	3.79058e-57				TRIM28	Atypical	C2
IAH1	4.86131	9.50757e-16	8.40134e-13	Yes	2.16411	1.2877e-13	1.13787e-10		-5.0638	1.16754e-06	0.00100147		4.33707	7.36154e-14	6.505e-11		3.28764	2.91008e-07	0.000257149		-102.981	5.96842e-60	5.27398e-57				TRIB2	CAMK	C2
ZNHIT1	17.3953	1.00765e-15	8.64966e-13	Yes	17.1426	1.40213e-13	1.20359e-10		2.33238	1.2097e-06	0.00100147		58.2785	7.95724e-14	6.83049e-11		2.60235	3.48602e-07	0.000291175		-25.138	7.03377e-60	6.03779e-57				SRM	TK	C2
C2orf76	5.00212	1.23148e-15	9.78924e-13	Yes	5.62187	1.82012e-13	1.47794e-10		2.20364	1.24962e-06	0.00100147		8.09	8.96892e-14	7.28276e-11		3.11487	3.81244e-07	0.00030957		-35.9807	1.38363e-59	1.1235e-56				PBK	Other	C2
COA5	13.6668	1.42595e-15	1.04491e-12	Yes	4.07809	3.09008e-13	2.26435e-10		-4.37371	1.61915e-06	0.00118648		641.771	1.93941e-13	1.42116e-10		1.79065	4.85759e-07	0.000345126		-18.064	2.72278e-59	1.9952e-56				IP6K2	Other	C2
CENPX	20.7716	1.89186e-15	1.32184e-12	Yes	1.61197	3.45489e-13	2.3804e-10		-6.0649	1.81975e-06	0.00125256		239.593	2.10644e-13	1.47176e-10		5.16817	4.93956e-07	0.000345126		-1.58252	4.32982e-59	3.02523e-56				RAF1	TKL	C2
SMIM26	15.819	2.13176e-15	1.44689e-12	Yes	1.10602	3.48615e-13	2.3804e-10		-4.02887	1.83439e-06	0.00125256		18.7911	2.35397e-13	1.59145e-10		2.08372	5.67978e-07	0.000387826		-68.0008	6.37559e-59	4.35337e-56				PKN1	AGC	C2
IFT20	4.63049	2.16716e-15	1.44689e-12	Yes	2.63347	3.6802e-13	2.45706e-10		-19.1233	2.02344e-06	0.00135094		3.56835	2.47275e-13	1.59145e-10		4.91851	6.15558e-07	0.000403401		-6.59957	1.07458e-58	7.17436e-56				AURKB	Other	C2
TMEM258	12.5306	3.26337e-15	2.08606e-12	Yes	3.85514	4.20946e-13	2.66889e-10		0.32144	2.31172e-06	0.00147038		151.101	2.48961e-13	1.59145e-10		3.58249	6.40897e-07	0.000403401		-2.25877	2.20366e-58	1.40865e-55				DCAKD	other	C2
NDUFB2	16.3379	5.14511e-15	3.15469e-12	Yes	1.82526	4.64433e-13	2.84764e-10		-10.1626	2.5946e-06	0.00153667		2.9782	3.23659e-13	1.98449e-10		7.47965	7.07947e-07	0.000434073		-14.069	2.73662e-58	1.67794e-55				PLK1	Other	C2
PYURF	2.2801	1.14905e-14	6.27673e-12	Yes	1.26542	8.08942e-13	4.41888e-10		3.64494	2.91768e-06	0.0015938		2.21843	5.13866e-13	2.80702e-10		8.46788	9.23962e-07	0.000504719		-9.42853	1.03969e-57	5.67934e-55				MELK	CAMK	C2
PDCD6	4.18792	1.40635e-14	7.34087e-12	Yes	3.60185	8.43488e-13	4.52531e-10		-14.0066	3.01068e-06	0.00160003		15.1515	5.76865e-13	3.09488e-10		5.72348	9.5586e-07	0.000512819		-75.2365	1.42368e-57	7.63805e-55				STK38	AGC	C2
TMA7	67.0357	1.64092e-14	8.35589e-12	Yes	0.272182	9.04888e-13	4.56981e-10		-90.5309	3.31748e-06	0.00160003		46.9585	9.4683e-13	4.82145e-10		4.41518	1.08911e-06	0.000554597		-42.378	5.55215e-57	2.82727e-54				CDK1	CMGC	C2
PDZD11	27.5909	1.71122e-14	8.4449e-12	Yes	1.70654	9.12623e-13	4.56981e-10		-39.3867	3.48132e-06	0.00160003		7.78186	9.86859e-13	4.94153e-10		6.37857	1.23299e-06	0.000617399		-6.35562	5.92286e-57	2.96577e-54				AURKA	Other	C2
PET100	8.485	1.7812e-14	8.4581e-12	Yes	0.654665	1.30809e-12	6.23816e-10		5.4976	3.53637e-06	0.00160003		0.978551	1.28178e-12	6.11269e-10		2.51011	1.37349e-06	0.000642329		-0.642593	8.84417e-57	4.21768e-54				TYK2	TK	C2
CHCHD5	3.7225	1.83389e-14	8.47651e-12	Yes	3.03895	1.46524e-12	6.77255e-10		-2.53581	3.54847e-06	0.00160003		5.66138	1.60489e-12	7.41806e-10		12.0285	1.38968e-06	0.000642329		-2.59643	1.10391e-56	5.10245e-54				BUB1B	Other	C2
SNAPIN	27.3867	2.08811e-14	9.50531e-12	Yes	1.21582	1.65206e-12	7.43399e-10		-5.59268	3.56526e-06	0.00160003		9.48309	1.69243e-12	7.70415e-10		2.43417	1.5541e-06	0.000699902		-7.5408	1.1663e-56	5.30912e-54				PIP5K1A	Other	C2
ATP5MF	64.1151	2.28037e-14	1.00752e-11	Yes	6.13186	1.94196e-12	8.5379e-10		2.10614	3.7309e-06	0.00162033		1.75783	1.92057e-12	8.48552e-10		1.47816	1.62953e-06	0.000719964		-10.9142	1.34282e-56	5.9329e-54				PRPF4	CMGC	C2
SNRPGP10	19.8168	2.86095e-14	1.17746e-11	Yes	11.4487	2.07451e-12	8.5379e-10		-107.7	3.96594e-06	0.00162033		2.95287	2.95988e-12	1.21817e-09		5.73969	2.01723e-06	0.000830215		-2.40825	5.31981e-56	2.18943e-53				PKMYT1	Other	C2
ANAPC11	18.305	4.67387e-14	1.77117e-11	Yes	0.864905	2.3343e-12	8.87742e-10		-67.8672	4.91819e-06	0.00185836		1.96983	3.69225e-12	1.40418e-09		1.71845	2.52935e-06	0.000950637		-24.9772	1.65309e-55	6.28676e-53				PSKH1	CAMK	C2
SURF1	17.387	4.7162e-14	1.77117e-11	Yes	0.16682	2.45549e-12	9.2216e-10		2.21681	4.94836e-06	0.00185836		5.56812	3.84593e-12	1.44434e-09		0.968503	2.53158e-06	0.000950637		-2.46435	1.85745e-55	6.97566e-53				STK36	Other	C2
PSMB4	45.6329	5.49427e-14	2.02478e-11	Yes	2.80075	2.57303e-12	9.54372e-10		12.1763	5.26476e-06	0.00192624		1.39633	3.95227e-12	1.4537e-09		6.22116	2.56296e-06	0.000950637		-2.81105	1.99203e-55	7.38872e-53				BUB1	Other	C2
PTRHD1	8.0281	6.41159e-14	2.28786e-11	Yes	-1.7813	3.14087e-12	1.11421e-09		1.70533	5.47405e-06	0.00192624		5.48903	4.1787e-12	1.49458e-09		1.35827	2.87959e-06	0.00102993		-7.95788	2.99531e-55	1.07132e-52				NEK2	Other	C2
PSMB3	56.5341	7.76021e-14	2.59053e-11	Yes	1.51714	4.21276e-12	1.40631e-09		-4.49538	6.09825e-06	0.00203573		5.27478	5.59756e-12	1.86859e-09		1.34336	3.76888e-06	0.00123453		-10.1016	5.87537e-55	1.96133e-52				TTK	Other	C2
PSENEN	11.7492	7.87379e-14	2.59956e-11	Yes	0.245194	4.40235e-12	1.44636e-09		-3.96308	6.31131e-06	0.00205339		31.1289	6.60001e-12	2.17902e-09		1.86329	3.77576e-06	0.00123453		-70.0968	6.13393e-55	2.02514e-52				OXSR1	STE	C2
RNF181	30.8705	8.2843e-14	2.67628e-11	Yes	0.281344	4.71723e-12	1.52392e-09		2.26866	6.36871e-06	0.00205339		6.30715	6.97923e-12	2.25467e-09		0.507336	4.0799e-06	0.00131803		-24.8655	7.1194e-55	2.29995e-52				MAPKAPK2	CAMK	C4	Yes
ZSCAN16-AS1	5.55213	8.42903e-14	2.69406e-11	Yes	15.474	4.93477e-12	1.57724e-09		-3.12852	6.43154e-06	0.00205339		3.37945	7.13173e-12	2.26374e-09		12.4045	4.25561e-06	0.00136017		-40.1615	1.10185e-54	3.5217e-52				SYK	TK	C4	Yes
TOMM7	58.383	1.04679e-13	3.14497e-11	Yes	0.554756	5.98652e-12	1.79719e-09		0.825698	6.84818e-06	0.00205339		2.85366	9.5104e-12	2.8573e-09		1.51781	5.00343e-06	0.00149495		-2.62671	4.03745e-54	1.21301e-51				LYN	TK	C4
UXT	28.5341	1.11388e-13	3.24908e-11	Yes	3.52151	6.42522e-12	1.83973e-09		7.00023	7.15896e-06	0.00207427		0.816134	1.28316e-11	3.74284e-09		3.51652	5.14073e-06	0.00149495		-29.7649	1.57502e-53	4.59416e-51				TGFBR1	TKL	C4
ATRAID	45.8711	1.41651e-13	3.90436e-11	Yes	9.1904	7.17984e-12	1.97277e-09		-4.14752	7.56121e-06	0.00208412		0.489884	1.69712e-11	4.66336e-09		2.28664	6.53746e-06	0.00180194		-17.3925	2.89989e-53	7.94084e-51				MAPKAPK3	CAMK	C4	Yes
C8orf76	2.07294	1.52861e-13	4.1005e-11	Yes	3.46246	7.40838e-12	1.97277e-09		-3.59656	7.92783e-06	0.00211205		0.685602	1.77092e-11	4.75049e-09		11.3756	7.66812e-06	0.00205697		-183.613	5.08665e-53	1.36449e-50				FES	TK	C4	Yes
TMEM14C	62.5933	2.32715e-13	5.77629e-11	Yes	0.939014	9.02639e-12	2.24123e-09		-76.012	8.50614e-06	0.00211205		57.2443	2.80003e-11	6.95239e-09		8.09224	9.77213e-06	0.00242639		-4.68533	2.38182e-52	5.91399e-50				MAP2K3	STE	C4	Yes
CIAO2B	47.8304	2.34558e-13	5.77629e-11	Yes	3.30426	9.19073e-12	2.26333e-09		-1.97926	8.59611e-06	0.0021169		0.608259	2.841e-11	6.99632e-09		9.84259	9.92773e-06	0.0024401		-13.5062	2.55796e-52	6.29929e-50				NAGK	Other	C4	Yes
NUDT16L1	16.5031	2.42014e-13	5.91143e-11	Yes	2.47779	9.31318e-12	2.27079e-09		-23.9343	8.75049e-06	0.0021374		18.0088	2.90877e-11	7.09492e-09		1.73051	9.98977e-06	0.0024401		-28.6967	3.9942e-52	9.75623e-50				DDR1	TK	C5	Yes
SERF2	34.7547	3.24897e-13	7.686e-11		4.65361	9.99498e-12	2.36448e-09		-4.74716	9.20093e-06	0.00217663		23.8301	3.15729e-11	7.4691e-09		5.21126	1.17084e-05	0.00276982		-13.1555	7.03474e-52	1.66419e-49				NEK6	Other	C5
OST4	116.151	3.46237e-13	8.00179e-11	Yes	3.45873	1.07385e-11	2.48175e-09		-1.53497	9.51134e-06	0.00219814		35.5866	3.35248e-11	7.74783e-09		4.99952	1.21823e-05	0.00279609		-34.1732	8.26091e-52	1.90916e-49				EIF2AK1	Other	C5	Yes
PITPNA-AS1	5.1039	3.95341e-13	9.06689e-11	Yes	3.20951	1.09772e-11	2.51756e-09		-1.72175	9.61239e-06	0.00220454		5.73472	3.55487e-11	8.15286e-09		6.01408	1.22728e-05	0.00279609		-23.0101	9.11282e-52	2.08997e-49				STK17A	CAMK	C5	Yes
LSM10	20.1319	4.19197e-13	9.54118e-11	Yes	1.6768	1.12399e-11	2.55828e-09		-6.54282	9.75448e-06	0.00221551		10.4037	3.63571e-11	8.27509e-09		1.64519	1.22848e-05	0.00279609		-46.5997	1.01854e-51	2.31825e-49				TRIM24	Atypical	C5	Yes
GTF2A2	8.47023	4.3517e-13	9.75691e-11	Yes	3.20442	1.28668e-11	2.88485e-09		2.31231	9.98613e-06	0.00223898		1.48545	3.83143e-11	8.5904e-09		1.11568	1.27206e-05	0.00285207		-6.39484	1.38549e-51	3.1064e-49				CDK2	CMGC	C5
ATP5F1E	27.1243	4.85938e-13	1.07349e-10	Yes	0.692633	1.36802e-11	3.02212e-09		3.80883	1.04001e-05	0.00228284		9.38113	3.93243e-11	8.6872e-09		1.79326	1.31614e-05	0.00290751		-13.5002	2.06149e-51	4.55406e-49				CSNK1A1	CK1	C5
TMEM128	11.1301	5.10149e-13	1.10266e-10	Yes	3.20154	1.51617e-11	3.25271e-09		-33.2759	1.08237e-05	0.00233175		3.0365	4.26373e-11	9.2158e-09		9.34757	1.35246e-05	0.00291121		-18.7332	2.46947e-51	5.3376e-49				ARAF	TKL	C5
TRNAU1AP	2.88049	6.2695e-13	1.31721e-10	Yes	0.920883	1.57186e-11	3.30245e-09		0.0529881	1.18452e-05	0.00248864		7.50784	4.71404e-11	9.9041e-09		4.74846	1.45481e-05	0.00305652		-9.85001	3.44294e-51	7.23355e-49				NADK	Other	C5
SUPT4H1	16.7145	7.9337e-13	1.61054e-10	Yes	1.43251	1.86972e-11	3.79553e-09		-1.35235	1.26336e-05	0.00256463		4.87358	5.81808e-11	1.18107e-08		0.901817	1.54673e-05	0.0031274		-75.3599	5.04229e-51	1.02358e-48				RIPK1	TKL	C5
ATP5PB	29.2322	1.13252e-12	2.16722e-10	Yes	20.5098	2.27262e-11	4.34895e-09		-37.0876	1.41788e-05	0.0027006		1.5371	7.28721e-11	1.3945e-08		0.562856	1.78439e-05	0.003405		-0.914201	1.7364e-50	3.32283e-48				PRKD1	CAMK	C5
SNRPD2	82.4655	1.24419e-12	2.3439e-10	Yes	1.07957	2.30982e-11	4.35486e-09		-10.5785	1.45403e-05	0.00271621		-6.96431	7.6407e-11	1.43909e-08		1.27291	1.80614e-05	0.003405		-13.763	1.95698e-50	3.69783e-48				PRKAR2A	AGC	C5
OSER1	15.1241	1.36454e-12	2.50659e-10	Yes	3.59109	2.40923e-11	4.44067e-09		-9.02684	1.48495e-05	0.00271621		-2.8261	9.24619e-11	1.69977e-08		0.629863	1.86408e-05	0.00343585		-27.0889	2.62852e-50	4.84487e-48
SNRPGP2	18.6018	1.37193e-12	2.50659e-10	Yes	2.91334	2.42694e-11	4.44384e-09		6.73634	1.50249e-05	0.00271621		9.03227	9.3205e-11	1.69977e-08		2.11429	1.90071e-05	0.00348201		-20.9982	3.72605e-50	6.82593e-48
SCNM1	5.44867	1.38495e-12	2.50659e-10	Yes	0.110011	2.45533e-11	4.44384e-09		-4.73595	1.52655e-05	0.00271621		0.562745	9.79666e-11	1.77308e-08		11.6509	2.00288e-05	0.00362497		-91.883	5.15601e-50	9.33176e-48
LSM2	37.183	1.45742e-12	2.62196e-10	Yes	0.158724	2.48013e-11	4.46186e-09		-3.94584	1.53108e-05	0.00271621		0.293596	1.01244e-10	1.82141e-08		9.76448	2.06598e-05	0.00371679		-10.9083	5.41542e-50	9.74257e-48
SELENOF	80.583	1.5021e-12	2.65466e-10	Yes	1.8512	2.73162e-11	4.82581e-09		6.12358	1.53736e-05	0.00271621		4.57424	1.07062e-10	1.89211e-08		9.50956	2.16486e-05	0.00382595		-24.5445	8.36236e-50	1.47788e-47
TIMM8B	42.0198	1.72923e-12	2.98581e-10	Yes	3.60405	2.84661e-11	4.90374e-09		-3.48692	1.59563e-05	0.00274103		0.244611	1.19933e-10	2.06857e-08		1.61631	2.28494e-05	0.00393076		-3.41615	1.6584e-49	2.86351e-47
MRPS33	6.54101	2.11152e-12	3.58409e-10	Yes	4.07364	2.93726e-11	4.98571e-09		-3.34004	1.62968e-05	0.00274103		19.7173	1.30849e-10	2.22102e-08		0.99635	2.37997e-05	0.00403976		-7.7951	2.19597e-49	3.72744e-47
GTF3A	21.8621	2.21549e-12	3.71807e-10	Yes	1.20793	3.08416e-11	5.20564e-09		2.04022	1.6369e-05	0.00274103		-1.69312	1.37068e-10	2.31353e-08		1.14227	2.50296e-05	0.0041973		-189.279	2.23723e-49	3.77614e-47
POLR2G	35.2518	2.55477e-12	4.19429e-10	Yes	0.815442	3.55084e-11	5.82959e-09		-29.2008	1.6947e-05	0.00274103		0.684948	1.70505e-10	2.7911e-08		1.9427	2.56318e-05	0.0041973		-13.7671	4.41596e-49	7.2499e-47
SVBP	7.59394	2.72145e-12	4.41964e-10	Yes	6.69062	3.71334e-11	6.03046e-09		-55.8288	1.70969e-05	0.00274103		-73.3648	1.73717e-10	2.82116e-08		1.54659	2.58544e-05	0.00419876		-25.1985	4.75971e-49	7.72977e-47
COQ5	6.26348	2.95149e-12	4.71673e-10	Yes	0.17801	3.82521e-11	6.11301e-09		-2.78871	1.73659e-05	0.00274103		-1.20715	2.03584e-10	3.25345e-08		14.2883	2.82879e-05	0.00451078		-24.9223	6.38598e-49	1.02053e-46
AC114491.1	12.2002	3.39429e-12	5.36726e-10	Yes	4.53796	3.89618e-11	6.16089e-09		-11.0389	1.75618e-05	0.00274103		-9.90616	2.19667e-10	3.47352e-08		1.3839	2.86889e-05	0.00453054		-781.806	9.24719e-49	1.46222e-46
FAU	106.846	3.49901e-12	5.47523e-10	Yes	2.5806	4.07037e-11	6.36929e-09		-12.3128	1.78129e-05	0.00274103		1.67739	2.28026e-10	3.54059e-08		2.1147	2.94082e-05	0.00457832		-0.895605	1.06461e-48	1.66589e-46
TRMT112	31.8462	3.70197e-12	5.73309e-10	Yes	15.2335	4.31336e-11	6.67992e-09		-6.54961	1.81399e-05	0.00274103		-2.25721	2.28623e-10	3.54059e-08		6.56761	3.03601e-05	0.0046906		-44.0995	1.21549e-48	1.88238e-46
RPS13	92.8984	4.0758e-12	6.21591e-10	Yes	6.87406	4.69822e-11	7.16515e-09		-16.7392	1.82386e-05	0.00274103		1.44161	2.38144e-10	3.63188e-08		1.77497	3.13418e-05	0.00477986		-56.5331	3.06974e-48	4.65777e-46
NOP10	69.8395	4.41606e-12	6.70082e-10	Yes	2.27711	4.77316e-11	7.24266e-09		13.1584	1.82767e-05	0.00274103		15.7302	2.48513e-10	3.77087e-08		2.26806	3.19243e-05	0.00483299		-12.7695	3.08324e-48	4.65777e-46
MRPL58	12.3808	4.45283e-12	6.72266e-10	Yes	0.235309	4.85846e-11	7.33506e-09		-43.9947	1.84195e-05	0.00274103		10.7883	2.52043e-10	3.80522e-08		0.720925	3.20119e-05	0.00483299		-53.1461	3.08958e-48	4.65777e-46
STX8	6.26281	4.5346e-12	6.79758e-10	Yes	1.01149	4.96568e-11	7.37755e-09		-4.35095	1.84237e-05	0.00274103		0.339158	2.60921e-10	3.91956e-08		0.495393	3.36641e-05	0.00505169		-15.7668	3.10063e-48	4.65777e-46
RPS3A	287.277	4.54771e-12	6.79758e-10	Yes	1.0287	5.0003e-11	7.37755e-09		0.828123	1.8503e-05	0.00274103		47.6329	2.69414e-10	4.027e-08		1.44882	3.39549e-05	0.00505169		-148.45	3.18666e-48	4.76319e-46
RPL27A	54.6258	4.60051e-12	6.80701e-10	Yes	3.00858	5.00545e-11	7.37755e-09		-39.0558	1.85622e-05	0.00274103		26.866	2.75661e-10	4.08447e-08		3.8619	3.39649e-05	0.00505169		-48.5722	3.22292e-48	4.79353e-46
C1QBP	25.5274	5.36415e-12	7.78553e-10	Yes	2.26996	5.22009e-11	7.57645e-09		2.90425	1.96778e-05	0.00285604		1.87178	3.19962e-10	4.64393e-08		2.57359	3.60178e-05	0.00522763		-21.3419	5.36621e-48	7.78852e-46
HIKESHI	5.0055	5.62022e-12	8.04066e-10	Yes	3.43801	5.36089e-11	7.66965e-09		-8.49348	2.02912e-05	0.00288928		10.7595	3.6308e-10	5.17328e-08		0.915507	4.0209e-05	0.00575256		-16.935	8.27843e-48	1.18437e-45
DYNLT1	26.8427	5.80457e-12	8.26504e-10	Yes	0.627427	5.48237e-11	7.80628e-09		4.03545	2.04078e-05	0.00288928		1.91123	3.63321e-10	5.17328e-08		6.61691	4.08101e-05	0.0058109		-73.0427	8.46359e-48	1.20512e-45
SPCS1	8.54592	6.32808e-12	8.80358e-10	Yes	2.57738	5.87825e-11	8.2105e-09		3.52573	2.12402e-05	0.00295869		23.6355	3.99764e-10	5.58628e-08		1.32894	4.24541e-05	0.00592567		-3.77701	1.10493e-47	1.54403e-45
C19orf53	49.7599	6.39181e-12	8.84957e-10	Yes	2.09013	5.97363e-11	8.27059e-09		-42.117	2.13897e-05	0.00296144		0.936582	4.13325e-10	5.72255e-08		-0.175733	4.27996e-05	0.00592567		-0.825974	1.27648e-47	1.76731e-45
WDR61	4.86858	6.52045e-12	8.98625e-10	Yes	1.4605	6.15352e-11	8.48057e-09		-2.62418	2.16498e-05	0.00297201		2.79854	4.25931e-10	5.87004e-08		3.07809	4.31887e-05	0.00595212		-72.7623	1.33954e-47	1.8461e-45
BANF1	41.4624	6.56626e-12	9.00807e-10	Yes	3.98942	6.27765e-11	8.61213e-09		-3.28681	2.17836e-05	0.00297201		-1.2989	4.352e-10	5.97038e-08		1.61457	4.42932e-05	0.00607647		-5.27897	1.46618e-47	2.01141e-45
BNIP1	3.72144	7.24698e-12	9.85196e-10	Yes	1.54655	6.56093e-11	8.9193e-09		-6.06856	2.19008e-05	0.00297201		12.2982	4.80459e-10	6.53164e-08		2.00775	4.6883e-05	0.00635932		-51.1998	1.58273e-47	2.15165e-45
PIGBOS1	4.46091	7.47075e-12	1.00651e-09	Yes	1.02483	6.77152e-11	9.12302e-09		3.49801	2.20596e-05	0.00297201		-1.29163	4.92662e-10	6.63746e-08		0.77904	4.81277e-05	0.00648407		-4.36204	1.84507e-47	2.48579e-45
UNC50	9.30536	7.59765e-12	1.01451e-09	Yes	0.679328	6.84892e-11	9.14529e-09		-1.89759	2.38659e-05	0.00317676		2.96435	5.36502e-10	7.15407e-08		2.06266	4.98864e-05	0.0066466		-4.07632	2.31292e-47	3.08841e-45
IMP3	7.68936	7.80927e-12	1.03815e-09	Yes	0.912625	6.94541e-11	9.23309e-09		1.18158	2.38965e-05	0.00317676		0.24905	5.3974e-10	7.15407e-08		5.12193	4.99977e-05	0.0066466		-4.56313	2.40638e-47	3.19899e-45
HSCB	6.27497	8.84459e-12	1.16547e-09	Yes	1.73403	7.05582e-11	9.29759e-09		7.45238	2.42385e-05	0.00319395		376.408	5.46105e-10	7.19613e-08		4.56977	5.09631e-05	0.0067155		-19.6788	2.76705e-47	3.6462e-45
RPS14	104.478	9.24582e-12	1.20252e-09	Yes	2.5134	7.54636e-11	9.81484e-09		-14.1493	2.46717e-05	0.00320182		0.64851	5.83398e-10	7.5877e-08		2.10903	5.35688e-05	0.00696719		-32.0391	3.76873e-47	4.90164e-45	Other
STK16	3.46479	9.4972e-12	1.22989e-09	Yes	0.476051	7.59724e-11	9.83843e-09		-29.4921	2.47245e-05	0.00320182		6.2092	6.07828e-10	7.87137e-08		1.69948	5.39327e-05	0.0069815		-276.538	3.9104e-47	5.06396e-45
AC073896.2	2.38299	9.71045e-12	1.25211e-09	Yes	5.06635	7.64945e-11	9.85393e-09		-9.11706	2.52792e-05	0.00324867		3.85749	6.50639e-10	8.38961e-08		10.9019	5.41435e-05	0.0069815		-13.0614	3.99764e-47	5.15473e-45
UBE2A	8.49605	9.96136e-12	1.27353e-09	Yes	7.28252	7.77459e-11	9.91873e-09		3.76325	2.54107e-05	0.00324867		4.65929	6.75907e-10	8.64125e-08		34.4448	5.65986e-05	0.00723139		-8.80056	4.92457e-47	6.29591e-45
CIAO2A	9.96369	1.04554e-11	1.31432e-09	Yes	6.71388	8.12597e-11	1.02149e-08		0.788695	2.66491e-05	0.00333674		8.45328	7.05003e-10	8.86239e-08		2.43427	5.84751e-05	0.00733017		-212.951	6.91424e-47	8.69169e-45
CZIB	3.89706	1.05606e-11	1.32202e-09	Yes	5.35258	8.2306e-11	1.03033e-08		-15.6416	2.67356e-05	0.00333674		39.0847	7.51516e-10	9.40773e-08		1.45142	5.8683e-05	0.00733017		-5.58473	7.17764e-47	8.9852e-45
SDHD	13.4698	1.21865e-11	1.49441e-09	Yes	5.38961	9.04256e-11	1.10888e-08		-24.613	2.83482e-05	0.0034763		0.293272	8.20635e-10	1.00633e-07		2.46587	6.17226e-05	0.00754342		-78.8947	8.16105e-47	1.00078e-44
COMMD6	10.437	1.7038e-11	2.01531e-09	Yes	1.19931	1.0322e-10	1.22092e-08		-4.8917	3.05221e-05	0.00361026		1.77863	1.01993e-09	1.20641e-07		0.948714	6.80419e-05	0.00804823		-42.9468	1.54963e-46	1.83295e-44
SRA1	7.60641	1.74738e-11	2.05876e-09	Yes	5.56287	1.04282e-10	1.22865e-08		-3.38678	3.06424e-05	0.00361027		27.4768	1.03844e-09	1.22349e-07		1.94803	6.87656e-05	0.00810194		-11.4587	1.69613e-46	1.99838e-44
PHPT1	49.5947	1.81119e-11	2.1256e-09	Yes	1.13448	1.05835e-10	1.24207e-08		2.29779	3.09538e-05	0.00362212		8.71823	1.08662e-09	1.27525e-07		6.37237	6.95704e-05	0.00815338		-60.5411	1.82801e-46	2.14534e-44
SMIM20	10.2789	1.83946e-11	2.14204e-09	Yes	2.27179	1.06819e-10	1.2439e-08		-7.53521	3.11839e-05	0.00362212		0.257174	1.18526e-09	1.38023e-07		3.72314	7.02404e-05	0.00817947		-1.2003	2.16066e-46	2.51608e-44
SMIM7	4.28514	1.91318e-11	2.21929e-09	Yes	10.8681	1.08176e-10	1.25484e-08		-139.701	3.12252e-05	0.00362212		2.15968	1.19578e-09	1.38711e-07		1.70404	7.17026e-05	0.00830854		-104.988	2.39611e-46	2.77948e-44
UFC1	17.8719	2.01737e-11	2.32222e-09	Yes	0.971083	1.16448e-10	1.34045e-08		-41.0885	3.18587e-05	0.00366729		197.178	1.2578e-09	1.44786e-07		2.34821	7.24532e-05	0.00834017		-9.47259	3.31461e-46	3.81548e-44
TMEM218	3.51743	2.08919e-11	2.37119e-09	Yes	0.585326	1.17481e-10	1.34205e-08		-26.9006	3.21328e-05	0.00366882		5.46441	1.27926e-09	1.45913e-07		-6.1704	7.33862e-05	0.00838332		-10.1552	3.49891e-46	3.997e-44
CIB1	23.85	2.09938e-11	2.37119e-09		0.986751	1.20797e-10	1.36437e-08		-9.47828	3.24826e-05	0.00366882		2.81597	1.30679e-09	1.46866e-07		0.31479	7.94002e-05	0.00896804		-0.678462	4.20893e-46	4.7376e-44
RPS21	241.471	2.13964e-11	2.40762e-09	Yes	-24.7437	1.21362e-10	1.36562e-08		-5.48307	3.28478e-05	0.00369618		170.175	1.30723e-09	1.46866e-07		2.19835	8.13776e-05	0.00912311		-2.01873	4.21029e-46	4.7376e-44
STARD3NL	13.8515	2.17581e-11	2.43918e-09	Yes	1.53169	1.27055e-10	1.41907e-08		-16.6257	3.35356e-05	0.00375328		5.22969	1.31008e-09	1.46866e-07		1.0995	8.13804e-05	0.00912311		-586.906	4.38832e-46	4.9195e-44
BUD31	19.0574	2.24265e-11	2.49549e-09	Yes	0.166722	1.27529e-10	1.41907e-08		-21.1743	3.43563e-05	0.00380973		13.0534	1.34025e-09	1.49135e-07		-2.78083	8.25193e-05	0.00918226		-41.2524	5.8041e-46	6.44309e-44
MRPL40	10.7415	2.27407e-11	2.52111e-09	Yes	2.41253	1.3139e-10	1.45618e-08		-6.1365	3.44598e-05	0.00380973		44.4677	1.35319e-09	1.49896e-07		-4.75416	8.33641e-05	0.00922388		-23.3456	5.81173e-46	6.44309e-44
SELENOK	22.0033	2.75122e-11	2.95206e-09	Yes	5.08155	1.4343e-10	1.539e-08		3.99825	3.75723e-05	0.00403151		5.28247	1.51419e-09	1.62472e-07		1.32658	8.9709e-05	0.00962577		-12.6225	9.46868e-46	1.01599e-43
TMEM223	4.00055	2.84106e-11	3.02683e-09	Yes	0.276596	1.46095e-10	1.55649e-08		-10.5376	3.86003e-05	0.00408862		0.299872	1.55193e-09	1.65285e-07		22.3952	9.27276e-05	0.00984721		-19.3876	1.34128e-45	1.42898e-43
ZSWIM7	6.43772	3.15293e-11	3.27774e-09	Yes	2.31704	1.53761e-10	1.59204e-08		-1.68506	3.98728e-05	0.00414512		27.8904	1.69672e-09	1.76389e-07		3.73654	9.56273e-05	0.00993603		-12.2404	3.31537e-45	3.44661e-43
ZBTB8OS	2.01526	3.32027e-11	3.393e-09	Yes	1.62506	1.61997e-10	1.65545e-08		-9.15048	4.1611e-05	0.0042467		1.8423	1.86094e-09	1.9017e-07		2.52516	9.93726e-05	0.0101549		-15.7965	3.87035e-45	3.95513e-43
MCEE	2.40709	3.60761e-11	3.67413e-09	Yes	1.3086	1.62996e-10	1.65959e-08		-30.4082	4.16981e-05	0.0042467		585.453	1.89223e-09	1.92713e-07		3.23804	0.000100242	0.010209		-1.90223	3.90689e-45	3.97893e-43
COX8A	146.171	3.93125e-11	3.93702e-09	Yes	0.165571	1.7101e-10	1.71261e-08		-3.0162	4.28997e-05	0.00429237		146.546	2.0728e-09	2.07584e-07		1.07532	0.00010888	0.0109039		-13.0297	4.66974e-45	4.67659e-43
POLR2L	55.6753	4.08207e-11	4.07291e-09	Yes	0.885327	1.72156e-10	1.71835e-08		-1.59223	4.30037e-05	0.00429237		5.83711	2.09912e-09	2.09521e-07		2.649	0.0001093	0.0109096		-2.07264	4.7621e-45	4.75324e-43
TRAPPC3	9.46762	5.03243e-11	4.87723e-09	Yes	0.430479	1.87899e-10	1.82105e-08		-1.00014	4.54804e-05	0.00438462		-1.65271	2.39961e-09	2.3256e-07		10.4122	0.000117994	0.0114014		-4.06518	1.23876e-44	1.20055e-42
MSRB1	9.46736	5.18617e-11	4.99402e-09	Yes	0.326419	1.9843e-10	1.91078e-08		-1.67859	4.5715e-05	0.00438462		182.204	2.44559e-09	2.35498e-07		1.49402	0.000118401	0.0114014		-5.27403	1.36933e-44	1.3186e-42
UROD	14.9484	5.23674e-11	5.00645e-09	Yes	6.59808	2.05688e-10	1.96806e-08		-2.36959	4.58252e-05	0.00438462		9.43339	2.62809e-09	2.5146e-07		2.2841	0.000120953	0.0115729		-13.8486	1.46954e-44	1.40608e-42
POLR2J	25.5059	5.32727e-11	5.0331e-09	Yes	2.46143	2.30253e-10	2.16778e-08		-3.26848	4.72331e-05	0.0044272		1.21146	2.87254e-09	2.71391e-07		14.3917	0.00012478	0.011789		-4.99874	2.00744e-44	1.89659e-42
RPS3AP6	15.275	5.48492e-11	5.1658e-09	Yes	2.07247	2.30307e-10	2.16778e-08		1.43652	4.7386e-05	0.0044272		12.6684	2.89206e-09	2.7238e-07		1.15335	0.00012579	0.0118002		-83.8585	2.32774e-44	2.19211e-42
POMP	33.2632	5.61434e-11	5.27116e-09	Yes	1.50004	2.31176e-10	2.16778e-08		-6.0191	4.74377e-05	0.0044272		6.94636	2.98922e-09	2.8065e-07		3.09743	0.000125982	0.0118002		-10.3515	2.33483e-44	2.19211e-42
RPS3AP26	11.6914	5.68506e-11	5.32093e-09	Yes	5.69563	2.31613e-10	2.16778e-08		-32.8647	4.75859e-05	0.0044272		1.38329	3.11072e-09	2.9072e-07		0.745764	0.000126631	0.0118002		-6.07075	2.51892e-44	2.35759e-42
PPA2	4.91083	5.71204e-11	5.32958e-09	Yes	2.6615	2.33673e-10	2.18027e-08		-1.10983	4.76732e-05	0.0044272		2.97461	3.11583e-09	2.9072e-07		4.93551	0.000126848	0.0118002		-4.68669	2.61066e-44	2.43586e-42
SMIM4	3.11658	5.79705e-11	5.39216e-09	Yes	6.82198	2.35339e-10	2.18902e-08		-4.09151	4.79387e-05	0.0044272		4.5054	3.14456e-09	2.92492e-07		0.606725	0.000126998	0.0118002		-4.61046	3.02031e-44	2.80935e-42
AC027309.2	9.98548	5.87638e-11	5.44908e-09	Yes	1.25569	2.41157e-10	2.23621e-08		2.39655	4.80323e-05	0.0044272		0.619523	3.15646e-09	2.92693e-07		19.6913	0.000127256	0.0118002		-1.01409	4.49813e-44	4.17105e-42
LINC00339	4.89368	5.9122e-11	5.45013e-09	Yes	0.130479	2.44874e-10	2.26369e-08		2.86494	4.80694e-05	0.0044272		9.55628	3.17503e-09	2.9351e-07		20.0825	0.000127857	0.0118195		-15.3954	4.67963e-44	4.32599e-42
PSMA1	7.58127	5.9138e-11	5.45013e-09	Yes	0.398629	2.47904e-10	2.28467e-08		-10.1691	4.80729e-05	0.0044272		14.2245	3.23365e-09	2.98011e-07		1.43488	0.000128269	0.0118213		-3.64598	4.89907e-44	4.51496e-42
SDHAF2	2.7575	6.45606e-11	5.89562e-09	Yes	-32.2827	2.56626e-10	2.34349e-08		-133.957	4.86181e-05	0.0044272		4.14763	3.39964e-09	3.10453e-07		7.49138	0.000133054	0.0121219		-0.778942	5.09328e-44	4.65114e-42
MRPL11	7.02459	6.48967e-11	5.90835e-09	Yes	2.87605	2.61006e-10	2.37626e-08		-4.16414	4.86279e-05	0.0044272		1.11086	3.4102e-09	3.10473e-07		3.62943	0.000133145	0.0121219		-1.97125	5.51261e-44	5.01881e-42
MPV17	4.98499	6.70534e-11	6.04971e-09	Yes	-8.33676	2.7301e-10	2.45652e-08		-35.7851	4.98071e-05	0.00449371		2.24745	3.53463e-09	3.18903e-07		5.43864	0.00013732	0.0123893		-6.50925	7.05035e-44	6.36098e-42
FNTA	3.16796	6.85256e-11	6.1505e-09	Yes	15.7166	2.73092e-10	2.45652e-08		-2.82333	5.00741e-05	0.00449659		5.64469	3.589e-09	3.21956e-07		1.12629	0.000138601	0.0124675		-16.036	9.20367e-44	8.27889e-42
NIT1	2.51229	6.87847e-11	6.1505e-09	Yes	4.68725	2.76826e-10	2.47528e-08		-6.92171	5.0599e-05	0.00452389		0.370009	3.60158e-09	3.22041e-07		-0.600082	0.000139668	0.0124675		-29.9653	9.55215e-44	8.54121e-42
AC020898.1	3.05158	7.13662e-11	6.3624e-09	Yes	-10.9115	2.78599e-10	2.48369e-08		-31.9594	5.07441e-05	0.00452389		16.8593	3.64487e-09	3.24412e-07		0.992389	0.000139847	0.0124675		-152.246	9.64563e-44	8.59921e-42
IFI27L1	5.03901	7.31122e-11	6.49876e-09	Yes	1.72283	2.79704e-10	2.48369e-08		-60.2236	5.08945e-05	0.00452389		0.727	3.64969e-09	3.24412e-07		4.22554	0.000141378	0.0125668		-3.93323	9.94367e-44	8.83869e-42
TMEM9	16.7427	7.54023e-11	6.68256e-09	Yes	0.475055	2.80246e-10	2.48369e-08		-6.24324	5.25913e-05	0.00465173		5.02969	3.73829e-09	3.31307e-07		6.30407	0.000143049	0.0126778		-211.551	1.04561e-43	9.2668e-42
RAB5IF	6.02701	7.69854e-11	6.80279e-09	Yes	1.82156	2.83413e-10	2.49479e-08		-100.222	5.26424e-05	0.00465173		-2.25385	3.77865e-09	3.33899e-07		1.50871	0.000143854	0.0127116		-0.709161	1.11626e-43	9.8638e-42
MYL6	114.202	8.08056e-11	7.09861e-09	Yes	0.982901	2.83989e-10	2.49479e-08		-35.2049	5.32247e-05	0.00467568		0.859481	3.82963e-09	3.36425e-07		1.16615	0.000145829	0.0128077		-82.8978	1.27702e-43	1.12183e-41
LAMTOR1	22.6274	8.10751e-11	7.10152e-09	Yes	4.04299	2.85798e-10	2.50336e-08		-7.98571	5.38016e-05	0.004709		-1.36712	3.87537e-09	3.3945e-07		3.45981	0.00014622	0.0128077		-2.3658	1.28556e-43	1.12605e-41
GON7	7.63557	8.46828e-11	7.33202e-09	Yes	4.00573	3.07649e-10	2.66369e-08		-1.21432	5.48695e-05	0.00475072		51.6746	3.98574e-09	3.45029e-07		-10.9213	0.000150319	0.012997		-12.746	1.69078e-43	1.46391e-41
RPL27	197.099	8.58426e-11	7.41107e-09	Yes	2.05574	3.10334e-10	2.67921e-08		-1.07169	5.52601e-05	0.00477044		-1.19645	3.99648e-09	3.45029e-07		5.88962	0.000150856	0.012997		-14.5013	1.83754e-43	1.58641e-41
AC024293.1	31.48	9.3943e-11	8.0411e-09	Yes	0.937292	3.21966e-10	2.75588e-08		-42.5377	5.60218e-05	0.00477082		5.44993	4.24093e-09	3.63004e-07		0.740499	0.000151842	0.012997		-2.28409	2.27052e-43	1.94346e-41
TXNDC17	6.81701	9.4555e-11	8.07049e-09	Yes	1.94131	3.26066e-10	2.78305e-08		-0.941139	5.61733e-05	0.00477082		-1.52955	4.46888e-09	3.81429e-07		4.06912	0.000153067	0.0130398		-4.60369	2.33837e-43	1.99585e-41
RPL38	35.9083	1.01387e-10	8.62914e-09	Yes	2.92215	3.34467e-10	2.84667e-08		-15.4985	5.61855e-05	0.00477082		-8.16181	4.49142e-09	3.82267e-07		2.8285	0.00015321	0.0130398		-2.1215	2.97633e-43	2.53317e-41
POP5	6.28675	1.0678e-10	9.01152e-09	Yes	24.625	3.5349e-10	2.98262e-08		0.318687	5.67021e-05	0.00478528		0.215171	4.56872e-09	3.85569e-07		1.70895	0.000157515	0.0132932		-19.3627	3.22886e-43	2.72494e-41
RPLP2	114.587	1.14017e-10	9.47888e-09	Yes	1.47261	3.81162e-10	3.17219e-08		-5.26404	5.78802e-05	0.00481705		-4.74502	5.02685e-09	4.18357e-07		1.55075	0.000164337	0.0136769		-21.3495	5.06179e-43	4.21264e-41
COX6A1P2	12.7806	1.21511e-10	1.00018e-08	Yes	1.70831	3.9653e-10	3.25984e-08		0.700304	5.96761e-05	0.00489895		7.78343	5.30174e-09	4.36399e-07		-2407.73	0.000167116	0.0137557		-12.7501	6.56023e-43	5.39988e-41
SSR4	18.4834	1.23659e-10	1.01509e-08	Yes	1.24935	3.97118e-10	3.25984e-08		-7.30189	5.96797e-05	0.00489895		-2.55216	5.32405e-09	4.37038e-07		1.57454	0.000169213	0.0138713		-40.8598	7.59097e-43	6.23123e-41
NSL1	6.99329	1.26406e-10	1.03107e-08	Yes	9.62313	4.1184e-10	3.35562e-08		-14.8289	6.10215e-05	0.00496484		0.627737	5.42429e-09	4.42846e-07		0.734894	0.000169905	0.0138713		-13.1516	1.2287e-42	1.00313e-40
AL445189.2	2.00597	1.28802e-10	1.04306e-08	Yes	6.99157	4.22122e-10	3.41828e-08		-67.9134	6.16068e-05	0.00496484		0.668244	5.66329e-09	4.58268e-07		0.647178	0.000172191	0.0139241		-13.9299	1.47171e-42	1.19181e-40
RPL35P5	5.91534	1.33318e-10	1.07096e-08	Yes	17.3207	4.30007e-10	3.45431e-08		1.14338	6.18346e-05	0.00496484		0.538691	5.82005e-09	4.67534e-07		2.12918	0.000174157	0.0139777		-5.70718	2.42066e-42	1.94455e-40
PMS2P1	8.96781	1.38911e-10	1.10995e-08	Yes	1.18795	4.40502e-10	3.5198e-08		-8.92744	6.21349e-05	0.00496484		-3.3906	6.05941e-09	4.84172e-07		1.03671	0.000174931	0.0139777		-30.4393	2.56827e-42	2.05215e-40
TMEM179B	12.0999	1.41601e-10	1.1225e-08	Yes	3.50405	4.50567e-10	3.56998e-08		-4.23272	6.32512e-05	0.00497483		4.59402	6.42514e-09	5.08118e-07		0.816263	0.000177291	0.0139941		-12.5384	3.438e-42	2.72536e-40
TMEM208	11.4068	1.50534e-10	1.18704e-08	Yes	1.15607	4.73948e-10	3.73735e-08		0.484208	6.35028e-05	0.00497483		0.142867	6.54307e-09	5.15958e-07		0.893457	0.000177464	0.0139941		-4.75151	4.72243e-42	3.7239e-40
NDUFB11	29.5247	1.56631e-10	1.22229e-08	Yes	3.12559	5.07558e-10	3.95676e-08		-5.13308	6.39295e-05	0.00497483		10.4276	7.0115e-09	5.46418e-07		-0.625647	0.000186819	0.0145787		-48.0028	7.09631e-42	5.5377e-40
ZNF688	2.12985	1.75893e-10	1.35849e-08	Yes	1.61725	5.24597e-10	4.05167e-08		-8.89895	6.44766e-05	0.00497483		15.9468	7.364e-09	5.68751e-07		1.36746	0.000190907	0.0147445		-1.06657	1.04267e-41	8.05296e-40
SRP9	69.5313	1.8577e-10	1.42379e-08	Yes	-34.4774	5.36859e-10	4.11464e-08		-2.69571	6.49092e-05	0.00497483		0.178637	7.56221e-09	5.7959e-07		1.94047	0.000193247	0.014811		-1.76453	1.60077e-41	1.22688e-39
PEX2	8.23805	1.87691e-10	1.43486e-08	Yes	3.52027	5.43259e-10	4.13954e-08		-14.7405	6.6245e-05	0.00506429		13.1403	7.58819e-09	5.801e-07		-8.08939	0.000193938	0.0148262		-25.6672	1.62432e-41	1.23922e-39
NXT1	14.8777	1.98512e-10	1.50229e-08	Yes	2.43164	5.56152e-10	4.19873e-08		-8.95696	6.73888e-05	0.00509983		21.8518	8.41707e-09	6.36939e-07		2.44083	0.000200595	0.0151806		-50.0247	2.255e-41	1.70653e-39
LAMTOR2	13.67	2.02114e-10	1.52571e-08	Yes	0.454679	5.56216e-10	4.19873e-08		-10.294	6.77035e-05	0.00511076		-0.897222	8.44532e-09	6.36939e-07		0.975534	0.000205875	0.0155142		-12.5677	2.47765e-41	1.87032e-39
YAE1	5.18834	2.10121e-10	1.57822e-08	Yes	2.51185	5.61552e-10	4.21376e-08		-14.0791	6.82693e-05	0.00512771		1.56187	8.48009e-09	6.36939e-07		-0.196536	0.000206553	0.0155142		-4.80533	3.42413e-41	2.57186e-39
PSMD10	11.4736	2.18573e-10	1.62545e-08	Yes	11.7348	5.81226e-10	4.32237e-08		-30.9501	6.96973e-05	0.00518314		30.6523	8.76432e-09	6.51771e-07		1.8035	0.000211695	0.015743		-45.2483	4.14182e-41	3.08012e-39
TP53TG1	11.5486	2.3004e-10	1.69395e-08	Yes	2.06443	5.97306e-10	4.3984e-08		-7.13523	7.1245e-05	0.00523736		0.263099	9.34784e-09	6.8835e-07		3.3428	0.00021738	0.0159674		-6.71784	6.03033e-41	4.44057e-39
MRPL13	5.29682	2.40688e-10	1.75942e-08	Yes	0.723465	6.47695e-10	4.71561e-08		-17.2608	7.25718e-05	0.00530498		48.6339	9.6531e-09	7.05639e-07		0.578816	0.000219314	0.0160318		-14.5241	7.14709e-41	5.2245e-39
COMMD10	9.26907	2.57141e-10	1.86607e-08	Yes	2.60221	6.71102e-10	4.85941e-08		-1.4002	7.35232e-05	0.00533558		1.77883	1.02304e-08	7.42421e-07		1.42332	0.000227402	0.0165026		-23.7966	9.25096e-41	6.71343e-39
LSM1	5.84133	2.66696e-10	1.92611e-08	Yes	1.30268	6.82487e-10	4.91136e-08		1.01643	7.40573e-05	0.0053485		1.72746	1.0492e-08	7.57743e-07		2.52694	0.000228874	0.0165295		-0.863654	9.48298e-41	6.84872e-39	AGC
PRKAG1	6.57887	3.06136e-10	2.19512e-08	Yes	-1.44751	6.88933e-10	4.93676e-08		-8.74229	7.50184e-05	0.00536236		0.43909	1.09419e-08	7.8458e-07		7.26515	0.000233908	0.0167614		-9.89104	1.15593e-40	8.27977e-39
RBIS	4.73074	3.11477e-10	2.2281e-08	Yes	0.255593	6.90135e-10	4.93676e-08		1.21516	7.51505e-05	0.00536236		0.1803	1.10128e-08	7.87786e-07		1.17503	0.000234316	0.0167614		-3.67566	1.15747e-40	8.27977e-39
RPA3	6.00842	3.55998e-10	2.51662e-08	Yes	0.150286	7.23445e-10	5.11416e-08		-6.00432	7.68738e-05	0.00543434		-0.811655	1.15419e-08	8.1592e-07		3.34062	0.000240501	0.0168767		-13.003	1.3818e-40	9.76818e-39
PTPMT1	4.189	3.80608e-10	2.67798e-08	Yes	0.913361	7.3607e-10	5.17904e-08		-1.64809	7.87306e-05	0.00553954		-2.24629	1.15966e-08	8.15946e-07		5.39538	0.000241466	0.0168767		-3.10157	1.51204e-40	1.06388e-38
MRPL51	24.4994	3.87022e-10	2.70793e-08	Yes	4.64679	7.57679e-10	5.30623e-08		-8.00196	7.92483e-05	0.00554814		-0.598056	1.2188e-08	8.51813e-07		1.73019	0.000242296	0.0168767		-15.2679	1.64515e-40	1.15214e-38
MANBAL	17.0857	3.87568e-10	2.70793e-08	Yes	0.355519	7.61371e-10	5.31968e-08		-1.84741	7.94069e-05	0.00554814		7.47592	1.22009e-08	8.51813e-07		2.05534	0.000242399	0.0168767		-5.32579	1.70324e-40	1.19005e-38
CNIH4	3.98814	4.27532e-10	2.95963e-08	Yes	1.31302	7.7208e-10	5.33968e-08		-3.1466	8.16083e-05	0.00562329		-57.2263	1.30334e-08	9.00824e-07		3.74776	0.000246709	0.0169987		-1.70507	2.09585e-40	1.45087e-38
TMEM230	21.5183	4.69196e-10	3.19649e-08	Yes	5.39454	8.5423e-10	5.81961e-08		-8.64784	8.34132e-05	0.00567865		0.243334	1.36608e-08	9.3067e-07		2.24677	0.000255646	0.0174164		-60.2942	2.92594e-40	1.99336e-38
UQCC3	4.68845	5.00331e-10	3.36285e-08	Yes	1.02606	9.07722e-10	6.10103e-08		-10.6528	8.45655e-05	0.00567865		0.772442	1.45196e-08	9.75898e-07		2.74517	0.000273601	0.0183894		-4.73078	4.61486e-40	3.10177e-38
CD58	8.62545	5.07644e-10	3.39823e-08	Yes	2.80362	9.10515e-10	6.10614e-08		-2.04354	8.49835e-05	0.00567865		6.01231	1.47783e-08	9.91072e-07		3.16877	0.00027686	0.0185651		-275.439	4.6745e-40	3.13483e-38	CAMK
DGUOK	15.2707	5.10505e-10	3.40836e-08	Yes	0.617454	9.36708e-10	6.25388e-08		-1.20133	8.50588e-05	0.00567865		-0.942024	1.52021e-08	1.01496e-06		24.4726	0.000278069	0.0185651		-2.25415	5.14765e-40	3.4368e-38
EMC7	24.3716	5.12387e-10	3.41334e-08	Yes	0.962386	9.46341e-10	6.30418e-08		-3.78358	8.5244e-05	0.00567865		37.8429	1.53367e-08	1.02167e-06		0.381807	0.000280092	0.0186587		-4.09454	5.49908e-40	3.66329e-38
METTL23	3.59782	5.39434e-10	3.56662e-08	Yes	0.477619	9.72314e-10	6.4344e-08		1.42183	8.64212e-05	0.00571902		-6.79744	1.61693e-08	1.07003e-06		2.96293	0.000287595	0.0190319		-7.87525	7.04512e-40	4.66219e-38
PDRG1	9.9086	5.40146e-10	3.56662e-08	Yes	5.57177	9.75865e-10	6.44371e-08		-1.34819	8.67091e-05	0.00571983		7.1634	1.62723e-08	1.07234e-06		3.27531	0.000288728	0.0190649		-1.12681	7.25972e-40	4.79365e-38
BOD1	13.5623	5.45373e-10	3.59324e-08	Yes	2.72633	9.886e-10	6.51349e-08		-8.62344	8.68141e-05	0.00571983		2.47064	1.62756e-08	1.07234e-06		6.66517	0.000289788	0.019082		-13.3061	7.81081e-40	5.14623e-38
TBCA	16.4733	6.25961e-10	4.02478e-08	Yes	1.95601	1.10141e-09	7.07765e-08		0.250645	9.32822e-05	0.00597846		4.24025	1.857e-08	1.1939e-06		0.506558	0.000308406	0.0196458		-9.24626	2.70796e-39	1.74214e-37
CKLF	5.40753	6.30021e-10	4.0359e-08	Yes	0.985691	1.10753e-09	7.07765e-08		-34.7768	9.33449e-05	0.00597846		10.6505	1.90244e-08	1.21759e-06		0.810226	0.000308834	0.0196458		-1.75801	3.15864e-39	2.02342e-37
PSMA7	54.7162	7.01176e-10	4.44433e-08	Yes	0.0937491	1.12684e-09	7.14237e-08		-8.58853	9.48391e-05	0.00601128		4.8417	2.03248e-08	1.28827e-06		1.29351	0.000311508	0.0196458		-2.28973	3.72244e-39	2.35943e-37
RPS3AP47	2.42014	7.18909e-10	4.5186e-08	Yes	0.150217	1.16841e-09	7.33303e-08		-3.24351	9.73728e-05	0.00608787		-0.57875	2.06923e-08	1.30058e-06		-0.196303	0.000312564	0.0196458		-0.403914	4.97122e-39	3.12459e-37
SNHG9	10.5595	7.43873e-10	4.64634e-08	Yes	1.64199	1.18681e-09	7.39067e-08		0.0689557	9.77164e-05	0.00608787		15.0564	2.14622e-08	1.34056e-06		0.686687	0.000317954	0.0198599		-4.16599	5.68249e-39	3.54937e-37
PIGC	2.76194	7.86387e-10	4.90171e-08	Yes	0.1355	1.18779e-09	7.39067e-08		-3.51055	9.77519e-05	0.00608787		2.35948	2.15955e-08	1.34609e-06		1.57705	0.000323928	0.020182		-7.93434	5.92782e-39	3.69492e-37
APTR	2.02162	7.92632e-10	4.92678e-08	Yes	3.50035	1.18816e-09	7.39067e-08		-3.23759	9.78712e-05	0.00608787		-0.425559	2.17041e-08	1.35006e-06		0.0542889	0.000324455	0.020182		-4.13039	6.20758e-39	3.86129e-37
PHF5A	15.1272	8.23509e-10	5.05961e-08	Yes	10.6092	1.26755e-09	7.7878e-08		-65.0331	0.000100892	0.00619877		1.1489	2.26999e-08	1.39467e-06		1.484	0.00033576	0.020629		-67.9911	1.18178e-38	7.26082e-37
MRPL24	14.1361	8.3827e-10	5.1189e-08	Yes	0.323272	1.28735e-09	7.86122e-08		-2.85868	0.000101799	0.00621636		-0.880844	2.41496e-08	1.47327e-06		1.00003	0.000338212	0.0206529		-83.8859	2.1272e-38	1.29898e-36
NT5C	4.77576	8.49551e-10	5.17726e-08	Yes	0.190199	1.2907e-09	7.86567e-08		-0.2823	0.000102263	0.00623195		0.0713627	2.41812e-08	1.47327e-06		2.5429	0.000339496	0.0206893		-22.6136	2.14942e-38	1.30988e-36
RPL35P1	3.77792	8.85249e-10	5.35139e-08	Yes	1.4671	1.32944e-09	8.03658e-08		17.8859	0.000103143	0.00623504		2.38742	2.52246e-08	1.52378e-06		-0.263508	0.000348251	0.021052		-10.9312	3.94377e-38	2.38404e-36
GYG1	11.3931	1.0696e-09	6.26947e-08	Yes	3.7727	1.46144e-09	8.55731e-08		-1.76769	0.00010905	0.006399		-1.37795	2.75545e-08	1.61689e-06		1.50823	0.000383444	0.0224466		-11.8049	1.44132e-37	8.45764e-36
RHOC	41.1831	1.12463e-09	6.52659e-08	Yes	9.65144	1.52618e-09	8.86204e-08		2.17732	0.000111121	0.00645748		1.33447	2.86083e-08	1.66249e-06		5.63971	0.000387867	0.0225186		-51.8778	1.71496e-37	9.96603e-36
MED11	4.29406	1.16753e-09	6.71978e-08	Yes	2.46385	1.58249e-09	9.10808e-08		8.58687	0.00011246	0.00646556		39.5615	3.04916e-08	1.75496e-06		9.59119	0.000398883	0.0228185		-3.09591	2.49477e-37	1.43588e-35
RNF7	8.91774	1.19479e-09	6.8244e-08	Yes	1.49432	1.60348e-09	9.15874e-08		-35.5932	0.000115582	0.00660178		-1.80468	3.19591e-08	1.82544e-06		6.99701	0.000400615	0.0228185		-2.13525	3.11983e-37	1.78198e-35
RPS15A	35.8517	1.3076e-09	7.37064e-08	Yes	6.47087	1.66335e-09	9.36346e-08		-11.3033	0.000118321	0.00666947		9.91604	3.44156e-08	1.93929e-06		0.888174	0.000406036	0.0228873		-17.5602	6.43774e-37	3.62881e-35
SNRPGP15	2.78606	1.4029e-09	7.84891e-08	Yes	0.435127	1.68942e-09	9.43915e-08		2.378	0.000120386	0.00673046		0.958134	3.4782e-08	1.94598e-06		-0.0585585	0.000413579	0.0231154		-1.51547	6.82333e-37	3.81751e-35
RHEB	23.5599	1.42208e-09	7.92669e-08	Yes	-15.0322	1.6966e-09	9.4569e-08		-2.70878	0.000121255	0.00675879		-2.80858	3.50464e-08	1.9535e-06		0.554358	0.000418963	0.0233124		-15.3362	8.85313e-37	4.93476e-35
ARPC3	29.2667	1.43593e-09	7.98907e-08		0.324594	1.70239e-09	9.47147e-08		-16.2472	0.000121694	0.00676816		0.270766	3.56705e-08	1.9846e-06		0.551666	0.000419009	0.0233124		-20.4888	1.19566e-36	6.6523e-35
NDUFA12	11.7597	1.53611e-09	8.46803e-08	Yes	0.752242	1.73269e-09	9.55174e-08		-1.13888	0.000123563	0.00681162		-7.01161	3.76928e-08	2.07788e-06		0.549056	0.000427232	0.0235519		-1.07472	2.21923e-36	1.22338e-34
RPL41	149.909	1.61225e-09	8.87149e-08	Yes	0.228387	1.77452e-09	9.75556e-08		-4.85818	0.000123982	0.00681308		-2.99399	3.83034e-08	2.10767e-06		-0.150877	0.000428112	0.0235572		-24.6148	2.24039e-36	1.23279e-34
ATP5MC2	21.6996	1.76574e-09	9.66298e-08	Yes	2.928	1.79194e-09	9.8064e-08		-53.8945	0.000124934	0.00682573		0.329018	3.89276e-08	2.13031e-06		41.7936	0.000433981	0.0236836		-22.0038	3.06185e-36	1.6756e-34
RPL39	49.6283	1.77789e-09	9.69416e-08	Yes	2.97525	1.91641e-09	1.04495e-07		-230.863	0.000125182	0.00682573		75.0331	3.96739e-08	2.15948e-06		6.97942	0.000434352	0.0236836		-54.4011	3.62272e-36	1.97534e-34
ALG5	9.69494	1.78334e-09	9.7063e-08	Yes	2.88944	1.92677e-09	1.04869e-07		0.0685658	0.00012563	0.00683772		2.11096	3.96763e-08	2.15948e-06		5.61965	0.000435718	0.0237121		-18.2751	3.66875e-36	1.99681e-34
OXSM	2.13562	1.85025e-09	1.00242e-07	Yes	1.12728	1.95757e-09	1.06161e-07		-0.572737	0.000126499	0.00685316		8.16153	4.09892e-08	2.22289e-06		1.9359	0.000437266	0.0237121		-1.24476	4.19756e-36	2.27638e-34
AUP1	16.1749	1.86653e-09	1.00498e-07	Yes	5.61567	1.99493e-09	1.07412e-07		-4.64308	0.000128082	0.00688861		-1.62771	4.2268e-08	2.27581e-06		1.58654	0.000452717	0.0243753		-8.98744	5.44393e-36	2.93114e-34
TMEM101	3.3031	2.28512e-09	1.20446e-07	Yes	2.33716	2.17586e-09	1.14687e-07		-0.402165	0.00013175	0.00694436		0.0540507	4.81261e-08	2.53667e-06		7.18509	0.000472913	0.0249266		-7.88024	1.35396e-35	7.13658e-34
SMIM30	14.6936	2.33896e-09	1.23068e-07	Yes	1.19063	2.21109e-09	1.1634e-07		-2.12684	0.000132641	0.00697912		2.03961	4.86185e-08	2.55534e-06		0.780257	0.000475676	0.0249743		-13.2201	1.41007e-35	7.41928e-34
ISCA2	3.73208	2.44229e-09	1.28056e-07	Yes	1.21727	2.25349e-09	1.17745e-07		-24.0194	0.000134511	0.0070461		-2.55521	4.91478e-08	2.57696e-06		2.79031	0.000476574	0.0249743		-8.40704	1.46857e-35	7.70013e-34
UBA3	5.69829	2.76121e-09	1.41566e-07	Yes	1.65961	2.36272e-09	1.21136e-07		-93.7372	0.00014095	0.00721816		-0.900723	5.28695e-08	2.7106e-06		1.15621	0.000498495	0.0255187		-49.3026	3.7251e-35	1.90984e-33
CCDC90B	4.58914	2.82001e-09	1.44089e-07	Yes	1.13046	2.38751e-09	1.2199e-07		3.80158	0.000141269	0.00721816		-1.9461	5.32998e-08	2.72293e-06		0.627505	0.000501109	0.0256043		-165.567	3.95937e-35	2.02305e-33
ZNF691	2.04095	2.8499e-09	1.45369e-07	Yes	1.69339	2.39404e-09	1.22116e-07		-26.9045	0.000141676	0.00722669		-8.13085	5.3382e-08	2.72293e-06		0.501193	0.000503012	0.0256064		-3.71219	3.9917e-35	2.03611e-33
PPIH	8.84701	2.87057e-09	1.45942e-07	Yes	11.5498	2.39954e-09	1.22123e-07		-51.293	0.000143009	0.00727304		-1.71236	5.40106e-08	2.74892e-06		-0.0804874	0.000503516	0.0256064		-30.6486	4.83828e-35	2.46375e-33
GEMIN7	4.36096	2.99283e-09	1.51321e-07	Yes	0.108162	2.45503e-09	1.24173e-07		-33.9475	0.000144219	0.00727304		-1.7243	5.57985e-08	2.82224e-06		1.37305	0.000514842	0.0260403		-4.4648	5.88557e-35	2.97687e-33
TGDS	2.34909	3.04017e-09	1.52498e-07	Yes	0.108979	2.56892e-09	1.28927e-07		-4.10337	0.000144878	0.00727304		-1.81568	5.7427e-08	2.88518e-06		2.22499	0.00052332	0.026292		-4.22063	8.12551e-35	4.08232e-33
UQCRHL	2.31211	3.2961e-09	1.63683e-07	Yes	3.57004	2.7114e-09	1.34388e-07		-15.5425	0.000150751	0.00748622		-31.384	6.1275e-08	3.04289e-06		5.19479	0.000552104	0.0274172		-13.7142	1.01831e-34	5.05686e-33
RPL26L1	10.7623	3.30885e-09	1.64045e-07	Yes	19.6093	2.71798e-09	1.34388e-07		-4.78252	0.000151723	0.00751208		-1.24518	6.14572e-08	3.0469e-06		0.698827	0.000554958	0.0275135		-0.869859	1.07817e-34	5.3453e-33
FOPNL	6.19942	3.3407e-09	1.65351e-07	Yes	2.08639	2.71849e-09	1.34388e-07		-22.0149	0.000151772	0.00751208		5.53155	6.19727e-08	3.06739e-06		1.66003	0.000559195	0.0276409		-51.6072	1.11206e-34	5.50422e-33
COA1	2.22799	3.38471e-09	1.66979e-07	Yes	0.723583	2.72407e-09	1.34388e-07		0.95688	0.000153289	0.00755821		1.44853	6.24305e-08	3.07991e-06		0.715771	0.00056194	0.0277223		-3.88835	1.12879e-34	5.56739e-33
GSTP1	53.263	3.45304e-09	1.69238e-07	Yes	0.488202	2.76181e-09	1.3536e-07		-4.769	0.000155542	0.00762335		4.04365	6.62556e-08	3.24728e-06		1.63117	0.000574274	0.0280737		-20.1111	1.43133e-34	7.01516e-33
TIMMDC1	8.90792	3.62756e-09	1.76926e-07	Yes	4.08615	2.81024e-09	1.37063e-07		-10.201	0.000157039	0.00765922		15.5592	6.84918e-08	3.34053e-06		1.01968	0.000577099	0.0280737		-4.6414	1.86769e-34	9.10924e-33
RPL24P4	12.0588	3.69154e-09	1.79755e-07	Yes	0.682936	2.82105e-09	1.3732e-07		-5.42721	0.000157486	0.00766154		-1.97084	6.90207e-08	3.36087e-06		-1.10669	0.000577299	0.0280737		-19.553	1.96156e-34	9.55154e-33
RPS10	82.7567	3.98668e-09	1.92566e-07	Yes	1.05496	2.91183e-09	1.40644e-07		-6.11435	0.000162297	0.00782706		1.52293	7.22617e-08	3.48868e-06		0.620117	0.000588617	0.0284315		-5.04469	2.8396e-34	1.37159e-32
MED18	3.95887	4.15192e-09	1.99904e-07	Yes	0.633179	2.96822e-09	1.42848e-07		2.07109	0.000165164	0.00795222		-1.71381	7.3145e-08	3.52174e-06		2.06027	0.00059084	0.0284474		-6.40778	2.96635e-34	1.42822e-32
NUTF2	9.66275	4.21411e-09	2.0225e-07	Yes	0.399238	2.98046e-09	1.42848e-07		-7.63868	0.000165764	0.00795561		3.46978	7.38973e-08	3.5466e-06		0.478761	0.000595528	0.0285755		-7.04638	3.36326e-34	1.61415e-32
AL590867.2	20.9412	4.33833e-09	2.07219e-07	Yes	3.81027	2.99832e-09	1.43214e-07		-1.39711	0.000169853	0.00810054		3.44105	7.57087e-08	3.6162e-06		1.27953	0.000601585	0.0286917		-0.705292	3.66216e-34	1.74922e-32
RPS9	71.6067	4.3691e-09	2.08357e-07	Yes	0.425592	3.0412e-09	1.45031e-07		-15.8239	0.000169862	0.00810054		0.650485	7.68995e-08	3.66186e-06		-0.138816	0.000601642	0.0286917		-3.45801	3.83818e-34	1.83039e-32
TRIAP1	11.3285	4.39606e-09	2.08649e-07	Yes	13.176	3.05877e-09	1.45178e-07		-14.5285	0.000173124	0.00821697		5.35698	7.72146e-08	3.66186e-06		1.19568	0.000613246	0.0291064		-12.8066	4.9025e-34	2.32687e-32	Other
DTYMK	11.7075	4.49768e-09	2.12466e-07	Yes	-3.74964	3.20105e-09	1.51067e-07		-1.8984	0.000175565	0.00828146		-2.33394	7.75178e-08	3.66186e-06		0.702429	0.000622007	0.029383		-32.8325	7.98134e-34	3.7703e-32
MRPL49	10.7811	4.62993e-09	2.1837e-07	Yes	1.80142	3.20312e-09	1.51067e-07		0.460844	0.000175586	0.00828146		12.4651	7.85043e-08	3.70264e-06		1.37543	0.000624403	0.0294498		-51.5209	8.53269e-34	4.02443e-32
TMEM50B	9.91333	4.80908e-09	2.24703e-07	Yes	4.98576	3.29893e-09	1.54142e-07		-8.51466	0.000183285	0.00856394		-0.851117	8.13407e-08	3.80062e-06		-3.91047	0.000633071	0.0295564		-10.2664	1.40108e-33	6.54649e-32
OXLD1	6.00236	4.81952e-09	2.24841e-07	Yes	2.12149	3.31161e-09	1.54494e-07		-2.51347	0.000184953	0.00861798		3.65525	8.16728e-08	3.81021e-06		5.9668	0.000634395	0.0295564		-24.0533	1.42544e-33	6.64997e-32
COX16	6.11236	4.86121e-09	2.26435e-07	Yes	3.28142	3.36702e-09	1.56835e-07		-1.5298	0.000185015	0.00861798		-17.0014	8.20381e-08	3.82132e-06		4.28848	0.000634531	0.0295564		-0.391929	1.62249e-33	7.55752e-32
TMEM99	2.57928	5.12726e-09	2.3699e-07	Yes	0.239257	3.50708e-09	1.62102e-07		-10.8932	0.000187807	0.00865214		1.60595	8.87991e-08	4.10443e-06		0.876082	0.000646351	0.0298754		-3.53382	2.49857e-33	1.15488e-31
ATP6V0E1	57.2414	5.22042e-09	2.40187e-07		1.11287	3.55069e-09	1.63364e-07		-3.35695	0.000189064	0.00865214		0.353318	9.40024e-08	4.32497e-06		-0.0991697	0.000659908	0.0303618		-1.76859	2.84469e-33	1.30882e-31
NAA10	3.19487	5.50566e-09	2.52923e-07	Yes	0.305468	3.56188e-09	1.63629e-07		-15.1111	0.000189096	0.00865214		5.17293	9.45003e-08	4.34123e-06		-0.0335613	0.000661993	0.0304112		-4.31826	2.91458e-33	1.33892e-31
RPS7P1	15.6653	5.56086e-09	2.55069e-07	Yes	7.11274	3.64635e-09	1.67215e-07		-195.604	0.000189563	0.00865214		-1.25212	9.49364e-08	4.35461e-06		1.62865	0.000665039	0.0304802		-129.856	3.15565e-33	1.44746e-31
IFT43	2.88738	5.62403e-09	2.57182e-07	Yes	1.4506	3.66151e-09	1.67438e-07		0.411739	0.000190191	0.00865214		-4.13268	9.75015e-08	4.45865e-06		4.84933	0.00066755	0.0304802		-3.13435	3.41184e-33	1.5602e-31
GTF2B	5.49953	5.70288e-09	2.59996e-07	Yes	0.445522	3.68194e-09	1.67861e-07		0.10614	0.00019095	0.00865214		-1.62162	1.00734e-07	4.59249e-06		7.05907	0.000671099	0.0305867		-37.2997	3.96099e-33	1.80583e-31
DERA	6.7481	6.511e-09	2.9416e-07	Yes	1.16077	3.83883e-09	1.73434e-07		-4.47523	0.000191961	0.00865214		-4.27584	1.05309e-07	4.73997e-06		0.76443	0.000679499	0.0306991		-18.0489	6.16898e-33	2.78708e-31
AC010468.1	2.28262	6.80914e-09	3.06707e-07	Yes	1.53274	3.86395e-09	1.74046e-07		-12.0304	0.000192827	0.00865214		2.14763	1.0537e-07	4.73997e-06		-0.182854	0.000686141	0.0308993		-60.6522	6.41588e-33	2.88994e-31
RPS15AP1	4.9043	7.17976e-09	3.21473e-07	Yes	0.941277	4.02069e-09	1.80026e-07		-2.06952	0.000193236	0.00865214		-2.42813	1.085e-07	4.8566e-06		4.76312	0.000690102	0.0308993		-1.04984	8.52566e-33	3.81271e-31
PSMG3	11.2967	7.28044e-09	3.25013e-07	Yes	6.26872	4.06501e-09	1.8147e-07		-13.0974	0.00019395	0.00865828		9.22382	1.0879e-07	4.8566e-06		0.476916	0.00069698	0.0311145		-4.02759	8.89772e-33	3.97211e-31
RPL24	104.667	7.32544e-09	3.26053e-07	Yes	10.2991	4.1042e-09	1.82636e-07		-9.57464	0.000195266	0.0086689		-0.704887	1.12857e-07	5.01999e-06		3.5823	0.000701284	0.031195		-13.9623	9.67961e-33	4.30836e-31
SELENOS	5.33823	7.51145e-09	3.33344e-07	Yes	0.0545124	4.15323e-09	1.84313e-07		4.38141	0.000195526	0.0086689		144.87	1.14168e-07	5.06655e-06		5.4776	0.000703429	0.0312169		-0.176832	1.08208e-32	4.80208e-31
CBY1	4.99237	8.42261e-09	3.6727e-07	Yes	1.25105	4.54518e-09	1.98194e-07		-2.31257	0.000199762	0.00870308		1.30195	1.23719e-07	5.3948e-06		4.66944	0.000754825	0.0329143		-0.834485	3.21765e-32	1.40306e-30
AC073861.1	33.7191	8.73465e-09	3.79774e-07	Yes	2.68069	4.57824e-09	1.99058e-07		0.313574	0.000201104	0.00873119		0.55299	1.27139e-07	5.5279e-06		0.964201	0.000757673	0.0329429		-17.966	3.54345e-32	1.53909e-30
RPS7P11	3.7293	9.07299e-09	3.92214e-07	Yes	0.174402	4.8477e-09	2.0956e-07		5.68856	0.000203356	0.00876494		-2.12024	1.28965e-07	5.57498e-06		2.29125	0.000768668	0.0332115		-4.90905	4.18108e-32	1.80743e-30
TACO1	3.24347	9.85244e-09	4.22867e-07	Yes	2.02139	5.03752e-09	2.1621e-07		-3.43615	0.000204291	0.00876494		0.197995	1.36152e-07	5.8429e-06		3.04719	0.000783273	0.0335703		-23.6444	6.57249e-32	2.82091e-30
AL031729.1	3.40183	1.01367e-08	4.33829e-07	Yes	-5.52284	5.09301e-09	2.17969e-07		-4.47985	0.000205991	0.00881175		9.4758	1.38221e-07	5.91554e-06		8.54161	0.000789834	0.0337729		-11.2117	8.05287e-32	3.44645e-30
RPL35	193.521	1.0354e-08	4.4187e-07	Yes	-402.06	5.15111e-09	2.19829e-07		-1.31743	0.000206955	0.0088177		-0.861058	1.39916e-07	5.97107e-06		0.462396	0.000793517	0.033818		-3.89112	9.13726e-32	3.89943e-30
RPL21P16	4.11307	1.13009e-08	4.76191e-07	Yes	1.31632	5.48582e-09	2.31159e-07		2.61503	0.000209567	0.00883061		0.655467	1.4885e-07	6.27216e-06		3.47342	0.000819102	0.0345149		-21.3933	2.00664e-31	8.45549e-30
SNX3	84.3978	1.17068e-08	4.89801e-07	Yes	5.57206	5.6215e-09	2.34675e-07		-0.906593	0.000213063	0.00891543		2.95313	1.54824e-07	6.47352e-06		-7.47112	0.000839006	0.0350807		-361.62	2.65332e-31	1.11025e-29
ADH5	10.7109	1.19889e-08	4.98196e-07	Yes	2.94592	5.70268e-09	2.36973e-07		-1.5492	0.000219276	0.00910055		0.214893	1.5583e-07	6.47547e-06		-4.00774	0.000849222	0.035254		-36.7444	3.69538e-31	1.5356e-29
GET3	39.3386	1.25765e-08	5.1831e-07	Yes	-19.0677	5.9012e-09	2.43204e-07		-2.46747	0.000222354	0.00916381		14.2585	1.59733e-07	6.583e-06		2.81757	0.000866857	0.0356924		-5.8237	7.9376e-31	3.27129e-29
DHRS7B	2.09399	1.26422e-08	5.20303e-07	Yes	2.47365	5.92047e-09	2.43664e-07		-1.87517	0.000222664	0.00916402		0.502814	1.612e-07	6.63436e-06		1.08085	0.000868586	0.0356924		-13.3667	7.95696e-31	3.27478e-29
ECI1	8.73853	1.34079e-08	5.49561e-07	Yes	-7.01836	6.05121e-09	2.48025e-07		-2.21531	0.000224069	0.00918406		1.08622	1.66123e-07	6.809e-06		0.71637	0.000872875	0.0357772		-20.0117	9.34547e-31	3.83049e-29
UBE2F	2.64536	1.46093e-08	5.89947e-07	Yes	4.93601	6.55734e-09	2.64797e-07		-112.946	0.000231769	0.00935924		1.82807	1.78375e-07	7.2031e-06		10.0076	0.000916257	0.0369825		-14.5148	1.39452e-30	5.63131e-29
METTL5	3.49133	1.49145e-08	5.99856e-07	Yes	0.881049	6.67788e-09	2.6844e-07		-63.5727	0.000233529	0.00939244		-0.789326	1.91533e-07	7.70339e-06		4.44222	0.000927859	0.0372239		-7.11833	1.83433e-30	7.3776e-29
TMEM120A	10.573	1.50836e-08	6.05035e-07	Yes	1.74833	6.70227e-09	2.68742e-07		-7.18813	0.000236126	0.00946502		-2.03333	1.93028e-07	7.74277e-06		3.13198	0.000927995	0.0372239		-66.8614	2.02927e-30	8.13983e-29
SF3B5	52.2257	1.52194e-08	6.08048e-07	Yes	0.845499	6.75873e-09	2.70025e-07		-2.92277	0.000236916	0.00946502		-1.0615	1.96559e-07	7.84422e-06		1.3789	0.000945079	0.0377579		-5.30261	2.17942e-30	8.70726e-29
TMCO1	6.67718	1.66297e-08	6.57398e-07	Yes	1.79068	6.99956e-09	2.75913e-07		-2.46037	0.000239429	0.00946502		-1.12298	2.09562e-07	8.28431e-06		1.67926	0.000976995	0.0386221		-3.72372	4.31278e-30	1.70491e-28	Other
NME1	16.2022	1.74414e-08	6.83193e-07	Yes	1.77909	7.1612e-09	2.8051e-07		-3.67125	0.00024343	0.00952416		-0.951932	2.19249e-07	8.58817e-06		16.9863	0.00100477	0.0392793		-3.02368	6.82705e-30	2.67421e-28
DLGAP1-AS1	2.03993	1.8667e-08	7.22472e-07	Yes	3.85506	7.83259e-09	3.03004e-07		-9.88225	0.000250417	0.00969103		-6.93604	2.2693e-07	8.78592e-06		5.54283	0.00103217	0.0399309		-0.556352	9.68997e-30	3.75162e-28
RAB9A	8.5386	2.12179e-08	8.03871e-07	Yes	2.24986	8.78211e-09	3.32613e-07		-3.33187	0.000266456	0.0100861		-2.46605	2.55097e-07	9.66475e-06		0.884567	0.00108256	0.0410099		-0.881568	2.29338e-29	8.68882e-28
AC090114.1	2.51136	2.18307e-08	8.25008e-07	Yes	0.523961	8.89183e-09	3.36033e-07		-1.16994	0.000268417	0.0101438		2.86686	2.58889e-07	9.78374e-06		7.00222	0.00108622	0.0410099		-1.86139	2.6607e-29	1.00551e-27
BCL7C	3.9915	2.35944e-08	8.76231e-07	Yes	5.94147	9.70636e-09	3.60467e-07		-21.4669	0.000276969	0.0102761		4.15923	2.86915e-07	1.06552e-05		-3.08174	0.00112238	0.041682		-5.50004	1.44432e-28	5.36381e-27
PSMD14	4.2284	2.36479e-08	8.77131e-07	Yes	3.99089	9.77837e-09	3.62693e-07		-1.71171	0.000277049	0.0102761		-5.23088	2.88368e-07	1.06959e-05		1.4086	0.00112502	0.0416969		-6.21079	1.49116e-28	5.53093e-27
ANAPC16	6.67972	2.44513e-08	9.02475e-07	Yes	5.23328	1.00329e-08	3.70307e-07		2.25798	0.000279722	0.0103225		-10.5772	2.97823e-07	1.09924e-05		2.90907	0.00113491	0.0418884		-10.112	1.72107e-28	6.35231e-27
SDHAF3	7.73684	2.59578e-08	9.51069e-07	Yes	0.552953	1.04044e-08	3.81208e-07		-0.844424	0.000283576	0.0103899		-2.98568	3.07694e-07	1.12736e-05		-1.35004	0.00116555	0.0427048		-51.7937	2.80444e-28	1.02752e-26
ETFA	5.57119	2.65756e-08	9.69562e-07	Yes	0.662205	1.05521e-08	3.85208e-07		1.30609	0.000286352	0.0104534		8.08321	3.12532e-07	1.14091e-05		0.906679	0.00118187	0.043083		-63.1988	3.24112e-28	1.18319e-26
ORMDL2	3.25071	2.65916e-08	9.69562e-07	Yes	0.810538	1.05966e-08	3.86292e-07		0.366864	0.000288275	0.0105011		-1.78731	3.14289e-07	1.14552e-05		1.07838	0.00118245	0.043083		-1.18954	3.46677e-28	1.26402e-26
LSM5	4.7912	2.70862e-08	9.84032e-07	Yes	0.660949	1.06075e-08	3.86292e-07		-1.92246	0.000288357	0.0105011		-3.07988	3.14556e-07	1.14552e-05		0.720065	0.00118305	0.043083		-4.44131	3.59905e-28	1.31066e-26
VAMP5	74.565	2.7524e-08	9.95105e-07		0.611525	1.08292e-08	3.91521e-07		5.88193	0.000296806	0.0107249		2.74138	3.28379e-07	1.18722e-05		0.767647	0.00121208	0.0437867		-1.55954	4.63163e-28	1.67452e-26
TMSB4X	987.367	2.77058e-08	1.00047e-06		3.97423	1.09079e-08	3.93892e-07		-55.7725	0.000297002	0.0107249		3.27548	3.30432e-07	1.19321e-05		1.91948	0.00121257	0.0437867		-0.706962	4.8974e-28	1.76848e-26
EIF3I	46.3908	2.84467e-08	1.02354e-06	Yes	1.42199	1.09671e-08	3.94605e-07		-62.8181	0.000300026	0.0107952		120.559	3.36638e-07	1.21125e-05		8.24157	0.00123342	0.0443795		-92.1086	5.22801e-28	1.88108e-26	Other
NME2	8.64007	2.98162e-08	1.06897e-06	Yes	-102.587	1.11569e-08	3.99999e-07		-1.65836	0.000302101	0.0108214		5.25351	3.40037e-07	1.2191e-05		2.2191	0.00124428	0.0446099		-2.86166	5.7731e-28	2.06977e-26
GPN3	3.4051	3.01832e-08	1.07974e-06	Yes	2.15742	1.12296e-08	4.01985e-07		-59.3268	0.000302196	0.0108214		-4.93846	3.42379e-07	1.22534e-05		2.0989	0.00125116	0.0448031		-0.981764	7.58635e-28	2.71662e-26
SSBP1	6.19907	3.31693e-08	1.16827e-06	Yes	0.67683	1.23073e-08	4.33168e-07		0.649076	0.000317204	0.0111724		-0.511787	3.79293e-07	1.33593e-05		0.817847	0.00129503	0.0455347		-0.968977	2.07184e-27	7.29735e-26
AL392172.1	3.01879	3.41779e-08	1.20098e-06	Yes	0.456765	1.23608e-08	4.34349e-07		-0.596387	0.000318001	0.0111743		-0.784587	3.85854e-07	1.35586e-05		1.646	0.00129792	0.0455347		-6.08796	2.55853e-27	8.99047e-26
RPS7	66.9515	3.62562e-08	1.26432e-06	Yes	0.818391	1.27619e-08	4.45317e-07		-8.31357	0.000327572	0.0114214		-12.7041	4.04333e-07	1.40956e-05		2.7647	0.00132192	0.0461273		-8.1694	4.55039e-27	1.58783e-25
KRCC1	10.7956	3.64036e-08	1.26594e-06	Yes	2.60311	1.31828e-08	4.58939e-07		-2.4134	0.000328663	0.0114419		-1.45241	4.05766e-07	1.41261e-05		-1.08118	0.0013329	0.0464028		-47.6133	4.89905e-27	1.70553e-25
UBL5P2	2.11892	3.80628e-08	1.31746e-06	Yes	1.75518	1.35418e-08	4.68197e-07		-1.08181	0.00033126	0.0114659		1.9165	4.11977e-07	1.42597e-05		1.56023	0.00134195	0.0464107		-277.633	6.32839e-27	2.19044e-25
ZNRD1	2.111	4.02119e-08	1.38229e-06	Yes	5.1222	1.36968e-08	4.70831e-07		-3.54614	0.000336584	0.0115592		71.3044	4.20695e-07	1.44615e-05		2.44314	0.00136406	0.0468714		-0.194321	1.07217e-26	3.68561e-25
RPLP1	113.15	4.39698e-08	1.48881e-06	Yes	1.80935	1.42772e-08	4.83589e-07		-2.60478	0.00035085	0.0118786		42.0631	4.55307e-07	1.54219e-05		2.21553	0.00140568	0.0476123		-7.04338	2.40952e-26	8.16138e-25
RPL39P3	52.0355	4.47161e-08	1.5078e-06	Yes	1.8722	1.45906e-08	4.91986e-07		-1.12468	0.000357288	0.0120475		-2.84806	4.63239e-07	1.56092e-05		0.722959	0.00141675	0.047732		-0.922318	2.64886e-26	8.93181e-25
RPS11	413.132	4.50419e-08	1.51708e-06	Yes	6.94199	1.4662e-08	4.93841e-07		-0.742009	0.000359325	0.0121026		-0.736333	4.63435e-07	1.56092e-05		5.01899	0.00141715	0.047732		-13.0378	2.66085e-26	8.96219e-25
RPS7P10	3.38661	4.7866e-08	1.59965e-06	Yes	1.04914	1.50345e-08	5.02442e-07		-0.819397	0.000365053	0.0121998		-2.91708	4.77575e-07	1.59603e-05		2.36742	0.00143424	0.0478885		-9.52679	3.78135e-26	1.2637e-24
RPL36	86.5941	4.83503e-08	1.61225e-06	Yes	0.328027	1.51991e-08	5.06817e-07		-1.32876	0.0003692	0.0123016		-1.66948	4.88577e-07	1.62917e-05		2.77908	0.00143614	0.0478885		-5.65287	3.96252e-26	1.32131e-24
NUBP2	5.53625	4.90335e-08	1.6278e-06	Yes	-5.73904	1.54867e-08	5.14124e-07		2.95799	0.000370939	0.0123016		3.27548	4.92986e-07	1.63653e-05		5.245	0.00146271	0.0485589		-11.3623	4.55977e-26	1.51374e-24
RPS13P2	4.01791	5.09734e-08	1.67921e-06	Yes	1.24237	1.60137e-08	5.27142e-07		-11.7175	0.000376482	0.0124024		-1.30493	5.1561e-07	1.69857e-05		1.63613	0.0014844	0.0488534		-0.670761	6.83642e-26	2.25212e-24
STMP1	9.48165	5.59639e-08	1.80988e-06	Yes	0.85502	1.67342e-08	5.40343e-07		-0.453529	0.000386274	0.0124921		3.88123	5.89758e-07	1.90729e-05		0.740975	0.00157714	0.0510051		-1.00418	1.81447e-25	5.86803e-24
DNAJC8	15.0617	5.89258e-08	1.8894e-06	Yes	4.89777	1.75832e-08	5.63788e-07		-12.4353	0.000394527	0.0126501		-5.38711	6.21734e-07	1.99353e-05		-0.580589	0.00160592	0.0514769		-7.27126	3.19721e-25	1.02516e-23
ETHE1	6.79292	6.00937e-08	1.92479e-06		-10.0317	1.76067e-08	5.63938e-07		-0.507831	0.000398149	0.0127293		-2.27352	6.32371e-07	2.02469e-05		2.73918	0.00160715	0.0514769		-25.9576	3.48524e-25	1.11632e-23
RPL24P2	2.54868	6.28113e-08	1.98433e-06	Yes	0.571143	1.86739e-08	5.89945e-07		-13.2273	0.000403371	0.0127433		2.99869	6.88411e-07	2.17483e-05		1.0222	0.00165552	0.0522544		-1.37503	6.81039e-25	2.15154e-23
JAGN1	7.39749	6.30289e-08	1.98703e-06	Yes	2.51435	1.90671e-08	6.01105e-07		-0.840329	0.00040653	0.0128162		-1.8855	6.98367e-07	2.20165e-05		2.42631	0.00165842	0.0522544		-1.66736	7.49899e-25	2.36411e-23
RPL21	87.7743	6.40288e-08	2.01222e-06	Yes	0.413179	1.91774e-08	6.02424e-07		0.25712	0.000409446	0.0128676		-2.45621	7.12906e-07	2.24043e-05		0.797941	0.00167861	0.0527533		-10.2732	8.54532e-25	2.68552e-23
TRPT1	5.39157	6.51221e-08	2.04444e-06	Yes	5.44134	1.92205e-08	6.02424e-07		-1.05281	0.000411798	0.0129198		17.369	7.17286e-07	2.25184e-05		2.46537	0.00168356	0.0528051		-13.9705	8.82329e-25	2.76998e-23
AL033519.3	2.49267	6.59632e-08	2.06223e-06	Yes	2.05438	1.95818e-08	6.119e-07		-1.43602	0.000414063	0.0129423		0.258818	7.43217e-07	2.32354e-05		1.21207	0.00171027	0.0534688		-1.13893	1.19015e-24	3.72079e-23
MRPL12	8.05231	6.84752e-08	2.12968e-06	Yes	0.972589	1.9758e-08	6.14504e-07		-0.260163	0.000417653	0.0129692		-1.68669	7.78594e-07	2.42154e-05		0.775683	0.00173139	0.053842		-2.25875	1.44078e-24	4.48102e-23
HPF1	7.6712	7.04493e-08	2.17926e-06	Yes	0.157626	2.02779e-08	6.27426e-07		-0.802943	0.000420576	0.0130132		30.8407	7.89828e-07	2.44383e-05		-0.100957	0.00175074	0.0541703		-6.26935	1.67752e-24	5.19046e-23
NAA20	9.66661	7.05306e-08	2.17926e-06	Yes	2.6014	2.04462e-08	6.31982e-07		-29.7733	0.000421059	0.0130147		-4.36858	7.94711e-07	2.45641e-05		-0.86291	0.00175752	0.0543037		-9.2747	1.76428e-24	5.45264e-23
RPS16	123.454	7.05772e-08	2.17926e-06	Yes	2.22592	2.05061e-08	6.32709e-07		-13.9237	0.00042152	0.0130156		2.43234	7.99256e-07	2.46792e-05		1.40104	0.00175867	0.0543037		-4.04217	1.76588e-24	5.45264e-23
S100A6	431.404	7.46427e-08	2.28135e-06		0.813177	2.11651e-08	6.46883e-07		0.0952594	0.000432913	0.0132314		0.253609	8.41013e-07	2.5703e-05		0.152936	0.00177796	0.054311		-3.22235	2.4013e-24	7.33924e-23
PPP4C	13.0393	7.64035e-08	2.321e-06	Yes	1.39928	2.19378e-08	6.66429e-07		-0.0796858	0.00043782	0.0133002		1.12058	8.52068e-07	2.58842e-05		1.07339	0.0017972	0.0545489		-10.3448	3.01207e-24	9.15011e-23
PINLYP	2.60681	7.84263e-08	2.35131e-06	Yes	2.29698	2.33327e-08	6.9961e-07		-1.13532	0.000453026	0.0135836		-1.4995	9.11598e-07	2.73334e-05		0.764298	0.00185224	0.0555376		-1.27106	5.02303e-24	1.50611e-22
RPS8	163.771	7.8497e-08	2.35131e-06	Yes	1.3942	2.34292e-08	7.01803e-07		1.93412	0.000454378	0.0136105		-5.50492	9.13533e-07	2.73386e-05		1.53812	0.0018599	0.0557118		-1.39742	5.61482e-24	1.68187e-22
YIF1A	9.90541	8.42004e-08	2.50219e-06	Yes	0.229391	2.39702e-08	7.12326e-07		-9.22698	0.000461264	0.0137074		-1.96328	9.40435e-07	2.7947e-05		0.506637	0.00189907	0.056304		-4.199	7.44576e-24	2.21267e-22
RPL35P2	2.0895	8.92453e-08	2.63129e-06	Yes	1.46584	2.47031e-08	7.28342e-07		-0.774451	0.000476861	0.0140591		0.44374	9.93752e-07	2.92917e-05		0.590041	0.00191865	0.056569		-2.49928	1.10904e-23	3.26988e-22
FBXO8	3.22361	8.9636e-08	2.63954e-06	Yes	4.63224	2.47931e-08	7.30279e-07		-20.7086	0.000477309	0.0140591		0.280374	9.9446e-07	2.92917e-05		3.03235	0.00192609	0.0567232		-35.4271	1.13928e-23	3.35575e-22
CUTA	20.6632	9.00678e-08	2.64775e-06	Yes	-1.82161	2.51908e-08	7.40541e-07		-0.70891	0.000479261	0.0140779		2.95987	1.00235e-06	2.94397e-05		1.38449	0.00192954	0.0567232		-3.87546	1.26748e-23	3.72605e-22
MRPL36	8.2339	9.77992e-08	2.84717e-06	Yes	0.296233	2.6697e-08	7.77214e-07		1.51946	0.000487302	0.0141865		-0.66922	1.03764e-06	3.02082e-05		0.680736	0.00195508	0.056917		-2.98419	2.83929e-23	8.26586e-22
TMEM216	4.47459	1.03909e-07	3.00176e-06	Yes	1.82204	2.74938e-08	7.94254e-07		-3.09606	0.000496663	0.0143478		-0.949925	1.09635e-06	3.16572e-05		4.10519	0.00198702	0.0573888		-27.9117	3.82824e-23	1.10592e-21
ZFAND6	6.76774	1.04024e-07	3.00221e-06	Yes	-5.26621	2.75323e-08	7.94603e-07		-1.70979	0.000498235	0.0143775		1.69293	1.09689e-06	3.16572e-05		1.74276	0.00198984	0.0573888		-4.39335	3.95972e-23	1.1428e-21
SNX17	13.4554	1.07244e-07	3.0892e-06	Yes	0.389959	2.76495e-08	7.96454e-07		-8.16225	0.000506525	0.0145775		0.310787	1.11793e-06	3.22023e-05		13.8075	0.00199589	0.0574167		-11.0811	4.04271e-23	1.16452e-21
C17orf58	3.58853	1.09614e-07	3.14503e-06	Yes	50.9138	2.8682e-08	8.23039e-07		-3.4347	0.000510844	0.0146588		-0.746484	1.14208e-06	3.2749e-05		7.50859	0.00200625	0.0575399		-10.3717	4.35434e-23	1.24949e-21
TRAPPC1	18.5401	1.09711e-07	3.14503e-06		0.63547	2.89454e-08	8.29805e-07		-6.20543	0.000511584	0.0146661		4.5496	1.14235e-06	3.2749e-05		1.89572	0.0020092	0.0575399		-4.97898	4.66991e-23	1.33877e-21
AC007969.1	10.841	1.14563e-07	3.24098e-06	Yes	0.119453	3.10645e-08	8.78816e-07		16.0644	0.000534607	0.0151175		2.20371	1.2013e-06	3.39849e-05		-2.93039	0.00205798	0.0582203		-1.08304	9.90822e-23	2.80304e-21
ELP5	7.85391	1.18831e-07	3.34913e-06	Yes	0.30905	3.13446e-08	8.83411e-07		-6.04617	0.0005412	0.0152405		3.44644	1.22451e-06	3.44935e-05		2.1808	0.00208122	0.0586291		-0.851315	1.33575e-22	3.76467e-21
TMEM60	8.05344	1.24344e-07	3.47376e-06	Yes	3.27873	3.22779e-08	9.02101e-07		-6.85094	0.000548208	0.0153154		-3.25458	1.26353e-06	3.53132e-05		0.703274	0.00211155	0.0589886		-9.55927	1.74572e-22	4.87893e-21
MRPL21	5.25155	1.26593e-07	3.52815e-06	Yes	10.2149	3.26145e-08	9.0897e-07		-1.80411	0.000549527	0.0153154		-2.56259	1.28691e-06	3.58663e-05		2.8621	0.00212218	0.0591455		-15.2448	1.90635e-22	5.31302e-21
NDUFAF8	7.08087	1.30535e-07	3.62794e-06	Yes	1.7264	3.31692e-08	9.21013e-07		-4.66559	0.000552835	0.0153377		6.09144	1.30715e-06	3.63293e-05		8.13333	0.00213431	0.0592344		-0.442193	2.14751e-22	5.96852e-21
GPX1	178.46	1.40339e-07	3.87175e-06		0.397442	3.42924e-08	9.4538e-07		-4.31416	0.000560782	0.0154712		0.255479	1.38284e-06	3.81505e-05		-0.132312	0.00215293	0.0593965		-11.8562	2.6732e-22	7.375e-21
DUT	5.00928	1.63777e-07	4.40117e-06	Yes	0.423625	3.863e-08	1.0381e-06		-10.8235	0.000590778	0.015876		-3.64835	1.60378e-06	4.30984e-05		-0.257989	0.00229955	0.0617705		-1.92865	8.88761e-22	2.38837e-20
WDR83OS	12.43	1.66936e-07	4.47805e-06	Yes	6.42835	3.87569e-08	1.03965e-06		-3.65687	0.00059241	0.0158914		45.707	1.62292e-06	4.35348e-05		12.2465	0.00230361	0.0617705		-0.39646	9.06187e-22	2.43085e-20
KANSL2	6.45999	1.76056e-07	4.6809e-06	Yes	2.31979	4.03613e-08	1.07311e-06		-2.43718	0.000608093	0.0161589		3.38117	1.67312e-06	4.44335e-05		0.128499	0.00236374	0.0628462		-78.5131	1.35042e-21	3.59044e-20
COA4	8.65471	1.84027e-07	4.87987e-06	Yes	-5.29246	4.05253e-08	1.07462e-06		-1.20903	0.000611844	0.0162244		-2.62098	1.68607e-06	4.47098e-05		-704.56	0.0023762	0.062986		-3.24921	1.45997e-21	3.87144e-20
PSMA4	5.15683	1.90717e-07	5.00866e-06	Yes	6.96637	4.21208e-08	1.10619e-06		-2.53474	0.000632766	0.0166179		0.406677	1.74201e-06	4.57492e-05		2.66432	0.00243089	0.0638407		-31.8246	2.44574e-21	6.42307e-20
ATP6V1G1	31.6149	1.96018e-07	5.10326e-06	Yes	0.252925	4.32154e-08	1.1251e-06		-1.47634	0.000662089	0.0172373		24.576	1.90333e-06	4.95527e-05		2.15658	0.00248073	0.0645609		-153.854	3.43565e-21	8.94459e-20
RPL34	44.5022	2.04526e-07	5.29267e-06	Yes	2.56506	4.37644e-08	1.13252e-06		-4.13001	0.000674498	0.0174544		-0.795688	1.99724e-06	5.1684e-05		-0.132423	0.00249485	0.0645609		-1.60315	4.6618e-21	1.20637e-19
SNRPC	22.8449	2.05147e-07	5.30149e-06	Yes	0.593994	4.4114e-08	1.14059e-06		-1.41731	0.000676852	0.0175003		0.626678	2.00028e-06	5.17181e-05		-0.193699	0.00250117	0.0646322		-12.5339	5.02321e-21	1.29877e-19
MRPS12	8.0715	2.0522e-07	5.30149e-06	Yes	-0.895478	4.43085e-08	1.14391e-06		-2.45926	0.000677906	0.0175125		-4.58657	2.01502e-06	5.20543e-05		1.34255	0.002502	0.0646322		-0.171249	5.30076e-21	1.36936e-19
RPSA	115.015	2.07515e-07	5.351e-06	Yes	1.95048	4.43568e-08	1.14391e-06		-4.29605	0.000679854	0.0175327		-6.47756	2.02451e-06	5.22099e-05		0.334318	0.00250757	0.0646673		-13.175	6.00761e-21	1.54929e-19
BRK1	47.9391	2.13024e-07	5.46083e-06	Yes	-10.134	4.75828e-08	1.21978e-06		5.23162	0.000688892	0.0176352		0.689683	2.08235e-06	5.33806e-05		0.94659	0.00253583	0.0648557		-4.59906	8.11537e-21	2.08036e-19
MTERF3	3.24642	2.19163e-07	5.59434e-06	Yes	-6.85776	4.83027e-08	1.23297e-06		-8.51782	0.000692207	0.0176692		-1.4093	2.09871e-06	5.35714e-05		1.53747	0.00257017	0.0656058		-15.0898	9.19543e-21	2.34722e-19
FAUP1	3.80562	2.23158e-07	5.67702e-06	Yes	0.668166	4.8912e-08	1.24357e-06		-0.282388	0.000702864	0.0178715		1.38671	2.12692e-06	5.41077e-05		23.5898	0.00259205	0.06592		-17.7987	9.62076e-21	2.44747e-19
PPIL3	3.23065	2.42174e-07	6.0937e-06	Yes	2.12938	5.15838e-08	1.29798e-06		0.788526	0.000718167	0.0180628		-1.92619	2.26669e-06	5.70355e-05		0.716346	0.0026501	0.066683		-4.98514	1.8181e-20	4.5748e-19
AC011495.1	2.07251	2.52493e-07	6.31632e-06	Yes	1.78934	5.27298e-08	1.31908e-06		-5.58848	0.000723426	0.0180971		0.177992	2.324e-06	5.81368e-05		2.3211	0.00268333	0.0669815		-29.5807	2.16919e-20	5.4264e-19
MYL12B	59.2883	2.55921e-07	6.39143e-06		0.514604	5.31691e-08	1.32736e-06		-16.5855	0.000726223	0.0181158		0.388267	2.33614e-06	5.83434e-05		2.7493	0.00268887	0.0669815		-0.60555	2.23845e-20	5.59036e-19
COMMD9	2.85002	2.59513e-07	6.46267e-06	Yes	3.39381	5.34502e-08	1.33156e-06		10.7507	0.000727497	0.0181158		-38.8342	2.36294e-06	5.88657e-05		0.708188	0.00269176	0.0669815		-6.73838	2.90824e-20	7.24504e-19
FAM104B	2.38834	2.64502e-07	6.57838e-06	Yes	0.226695	5.37161e-08	1.33597e-06		-2.63358	0.000728394	0.0181158		7.7819	2.37004e-06	5.8945e-05		1.57463	0.00269522	0.0669815		-0.129883	3.18567e-20	7.92304e-19
LSM3	5.6111	2.70683e-07	6.70437e-06	Yes	1.17932	5.45124e-08	1.35018e-06		1.95198	0.000737344	0.0182628		0.334603	2.41975e-06	5.99331e-05		2.83687	0.00271972	0.0673628		-0.676895	3.78535e-20	9.37568e-19
RPS27A	75.8692	2.80568e-07	6.89802e-06	Yes	0.497344	5.58531e-08	1.3732e-06		-0.496502	0.000763119	0.018762		0.621551	2.5178e-06	6.19024e-05		-0.108517	0.00275305	0.0676862		-0.691578	4.89577e-20	1.20367e-18
RPL41P2	4.61112	2.87209e-07	7.04197e-06	Yes	2.41026	5.6391e-08	1.38303e-06		-2.59034	0.000772128	0.0189336		2.22323	2.55733e-06	6.26704e-05		1.71527	0.00277237	0.06786		-1.18757	5.58003e-20	1.36854e-18
MEA1	25.2087	2.98437e-07	7.23669e-06	Yes	1.4093	5.93784e-08	1.43984e-06		0.989618	0.000813709	0.0197313		-7.87274	2.70648e-06	6.55654e-05		-0.166029	0.0028215	0.0684174		-55.195	7.76549e-20	1.88302e-18
BBS4	3.13304	3.13474e-07	7.54044e-06	Yes	0.894461	6.05243e-08	1.45588e-06		-0.836806	0.000835635	0.0201007		-0.934201	2.74882e-06	6.60576e-05		-0.273558	0.0028895	0.0695054		-0.391766	1.04013e-19	2.50197e-18
MRPL47	9.35262	3.35123e-07	7.96608e-06	Yes	2.20312	6.31086e-08	1.50055e-06		2.6317	0.000863131	0.020521		-10.1637	2.87313e-06	6.83454e-05		-0.205106	0.00293884	0.0699085		-3.82952	1.5963e-19	3.79475e-18
AC016700.2	2.46897	3.35146e-07	7.96608e-06	Yes	0.993166	6.31305e-08	1.50055e-06		-99.4714	0.000863846	0.020521		-2.38295	2.90881e-06	6.91316e-05		1.34132	0.00294198	0.0699279		-0.903659	1.59651e-19	3.79475e-18
CLN5	2.53022	3.50625e-07	8.30117e-06	Yes	-2.26681	6.51337e-08	1.54206e-06		3.02126	0.000871894	0.0206424		-3.82322	2.93207e-06	6.94177e-05		2.17165	0.00296747	0.0701788		-0.242613	2.42537e-19	5.74214e-18
NELFE	11.5908	3.56611e-07	8.42296e-06	Yes	0.802192	6.55104e-08	1.54732e-06		-15.9152	0.000878939	0.0207601		262.33	2.96999e-06	7.00516e-05		5.87069	0.00298993	0.0706207		-7.55026	2.65431e-19	6.26934e-18
NECAP2	5.79188	3.62992e-07	8.55351e-06	Yes	1.68341	6.6221e-08	1.56043e-06		-1.46314	0.000885425	0.0208641		0.695733	2.97381e-06	7.00516e-05		2.27866	0.00300329	0.0707692		-4.8981	2.80022e-19	6.59841e-18
HAUS1	7.05172	3.65041e-07	8.58833e-06	Yes	-5.20875	6.67946e-08	1.57148e-06		-24.7085	0.000888322	0.0208666		-1.91806	2.97917e-06	7.00537e-05		15.2998	0.00301197	0.0708626		-16.1449	3.0723e-19	7.22821e-18
RPL24P8	4.50348	3.78814e-07	8.88454e-06	Yes	0.116883	6.76133e-08	1.58577e-06		-1.89572	0.000891053	0.0208984		0.385823	3.02446e-06	7.09342e-05		2.28005	0.00303017	0.0710681		-0.16123	3.72982e-19	8.74551e-18
AL080243.4	3.40359	3.85759e-07	9.01714e-06	Yes	-0.712965	6.84284e-08	1.59989e-06		-1.35241	0.000899803	0.0210379		-1.21588	3.05102e-06	7.13345e-05		1.93003	0.00304577	0.0712117		-18.3584	3.98031e-19	9.30619e-18
MRPL16	4.15705	4.21088e-07	9.72419e-06	Yes	9.96717	7.18386e-08	1.65897e-06		-1.65395	0.000928753	0.0214355		5.21824	3.21246e-06	7.41413e-05		-0.741537	0.00312545	0.0721337		-40.7883	6.24803e-19	1.44286e-17
PSMG2	4.04173	4.24421e-07	9.78342e-06	Yes	-39.442	7.30866e-08	1.6852e-06		1.62587	0.00092965	0.0214355		171.574	3.21655e-06	7.41657e-05		1.93057	0.00313691	0.0723247		-14.8498	6.74078e-19	1.55426e-17
GPN1	5.34974	4.42833e-07	1.01235e-05	Yes	0.558588	7.64893e-08	1.74889e-06		-3.35892	0.000954	0.0218108		-4.01834	3.3597e-06	7.67693e-05		0.287172	0.00317189	0.0724835		-17.311	1.31821e-18	3.01403e-17
PYM1	3.0836	4.44278e-07	1.01428e-05	Yes	0.268327	7.77213e-08	1.77298e-06		-2.16079	0.000959115	0.0218964		-2.30062	3.36506e-06	7.68235e-05		2.23131	0.00318954	0.0727677		-20.0915	1.41865e-18	3.23874e-17
FBXO4	2.43152	4.48327e-07	1.02119e-05	Yes	2.34657	7.85601e-08	1.78943e-06		-1.75598	0.00096682	0.0220193		3.60942	3.4081e-06	7.75945e-05		-0.348004	0.00319488	0.0727725		-5.36964	1.56693e-18	3.56913e-17
PHB2	25.1869	4.6085e-07	1.04813e-05	Yes	1.12548	7.90807e-08	1.79856e-06		-12.1887	0.000968162	0.0220193		0.177776	3.41765e-06	7.77288e-05		-187.573	0.00320373	0.0728637		-0.563465	1.78139e-18	4.05147e-17
CENPQ	3.76046	4.74617e-07	1.07699e-05	Yes	-13.9637	8.02492e-08	1.82071e-06		-16.0273	0.000974511	0.0221134		0.267529	3.44675e-06	7.82131e-05		10.7595	0.00321876	0.0729696		-2.96254	2.21415e-18	5.02432e-17
TRAPPC4	3.25609	4.98283e-07	1.11803e-05	Yes	0.256978	8.46614e-08	1.8996e-06		1.05434	0.00100247	0.0224848		-2.2779	3.67735e-06	8.25111e-05		-0.120774	0.00327637	0.0734695		-27.6061	4.61592e-18	1.0357e-16
RPL37A	40.723	5.02943e-07	1.1268e-05	Yes	-1.01584	8.49461e-08	1.90315e-06		-0.399795	0.00100688	0.0225444		-38.7181	3.69396e-06	8.27214e-05		-3.19999	0.00328173	0.0734999		-2.18641	4.92569e-18	1.10356e-16
RABEPK	4.75298	5.19229e-07	1.15383e-05	Yes	0.31086	8.83193e-08	1.96252e-06		-5.41637	0.00102485	0.0227742		7.18741	3.86731e-06	8.58766e-05		-0.0748863	0.00335838	0.0746296		-19.726	9.14496e-18	2.03218e-16
USF1	7.74461	5.22451e-07	1.15842e-05	Yes	0.53734	8.87966e-08	1.96886e-06		12.7468	0.00103179	0.0228727		-0.902777	3.89642e-06	8.6394e-05		2.10093	0.00336696	0.0746545		-5.62423	9.77479e-18	2.16733e-16
DPH5	3.74985	5.28465e-07	1.16916e-05	Yes	8.28538	9.02207e-08	1.99602e-06		-0.330176	0.00104186	0.0230498		8.82051	4.00156e-06	8.85293e-05		0.644313	0.00341473	0.0755465		-0.698367	1.02839e-17	2.27518e-16
DAD1	62.1986	5.36281e-07	1.18558e-05	Yes	1.01756	9.04926e-08	1.99943e-06		-2.96595	0.00104643	0.0231339		-1.75873	4.0094e-06	8.86375e-05		2.04589	0.00342369	0.0756472		-0.216603	1.03604e-17	2.29042e-16
PPP1R35	6.28246	5.41277e-07	1.19311e-05	Yes	0.256261	9.08807e-08	2.00324e-06		-0.508975	0.00105162	0.0231803		-6.1057	4.04027e-06	8.9058e-05		-0.295603	0.00343694	0.0756689		-4.8512	1.09419e-17	2.41188e-16
PPIA	68.4055	5.49194e-07	1.20702e-05	Yes	0.132136	9.20951e-08	2.02407e-06		-8.43486	0.00105976	0.0232914		0.118703	4.11715e-06	9.04868e-05		0.216785	0.00344345	0.0756691		-520.221	1.21525e-17	2.67089e-16
PNO1	4.155	5.63792e-07	1.2319e-05	Yes	1.34717	9.52611e-08	2.08147e-06		-0.539727	0.00107592	0.0234956		-1.05193	4.16968e-06	9.11083e-05		3.01933	0.0034738	0.0759032		-119.295	1.60321e-17	3.50305e-16
LYPLA1	8.34408	5.64492e-07	1.23253e-05	Yes	0.407253	9.54461e-08	2.084e-06		-1.66361	0.00107639	0.0234956		-0.376655	4.18122e-06	9.12941e-05		-0.351694	0.00347923	0.0759115		-47.134	1.64414e-17	3.58986e-16
NSMCE1	4.43305	5.74317e-07	1.24854e-05	Yes	1.97504	9.8259e-08	2.13551e-06		-3.75902	0.00108937	0.0236824		-1.99009	4.26305e-06	9.26756e-05		1.64202	0.00351234	0.0762436		-0.310513	2.04995e-17	4.4565e-16
MRPS14	5.05063	6.61063e-07	1.41259e-05	Yes	0.152938	1.04549e-07	2.23404e-06		-4.22999	0.0011332	0.024199		0.0819015	4.59355e-06	9.81504e-05		4.51366	0.00363922	0.077718		-0.338565	3.26194e-17	6.97025e-16
ERH	36.3487	6.85689e-07	1.45692e-05	Yes	1.25313	1.07239e-07	2.27856e-06		-2.36823	0.00115722	0.0245619		0.110395	4.76818e-06	0.000101312		8.55681	0.00368974	0.0782016		-3.04799	4.13475e-17	8.78532e-16
NIF3L1	3.74441	6.94669e-07	1.47184e-05	Yes	1.1509	1.07716e-07	2.28224e-06		-0.410847	0.00115926	0.0245619		1.57001	4.86022e-06	0.000102976		-0.0715504	0.00369539	0.0782016		-0.212377	5.23242e-17	1.10862e-15
RPS23	34.2718	7.22974e-07	1.52394e-05	Yes	1.36715	1.11106e-07	2.34251e-06		28.6835	0.00117272	0.024725		-2.59582	4.98779e-06	0.000105135		17.6962	0.00371196	0.0782611		-6.06656	6.59203e-17	1.38983e-15
HIGD2A	25.2598	7.27867e-07	1.52816e-05	Yes	0.0522679	1.12988e-07	2.3722e-06		-0.140148	0.00120328	0.0252629		5.20874	5.07837e-06	0.000106621		-0.413202	0.00374128	0.0785042		-1.01751	7.93439e-17	1.66583e-15
TPT1	177.792	7.38496e-07	1.54508e-05		1.25534	1.13976e-07	2.3846e-06		0.880474	0.00121137	0.0253443		0.287445	5.18201e-06	0.000108418		-0.189723	0.00376559	0.0787838		-14.5235	8.76744e-17	1.83432e-15
RPS19	98.0948	8.11245e-07	1.67974e-05	Yes	0.621073	1.18546e-07	2.45218e-06		1.30074	0.00127039	0.0262946		-3.39718	5.56636e-06	0.000115255		-0.373988	0.00384432	0.0795457		-2.07134	1.76428e-16	3.65308e-15
SEM1	2.53605	8.1419e-07	1.68468e-05	Yes	0.178287	1.18566e-07	2.45218e-06		-0.201974	0.00127079	0.0262946		-2.95518	5.60086e-06	0.00011589		2.41457	0.003846	0.0795457		-0.269102	1.77264e-16	3.66679e-15
ATP5F1EP2	2.25617	8.415e-07	1.73046e-05	Yes	1.82946	1.21909e-07	2.50693e-06		0.031702	0.00128708	0.0264676		-4.35642	5.7266e-06	0.000117762		3.5384	0.00389614	0.0800913		-0.548704	2.77255e-16	5.70147e-15
AC010343.1	8.87061	8.45799e-07	1.73692e-05	Yes	0.13486	1.2262e-07	2.51812e-06		-2.78459	0.00129386	0.0265705		0.945805	5.77226e-06	0.000118491		4.66708	0.00390191	0.0800913		-5.28213	2.8414e-16	5.83507e-15
SKP1P1	2.6867	8.88825e-07	1.80676e-05	Yes	1.07226	1.28017e-07	2.60226e-06		3.47527	0.00133038	0.0270433		-0.980094	6.04175e-06	0.000122814		-0.026573	0.00397809	0.0808247		-1.26865	4.10306e-16	8.34047e-15
POLR2H	4.55415	9.21313e-07	1.86397e-05	Yes	1.35961	1.32192e-07	2.67317e-06		-2.45507	0.00134957	0.0272909		-1.10774	6.21671e-06	0.000125774		-0.23611	0.00402174	0.0813052		-0.702234	5.11885e-16	1.03563e-14
AC008026.1	2.02877	9.35996e-07	1.88986e-05	Yes	0.870712	1.32843e-07	2.68221e-06		2.9095	0.00135498	0.0273382		-5.33068	6.3129e-06	0.000127463		-0.482252	0.00402823	0.0813052		-24.437	5.67905e-16	1.14665e-14
CCDC59	2.30625	9.46552e-07	1.90732e-05	Yes	0.385703	1.33861e-07	2.69733e-06		1.34342	0.00136018	0.0273958		-1.76011	6.40592e-06	0.000129		1.95681	0.00403495	0.0813052		-0.336061	6.33555e-16	1.27663e-14
FDX1	2.25392	9.74577e-07	1.94941e-05	Yes	1.36453	1.37363e-07	2.74763e-06		-3.05665	0.00139248	0.0278533		-2.53284	6.61671e-06	0.000132352		1.27132	0.00409229	0.0818566		-0.595302	8.47776e-16	1.69578e-14
PRDX4	38.7875	9.95449e-07	1.98588e-05	Yes	0.0973793	1.39481e-07	2.78258e-06		-0.543116	0.00139838	0.0278881		-0.532952	6.79394e-06	0.000135536		9.52941	0.00410987	0.0819314		-16.1159	9.75145e-16	1.94537e-14
RPS15	77.2327	1.01232e-06	2.01306e-05	Yes	7.44853	1.41105e-07	2.80752e-06		-29.3012	0.00140872	0.0280289		18.7984	6.87775e-06	0.000136758		-0.952331	0.0041397	0.0823663		-0.313964	1.48665e-15	2.95795e-14
HADH	6.26845	1.02909e-06	2.03675e-05	Yes	0.388938	1.4406e-07	2.85121e-06		-13.0854	0.00143091	0.0283155		0.527877	6.96734e-06	0.000137897		-0.415896	0.0041989	0.083104		-0.443682	2.28734e-15	4.5252e-14
DBI	142.527	1.14433e-06	2.22814e-05	Yes	1.45492	1.55769e-07	3.033e-06		-0.163397	0.00150493	0.0292968		-5.99705	7.54508e-06	0.000146912		1.82944	0.0044016	0.0857042		-21.8372	3.89737e-15	7.58863e-14
COPE	22.5126	1.15545e-06	2.24397e-05	Yes	0.0826177	1.59465e-07	3.09694e-06		-13.1214	0.00152144	0.0295466		-13.1694	7.6863e-06	0.000149274		-3.00906	0.0044165	0.085772		-14.808	4.20475e-15	8.16597e-14
ELP6	3.61683	1.16539e-06	2.25744e-05	Yes	1.6767	1.60015e-07	3.0996e-06		0.193141	0.00153188	0.0296607		-3.90814	7.71851e-06	0.000149401		4.59488	0.00443296	0.0858519		-0.187382	4.79221e-15	9.28286e-14
MRPL32	5.42305	1.17694e-06	2.27835e-05	Yes	0.716532	1.60708e-07	3.11102e-06		6.42365	0.0015331	0.0296607		-0.435096	7.71979e-06	0.000149401		-0.305097	0.0044349	0.0858519		-0.698464	4.82275e-15	9.336e-14
RPL35A	58.4164	1.19092e-06	2.29505e-05	Yes	0.0920447	1.6347e-07	3.15029e-06		-2.39186	0.0015446	0.0297665		-1.6447	7.89133e-06	0.000152076		1.44677	0.00446	0.08595		-3.44333	5.6247e-15	1.08395e-13
RPL17	10.5538	1.20089e-06	2.31131e-05	Yes	1.24991	1.64014e-07	3.15671e-06		-0.191937	0.00155149	0.0298609		-1.17049	7.91022e-06	0.000152245		0.739904	0.00448515	0.086324		-6.97077	6.7938e-15	1.30758e-13
CDC42	27.6803	1.37406e-06	2.60292e-05	Yes	2.79694	1.80033e-07	3.41042e-06		0.600189	0.00163948	0.0310572		-0.789588	8.36288e-06	0.00015842		-0.0505783	0.00461945	0.0875073		-0.454578	1.17401e-14	2.22396e-13
PMF1	3.25917	1.4047e-06	2.65155e-05	Yes	16.6668	1.81744e-07	3.432e-06		5.67481	0.0016661	0.0314621		1.82957	8.53644e-06	0.0001612		1.14722	0.00464125	0.0876214		-6.77264	1.36904e-14	2.58525e-13
LSM4	13.0774	1.41293e-06	2.66144e-05	Yes	0.365957	1.83762e-07	3.4614e-06		-5.17823	0.0016847	0.0317336		0.162067	8.61965e-06	0.000162281		2.83456	0.00465622	0.0877062		-64.3671	1.53486e-14	2.89111e-13
MLX	3.01382	1.41689e-06	2.66557e-05	Yes	0.687298	1.85673e-07	3.49302e-06		1.10714	0.00168705	0.0317381		-1.62533	8.64463e-06	0.000162552		-0.0476974	0.00468918	0.0882164		-0.272767	1.58294e-14	2.97795e-13
NBDY	6.38045	1.44188e-06	2.7075e-05	Yes	8.03502	1.88232e-07	3.53452e-06		0.425207	0.00169297	0.0317811		-4.02751	8.67739e-06	0.00016294		-3.08654	0.00471617	0.0885579		-2.10883	1.72612e-14	3.24122e-13
PXMP2	5.95847	1.49153e-06	2.78678e-05	Yes	-2.22796	1.91705e-07	3.58183e-06		-3.69789	0.00173281	0.0323363		-2.15617	8.7656e-06	0.000163777		-1.63797	0.00480101	0.0897025		-2.71794	1.94271e-14	3.62978e-13
TAF10	3.05234	1.51502e-06	2.82717e-05	Yes	3.4023	1.91998e-07	3.58284e-06		-4.13026	0.00173378	0.0323363		-0.859885	8.82311e-06	0.000164575		4.02773	0.00482591	0.0900195		-0.388493	2.02618e-14	3.78104e-13
MRPL15	14.6103	1.5647e-06	2.90903e-05	Yes	-11.0672	1.95155e-07	3.62823e-06		-37.9141	0.00175513	0.0326307		96.5607	9.07415e-06	0.000168703		0.636668	0.0048776	0.0906822		-0.125702	2.23517e-14	4.15553e-13
MRPS18B	8.34349	1.6848e-06	3.1016e-05	Yes	1.79237	2.09777e-07	3.86185e-06		-3.41183	0.00178955	0.0329444		-1.48821	9.46749e-06	0.00017429		-0.283547	0.00498502	0.0917708		-3.20614	3.29204e-14	6.06042e-13
C3orf38	3.13364	1.73196e-06	3.1748e-05	Yes	5.89346	2.13873e-07	3.92043e-06		0.72598	0.00181596	0.0332786		1.43836	9.66381e-06	0.000177144		52.2503	0.00505677	0.0926317		-5.96478	4.15928e-14	7.62425e-13
TMEM147	15.7599	1.77072e-06	3.23402e-05	Yes	0.78195	2.19414e-07	4.00735e-06		0.167282	0.00182801	0.0333864		-1.79483	9.83164e-06	0.000179563		0.500128	0.00508861	0.0929375		-5.27211	4.8518e-14	8.86125e-13
AL603825.1	2.87792	1.78144e-06	3.24766e-05	Yes	0.172468	2.20194e-07	4.01426e-06		-0.858535	0.00184242	0.0335789		-5.20335	9.92267e-06	0.000180896		1.47828	0.00510186	0.0929945		-5.43028	5.04478e-14	9.19692e-13
TPRKB	2.93372	1.82034e-06	3.30055e-05	Yes	0.619622	2.23599e-07	4.05421e-06		-1.12845	0.00187062	0.0339172		-3.33989	1.00957e-05	0.000182997		8.44751	0.00517674	0.0938624		-9.19933	6.99868e-14	1.26897e-12
CHMP2A	18.1789	1.83774e-06	3.32347e-05	Yes	2.04372	2.25538e-07	4.07951e-06		-1.60357	0.00188347	0.0340681		-9.88162	1.01364e-05	0.000183174		-0.0905711	0.00519752	0.0940122		-3.8635	7.31207e-14	1.3226e-12
TXNDC12	6.83363	1.96939e-06	3.52612e-05	Yes	5.3332	2.37886e-07	4.25926e-06		-4.43569	0.00193022	0.03456		-1.6993	1.04812e-05	0.000187663		1.21167	0.00529062	0.0947172		-12.4033	1.05062e-13	1.8811e-12
AC016739.1	14.9286	2.03801e-06	3.62521e-05	Yes	4.23893	2.46691e-07	4.38814e-06		-1.17566	0.00195171	0.0347171		-2.25184	1.08418e-05	0.000192855		-0.447671	0.00534	0.0949882		-13.7728	1.31886e-13	2.34599e-12
COMMD5	3.87115	2.17525e-06	3.82406e-05	Yes	0.428965	2.67665e-07	4.70404e-06		0.0469257	0.00199924	0.0351465		0.231759	1.13099e-05	0.000198827		-0.119784	0.00544493	0.0956731		-0.905646	2.53131e-13	4.45002e-12
RPL19	91.902	2.18034e-06	3.82853e-05	Yes	3.54955	2.68486e-07	4.71444e-06		0.599636	0.00200342	0.0351787		-1.39505	1.14025e-05	0.00020022		-0.0320365	0.00544927	0.0956855		-17.4828	2.60044e-13	4.5662e-12
TRAM2-AS1	2.62958	2.28457e-06	3.97439e-05	Yes	2.0802	2.82857e-07	4.92077e-06		0.829862	0.00205463	0.0357266		-0.977729	1.20134e-05	0.000208993		0.334412	0.00554384	0.0964439		-0.542126	3.75167e-13	6.52664e-12
S100A10	103.831	2.36368e-06	4.09777e-05	Yes	9.98341	2.87113e-07	4.9775e-06		1.40473	0.00206992	0.0358731		-3.91421	1.22244e-05	0.000211928		-0.805983	0.00558051	0.096746		-30.7393	4.13603e-13	7.1704e-12
TMSB4XP2	6.07075	2.50175e-06	4.30651e-05		1.5761	2.96175e-07	5.09841e-06		0.255611	0.00210063	0.0361744		0.166522	1.2765e-05	0.000219868		-0.0330942	0.0056513	0.097277		-0.461312	5.29476e-13	9.12132e-12
ZMAT5	2.11071	2.69279e-06	4.5811e-05	Yes	1.0342	3.09421e-07	5.26402e-06		0.0905856	0.00215909	0.0367314		-1.08945	1.36016e-05	0.000231397		1.4172	0.00576658	0.0981037		-8.65587	7.96652e-13	1.3553e-11
HHLA3	6.15944	2.69532e-06	4.5828e-05	Yes	1.55958	3.10441e-07	5.2765e-06		1.39928	0.00217805	0.037033		1.76689	1.36835e-05	0.000232659		2.92687	0.00577112	0.0981254		-5.24998	7.99497e-13	1.35937e-11
GNG5	31.5797	2.74572e-06	4.64224e-05	Yes	0.976886	3.18868e-07	5.39114e-06		-3.30733	0.00221666	0.0374773		0.947716	1.39208e-05	0.000235361		-0.0437437	0.00583384	0.0984985		-0.790441	1.00255e-12	1.69502e-11
RPS18P12	8.1203	2.80532e-06	4.72174e-05	Yes	3.18349	3.27548e-07	5.51164e-06		-0.824102	0.00224391	0.0377547		-1.62084	1.42722e-05	0.000240221		-0.0511342	0.00585901	0.0984985		-3.10337	1.19942e-12	2.0188e-11
PSMC2	9.64101	2.81012e-06	4.72717e-05	Yes	3.18983	3.27646e-07	5.51164e-06		6.10791	0.00224475	0.0377547		-4.91354	1.42964e-05	0.000240492		-0.815688	0.00586278	0.0984985		-11.0991	1.20944e-12	2.03451e-11
DHRS3	14.9845	2.88251e-06	4.8354e-05		0.879901	3.32614e-07	5.57874e-06		-2.52535	0.0022708	0.0380926		-1.24722	1.4496e-05	0.00024317		0.751282	0.00587364	0.0984985		-12.6765	1.29622e-12	2.1744e-11
AL136454.1	4.06942	3.14507e-06	5.17756e-05		2.32247	3.59018e-07	5.91033e-06		-0.689901	0.00242388	0.0399031		0.737505	1.59085e-05	0.000261894		0.433068	0.00607457	0.100002		-11.9641	2.53331e-12	4.17046e-11
HSPB11	2.07461	3.1498e-06	5.1825e-05	Yes	0.13084	3.60464e-07	5.93088e-06		-3.99368	0.00242737	0.0399386		0.138529	1.59772e-05	0.000262837		0.550283	0.00609465	0.100192		-3.47156	2.57072e-12	4.22973e-11
COPZ2	8.93973	3.20701e-06	5.26223e-05		3.80273	3.67196e-07	6.02514e-06		-2.59501	0.00243932	0.0400256		0.188133	1.61652e-05	0.000265169		4.4389	0.00610713	0.100195		-1.0497	2.76475e-12	4.53655e-11
ZFAS1	23.9795	3.26003e-06	5.32886e-05	Yes	0.426686	3.77093e-07	6.16397e-06		-0.76008	0.00246946	0.0403658		-1.7349	1.64312e-05	0.000268584		1.15619	0.0061383	0.100337		-0.156985	3.13888e-12	5.13083e-11	Other
AK2	6.44521	3.4059e-06	5.53367e-05	Yes	0.235496	3.88314e-07	6.30774e-06		-76.7857	0.00250703	0.0407209		0.0975199	1.70598e-05	0.000277057		-0.121167	0.00619946	0.100734		-15.1158	3.70934e-12	6.02723e-11
SIVA1	5.03217	3.59388e-06	5.80508e-05	Yes	0.381641	3.99785e-07	6.4576e-06		-0.172873	0.00254619	0.0411114		-1.31861	1.72743e-05	0.000279026		-0.365418	0.00626054	0.101124		-13.9237	4.31068e-12	6.9629e-11
SUMO2	12.4891	3.63856e-06	5.87094e-05	Yes	0.844375	4.01975e-07	6.48175e-06		-0.277718	0.00254857	0.041122		-0.315167	1.73371e-05	0.000279739		-0.262319	0.00629032	0.101496		-2.78779	4.45554e-12	7.18916e-11
SEC61B	16.379	3.74539e-06	6.0239e-05	Yes	1.41011	4.03848e-07	6.49529e-06		0.728644	0.00257435	0.0413961		-2.98209	1.75595e-05	0.000282418		-0.202333	0.00633287	0.101804		-46.6136	4.95012e-12	7.96153e-11
AC034236.1	2.97357	3.93031e-06	6.27197e-05	Yes	-1.14403	4.2396e-07	6.76804e-06		-0.370814	0.0026346	0.0420584		-1.23529	1.80095e-05	0.000287245		0.569921	0.00639934	0.102158		-0.298537	5.94841e-12	9.49257e-11
RPL13A	259.005	4.08392e-06	6.47138e-05	Yes	0.367355	4.37861e-07	6.93833e-06		-2.39545	0.00268437	0.0425366		-4.42454	1.84326e-05	0.000292083		-0.107131	0.00654357	0.103689		-6.60429	7.99741e-12	1.26727e-10
MAGT1	10.4183	4.12532e-06	6.52322e-05	Yes	1.42885	4.41469e-07	6.98078e-06		0.526443	0.0026936	0.0425783		-0.514147	1.85631e-05	0.000293531		-3.12957	0.00656739	0.103848		-2.86488	8.4308e-12	1.33313e-10
OSTC	22.5483	4.16733e-06	6.57235e-05		1.20526	4.44175e-07	7.00515e-06		-1.18919	0.00270589	0.0426749		3.94137	1.88747e-05	0.000297675		0.24638	0.00660134	0.104082		-6.13701	9.27779e-12	1.46321e-10
IFT52	6.60411	4.28451e-06	6.73594e-05	Yes	0.0984279	4.55922e-07	7.16784e-06		-0.217315	0.0027247	0.0428367		-0.122344	1.89808e-05	0.000298409		2.02972	0.00665181	0.104574		-5.49977	1.01486e-11	1.59552e-10
RPS27L	3.26254	4.33853e-06	6.80055e-05		0.433221	4.59808e-07	7.21006e-06		0.760917	0.00274012	0.0429667		-2.44661	1.91132e-05	0.000299706		-0.369536	0.00667161	0.104599		-12.8868	1.14508e-11	1.79555e-10
METTL9	5.82729	4.40269e-06	6.87139e-05	Yes	3.33596	4.68381e-07	7.30827e-06		-3.26454	0.00277069	0.043243		-12.1872	1.93656e-05	0.000302245		7.85995	0.00674436	0.105261		-3.28028	1.28714e-11	2.00887e-10
TSG101	3.96944	4.50947e-06	7.01982e-05	Yes	1.59528	4.79235e-07	7.46018e-06		0.0626329	0.00278229	0.0433115		-0.417457	1.9553e-05	0.000304379		1.10056	0.00679383	0.105759		-0.309526	1.47628e-11	2.2981e-10
TMSB4XP8	159.942	4.53615e-06	7.05155e-05		1.4742	4.85273e-07	7.54635e-06		-3.42929	0.00280333	0.0435939		-2.85041	1.96112e-05	0.000304969		-0.0752107	0.00681871	0.106007		-1.13431	1.5637e-11	2.43166e-10
HMBS	2.28603	5.10388e-06	7.79248e-05	Yes	1.06221	5.30271e-07	8.09937e-06		-3.32062	0.00294657	0.045006		0.276192	2.06175e-05	0.000314912		1.74204	0.00701618	0.107067		-7.33114	2.71057e-11	4.14013e-10
PLGRKT	5.98915	5.12359e-06	7.81609e-05	Yes	0.706431	5.3109e-07	8.10364e-06		-0.49207	0.00295077	0.045009		-1.22146	2.06942e-05	0.000315763		-0.260204	0.00701966	0.107067		-0.63104	2.74162e-11	4.1833e-10
UBE2D3	5.41461	5.17667e-06	7.88491e-05	Yes	-1.52773	5.37492e-07	8.18884e-06		-16.9357	0.00296182	0.0451117		-2.70155	2.08576e-05	0.00031775		3.44535	0.00704925	0.107378		-0.137523	2.78341e-11	4.24061e-10
MRPL52	6.16492	5.18174e-06	7.88491e-05	Yes	-2.53723	5.38449e-07	8.19511e-06		-1.05455	0.002964	0.0451117		-0.450843	2.08793e-05	0.00031775		0.378597	0.00705913	0.107439		-2.48823	2.889e-11	4.39542e-10
DPM1	6.55214	5.30796e-06	8.04635e-05	Yes	0.293941	5.48267e-07	8.31506e-06		2.23229	0.00297921	0.0451829		-3.30906	2.10683e-05	0.000319424		6.04144	0.00713491	0.108143		-21.0436	3.14607e-11	4.77136e-10
RPL9P7	2.58493	5.43554e-06	8.2063e-05	Yes	0.0364319	5.6081e-07	8.46682e-06		-0.201893	0.00299986	0.0452903		-1.004	2.15778e-05	0.00032577		-1.21549	0.00718061	0.108406		-2.4225	3.73309e-11	5.63603e-10
UBE2D2	6.37761	5.65053e-06	8.48823e-05	Yes	-77.0356	5.71972e-07	8.59126e-06		-0.955234	0.00305333	0.0458672		0.832851	2.23572e-05	0.00033585		-0.0911012	0.00724955	0.108903		-30.5361	4.47814e-11	6.72706e-10
MRPL45	5.18912	6.04865e-06	8.99186e-05	Yes	4.21992	6.00317e-07	8.92426e-06		-46.1317	0.00314817	0.0468004		-3.07901	2.32574e-05	0.000345742		-0.151485	0.00742131	0.110283		-0.98366	6.23972e-11	9.27591e-10
RPS27AP16	9.34273	6.29484e-06	9.30261e-05	Yes	0.519962	6.18305e-07	9.13741e-06		-5.41657	0.00322123	0.0476038		-1.54222	2.3894e-05	0.000353001		-0.233883	0.00746255	0.110283		-7.70931	7.44187e-11	1.09977e-09
C6orf226	6.92116	6.32097e-06	9.32288e-05	Yes	6.70579	6.26021e-07	9.23327e-06		0.820574	0.00323129	0.0476588		-45.5527	2.40167e-05	0.000354225		1.02034	0.00748398	0.110382		-7.97251	7.87716e-11	1.16181e-09
DRAM2	5.20227	6.33342e-06	9.33209e-05		0.0836433	6.3046e-07	9.28919e-06		3.15713	0.00323759	0.0477048		-1.33371	2.41075e-05	0.000355217		1.04073	0.00749222	0.110389		-0.262058	8.03139e-11	1.1834e-09
GSTK1	10.2481	6.47528e-06	9.50846e-05	Yes	1.27596	6.39172e-07	9.38577e-06		0.48778	0.00327802	0.0481353		-1.32372	2.46451e-05	0.000361895		-0.302487	0.0075394	0.11071		-0.178746	9.3494e-11	1.37289e-09
RPL10A	120.435	6.62175e-06	9.68569e-05	Yes	-1.01715	6.51366e-07	9.52465e-06		0.926274	0.00330939	0.0484067		-1.93076	2.51954e-05	0.000368534		-0.150379	0.0076156	0.111394		-0.250617	1.1037e-10	1.61438e-09
RPL18AP3	26.2134	6.7801e-06	9.89321e-05	Yes	2.94632	6.53882e-07	9.53683e-06		-15.4973	0.00332711	0.048533		-10.9305	2.54215e-05	0.000370939		0.314714	0.00766477	0.111766		-8.37876	1.16441e-10	1.69906e-09
TMSB4XP1	9.35212	6.95373e-06	0.000100923		2.47099	6.64938e-07	9.65558e-06		-1.01216	0.0033656	0.0488641		0.69466	2.60349e-05	0.000378054		0.528598	0.00772018	0.112078		-3.30401	1.35373e-10	1.96576e-09
TMX2	19.1747	7.04425e-06	0.000102043	Yes	1.24769	6.71807e-07	9.73181e-06		23.001	0.00337984	0.0489605		-7.43165	2.63259e-05	0.000381357		2.10546	0.00775481	0.112336		-1.04236	1.42117e-10	2.05872e-09
RPS3	62.6369	7.14085e-06	0.000103045	Yes	0.94768	6.84362e-07	9.87558e-06		4.83883	0.00345168	0.0497864		-10.1258	2.70123e-05	0.000389797		-0.0967327	0.00784204	0.113031		-3.56588	1.61157e-10	2.32556e-09
SPG21	4.53214	7.23902e-06	0.000104261	Yes	0.264103	6.91961e-07	9.96609e-06		-5.82211	0.00345707	0.0497911		-0.621637	2.74909e-05	0.000395888		-0.338253	0.00785521	0.113031		-6.81372	1.67744e-10	2.41596e-09
LINC01023	3.41658	7.55872e-06	0.00010814	Yes	2.37745	7.1463e-07	1.0224e-05		-2.00363	0.00356587	0.0510157		-1.93165	2.81424e-05	0.000402623		-1.14777	0.00794873	0.113636		-0.721604	2.00019e-10	2.8616e-09
INTS10	2.93701	7.96365e-06	0.00011334	Yes	0.554281	7.31491e-07	1.04106e-05		-0.389125	0.00360988	0.0513582		-0.566503	2.89759e-05	0.000412389		4.31518	0.00803094	0.114294		-32.7556	2.4596e-10	3.50054e-09
TSPAN6	10.0557	8.40968e-06	0.000118731	Yes	0.912583	7.49788e-07	1.05858e-05		0.696418	0.00369559	0.0521351		-1.94442	3.00486e-05	0.000424239		2.82203	0.00815516	0.115108		-1.55203	3.21388e-10	4.53749e-09
CD63	181.166	8.68016e-06	0.00012192		0.787222	7.74773e-07	1.08823e-05		-3.04262	0.00373521	0.052464		-0.838691	3.12022e-05	0.000438261		-0.906921	0.00821448	0.115373		-3.81529	3.63535e-10	5.10615e-09
RPL18	56.1423	8.70974e-06	0.000122221	Yes	0.136982	7.86774e-07	1.10406e-05		-0.620032	0.00374016	0.0524845		-0.314959	3.12702e-05	0.000438806		-0.0507985	0.00822175	0.115373		-6.18126	3.67653e-10	5.15916e-09
SRI	39.4804	9.24525e-06	0.000128535	Yes	-11.8285	8.32701e-07	1.15769e-05		7.23014	0.00384616	0.0534724		-1.83759	3.2518e-05	0.000452092		0.736171	0.00834461	0.116011		-56.0181	4.82945e-10	6.71429e-09
UBAC2	3.22758	1.00597e-05	0.00013807	Yes	6.86111	8.8487e-07	1.21448e-05		2.24156	0.00401178	0.0550617		-0.73953	3.40233e-05	0.00046697		-0.184857	0.00851123	0.116709		-0.204015	6.76663e-10	9.2872e-09
ZBED5-AS1	2.52213	1.05951e-05	0.000144428	Yes	2.88361	9.32057e-07	1.27054e-05		-1.02275	0.00410279	0.0559275		-0.812396	3.47265e-05	0.000473169		1.79237	0.00857789	0.11693		-6.31042	7.41789e-10	1.01118e-08
ZCCHC10	2.37517	1.08172e-05	0.000147058	Yes	0.04724	9.3727e-07	1.27476e-05		-8.42203	0.00412364	0.0560845		-3.92401	3.48887e-05	0.000474512		-0.108393	0.00859913	0.11694		-0.200979	8.07775e-10	1.09863e-08
UBE2E1	13.1655	1.08174e-05	0.000147058	Yes	3.21398	9.3871e-07	1.27614e-05		-5.21469	0.00412644	0.0560972		-2.90118	3.49088e-05	0.00047457		4.98027	0.00860193	0.11694		-0.586076	8.13032e-10	1.10528e-08
AC016596.3	9.14958	1.09136e-05	0.000148097	Yes	1.20375	9.43835e-07	1.28078e-05		-48.8491	0.00416021	0.0564541		-0.532525	3.53963e-05	0.000480144		0.369578	0.00865655	0.117365		-9.85852	8.48188e-10	1.15099e-08
PSMB8	25.1184	1.15914e-05	0.000155957	Yes	0.364388	9.77285e-07	1.31489e-05		0.0995361	0.00421816	0.0567404		-37.1886	3.66123e-05	0.000492602		1.03461	0.00875025	0.117731		-7.582	1.1762e-09	1.58253e-08
RPS29	15.3074	1.16056e-05	0.000156078	Yes	0.28548	9.79162e-07	1.31683e-05		-0.453911	0.00421908	0.0567404		-2.08904	3.66964e-05	0.000493512		1.62018	0.00875453	0.117735		-0.880002	1.19684e-09	1.60957e-08
MALSU1	2.40664	1.16579e-05	0.000156711	Yes	1.59664	9.83246e-07	1.32128e-05		-4.68997	0.00423302	0.0569023		-1.44771	3.67265e-05	0.000493697		5.29374	0.00877835	0.117989		-0.587297	1.21338e-09	1.63109e-08
RAB32	15.0831	1.21783e-05	0.000162399		0.251335	1.02308e-06	1.36429e-05		-27.6566	0.00433643	0.0578268		15.0265	3.81937e-05	0.000509317		1.197	0.00893654	0.119163		-1.04619	1.40137e-09	1.86874e-08
RPL18A	67.1294	1.21997e-05	0.000162612	Yes	-25.0774	1.02669e-06	1.36825e-05		1.15135	0.00434313	0.0578904		-3.8405	3.83171e-05	0.000510603		0.86041	0.00894001	0.119163		-3.5036	1.43305e-09	1.91014e-08
YIPF1	4.48814	1.25798e-05	0.000166975	Yes	-1.914	1.05209e-06	1.39677e-05		-0.489096	0.00440839	0.0585266		-0.457456	3.88237e-05	0.000515431		1.11215	0.00900768	0.119588		-0.6344	1.7465e-09	2.31868e-08
FAM174C	5.14412	1.25937e-05	0.000166975	Yes	2.43485	1.05591e-06	1.39998e-05		612.167	0.00443639	0.0587983		-1.58398	3.89894e-05	0.000516946		0.484322	0.00902124	0.119609		-15.3259	1.8336e-09	2.43109e-08
DPH3	4.36782	1.26052e-05	0.000167053	Yes	2.06684	1.05925e-06	1.4038e-05		-8.67756	0.00443738	0.0587983		-1.05013	3.90118e-05	0.000517013		-0.66196	0.00904464	0.119754		-101.705	1.86646e-09	2.47357e-08
HINT2	4.95697	1.29273e-05	0.000170569	Yes	0.241966	1.07849e-06	1.42303e-05		-1.23771	0.00451278	0.0595442		-1.35827	3.94923e-05	0.000521083		1.21266	0.00908015	0.119809		-12.3652	2.08254e-09	2.74782e-08
C14orf119	4.83272	1.29813e-05	0.000170997	Yes	2.28773	1.08621e-06	1.43131e-05		-6.04496	0.00453966	0.05982		0.684988	3.96759e-05	0.000522616		-0.62089	0.00912801	0.120282		-39.1312	2.15249e-09	2.83638e-08
RPL13AP25	6.36307	1.32587e-05	0.00017395	Yes	0.0564468	1.11956e-06	1.468e-05		-6.00565	0.00458036	0.0600927		2.98625	4.03583e-05	0.000529487		-0.828645	0.00918627	0.120493		-1.3156	2.39678e-09	3.14449e-08
RPL34P18	2.33772	1.4079e-05	0.000182953	Yes	-44.6622	1.16834e-06	1.51823e-05		-0.165213	0.00469468	0.0610065		16.9174	4.13354e-05	0.00053686		-0.0643119	0.00932629	0.121144		7.10719	2.8968e-09	3.76434e-08
PSME1	26.3261	1.45556e-05	0.000187748	Yes	0.343468	1.21634e-06	1.56908e-05		0.553833	0.00478198	0.0616659		18.3316	4.23769e-05	0.00054666		1.15317	0.00944148	0.121717		-37.9465	3.50211e-09	4.5177e-08
UFD1	2.20819	1.48755e-05	0.000191154	Yes	0.21643	1.2309e-06	1.58174e-05		1.23457	0.00483022	0.0620698		-1.47937	4.36105e-05	0.000560408		-0.632111	0.00947748	0.121767		-2.7169	3.94084e-09	5.0641e-08
HNMT	9.2699	1.52329e-05	0.000194748	Yes	7.03095	1.25742e-06	1.6073e-05		-25.4579	0.00489658	0.0625757		-0.941528	4.42606e-05	0.000565857		-0.63118	0.0095765	0.122412		-4.90921	4.3334e-09	5.54011e-08
PPT1	26.4495	1.55875e-05	0.000198857	Yes	1.4902	1.27065e-06	1.62104e-05		2.40631	0.00490987	0.0626194		-0.370545	4.46308e-05	0.000569379		4.15276	0.00959938	0.122464		-12.355	4.78095e-09	6.09931e-08
SERP1	7.26129	1.57447e-05	0.000200607	Yes	0.642746	1.28331e-06	1.63466e-05		-11.2957	0.00492648	0.0627698		-2.1284	4.49383e-05	0.000572572		-2.06469	0.00964336	0.122869		-17.0372	5.0428e-09	6.42519e-08
CNBP	38.8143	1.58619e-05	0.000201844	Yes	10.627	1.29334e-06	1.64579e-05		5.17605	0.00494157	0.0628821		-1.67383	4.50304e-05	0.000572787		15.4503	0.00967979	0.123031		-11.0779	5.14468e-09	6.54667e-08
COPZ1	11.0895	1.62758e-05	0.000206674	Yes	-0.299138	1.3012e-06	1.6523e-05		-5.89903	0.00496124	0.0629989		-7.23358	4.5269e-05	0.000574836		0.291803	0.00970227	0.123031		-0.549646	5.36893e-09	6.81759e-08
NSMCE2	2.5281	1.64306e-05	0.000208292	Yes	2.38497	1.30885e-06	1.6599e-05		-0.188937	0.00496983	0.0630143		0.556761	4.55037e-05	0.000576862		-0.400978	0.00970768	0.123031		2.81121	5.46075e-09	6.9254e-08
HSD17B10	21.6354	1.6638e-05	0.000210506	Yes	0.219581	1.33466e-06	1.68907e-05		5.88932	0.00498221	0.063052		7.56215	4.58802e-05	0.000580634		2.05226	0.0097336	0.123183		-0.21613	5.79299e-09	7.33127e-08
TMEM9B	10.3739	1.69112e-05	0.000213389	Yes	-1.65627	1.37546e-06	1.73558e-05		19.7435	0.00508731	0.0641928		-1.42591	4.66655e-05	0.000588836		0.575005	0.00980297	0.123696		-2.78524	6.29775e-09	7.94664e-08
CD99	83.8624	1.78114e-05	0.000223434	Yes	0.0599701	1.439e-06	1.80515e-05		-0.952774	0.00515848	0.0647104		4.54629	4.77247e-05	0.000598682		1.87354	0.00993387	0.124603		-5.84408	7.66312e-09	9.61298e-08
AL161787.1	5.81847	1.7827e-05	0.000223453	Yes	1.31961	1.44135e-06	1.80735e-05		-4.06949	0.00518682	0.0650144		-0.580175	4.80892e-05	0.000603002		0.489841	0.00993967	0.124603		-6.8131	7.74012e-09	9.70552e-08
DNTTIP1	5.0745	1.78397e-05	0.000223509	Yes	7.03727	1.44776e-06	1.81386e-05		0.184333	0.00519563	0.0650949		-0.272477	4.82396e-05	0.000604383		-0.540962	0.00994532	0.124603		-4.73197	8.03319e-09	1.00646e-07
MRPS34	12.8631	1.81716e-05	0.000227006	Yes	17.5574	1.49961e-06	1.87299e-05		-0.387766	0.00524133	0.065405		1.47909	4.87273e-05	0.000608641		-0.303074	0.00998705	0.124761		0.870302	8.6025e-09	1.07465e-07
IFT22	4.91894	1.83548e-05	0.000229103	Yes	1.87298	1.50167e-06	1.8738e-05		-2.29184	0.00524196	0.065405		2.27511	4.89581e-05	0.000611003		0.10868	0.00999592	0.124768		-12.6311	8.95135e-09	1.1173e-07
ARPC5	7.64528	1.84804e-05	0.000230328		0.154654	1.51332e-06	1.88656e-05		0.427127	0.00526671	0.0656568		1.57705	4.91485e-05	0.000612705		1.14854	0.0100361	0.125102		-7.08649	9.1134e-09	1.13611e-07	Other
NME4	8.95455	1.86062e-05	0.000231568	Yes	0.457071	1.52558e-06	1.89801e-05		-3.72611	0.00529991	0.0659354		-0.65504	4.97104e-05	0.000618504		1.38035	0.0100689	0.125315		-0.163216	9.23576e-09	1.14946e-07
PRDX1	59.666	1.86221e-05	0.00023167	Yes	6.20747	1.52566e-06	1.89801e-05		-3.24366	0.00530003	0.0659354		1.19282	4.97167e-05	0.000618504		3.19244	0.0100786	0.125384		-3.11928	9.36196e-09	1.16468e-07
MCUB	5.87466	1.86695e-05	0.000232068	Yes	0.126931	1.54022e-06	1.91454e-05		-0.231852	0.00530552	0.0659478		-2.61503	4.98323e-05	0.00061943		-0.0233968	0.0101132	0.12571		-6.92105	9.43046e-09	1.17223e-07
RPS23P8	8.09152	1.90184e-05	0.00023537	Yes	2.65085	1.57257e-06	1.9467e-05		-0.374708	0.00540116	0.0668613		-3.20544	5.06675e-05	0.000627217		-0.0306946	0.0101753	0.125961		-19.5295	9.98385e-09	1.23591e-07
FAM118B	2.808	1.92688e-05	0.00023804	Yes	3.0672	1.59518e-06	1.97062e-05		-0.209118	0.00545693	0.0673933		-0.445321	5.13788e-05	0.000634714		-0.0696544	0.0102221	0.12628		-0.0662368	1.03098e-08	1.27363e-07
PRELID1	7.54012	1.99707e-05	0.000245298	Yes	0.886027	1.64924e-06	2.02575e-05		-1.62863	0.00552798	0.0678997		-3.25156	5.2726e-05	0.000647629		2.13476	0.0103286	0.126855		-3.58589	1.25803e-08	1.54523e-07
RPS25	83.3121	2.0527e-05	0.000251003	Yes	0.226744	1.69251e-06	2.06959e-05		1.12374	0.00558476	0.0682589		-0.860157	5.33414e-05	0.000652254		0.874012	0.0104704	0.127991		-2.9404	1.34896e-08	1.6495e-07
TAF12	2.91503	2.08323e-05	0.000254115	Yes	0.0858968	1.71286e-06	2.08936e-05		5.47229	0.0056132	0.0684484		-12.0418	5.38636e-05	0.000657036		1.21861	0.0104993	0.128043		10.055	1.4711e-08	1.79446e-07
VKORC1	5.36568	2.13832e-05	0.000259361		0.353283	1.74758e-06	2.11955e-05		-1.51082	0.00574449	0.0696315		-1.07253	5.57709e-05	0.000676456		-0.168009	0.0105829	0.128362		-0.1401	1.71221e-08	2.07677e-07
SYS1	2.57092	2.15944e-05	0.0002615	Yes	1.01588	1.75989e-06	2.13117e-05		-0.0924168	0.00575796	0.0697267		-1.58781	5.61315e-05	0.000679732		0.0521447	0.0106169	0.128567		-0.361947	1.81305e-08	2.19553e-07
AL450998.1	2.92517	2.16288e-05	0.000261705	Yes	0.314129	1.77246e-06	2.14466e-05		-1.74272	0.0057731	0.0698538		-0.238719	5.63268e-05	0.000681548		-0.0185468	0.0106335	0.128664		13.6674	1.85311e-08	2.24224e-07
TSEN15	6.5687	2.20888e-05	0.000266307	Yes	1.33931	1.82633e-06	2.20102e-05		4.18416	0.00584223	0.0704349		-0.126223	5.69853e-05	0.000687025		0.807947	0.010721	0.129254		-0.287617	2.20572e-08	2.65925e-07
EIF5A	34.2929	2.21173e-05	0.000266543	Yes	1.03126	1.82637e-06	2.20102e-05		1.13698	0.00584742	0.0704693		-2.16385	5.71444e-05	0.000688667		0.0640664	0.0107318	0.129332		-12.0095	2.22209e-08	2.67792e-07
BRI3	5.64813	2.2938e-05	0.000274233		0.468093	1.94576e-06	2.32618e-05		1.11187	0.0060216	0.0719908		-0.373185	5.94883e-05	0.000711036		-0.0703171	0.0109104	0.130306		-3.15559	2.62042e-08	3.13282e-07
AKR1A1	8.69844	2.29999e-05	0.000274755		3.42149	1.94726e-06	2.32618e-05		2.74126	0.00603964	0.0721491		-5.41285	5.95933e-05	0.000711898		1.69035	0.0109117	0.130306		-5.80762	2.64282e-08	3.15637e-07
TXN2	14.163	2.38009e-05	0.00028275	Yes	-8.32611	2.0244e-06	2.40495e-05		-6.30279	0.0061365	0.0729003		-0.850107	6.14579e-05	0.000730107		17.5094	0.0110202	0.130918		-7.70942	3.02704e-08	3.59606e-07
C1GALT1C1	3.68529	2.41315e-05	0.000285909		3.03182	2.06457e-06	2.44686e-05		-3.98171	0.00621508	0.0736309		-1.91956	6.18104e-05	0.000732557		-0.110295	0.0110947	0.13149		-2.36913	3.14643e-08	3.72904e-07
SF3B6	10.9817	2.47205e-05	0.000291371	Yes	1.42986	2.12732e-06	2.50738e-05		-1.08604	0.00632639	0.0745665		-1.34465	6.29028e-05	0.000741409		-5.76801	0.0111911	0.131862		-4.84078	3.43857e-08	4.0529e-07
RPS29P5	2.83644	2.50881e-05	0.000295471	Yes	0.916956	2.13073e-06	2.50944e-05		-0.446559	0.00633927	0.0746233		0.644883	6.31782e-05	0.000744071		2.86515	0.0111989	0.131862		5.53445	3.53015e-08	4.15758e-07
RPL32	79.8754	2.64588e-05	0.00030919	Yes	0.206692	2.22306e-06	2.5978e-05		-4.44963	0.00646988	0.0756052		-1.53561	6.55113e-05	0.000765547		4.08969	0.0113433	0.132527		5.5458	4.45757e-08	5.209e-07
TREM2	57.8548	2.69925e-05	0.00031418		0.89154	2.25741e-06	2.62773e-05		1.0152	0.0065564	0.0763195		-2.0534	6.61199e-05	0.000769666		-0.11834	0.0113963	0.132623		-0.507879	4.81662e-08	5.60636e-07
C1orf54	10.2575	2.70929e-05	0.000315129		1.66117	2.26084e-06	2.62968e-05		-1.44638	0.00656667	0.0763798		-1.88944	6.63628e-05	0.000771895		4.77973	0.0114162	0.132739		-7.99905	4.92307e-08	5.72624e-07
RNASEH2C	4.51585	2.85941e-05	0.00032993	Yes	0.619049	2.40023e-06	2.77036e-05		-5.63244	0.00672171	0.0775824		-1.0862	6.77234e-05	0.000781668		0.792919	0.0115406	0.133107		-2.16898	5.92024e-08	6.83318e-07
RPS10P3	2.46667	3.09104e-05	0.00035217	Yes	2.26924	2.56455e-06	2.92186e-05		-1.83539	0.00693749	0.0790404		0.122988	7.24216e-05	0.000824947		-0.0992839	0.0118319	0.134761		-1.90843	7.2445e-08	8.25384e-07
SDF2	3.20928	3.16232e-05	0.000359201	Yes	3.24519	2.59136e-06	2.94347e-05		-0.0597227	0.00703441	0.0799024		0.0460119	7.33766e-05	0.00083347		-0.180034	0.0118645	0.134767		-2.60217	7.94201e-08	9.02116e-07
TARBP2	2.62656	3.1704e-05	0.000359847	Yes	5.37731	2.60599e-06	2.95785e-05		-0.533287	0.00704808	0.0799972		1.57858	7.35555e-05	0.00083487		0.595685	0.0118993	0.135059		-2.81744	8.12084e-08	9.21732e-07
TPT1P9	5.58297	3.17373e-05	0.000360089		-1.23904	2.61361e-06	2.96517e-05		-6.31258	0.00705705	0.0800688		-1.35247	7.39686e-05	0.000839242		-0.956296	0.0119089	0.135118		1.61537	8.17573e-08	9.27612e-07
RPS17	41.3027	3.35732e-05	0.000378295	Yes	0.276358	2.68826e-06	3.03063e-05		-1.2273	0.00717385	0.0807978		-1.9825	7.70367e-05	0.000868477		-2.24277	0.0120766	0.136146		15.589	9.0746e-08	1.02303e-06
AKIP1	3.04447	3.40366e-05	0.000382708	Yes	2.11455	2.75381e-06	3.09639e-05		0.0527895	0.00719683	0.0809212		-1.82769	7.78051e-05	0.000874842		1.72907	0.0121641	0.136704		2.54105	9.38678e-08	1.05545e-06
MRPS10	5.22232	3.49296e-05	0.00039099	Yes	-8.01947	2.82635e-06	3.16374e-05		-3.36527	0.00728272	0.0815209		-2.12221	7.89878e-05	0.000883736		-0.0819848	0.012217	0.136754		-2.91625	1.02581e-07	1.14827e-06
C11orf58	4.16097	3.58035e-05	0.000398844	Yes	2.62101	2.8959e-06	3.22597e-05		0.0430064	0.00733504	0.0816929		-3.36483	7.99592e-05	0.000890532		-0.112954	0.0123032	0.13704		-0.0640118	1.14058e-07	1.27058e-06
APRT	7.73572	3.63948e-05	0.000404082		0.550077	2.96543e-06	3.29243e-05		-20.7015	0.00739275	0.0820347		-2.24884	8.09705e-05	0.000898994		-0.0732565	0.0123802	0.137454		-7.16294	1.23332e-07	1.36932e-06
AL122020.1	2.76674	3.68224e-05	0.000408527	Yes	-1.31004	2.9693e-06	3.2943e-05		-1.82605	0.00739464	0.0820347		-4.88112	8.12113e-05	0.000901001		-0.631815	0.0123956	0.137524		19.276	1.25252e-07	1.38962e-06
ALKBH2	3.62907	3.71168e-05	0.000411337		-4.55113	2.97866e-06	3.30103e-05		-1.10892	0.00744093	0.0824539		-2.49085	8.13055e-05	0.000901013		-0.0677192	0.0124232	0.137677		1.39018	1.27653e-07	1.41468e-06
RPL29	87.5418	3.73409e-05	0.000413212	Yes	2.94719	3.00216e-06	3.32217e-05		-4.23285	0.00746713	0.0826308		-2.00446	8.14879e-05	0.000901739		-0.514309	0.0124797	0.137822		83.0194	1.31262e-07	1.45254e-06
PPP1R8	5.35196	3.8144e-05	0.000420705	Yes	1.76408	3.0368e-06	3.3494e-05		-2.21927	0.00753718	0.0831213		0.191572	8.23129e-05	0.000907859		-0.0834512	0.0124959	0.137822		-5.32733	1.35076e-07	1.48981e-06
RER1	3.81052	4.01278e-05	0.000438719	Yes	-52.8284	3.132e-06	3.42367e-05		-0.785789	0.00771187	0.0843142		0.2798	8.51403e-05	0.000930195		1.4895	0.0126648	0.138422		-1.65754	1.6004e-07	1.74973e-06
SEC11A	4.74316	4.11306e-05	0.000447403	Yes	0.398717	3.24753e-06	3.53205e-05		-23.4108	0.00781577	0.085017		104.676	8.66417e-05	0.000942456		0.305863	0.0127785	0.139		-0.0959475	1.72305e-07	1.87427e-06
BTF3	27.6422	4.12771e-05	0.000448835	Yes	4.76474	3.24951e-06	3.53205e-05		1.59643	0.00781866	0.0850176		-0.233877	8.66865e-05	0.000942601		0.840406	0.0127863	0.139035		302.736	1.72979e-07	1.88092e-06
RPL13AP5	27.8046	4.18234e-05	0.000454117	Yes	2.91389	3.26341e-06	3.54341e-05		-1.87253	0.00784907	0.085225		9.99455	8.77446e-05	0.000952728		-1.02948	0.0128543	0.139521		-2.45788	1.75628e-07	1.90697e-06
PARL	5.51969	4.40225e-05	0.000475371	Yes	-0.418362	3.35064e-06	3.6185e-05		-0.486266	0.00792683	0.0855899		-1.21519	8.98785e-05	0.000970636		-0.271707	0.0130182	0.140586		-0.528552	1.93198e-07	2.08643e-06
RPL23A	37.2068	4.4034e-05	0.000475371	Yes	0.158836	3.35398e-06	3.62081e-05		0.106019	0.00793521	0.0855899		-1.75366	8.99584e-05	0.000970834		4.65933	0.0130226	0.140586		10.0937	1.93353e-07	2.08735e-06
AC079250.1	2.78974	4.50771e-05	0.000484196	Yes	0.609393	3.49816e-06	3.75756e-05		-0.111952	0.0080099	0.0860078		-0.579465	9.25279e-05	0.000993889		-0.0961497	0.0131314	0.141051		-0.835373	2.10602e-07	2.26159e-06
SRPRB	6.33576	4.51853e-05	0.000485011	Yes	0.621987	3.51221e-06	3.76995e-05		-17.0039	0.00803252	0.0862197		-0.791411	9.30249e-05	0.000998514		-0.0627594	0.013151	0.141161		-11.5398	2.10803e-07	2.26272e-06
TMSB10P1	3.48986	4.7586e-05	0.000506617		0.689564	3.60439e-06	3.83736e-05		-0.0959821	0.00827828	0.0881		-1.14766	9.60517e-05	0.0010226		4.79999	0.013344	0.142064		-6.05821	2.53284e-07	2.69607e-06
TOMM5	2.11242	4.77522e-05	0.000508207	Yes	-0.160719	3.60866e-06	3.84054e-05		-3.07699	0.00827925	0.0881		0.748271	9.617e-05	0.0010235		-0.637929	0.0133673	0.142262		15.6464	2.53357e-07	2.69607e-06
TAX1BP3	7.5095	4.90616e-05	0.000519386	Yes	0.25894	3.6961e-06	3.91365e-05		-2.28643	0.00836131	0.0885468		-0.756119	9.7879e-05	0.00103654		0.18037	0.0134769	0.14247		-4.00391	2.72443e-07	2.88518e-06
LINC00847	2.15477	5.27073e-05	0.000553878	Yes	4.73236	3.81774e-06	4.01096e-05		12.758	0.00848495	0.0891646		-0.632133	0.00010033	0.00105433		-0.0479244	0.0135928	0.142841		-29.7345	3.39869e-07	3.57153e-06
KMT2E-AS1	3.32811	5.31163e-05	0.000557397	Yes	0.853079	3.83591e-06	4.02536e-05		-0.118982	0.00850497	0.0892502		-1.54452	0.000100485	0.00105448		1.44834	0.0136326	0.142985		-0.0562561	3.50277e-07	3.67577e-06
TIMM9	4.44648	5.7242e-05	0.00059514	Yes	1.49646	3.99529e-06	4.15488e-05		1.80422	0.00877465	0.0912515		0.52037	0.000104727	0.0010891		-0.0550666	0.0138341	0.143867		14.011	4.26964e-07	4.44019e-06
SPCS2	4.19288	5.77149e-05	0.000599373	Yes	0.126129	4.01591e-06	4.16916e-05		-1.70191	0.0088052	0.0914135		-0.0734839	0.000104952	0.00108993		0.292968	0.0138826	0.143977		0.381603	4.3812e-07	4.54991e-06
FBXL5	10.1789	5.93306e-05	0.000613185	Yes	5.53476	4.09414e-06	4.23131e-05		-1.04581	0.00889769	0.0919581		-0.546345	0.000106253	0.00109813		1.46977	0.0139963	0.144653		-0.113252	5.16412e-07	5.33577e-06
BCL7B	5.22406	6.11218e-05	0.000628025	Yes	8.62136	4.22107e-06	4.33713e-05		2.69724	0.00902736	0.0927345		-0.743986	0.000108623	0.00111609		-0.160622	0.0141133	0.145014		9.30774	5.65197e-07	5.80738e-06	Other
GALK1	3.96195	6.2394e-05	0.000639185	Yes	3.48833	4.2462e-06	4.35105e-05		2.60398	0.00910741	0.093323		0.0792488	0.000109901	0.00112615		3.21622	0.0141933	0.145438		12.2347	5.81373e-07	5.95729e-06
GMFG	10.2667	6.34971e-05	0.000648219		-24.7418	4.3329e-06	4.42329e-05		0.433754	0.00917353	0.0936491		0.18093	0.000112248	0.0011459		11.3127	0.0143314	0.146282		9.66885	6.18655e-07	6.31562e-06
TMEM251	3.06372	6.45664e-05	0.000657571	Yes	1.55044	4.3552e-06	4.43551e-05		0.479849	0.00924995	0.0941775		-0.801344	0.000113107	0.00115193		-0.377957	0.0143779	0.146388		0.569846	6.48636e-07	6.60597e-06	Other
CKS2	30.2547	6.52352e-05	0.000662809		0.0421844	4.39211e-06	4.46251e-05		-0.818101	0.00935779	0.095078		-2.43668	0.000114183	0.00115945		-0.107778	0.0144409	0.146724		-0.255437	6.77697e-07	6.8856e-06
PHB	8.21825	6.6226e-05	0.000671513	Yes	0.0984286	4.44843e-06	4.51058e-05		-4.31643	0.00939119	0.095219		-0.115756	0.000114665	0.00116267		0.550436	0.0145507	0.14754		5.17702	7.1909e-07	7.29137e-06
CSTB	12.6088	6.69229e-05	0.000678351		0.574243	4.49131e-06	4.55253e-05		-0.242503	0.00939795	0.095219		8.08774	0.000115157	0.00116726		-0.0712151	0.0145698	0.147641		-0.250058	7.30594e-07	7.40552e-06
TMEM106C	15.7175	6.83811e-05	0.000690801	Yes	0.247553	4.56949e-06	4.6162e-05		2.50086	0.00944492	0.0954146		6.36448	0.000117133	0.0011833		-0.126825	0.0146445	0.147942		-3.78863	7.7193e-07	7.79666e-06
SNRNP27	3.37005	6.87188e-05	0.000693979	Yes	-7.02241	4.58078e-06	4.62605e-05		1.18996	0.0094707	0.0956429		-1.38412	0.000117287	0.00118446		0.756966	0.0146657	0.148107		-3.40923	7.72036e-07	7.79666e-06
RRAS	13.0634	6.99823e-05	0.000704843		0.631894	4.71473e-06	4.74819e-05		-1.40729	0.00954871	0.0961721		0.435868	0.000118425	0.00119275		0.954034	0.0147201	0.148257		-3.51498	8.18235e-07	8.24105e-06
RPS6	153.48	7.17515e-05	0.000719527	Yes	3.9068	4.78919e-06	4.80204e-05		-0.234385	0.00966598	0.0969057		-0.889243	0.00012035	0.00120687		-0.237213	0.0148105	0.148453		-0.8366	8.57559e-07	8.59964e-06
NABP2	6.9804	7.40912e-05	0.000739533	Yes	0.261351	4.86859e-06	4.85674e-05		0.823507	0.00974907	0.0973093		-1.17642	0.000122201	0.00121974		-0.110215	0.0149672	0.149345		-0.241034	9.19787e-07	9.18075e-06
PSMB8-AS1	3.10204	7.46398e-05	0.000744021	Yes	0.716326	4.91753e-06	4.90186e-05		0.0491263	0.00977537	0.0974262		-2.599	0.000123077	0.00122685		1.1455	0.0150081	0.149562		-0.26098	9.41495e-07	9.38496e-06
PSMA3	5.02006	7.65526e-05	0.000759309	Yes	-5.40608	5.03772e-06	4.99681e-05		-0.999174	0.00988885	0.0980853		-0.74758	0.000126156	0.00125132		-0.481839	0.0151515	0.150285		-0.23284	1.0003e-06	9.92174e-06
MRTO4	5.91906	7.79498e-05	0.000770117	Yes	-0.495754	5.17284e-06	5.11058e-05		-0.936072	0.0100142	0.0989367		45.203	0.000127837	0.0012624		0.103889	0.0152717	0.150853		4.69019	1.05478e-06	1.04209e-05
PPIAP22	19.1933	7.81392e-05	0.000771733	Yes	-0.343563	5.17616e-06	5.11218e-05		-21.1311	0.0100384	0.0991436		6.2595	0.000127851	0.0012624		2.22187	0.0152741	0.150853		3.67321	1.06219e-06	1.04906e-05
MRPL39	5.55318	7.96507e-05	0.000782546	Yes	1.53891	5.38855e-06	5.29347e-05		-0.186278	0.0102298	0.100505		-0.148637	0.000130933	0.00128621		-0.077186	0.0154176	0.151307		-0.612816	1.18582e-06	1.16504e-05
TCTA	10.0309	8.10926e-05	0.000794893	Yes	2.84832	5.44551e-06	5.33785e-05		0.455167	0.0103009	0.100973		-1.1169	0.000131748	0.00129143		3.18057	0.0154359	0.151307		-11.372	1.22495e-06	1.20073e-05
SERPINB6	8.32933	8.46333e-05	0.000823687	Yes	1.56746	5.64223e-06	5.49125e-05		0.72742	0.0104869	0.102035		-1.52218	0.000135101	0.00131486		-6.58276	0.0157102	0.152899		0.926919	1.34122e-06	1.30533e-05
NUPR1	4.58072	8.6743e-05	0.000838659	Yes	-0.176528	5.8467e-06	5.65545e-05		3.6858	0.0106194	0.102691		1.54939	0.000138534	0.00134002		-1.40278	0.0159194	0.153986		1.47424	1.50588e-06	1.45662e-05
LRRN4CL	3.17862	8.80767e-05	0.000849876	Yes	0.0287857	5.93615e-06	5.72906e-05		-4.26155	0.0106992	0.103259		-4.09291	0.000140143	0.00135254		-0.0595948	0.0159831	0.154219		-10.7659	1.54384e-06	1.48998e-05
CNN3	111.685	8.80879e-05	0.000849876	Yes	0.313555	5.95422e-06	5.74466e-05		1.71785	0.0107163	0.103337		-0.224911	0.000140192	0.00135258		-0.0382594	0.0159845	0.154219		-0.0936824	1.55053e-06	1.49596e-05
TSPO	20.023	8.84791e-05	0.000852554		-0.0957203	5.97831e-06	5.76049e-05		-5.31086	0.0107293	0.103384		-2.09564	0.000142062	0.00136886		0.144903	0.0160665	0.15478		-63.1319	1.5703e-06	1.51308e-05
LSM7	15.768	8.87817e-05	0.000854648		1.54385	6.02034e-06	5.79542e-05		0.633382	0.0107777	0.103745		-6.08605	0.00014262	0.00137291		-0.53012	0.0160989	0.154974		4.37043	1.59197e-06	1.53249e-05
CRLS1	2.7706	8.90927e-05	0.000856544	Yes	15.7189	6.07836e-06	5.84379e-05		0.402428	0.0108686	0.104492		-0.576579	0.000143516	0.00137937		-0.0513259	0.0161667	0.155428		-3.29356	1.61683e-06	1.55443e-05
GGH	6.0968	9.14985e-05	0.000874636	Yes	1.12813	6.31292e-06	6.03454e-05		0.397271	0.0109856	0.105011		32.394	0.000148543	0.00141993		0.583087	0.0163649	0.156432		-1.31815	1.79073e-06	1.71176e-05
HEIH	4.68899	9.24615e-05	0.000882999	Yes	1.07876	6.34427e-06	6.05872e-05		-0.70644	0.0110724	0.105741		0.449172	0.000149041	0.00142333		0.0806242	0.0164064	0.156596		3.17873	1.8324e-06	1.74992e-05
PRKRA	2.38432	9.55067e-05	0.000906032	Yes	0.492141	6.68518e-06	6.34195e-05		-7.75075	0.0112608	0.106827		-0.158855	0.000153259	0.0014539		-0.0595346	0.0165729	0.15722		-4.23297	1.9725e-06	1.87123e-05
SNRPB2	6.47408	9.5961e-05	0.000909193	Yes	2.73416	6.75056e-06	6.39589e-05		-1.63452	0.0113052	0.107112		-28.5023	0.000155904	0.00147713		-0.137429	0.0166372	0.157631		-1.19523	2.02662e-06	1.92015e-05
AC006333.1	2.30092	9.93787e-05	0.000936554	Yes	-5.79676	6.9072e-06	6.50851e-05		-2.8254	0.0114022	0.107428		-0.203173	0.000160382	0.00151133		0.868472	0.0167621	0.157919		-2.19012	2.18232e-06	2.05605e-05
RPL5P34	2.47514	0.000100199	0.000943398	Yes	0.913374	6.94162e-06	6.5357e-05		-1.17658	0.0114198	0.10752		-0.152942	0.00016058	0.00151189		0.897614	0.0167727	0.157919		26.8602	2.18571e-06	2.0579e-05
GMNN	5.53691	0.000100837	0.000949103	Yes	1.31415	6.95617e-06	6.54734e-05		-0.103169	0.0114235	0.107521		-0.3802	0.000160867	0.00151412		-1.7313	0.016782	0.157957		13.611	2.20226e-06	2.07283e-05
UBA52	29.1493	0.000101153	0.000951187	Yes	-4.46614	6.97733e-06	6.56013e-05		-1.69739	0.0114362	0.107539		-4.42942	0.00016191	0.00152251		-0.306866	0.016819	0.158157		-0.392632	2.22712e-06	2.09426e-05
EXOSC8	2.8158	0.000102477	0.000962132		0.195377	7.01117e-06	6.58262e-05		0.552273	0.0115015	0.107969		-4.02699	0.000163162	0.00153147		-0.0145168	0.0168658	0.158325		10.4555	2.24927e-06	2.11178e-05
AC005912.1	15.3573	0.00010797	0.00100429	Yes	0.790687	7.3314e-06	6.81934e-05		-0.313473	0.0117874	0.109641		-1.15273	0.000169228	0.00157362		0.735495	0.0171092	0.159142		-0.0678274	2.55937e-06	2.38046e-05
ANAPC13	7.25464	0.000113267	0.00104707	Yes	0.563151	7.63259e-06	7.05384e-05		-0.760605	0.0119402	0.110379		-6.58689	0.000174666	0.00161466		-0.0891781	0.0172482	0.159399		-0.256542	2.76669e-06	2.55761e-05
RPA2	11.2361	0.000117577	0.00108119	Yes	0.142512	7.92188e-06	7.28512e-05		0.870693	0.0121175	0.111419		4.72092	0.000179065	0.00164672		-0.0416569	0.0174231	0.160227		-1.69675	3.02325e-06	2.78024e-05
RPL10AP6	3.21632	0.00011939	0.00109525	Yes	0.0943619	8.11213e-06	7.44068e-05		0.137033	0.0121676	0.111606		-6.79711	0.000180844	0.00165901		0.316997	0.0174972	0.160515		2.13422	3.09879e-06	2.84275e-05
CLNS1A	4.56426	0.000123875	0.00113079	Yes	0.440663	8.27565e-06	7.55496e-05		0.216252	0.0123447	0.112697		17.9436	0.000183294	0.00167332		-0.145547	0.0176539	0.161038		-0.362944	3.35099e-06	3.05917e-05
PPP1CA	13.5099	0.000127149	0.0011541	Yes	0.175958	8.60229e-06	7.80661e-05		-2.83489	0.0125426	0.113842		-0.158159	0.00018676	0.00169517		0.309725	0.0178664	0.162131		-0.440934	3.65641e-06	3.31883e-05
RPS11P5	4.60494	0.000127578	0.00115624	Yes	0.106265	8.69005e-06	7.87584e-05		0.918631	0.0126375	0.114535		-0.815099	0.000188235	0.0017057		1.93123	0.0178972	0.162203		-0.0897684	3.71486e-06	3.36679e-05
AKR7A2	7.59209	0.000128552	0.00116399	Yes	2.35722	8.7465e-06	7.91983e-05		-0.390777	0.0126602	0.114613		0.530278	0.000188622	0.00170794		0.817789	0.0179336	0.162216		0.833392	3.8034e-06	3.44357e-05
EDEM2	5.53529	0.000135158	0.00121505		0.774472	9.12679e-06	8.20483e-05		6.49017	0.0129095	0.116055		0.758633	0.000197759	0.00177782		-0.0746655	0.0180515	0.16228		35.8961	4.17629e-06	3.75441e-05
RPL15P3	6.48981	0.000135698	0.00121844	Yes	0.819812	9.17033e-06	8.23411e-05		2.52458	0.0129627	0.116393		-4.98494	0.000198595	0.0017832		0.831004	0.0180881	0.162414		10.3269	4.22731e-06	3.79573e-05
RPS27	187.975	0.000144649	0.00128557	Yes	1.01107	9.69259e-06	8.61551e-05		-0.358988	0.0133554	0.118713		0.218683	0.00021041	0.00187028		-3.46174	0.0183878	0.163382		2.37618	4.60431e-06	4.09266e-05
RPL37AP1	2.92985	0.000144671	0.00128557	Yes	10.1156	9.70823e-06	8.62686e-05		-1.45557	0.0133632	0.118729		-0.329751	0.00021048	0.00187035		-0.0845155	0.0183894	0.163382		0.363455	4.63945e-06	4.12267e-05
POLR2C	4.19073	0.000146485	0.001299	Yes	0.0408406	9.79855e-06	8.68913e-05		0.78041	0.0134187	0.118994		-0.510159	0.000211382	0.00187449		-0.197686	0.0184616	0.163671		7.6861	4.83383e-06	4.28653e-05
CBX3	15.1852	0.000153738	0.0013573	Yes	0.977783	1.00173e-05	8.84393e-05		0.947111	0.0135632	0.119668		-0.968106	0.000215192	0.00189986		-0.0404187	0.0186576	0.164697		-10.8383	5.23548e-06	4.62223e-05
MIS12	2.63111	0.000156415	0.00137851	Yes	0.576536	1.00772e-05	8.8812e-05		0.36777	0.0136297	0.12012		-1.82476	0.000216338	0.00190662		2.52617	0.0187062	0.164861		8.40402	5.36189e-06	4.72551e-05
EEF1B2P3	3.96017	0.000162371	0.00142099		0.528516	1.05256e-05	9.21153e-05		-0.571484	0.0138924	0.121579		-1.93232	0.000224194	0.00196167		-0.0677801	0.0190399	0.166556		-0.319169	6.03101e-06	5.27683e-05
PDLIM3	4.52055	0.000165931	0.00144709	Yes	0.545289	1.06981e-05	9.32988e-05		-0.123738	0.0140448	0.122485		-1.81803	0.000227378	0.00198297		3.79688	0.0191752	0.167192		-83.016	6.30011e-06	5.49435e-05
HTRA2	2.25548	0.000172261	0.00149448	Yes	-34.9012	1.11132e-05	9.64149e-05		0.570218	0.0143765	0.124727		0.185311	0.000234313	0.00203242		-0.0329961	0.0192915	0.16734		18.0759	6.84686e-06	5.94014e-05
TPT1P4	2.76604	0.000181745	0.00156323		1.51731	1.16343e-05	0.000100037		-0.72564	0.0146249	0.125791		-0.254944	0.00024094	0.00207237		-0.09622	0.0195893	0.168445		33.7281	7.52713e-06	6.47424e-05
AC018738.1	4.78107	0.000184101	0.00158026	Yes	0.0644933	1.17185e-05	0.000100621		2.0409	0.0147176	0.126372		-0.163236	0.000242279	0.00208032		-0.0190681	0.0196353	0.168577		-1.83958	7.64961e-06	6.5683e-05
GLO1	17.3133	0.000188739	0.00161159	Yes	1.03567	1.20616e-05	0.000103007		-23.4164	0.0149552	0.127719		-4.16714	0.000246294	0.00210337		-0.0324939	0.0198907	0.169694		33.2807	8.19827e-06	7.00139e-05
RPL13	32.4196	0.000189241	0.0016143	Yes	0.515217	1.21007e-05	0.000103223		-0.305568	0.0150006	0.127956		-0.289797	0.000247678	0.00211279		-1.75857	0.0199082	0.169694		0.989554	8.32394e-06	7.10064e-05
PRR13	4.40952	0.000191618	0.00162948		0.0868672	1.24227e-05	0.000105641		-1.63487	0.0150931	0.128349		-0.686212	0.000250795	0.00213271		0.696546	0.0199999	0.17003		13.5279	8.70291e-06	7.4008e-05
TMEM54	14.878	0.000197538	0.00167084	Yes	0.890662	1.28528e-05	0.000108713		-0.935215	0.0153498	0.129834		-0.397628	0.0002552	0.00215857		-0.132074	0.0201126	0.17003		-46.0347	9.15159e-06	7.74072e-05
AIMP1	2.45492	0.00019767	0.00167149	Yes	-1.07339	1.28675e-05	0.000108807		-0.237978	0.0153796	0.130049		-0.15549	0.00025534	0.00215914		-1.62453	0.0201254	0.17003		-0.0562941	9.19372e-06	7.77416e-05
EMP3	29.259	0.000198437	0.00167703	Yes	0.182587	1.28784e-05	0.000108824		-1.01612	0.0154103	0.130235		-2.34132	0.00025677	0.00217001		0.786588	0.0201322	0.17003		12.2653	9.24394e-06	7.81224e-05
RPL15	32.4971	0.000199995	0.00168735	Yes	1.28006	1.29305e-05	0.000109094		-1.17323	0.0155226	0.130964		-2.33321	0.000258129	0.00217782		1.79293	0.0201702	0.17003		12.4908	9.49277e-06	8.00901e-05
ZNF524	2.43204	0.000219147	0.0018193	Yes	1.82036	1.41411e-05	0.000117396		-0.882866	0.0164607	0.136622		-2.48751	0.00027772	0.00230556		0.757617	0.0206845	0.171717		1.5167	1.12484e-05	9.33812e-05
TEX30	2.39514	0.000223018	0.00184481	Yes	0.231484	1.45084e-05	0.000120003		-0.144859	0.0166254	0.137526		-2.58002	0.00028026	0.00231832		-0.0683796	0.0208027	0.171962		-6.35852	1.16063e-05	9.60079e-05
TAGLN2	70.6716	0.00022401	0.00185149		0.670222	1.45305e-05	0.000120097		-1.42164	0.0166577	0.137679		0.800325	0.000281479	0.00232648		1.00586	0.02081	0.171962		-2.79549	1.17209e-05	9.68759e-05
VPS25	4.39013	0.000227514	0.00187683	Yes	0.540227	1.46638e-05	0.000120966		0.0477465	0.0167454	0.138138		-0.373213	0.000284078	0.00234345		-0.517335	0.0208742	0.172197		-12.3199	1.19814e-05	9.8812e-05
GCSH	2.34189	0.00023093	0.00189928	Yes	0.0603638	1.47859e-05	0.000121606		0.959557	0.0169628	0.139495		-0.156071	0.000287818	0.00236715		1.51856	0.0210311	0.17297		1.0858	1.23778e-05	0.000101801
TEX264	2.5866	0.000233206	0.00191432	Yes	8.18995	1.48783e-05	0.000122132		0.957389	0.0170503	0.139932		7.60468	0.000290797	0.00238708		-0.0288397	0.0211273	0.173393		4.77023	1.25824e-05	0.000103286
FLAD1	2.06569	0.000248266	0.00201802	Yes	0.301482	1.5639e-05	0.000127126		-0.213805	0.0176127	0.14317		-3.85641	0.000300943	0.00244588		1.53585	0.0215549	0.175157		6.63346	1.38545e-05	0.00011262
RPL26P19	4.58875	0.000267325	0.00215033		-204.181	1.65521e-05	0.000133143		-0.508899	0.018102	0.145611		-3.67058	0.000313306	0.00251911		-1.31349	0.0219822	0.176823		3.60656	1.56319e-05	0.000125733
PPIAP31	2.30121	0.00027013	0.00217	Yes	0.191168	1.6603e-05	0.000133374		2.15314	0.0181576	0.145863		-0.839211	0.000313679	0.00251983		-0.039253	0.0220848	0.177379		-0.201385	1.58003e-05	0.000126926
ID3	65.9601	0.000292318	0.00231482	Yes	10.2219	1.80331e-05	0.000142801		0.210544	0.0188632	0.149374		-0.209922	0.000334391	0.00264798		-2.83557	0.0226304	0.179182		0.252843	1.92698e-05	0.000152594
MMADHC	7.43446	0.000300654	0.00236834	Yes	0.266774	1.84983e-05	0.000145717		-1.17365	0.0191673	0.150986		10.3414	0.000342961	0.00270161		-0.613392	0.0229255	0.180545		0.215138	2.04851e-05	0.000161367
LINC01578	4.95562	0.000321255	0.00251348	Yes	0.671765	1.92347e-05	0.000150492		-5.58586	0.0195283	0.152724		0.624227	0.000354729	0.00277539		0.478962	0.0231935	0.181465		-0.90551	2.20254e-05	0.000172326
AC136632.1	4.28952	0.000331601	0.00257765	Yes	2.05687	2.02309e-05	0.000157262		0.653152	0.0198882	0.154593		-0.543278	0.000363986	0.00282931		-7.07279	0.0234491	0.182187		0.874032	2.32526e-05	0.00018075
RPLP0	135.493	0.000340228	0.00263925	Yes	-9.00033	2.05205e-05	0.000159183		-0.639606	0.0200044	0.15518		5.09741	0.000368544	0.0028589		-0.0760458	0.0234983	0.182187		-6.85867	2.40357e-05	0.000186452
SWI5	3.08019	0.000365435	0.00280724	Yes	10.4947	2.1948e-05	0.000168603		0.0288352	0.0205245	0.157668		-0.201273	0.000384525	0.00295342		3.63361	0.023902	0.183555		12.2877	2.64735e-05	0.000203352
CCT4	13.1499	0.000367569	0.00281787	Yes	2.40495	2.22408e-05	0.000170503		0.0666087	0.0207442	0.15903		1.0672	0.000389542	0.00298612		0.887911	0.0239459	0.183575		0.492211	2.6976e-05	0.000206804
RPS20	52.2795	0.000416326	0.00313015	Yes	4.69065	2.48459e-05	0.000186804		-0.808022	0.0216907	0.163075		0.291181	0.000426567	0.00320715		0.767441	0.0246795	0.18536		22.5926	3.24074e-05	0.000243655
AC026403.1	4.76797	0.000436677	0.00326032	Yes	-0.202224	2.58702e-05	0.000193152		-2.33731	0.0220426	0.164575		-2.97777	0.000443551	0.00331164		0.977188	0.0248802	0.185761		-1.46476	3.42435e-05	0.000255669
RBP1	18.3417	0.000440474	0.00328476	Yes	0.187083	2.5955e-05	0.000193568		0.575362	0.0221478	0.165196		-2.88448	0.00044484	0.00331797		-0.0294733	0.0249354	0.185898		2.35036	3.46375e-05	0.000258354
RPF1	4.14727	0.000442956	0.00330064	Yes	1.46637	2.60535e-05	0.000194135		0.537396	0.0221877	0.165329		-2.03981	0.000446924	0.0033302		2.3425	0.0249481	0.185898		13.3774	3.48929e-05	0.00026
ESD	5.8794	0.000465666	0.00344253	Yes	1.67895	2.68616e-05	0.000198565		0.405	0.022656	0.167489		-0.547435	0.000462422	0.00341835		0.394299	0.0252264	0.186471		-0.0555697	3.80162e-05	0.000281043
SH3BGRL	17.2295	0.000473792	0.0034923	Yes	0.278666	2.73348e-05	0.000201484		-0.0833833	0.0228682	0.168534		0.0802192	0.000466588	0.00343884		1.18003	0.0254192	0.187364		-0.0620979	3.91065e-05	0.000288252
RPL36A	4.56627	0.000491084	0.00360348	Yes	-1.04709	2.79346e-05	0.000205		0.0977286	0.0230381	0.169029		-1.42718	0.000472883	0.00347028		-0.211256	0.0255856	0.187757		13.26	4.06009e-05	0.000297951
ORMDL1	2.34905	0.000491155	0.00360348	Yes	-1.01778	2.79415e-05	0.000205		0.509799	0.0230387	0.169029		-0.598251	0.000473498	0.00347394		1.46277	0.0255913	0.187757		-0.166197	4.07972e-05	0.000299319
AL390755.1	23.2427	0.000498699	0.00364903	Yes	1.75614	2.85678e-05	0.000209034		0.0608759	0.0231793	0.169605		-12.2178	0.000478135	0.00349856		2.47726	0.0257403	0.18832		1.91148	4.18604e-05	0.000306296
VMP1	7.5822	0.000502974	0.00367404	Yes	1.05551	2.88942e-05	0.000211027		0.975545	0.0233411	0.170487		-2.16978	0.000483145	0.00352856		0.306903	0.0257982	0.188353		-0.195562	4.28127e-05	0.000312732
CHMP6	2.61368	0.000515685	0.00375685	Yes	1.28319	2.92707e-05	0.000213242		-0.37265	0.0236165	0.172003		-1.91523	0.000488962	0.00356216		1.91561	0.0258856	0.188534		7.88493	4.36834e-05	0.00031824
COMMD2	3.54859	0.000519441	0.00378054	Yes	2.61058	2.93613e-05	0.000213694		0.892677	0.0236384	0.172043		-0.752148	0.00048977	0.0035646		2.24492	0.0259043	0.188534		3.18959	4.4223e-05	0.00032186
ZNF627	3.27645	0.000556462	0.00399865	Yes	0.645916	3.15455e-05	0.000226681		-0.0552771	0.0243264	0.174777		-2.17295	0.000515636	0.00370477		-1.12788	0.0265669	0.190905		2.22506	4.9549e-05	0.000356051
AC091729.3	2.16297	0.00057025	0.00407318	Yes	1.7847	3.27012e-05	0.000233625		1.57187	0.0246412	0.176057		-1.83466	0.000525297	0.00375316		-0.127461	0.026818	0.19161		-3.33821	5.22054e-05	0.000372999
TRIM52-AS1	2.91378	0.000578593	0.00412218	Yes	1.94101	3.30775e-05	0.000235644		5.84142	0.0248364	0.176943		-0.476581	0.000530328	0.00377758		-0.0202476	0.0269231	0.191813		0.366369	5.38604e-05	0.000383728
PSMB10	3.37469	0.000586581	0.00416723		-1.21618	3.35931e-05	0.000238655		1.07558	0.0249991	0.177567		-1.98281	0.000534305	0.00379585		2.34527	0.0270968	0.192488		0.20177	5.50521e-05	0.000391105	CK1
CSNK2B	2.84857	0.000599871	0.00424659	Yes	-0.84291	3.44352e-05	0.000243773		-0.948351	0.0251383	0.177958		0.709857	0.000542278	0.00383888		-0.228818	0.0272728	0.193069		43.8915	5.66608e-05	0.000401111
ITPA	5.41124	0.000601303	0.00425372	Yes	0.0994903	3.4704e-05	0.000245502		0.235944	0.0251747	0.17809		-2.47125	0.000543613	0.00384561		-0.468105	0.0273288	0.193292		18.4736	5.71097e-05	0.000404004
PMPCB	3.01347	0.000604661	0.00426943	Yes	0.194572	3.48697e-05	0.000246211		0.131629	0.0252878	0.178554		-2.03776	0.000552913	0.00390328		0.0480667	0.0274231	0.193613		0.857481	5.78924e-05	0.000408771
BPNT1	2.17612	0.000607171	0.00428345	Yes	-1.67409	3.52685e-05	0.000248851		-0.398187	0.0253723	0.178987		-0.685659	0.000553727	0.00390704		-0.129233	0.0274664	0.1938		-1.91434	5.82536e-05	0.000411031
IFNGR1	16.3029	0.000608658	0.00428788		-6.11129	3.57076e-05	0.000251558		-1.07617	0.0254671	0.17944		-5.15824	0.000555601	0.00391387		0.186397	0.0275541	0.194145		78.3193	5.89269e-05	0.000415197
POLE3	10.2569	0.000615094	0.00432582	Yes	0.0344109	3.58261e-05	0.000251957		-0.0686825	0.0256325	0.180267		-3.3464	0.000560192	0.00393936		-1.64874	0.0276995	0.194804		8.53478	5.98012e-05	0.000420568
SQOR	2.27965	0.000625424	0.00438103		0.779076	3.67432e-05	0.000257383		-0.257875	0.0260299	0.18221		-0.107633	0.000568584	0.00398231		-0.417997	0.0278962	0.195317		18.0308	6.19485e-05	0.000433943
RNF25	2.35334	0.000632992	0.00442579	Yes	1.92402	3.69804e-05	0.000258562		-0.764595	0.0260811	0.182258		-0.700218	0.000571623	0.0039967		0.901887	0.0279356	0.195322		29.1961	6.26305e-05	0.000437903
UBE2D4	3.30994	0.000636442	0.00444577	Yes	0.128635	3.73755e-05	0.000261066		-0.209355	0.0261063	0.18233		-2.13707	0.000573487	0.00400583		-0.233106	0.0279674	0.195332		0.672542	6.30583e-05	0.000440484
SLC25A5	45.5337	0.000644574	0.00449734	Yes	0.179115	3.76925e-05	0.000262989		-1.38016	0.0262179	0.182907		-1.62417	0.000576736	0.00402403		8.36997	0.0280388	0.195565		5.65441	6.35704e-05	0.000443546
Z74021.1	2.68732	0.000653387	0.00454933		0.341576	3.80331e-05	0.000264813		-0.056661	0.0264162	0.183927		-0.526427	0.000581784	0.00404981		0.246542	0.0281146	0.195741		1.17189	6.42958e-05	0.000447671
COPS6	11.7303	0.000665007	0.00461313	Yes	-1.78496	3.88002e-05	0.000269155		-0.283975	0.0266623	0.184955		0.208064	0.000588149	0.00407997		-0.140682	0.0283263	0.196499		10.3642	6.66066e-05	0.000462034
STYXL1	4.64038	0.000670201	0.00464059	Yes	0.800112	3.94676e-05	0.00027328		-0.921688	0.0267558	0.185262		-0.158613	0.000591204	0.0040936		-0.171279	0.0284169	0.196732		64.2309	6.76273e-05	0.000468263
MYDGF	14.3374	0.000698353	0.00480012		11.7006	4.10479e-05	0.000282142		0.0394234	0.0272453	0.18727		-1.13372	0.000605598	0.00416257		0.435617	0.0287934	0.197876		-10.2527	7.16087e-05	0.000492187
IER3IP1	2.52958	0.000756621	0.00513136	Yes	-3.66429	4.45987e-05	0.000302466		1.92234	0.0282994	0.191925		-2.95964	0.000639708	0.00433846		-0.0448161	0.0293982	0.199377		4.06219	7.96945e-05	0.000540483
NXT2	3.42733	0.000763754	0.00517273	Yes	0.0278608	4.48529e-05	0.000303779		-1.31976	0.0284781	0.192875		-1.39231	0.000642899	0.00435421		-0.130887	0.0294858	0.199701		1.65383	8.02105e-05	0.000543247
SPTSSA	7.48982	0.000764907	0.0051782	Yes	4.57336	4.49098e-05	0.000304027		0.293514	0.0285036	0.192962		-2.73085	0.000644367	0.00436218		1.80431	0.0295392	0.199931		1.07091	8.0882e-05	0.000547548
SNRPF	2.76696	0.000769087	0.00520298	Yes	0.721248	4.49957e-05	0.000304403		0.920845	0.0285523	0.19316		-0.435596	0.000647223	0.00437856		1.72766	0.0295649	0.199931		2.23282	8.18753e-05	0.000553898
RPS28	29.1943	0.000789374	0.00531748	Yes	2.07325	4.64257e-05	0.000312739		0.530887	0.0288577	0.194395		0.128817	0.000663079	0.00446671		1.10386	0.0298566	0.201073		-2.63644	8.57889e-05	0.000577902
PRELID3B	6.98309	0.000799495	0.00537121	Yes	0.104879	4.7439e-05	0.000318707		0.069331	0.0291318	0.195714		-1.11936	0.000671881	0.00451387		-0.302152	0.0300034	0.201561		0.400727	8.76635e-05	0.000588945
TRIR	19.9888	0.000828563	0.00553432	Yes	3.00858	4.92549e-05	0.000328994		-1.86346	0.0297919	0.19895		-0.0677325	0.000690397	0.00461145		-3.39041	0.0302985	0.202338		4.89206	9.04946e-05	0.000604451
SBDSP1	6.49242	0.000835675	0.00557438	Yes	2.6515	4.93973e-05	0.000329506		-4.63665	0.0299359	0.199673		-7.62261	0.000694826	0.00463485		-0.0872204	0.0303409	0.202389		4.88667	9.15073e-05	0.000610401
CDK2AP2	5.62595	0.000845299	0.00561986	Yes	1.78186	5.03615e-05	0.000334822		-1.12575	0.0301189	0.200242		-0.436974	0.000706898	0.00469913		-0.782008	0.0305677	0.203225		-2.08513	9.50862e-05	0.000632169
RPL23	17.7965	0.000891824	0.00586814	Yes	5.68417	5.34306e-05	0.00035157		-0.0340389	0.0310634	0.204395		-0.96965	0.000732319	0.00481785		-0.0930803	0.0310835	0.204528		4.83416	0.000102572	0.000674919
TAF7	17.3469	0.000905368	0.00594425	Yes	0.426793	5.39377e-05	0.000354131		1.68892	0.0312999	0.205501		2.77456	0.000737437	0.00484169		0.0310447	0.0312293	0.204994		-19.6873	0.000104689	0.000687341
MRPL10	2.41261	0.000922791	0.00603621	Yes	0.202902	5.47648e-05	0.00035823		-1.28823	0.0316149	0.206801		-1.57314	0.000748866	0.00489853		2.79685	0.0314145	0.20549		0.349294	0.000107788	0.000705067
TIMM13	8.24583	0.000957567	0.00621364	Yes	-6.52972	5.69818e-05	0.000369686		0.0176989	0.0321654	0.208689		0.0411806	0.00077209	0.00501008		1.21329	0.0318188	0.206454		13.9677	0.0001158	0.000751424
TMED7	5.62537	0.000966018	0.00625496	Yes	0.566084	5.73395e-05	0.000371207		0.70914	0.0324252	0.209878		-3.8427	0.000780359	0.00505282		-0.025486	0.0319798	0.207041		11.1443	0.000116963	0.000757333
TRAM1	12.1328	0.000973252	0.00628555	Yes	0.114613	5.78985e-05	0.000373925		-0.145641	0.0326153	0.210636		-0.281882	0.000790304	0.00510402		-0.0354315	0.0320778	0.207168		-1.30327	0.000119175	0.000769667
DAZAP2	9.90754	0.000981175	0.00632856	Yes	0.0638792	5.84805e-05	0.000377198		-3.30904	0.0327668	0.211345		-6.69136	0.000795078	0.00512824		6.2067	0.032124	0.207199		2.7863	0.000120062	0.000774397
SNRNP40	2.68452	0.000982648	0.00633398	Yes	33.7362	5.88299e-05	0.000379206		-4.00268	0.0327965	0.211353		-0.339252	0.000797872	0.00514294		-0.0983876	0.0321707	0.207331		-0.492621	0.000120763	0.000778417
CLIC1	43.2524	0.000991363	0.00637921		1.83734	5.94613e-05	0.000382621		0.400436	0.0329127	0.211786		-1.46352	0.000803274	0.0051689		-0.125879	0.0322588	0.207542		8.3012	0.000122266	0.000786754
GIMAP2	2.75932	0.00100843	0.00647656		-2.77855	5.99871e-05	0.000385344		-1.03473	0.0330057	0.211978		0.0571132	0.000810325	0.00520493		2.36104	0.0323434	0.207687		-0.879156	0.000124457	0.000799486
RPL5	98.0829	0.00103333	0.00660541	Yes	0.524676	6.12212e-05	0.000391347		-0.216909	0.0332952	0.212834		-0.434282	0.000827483	0.00528955		-0.0812286	0.0325057	0.207766		41.8007	0.00012817	0.000819306	Atypical
BLVRA	7.08416	0.00104198	0.00664654	Yes	1.48855	6.18072e-05	0.000394254		-18.5502	0.0334907	0.213628		-2.58572	0.000831778	0.0053051		2.0126	0.0326331	0.208159		1.32978	0.000129546	0.000826346
EBPL	3.38753	0.0010642	0.00676675	Yes	0.190636	6.31322e-05	0.000401427		2.34175	0.0336783	0.214044		-0.0847212	0.000844255	0.00536821		-0.3748	0.0328018	0.208551		-0.376017	0.000133719	0.000850254
UTP18	2.6138	0.00107646	0.00683165	Yes	0.0619892	6.39582e-05	0.000405906		2.14434	0.0338909	0.215086		-0.745443	0.00084893	0.00538768		-0.440525	0.0328989	0.208791		17.9223	0.000135563	0.000860339
MORF4L1P1	4.98375	0.00107668	0.00683165	Yes	0.0286014	6.39917e-05	0.000406033		-0.388604	0.0339144	0.215131		-0.474195	0.000849461	0.00538991		-1.01688	0.0329558	0.208891		0.524169	0.000135939	0.000862545
MGST2	2.20537	0.00109387	0.00692169		1.23395	6.49723e-05	0.000411126		0.137665	0.0340212	0.215276		-9.87537	0.000863467	0.00546377		12.7409	0.0330267	0.208984		6.13923	0.000139707	0.000884026
LAPTM4A	39.9183	0.00113993	0.00717539		-2.99983	6.70486e-05	0.000422042		0.95828	0.0344803	0.217039		-0.0903738	0.000878781	0.00553155		-0.450565	0.0333024	0.209549		2.48304	0.000145083	0.000913233
B2M	257.972	0.00115483	0.00725866		0.225555	6.753e-05	0.000424539		-0.0711292	0.0346209	0.217614		-1.07017	0.000881388	0.00554057		-1.21267	0.0333322	0.209549		3.86483	0.000146446	0.000920658
CRNDE	2.85909	0.00116267	0.00729559	Yes	1.80409	6.86109e-05	0.000430524		-0.245901	0.0348083	0.218417		14.585	0.000889402	0.00558048		-0.909883	0.033465	0.209964		3.97424	0.000149541	0.000938348
YIPF2	3.47471	0.00119602	0.00745812	Yes	0.128805	7.05541e-05	0.00043996		-0.56705	0.0354566	0.221073		-2.4041	0.000912485	0.00568928		-0.370905	0.0337917	0.210686		-14.6682	0.000156441	0.000975533
LPAR6	3.05264	0.00123769	0.00767972		0.573723	7.2382e-05	0.000449121		1.57289	0.0358407	0.222387		-1.12443	0.000926098	0.00574632		5.72083	0.0340521	0.211285		16.7789	0.000164391	0.00102002
DECR1	3.70672	0.00124832	0.0077329	Yes	0.102523	7.36375e-05	0.000456158		0.2823	0.0360819	0.223506		-2.26918	0.000933748	0.00578423		-0.0827689	0.0341802	0.211734		3.22482	0.000166405	0.00103082
URM1	3.95232	0.00125625	0.00777402	Yes	0.0525806	7.43877e-05	0.00046033		12.2396	0.0362197	0.224137		-0.997075	0.000937435	0.00580109		5.24269	0.034305	0.212219		-1.64078	0.000167568	0.00103695
AC131235.2	2.58511	0.00126417	0.00781339	Yes	-0.828024	7.4721e-05	0.000461822		-3.23713	0.0363521	0.224679		-1.10683	0.000948744	0.0058636		0.461871	0.0343403	0.212244		35.1464	0.000169855	0.00104981
PSMB9	8.60446	0.00128541	0.00793157	Yes	0.55284	7.54496e-05	0.000465559		-0.536462	0.0364502	0.224892		-0.0853142	0.000954205	0.00588753		-0.140236	0.0344438	0.212481		13.1577	0.000171754	0.0010598
SNHG32	18.0087	0.00131775	0.00809951	Yes	0.27365	7.79472e-05	0.000478998		-0.171905	0.0368776	0.226667		-0.602483	0.000969638	0.00595986		-0.0260529	0.0347085	0.213335		6.48035	0.000176489	0.00108479
SSR3	12.2043	0.00133388	0.0081786		0.501534	7.86652e-05	0.00048233		-2.36894	0.0370511	0.227176		-2.95195	0.000979867	0.00600799		-1.82196	0.0349805	0.214447		4.63098	0.00017987	0.00110286
VMA21	4.25982	0.00134311	0.00822006	Yes	0.378735	7.96899e-05	0.000487717		0.799987	0.0372284	0.227772		-0.0503823	0.000988056	0.00604709		-2.58148	0.0351219	0.214904		-0.0712415	0.000182672	0.00111786
PDCD5	4.65494	0.00134871	0.00824763	Yes	2.88133	8.03014e-05	0.00049106		-0.788893	0.0372479	0.227772		-2.22124	0.000990463	0.00605688		0.718768	0.0352057	0.21529		-4.21732	0.000183571	0.00112246
PEMT	3.73115	0.0013593	0.00830224	Yes	4.2883	8.11199e-05	0.00049546		-0.224951	0.0373453	0.228083		-2.30407	0.000999622	0.00610427		0.047545	0.0353154	0.215675		-0.360262	0.000185242	0.00113141
SNRPB	32.952	0.00136861	0.00834392	Yes	-5.02877	8.23066e-05	0.000501892		-0.159626	0.0374075	0.228083		-1.06933	0.00100994	0.00615842		-1.53934	0.0354664	0.216242		2.7487	0.000187711	0.00114463
CRYZ	3.45178	0.00138776	0.00844004	Yes	0.0462597	8.32272e-05	0.00050617		0.146907	0.0375027	0.228083		0.762081	0.00102458	0.0062313		0.0660417	0.0355757	0.216324		147.346	0.00019448	0.00118279
NSA2	2.63356	0.00147074	0.00885509	Yes	0.176885	8.79499e-05	0.000529533		0.150978	0.0385099	0.231819		-0.287002	0.00106849	0.0064332		-5.22429	0.0362239	0.218098		0.370076	0.000209907	0.00126382
CCDC107	2.1896	0.0014829	0.00890687	Yes	1.23892	8.94018e-05	0.000536983		-0.164793	0.0386548	0.232166		-1.83203	0.00108453	0.00651409		-0.0841773	0.0363416	0.218254		1.7941	0.000212259	0.00127491
RAN	12.343	0.00149508	0.00896618	Yes	0.148632	8.98692e-05	0.000538958		-0.739521	0.0387491	0.232406		-0.235992	0.00108966	0.0065358		-2.29439	0.0363981	0.218289		-10.8862	0.000213707	0.00128182
EEF1A1P5	26.9995	0.00171479	0.0100584	Yes	0.222186	0.000102027	0.000598455		0.439374	0.0409678	0.240304		-4.59471	0.00118023	0.00692265		-0.03587	0.0378446	0.221984		-4.91061	0.000250114	0.00146709
RPS20P14	2.05367	0.00172366	0.0100966	Yes	0.0301017	0.000103703	0.000607459		0.0136821	0.0411459	0.241019		2.39816	0.00118713	0.00695385		1.59461	0.0379533	0.222318		0.215349	0.000251984	0.00147604
SRSF7	4.83506	0.00172555	0.0101038		-7.68719	0.000103843	0.00060804		0.988457	0.0411842	0.241149		-0.147878	0.00118775	0.00695473		-0.0406344	0.037975	0.222359		0.0974044	0.000252251	0.00147703
DCUN1D5	2.74361	0.0017289	0.0101194	Yes	-5.4055	0.000104105	0.00060934		0.05159	0.0412145	0.241233		-0.764241	0.00119232	0.00697877		0.81436	0.0380082	0.222442		3.96946	0.000252745	0.00147934
ERGIC3	10.1194	0.0017413	0.0101801	Yes	0.0587047	0.000104826	0.000612842		0.0311041	0.0413581	0.241791		3.83731	0.00120101	0.00702142		-0.0574136	0.0380568	0.222442		-0.717426	0.000255732	0.00149508
AHCY	12.0562	0.00174977	0.010214	Yes	0.99217	0.000105717	0.000617211		9.56899	0.0414341	0.241905		1.3486	0.00120754	0.00704998		0.488574	0.0381185	0.222442		54.7188	0.000257613	0.00150402
AL031727.1	2.53174	0.00177041	0.0103161	Yes	1.09594	0.000107137	0.000624288		-2.26144	0.041543	0.242071		-2.05226	0.00121772	0.00709565		-0.0983619	0.0381856	0.222465		0.5685	0.000262597	0.00153015
SSR2	9.59551	0.00177986	0.0103592	Yes	0.357066	0.000107788	0.000627351		3.7172	0.0416424	0.242368		1.84625	0.00122147	0.00710926		-0.0718216	0.0382414	0.222465		-2.20744	0.000264463	0.00153923
PSMB2	4.03433	0.00178851	0.0103975	Yes	-19.4387	0.000108237	0.000629198		-0.055256	0.0417301	0.242596		-0.126699	0.00122782	0.00713789		-3.27943	0.0382671	0.222465		-2.99436	0.000267604	0.00155571
RPL12	51.4849	0.00182187	0.0105546	Yes	0.0510875	0.000110049	0.000637547		0.0683541	0.0420464	0.243587		-1.4232	0.00124448	0.00720965		1.73947	0.0385262	0.223194		4.57412	0.000272126	0.00157622
ALDH9A1	9.17615	0.00182637	0.0105746	Yes	2.32624	0.000110275	0.000638483		1.3291	0.0421282	0.243889		-0.0662112	0.00124671	0.00721836		0.25361	0.0385979	0.223413		-5.07079	0.000273892	0.00158582
HCST	3.95071	0.00185411	0.010696		2.86494	0.00011194	0.000645761		-0.650871	0.0425645	0.245508		-1.51091	0.00127437	0.00735162		-0.163833	0.0387785	0.223442		0.34299	0.000280217	0.00161652
MTCH2	5.39948	0.00185939	0.0107203	Yes	0.142871	0.000112089	0.000646249		0.0313109	0.0426054	0.245641		0.0597734	0.0012767	0.0073608		-0.0898644	0.0387844	0.223442		-1.22117	0.000280497	0.0016172
CLPP	8.19697	0.00192642	0.0110263	Yes	1.44434	0.000116699	0.000667888		0.552361	0.0435082	0.249007		-1.32943	0.00130835	0.00748869		-0.349498	0.0392238	0.224419		-3.29608	0.000295864	0.00169346
RPLP0P6	13.1719	0.00198807	0.0113189	Yes	0.130954	0.000119837	0.000682277		0.0407592	0.044208	0.251693		0.0410848	0.00133299	0.00758925		-0.158308	0.0395514	0.225181		0.730765	0.000307065	0.00174824
DNALI1	6.68151	0.00200484	0.0114013	Yes	0.10143	0.000120829	0.000687145		-0.438028	0.0443496	0.252192		-1.25957	0.00133678	0.0076012		-0.633739	0.0396496	0.225344		8.19733	0.00030807	0.00175197
NR2C2AP	3.45752	0.00200974	0.0114227	Yes	0.422064	0.000121115	0.000688381		1.11268	0.0443714	0.252193		-5.78669	0.00134099	0.00762177		2.51416	0.0396743	0.225344		0.216611	0.000308944	0.00175594
ACTL6A	3.36821	0.00201043	0.0114245	Yes	0.121715	0.000121639	0.000691227		-0.158289	0.0443809	0.2522		0.153218	0.00134126	0.00762187		-0.106941	0.0396865	0.225344		0.170343	0.000309679	0.00175979
DEGS1	6.38245	0.00204246	0.0115715		0.413437	0.000123834	0.000701579		-0.870645	0.0446846	0.253094		-0.914729	0.00135521	0.00767793		0.0868783	0.0398107	0.225515		-0.297392	0.000316913	0.00179523
TMEM203	6.03231	0.0020812	0.0117599	Yes	0.0860186	0.000125724	0.00071041		0.385899	0.0450985	0.254831		2.14567	0.00137014	0.00774204		0.978284	0.0400166	0.226086		3.68664	0.00032436	0.00183281
AC099336.2	2.45039	0.00209581	0.0118269		0.228095	0.000126465	0.000713657		-0.946337	0.0452711	0.255471		-0.617727	0.00137734	0.00777247		-0.336961	0.0400764	0.22611		-0.825043	0.000326337	0.00184149
TMED2	11.7748	0.0022323	0.0124498	Yes	0.455058	0.00013623	0.000759771		0.326429	0.0464877	0.259268		-2.39869	0.00146555	0.00817282		-0.101452	0.0409394	0.228325		2.97443	0.000350526	0.00195493
TOR3A	2.43127	0.00233194	0.0129073	Yes	1.91213	0.000142327	0.000787781		0.0724897	0.0471917	0.261206		-2.03286	0.00151346	0.00837701		-0.283653	0.0414664	0.229486		-1.97941	0.000371846	0.00205817
CIB2	2.44367	0.00236391	0.0130482	Yes	0.0607234	0.00014448	0.000797492		0.489749	0.0474703	0.262024		-0.420354	0.00152695	0.00842838		-1.07883	0.0416711	0.22985		1.55047	0.000379523	0.00209487
SLC16A4	4.04195	0.00241147	0.0132693	Yes	1.55828	0.000147926	0.000813974		0.800492	0.0477374	0.262678		-0.789744	0.00154233	0.00848675		-0.0518279	0.0418375	0.230213		1.26424	0.00038885	0.00213967
STX10	5.84431	0.00250295	0.0136918	Yes	2.5604	0.000153606	0.00084021		1.05713	0.0484574	0.265086		-0.136508	0.00158082	0.00864739		-0.0908198	0.0422507	0.231114		0.128302	0.000400586	0.0021914
YRDC	2.64125	0.00259814	0.0141154	Yes	1.88721	0.000158701	0.000862211		-35.5415	0.0494234	0.268481		-0.440034	0.00162587	0.00883276		-0.128047	0.0427518	0.232267		7.61521	0.000420703	0.00228564	Other
TWF1	4.8372	0.00265696	0.0143882	Yes	1.3527	0.000160713	0.000870305		-1.4576	0.0498255	0.269817		-0.407385	0.00165237	0.00894803		-0.0206433	0.0430071	0.232896		3.20075	0.000433859	0.00234947
RPL8	128.066	0.00269363	0.0145396	Yes	0.196664	0.000163292	0.000881416		-0.0847827	0.0500888	0.270368		-0.0553873	0.00168299	0.00908281		-0.378656	0.0432291	0.233253		-28.9613	0.000442422	0.0023881
RPL7A	115.387	0.00272269	0.0146675	Yes	-2.0538	0.000166021	0.000894376		0.709724	0.050264	0.270778		-3.73192	0.00169922	0.00915168		-0.139731	0.0433483	0.233523		-2.91415	0.000447049	0.00240831
RPL28	21.9368	0.00272726	0.0146842	Yes	-0.607587	0.000166727	0.000897694		-0.535391	0.0503509	0.271101		0.567054	0.00170362	0.00917121		-0.387347	0.043377	0.233551		30.0272	0.000448447	0.00241454
TMEM50A	5.21919	0.00275108	0.0147754		0.0949091	0.000168869	0.000906952		0.128016	0.0505667	0.271581		-0.36538	0.00171869	0.00923064		0.367954	0.0436571	0.234472		0.174109	0.000455911	0.00244859
HSPB1	68.1011	0.00275737	0.0147986		-2.25413	0.000169414	0.000909229		-7.092	0.0506856	0.272018		3.16006	0.00172778	0.00927197		-0.203567	0.0437317	0.234659		7.39787	0.000457636	0.00245609
SLC25A20	3.56477	0.00276834	0.0148416	Yes	0.086664	0.000170647	0.000914865		-0.048283	0.0507864	0.272261		-0.530017	0.00173585	0.00930581		2.76667	0.0437764	0.234693		0.610031	0.000459422	0.00246304
ZDHHC4	3.87893	0.00280725	0.0150165	Yes	0.216454	0.000172564	0.000923171		0.0845984	0.0510515	0.273111		-0.259933	0.00174705	0.00934569		1.34173	0.0438992	0.234766		0.123762	0.000465376	0.00248963
ADSL	3.14165	0.00289364	0.0154143	Yes	-6.21953	0.000177738	0.000946802		1.58548	0.0516849	0.275283		-0.171082	0.00177973	0.00947966		-0.346394	0.0442605	0.235774		0.136866	0.000477096	0.00254104
AGA	2.35845	0.00293897	0.0155922	Yes	0.0865091	0.000182036	0.000965759		0.659149	0.0521676	0.276766		-0.735491	0.0018014	0.00955697		0.28008	0.0446024	0.23663		0.0955779	0.000487904	0.00258849
SCRG1	13.5825	0.00306259	0.0161171	Yes	0.448189	0.000189003	0.000994641		-0.0274733	0.0532643	0.280235		-1.75175	0.00186239	0.00980096		2.4733	0.045334	0.238488		1.02769	0.000515692	0.00271386
RPL10	56.1506	0.00310347	0.0162858	Yes	0.173891	0.000191849	0.0010068		0.665105	0.0536102	0.281255		-0.268844	0.00187873	0.00985931		-0.188105	0.045525	0.23888		0.954258	0.000525301	0.00275671
AGTRAP	5.56461	0.00316375	0.0165221	Yes	0.324806	0.000196426	0.0010258		-0.619576	0.0541986	0.283019		-0.178559	0.00193228	0.0100909		-0.0214788	0.0458765	0.239576		-2.27301	0.000540887	0.00282422
EIF6	10.2485	0.00322751	0.0167938	Yes	0.800363	0.000200419	0.00104285		-0.0486981	0.0547525	0.284836		-0.904686	0.00196997	0.0102504		-0.0540681	0.0462558	0.240624		0.921185	0.000557324	0.0028997
RPS12	227.641	0.00341293	0.0175399	Yes	0.622454	0.000213008	0.0010947		-0.0995222	0.0562451	0.289019		0.0823508	0.00207879	0.0106834		-0.0353481	0.0473014	0.243022		5.06617	0.000598208	0.00307433
PANTR1	21.5349	0.00348549	0.0178578	Yes	2.74551	0.000215446	0.00110383		0.0578214	0.056624	0.290111		-1.05247	0.00210553	0.0107876		-1.61818	0.0475309	0.243523		-0.847965	0.000611273	0.00313183
IGBP1	4.942	0.00360936	0.0183361	Yes	-6.23022	0.000225805	0.00114713		-1.2464	0.0576927	0.293078		-0.165727	0.0021817	0.0110834		-0.121281	0.0481371	0.244538		0.595704	0.000646481	0.00328422
PSRC1	16.3481	0.00365526	0.0185223	Yes	0.211339	0.000228062	0.00115566		-0.278948	0.0580131	0.293941		-1.06307	0.00220884	0.0111928		-0.227966	0.0483698	0.244939		-0.168177	0.000657422	0.00333135
PPM1M	2.44854	0.00373252	0.0188271		-4.37832	0.000235207	0.00118646		0.141633	0.0585918	0.295506		-0.0284435	0.00227012	0.0114512		-0.0860095	0.0486074	0.245134		1.38815	0.000675299	0.00340643
PPIB	24.4712	0.00375321	0.0189211		0.0325496	0.000235524	0.00118746		-0.465775	0.058628	0.295506		-2.01991	0.00227819	0.0114861		-0.129786	0.0486205	0.245134		-4.01194	0.000680238	0.00342961
FLYWCH2	2.9142	0.00381132	0.019142	Yes	1.03666	0.000240026	0.00120551		-6.24492	0.0590269	0.296412		-1.4554	0.00230005	0.0115518		0.162441	0.0488648	0.245397		1.15196	0.000696293	0.00349706
TMED1	3.04481	0.00382744	0.0192108	Yes	0.198447	0.000241155	0.00121057		5.63618	0.0591219	0.296752		12.4931	0.00230421	0.0115669		-0.0445185	0.048885	0.245397		-0.335742	0.000699804	0.00351243
VEGFB	13.9006	0.00388097	0.0194258	Yes	4.96304	0.000245769	0.00123024		-0.0518934	0.0595921	0.298272		-0.07255	0.00232481	0.0116372		2.91144	0.0491385	0.245955		0.323919	0.000713439	0.00357124
CARD16	2.65707	0.00391837	0.0195716	Yes	0.0973019	0.000250288	0.00125015		-0.0442602	0.0599299	0.299341		-1.19925	0.00233902	0.011683		-0.0746617	0.0493414	0.246388		-8.53402	0.000722466	0.0036086
CRCP	2.73899	0.00396341	0.0197638	Yes	2.46717	0.000253108	0.00126214		1.24783	0.0601559	0.299971		-0.0564805	0.00235584	0.0117466		0.335549	0.0494526	0.246483		0.396191	0.000729755	0.00363896
MPDU1	4.6535	0.00413116	0.020424	Yes	0.0166365	0.000268982	0.00132981		-0.479192	0.0611498	0.302317		11.0421	0.00243534	0.01204		0.135251	0.0502192	0.248271		0.453622	0.000776575	0.00383925
TYROBP	59.8042	0.00414019	0.0204619		4.6661	0.000269487	0.0013318		0.458186	0.0612128	0.302496		-6.61884	0.00243863	0.0120523		0.857616	0.0502343	0.248271		19.3646	0.000776989	0.00384008
GLIPR2	10.6027	0.00418082	0.0206211	Yes	0.0455447	0.000270384	0.00133368		-1.01567	0.0613709	0.302714		-0.809522	0.0024591	0.0121278		-0.0571757	0.0504727	0.248958		2.96436	0.000787136	0.00388233
ADI1	3.70678	0.00419989	0.0206923	Yes	-0.0576432	0.000271582	0.00133805		-2.65481	0.0615501	0.303249		1.18637	0.00246715	0.0121553		-0.251921	0.0505707	0.249155		9.91663	0.000788978	0.00388718
HNRNPC	9.39825	0.00421448	0.020754	Yes	0.469767	0.000272851	0.00134364		-0.135628	0.0616904	0.303757		0.0542518	0.00247378	0.0121805		0.315186	0.0506243	0.249243		1.47339	0.000793408	0.00390709
AKR1B1	8.5441	0.00434026	0.0212757	Yes	1.43065	0.000279746	0.0013713		-0.0748031	0.0625217	0.306478		-0.200205	0.00250976	0.0123017		-0.0230564	0.0510156	0.250075		-2.88274	0.000813481	0.00398764
PRMT1	10.909	0.00439273	0.0214784	Yes	3.41644	0.000283245	0.00138506		0.101252	0.0629204	0.307676		1.51869	0.00253919	0.0124166		-0.0587421	0.0511948	0.250341		0.282154	0.000830917	0.00406316
MOSPD3	3.88213	0.00440748	0.0215279	Yes	0.0966623	0.000285874	0.00139632		0.164997	0.0630657	0.30796		2.35374	0.00255143	0.0124622		-0.0984735	0.0513003	0.250569		0.318613	0.000841842	0.0041119
PGLS	3.77478	0.00443054	0.0215949	Yes	2.19291	0.000290459	0.00141573		-0.980925	0.0631887	0.307989		-3.20096	0.00256611	0.0125075		-0.415532	0.0514393	0.250705		-3.5901	0.000858943	0.00418658
BPGM	3.29447	0.00446406	0.0217321	Yes	0.0507943	0.000291586	0.00141961		1.92597	0.0633471	0.308411		-0.0261658	0.00257594	0.0125412		-0.0108766	0.0515792	0.251117		-5.50612	0.000863378	0.00420343
SNRPD1	2.50176	0.00448707	0.0218174	Yes	0.0847393	0.00029324	0.00142581		1.87143	0.0635527	0.309011		0.230351	0.00258534	0.0125689		-1.45389	0.05178	0.251769		-0.186308	0.000869973	0.00423005
BCAP31	11.1876	0.00456399	0.0221091		-0.959086	0.00029963	0.00145148		0.224772	0.064213	0.311063		-0.107868	0.00262561	0.0127191		-0.743447	0.052172	0.25272		8.19331	0.000886989	0.00429679
MAD2L2	7.13536	0.00458065	0.0221753	Yes	2.41359	0.000300006	0.0014526		0.251989	0.0643948	0.311793		-1.12865	0.00263111	0.0127396		-0.1321	0.0522548	0.253013		5.60363	0.000888168	0.00430042
G6PC3	4.69352	0.00463587	0.0223913	Yes	3.05871	0.000306763	0.00148173		1.99142	0.0648004	0.312969		-0.701977	0.00265738	0.0128357		-0.0355679	0.0525671	0.253763		86.4671	0.000904321	0.00436808
PCBP2	5.07002	0.00473821	0.022795	Yes	-0.532117	0.000312458	0.0015032		-0.104393	0.0652836	0.314072		-2.48368	0.00269786	0.012979		-0.0621381	0.0527476	0.253763		9.71689	0.000927518	0.00446218
TUBA1C	8.74849	0.00478085	0.0229707		0.103445	0.000314581	0.00151148		-0.0326764	0.0654149	0.314301		-0.694372	0.00270807	0.0130116		-0.10506	0.0529076	0.254207		1.58235	0.000937988	0.00450678
ANXA1	32.3335	0.00479663	0.0230355	Yes	0.456571	0.000314987	0.00151269		-0.0593194	0.0654721	0.314425		9.22602	0.00272	0.0130626		-0.102494	0.0529461	0.254234		40.9671	0.000940611	0.00451722
BBOX1	9.41835	0.00482937	0.0231483	Yes	0.986729	0.000318662	0.00152742		-0.0791867	0.0658859	0.315797		-4.67705	0.00275021	0.0131824		0.48134	0.0532266	0.254937		0.38633	0.000951841	0.0045624
PPP1CB	20.215	0.00490495	0.023447	Yes	-1.95895	0.00032203	0.00153939		-0.554529	0.0662827	0.316846		1.88915	0.00279406	0.0133564		-0.0270616	0.0533952	0.255243		0.824187	0.000965146	0.00461366
ELP4	2.01704	0.00505578	0.0240123		0.726744	0.000334213	0.00158729		4.77409	0.067084	0.318591		-1.21266	0.00289491	0.0137509		2.38741	0.054073	0.256842		1.02171	0.000999304	0.00474673
SLC35D2	2.69447	0.00506993	0.0240671	Yes	0.630593	0.000334775	0.00158919		-0.311221	0.0671137	0.318591		-0.850618	0.0029091	0.0138078		-0.0384215	0.0541383	0.256933		4.94039	0.00100331	0.00476275
HIBADH	4.53597	0.00508859	0.0241329	Yes	1.04376	0.000336919	0.00159753		1.02893	0.0672574	0.318971		-0.205827	0.0029155	0.0138269		-0.0565766	0.0542094	0.257072		0.238812	0.00100699	0.00477568
AC099560.2	4.45036	0.00528473	0.0248629	Yes	0.555241	0.000357947	0.00168402		-2.53131	0.0683026	0.321323		0.192031	0.0030151	0.014185		-0.0392069	0.0549622	0.258579		8.14837	0.00106598	0.00501474
LINC02381	3.57259	0.00531175	0.0249744	Yes	-7.89677	0.000358963	0.00168774		0.972038	0.0683637	0.321427		-21.5915	0.00302613	0.0142264		-0.524067	0.0551286	0.259158		-0.732729	0.00107673	0.00506249
TNFAIP8L2	3.25029	0.00554983	0.0258952		0.0648973	0.000377074	0.00175941		-0.0452421	0.0696277	0.324879		0.352663	0.00311498	0.0145343		2.55573	0.0558295	0.26043		0.588955	0.00113725	0.00530633
EEF1A1	236.374	0.00560741	0.0261152	Yes	0.458739	0.000380518	0.00177217		-0.0278654	0.0698013	0.325051		-0.29532	0.00315216	0.0146804		-0.226427	0.0559296	0.260479		12.4266	0.00115463	0.00537742
STX5	2.70575	0.00571327	0.026526	Yes	1.20258	0.000388284	0.00180275		-4.51018	0.0702374	0.32608		-0.964454	0.00320779	0.0148933		-0.201353	0.0562802	0.261221		6.02493	0.00117629	0.00546136
RPL7AP6	3.92503	0.00582722	0.0269301	Yes	-5.62791	0.00039529	0.00182665		-1.39806	0.0707352	0.326899		1.16187	0.00327407	0.0151307		6.86345	0.0566806	0.261898		7.63766	0.00119815	0.00553719
EIF3M	2.56671	0.00595248	0.0273659	Yes	-0.0886866	0.000407548	0.00187366		-4.52718	0.0719251	0.330669		-0.867403	0.00333056	0.0153117		-0.211722	0.0571987	0.262965		-10.1656	0.00122295	0.00562241
NEU1	3.36147	0.00600881	0.0275658	Yes	-59.2735	0.000413525	0.00189708		-0.188092	0.0722108	0.331223		0.160794	0.00335922	0.0154106		-4.2855	0.0574099	0.263372		-4.77585	0.0012381	0.00567988
MAGOH	3.08424	0.00609402	0.0278886	Yes	0.648904	0.000421633	0.00192929		-0.849367	0.0727008	0.332692		-0.418281	0.00339073	0.0155173		-0.130183	0.0576746	0.263942		7.91108	0.00125846	0.00575908
HLA-DRA	319.535	0.00622952	0.0283747		0.386995	0.000433374	0.00197397		-0.0559914	0.073336	0.334037		-0.955865	0.00345584	0.0157409		11.2278	0.0581445	0.264732		1.27392	0.0012903	0.00587716
PAIP1	2.8254	0.00625955	0.0284899		-10.576	0.000434874	0.00197904		-0.168532	0.073485	0.334426		-2.04971	0.00346138	0.0157542		-2.19282	0.0581659	0.264735		6.28472	0.0012998	0.00591596
CAT	3.73861	0.00634763	0.0287992	Yes	0.0600257	0.000441373	0.00200251		0.298423	0.0740256	0.335849		0.123456	0.00351856	0.0159637		6.15392	0.058407	0.264989		9.14002	0.00132626	0.00601685
HMGN4	7.79361	0.00662305	0.0297775		0.157225	0.000470052	0.00211341		-0.0115396	0.0754487	0.339232		-2.48622	0.00365935	0.0164533		-0.757868	0.0594031	0.267064		26.5077	0.00139409	0.00626818
GLA	2.13413	0.00669235	0.0300142		0.0483928	0.000476576	0.00213737		-0.516838	0.0758177	0.340001		-0.0850921	0.00370901	0.0166344		3.94686	0.0597014	0.267738		4.8381	0.00144219	0.00646801
ELOF1	2.11842	0.00706359	0.0313284	Yes	0.0225533	0.000517107	0.00229347		-0.0223783	0.0777276	0.344692		0.736753	0.00390698	0.017326		-27.032	0.0608732	0.269919		0.470553	0.00155491	0.00689633
C8orf33	8.04828	0.00717059	0.031672	Yes	0.149771	0.000529586	0.00233915		0.309329	0.0786906	0.347522		-1.13458	0.00396365	0.0175072		11.1666	0.0612717	0.270529		0.138706	0.00158559	0.00700346
DPP7	9.76862	0.00723132	0.0318887	Yes	0.102679	0.00053362	0.00235316		-0.0715872	0.078855	0.347668		-0.299071	0.0039992	0.0176357		-0.133878	0.0613623	0.270529		0.28281	0.0016057	0.00708081
EVA1C	2.10673	0.00727021	0.0320132	Yes	4.53875	0.000538805	0.00237254		5.43359	0.0789995	0.347668		0.883125	0.00401402	0.0176743		-0.0803953	0.0614595	0.270589		7.28612	0.00161385	0.00710632
RPL14	9.73208	0.00734581	0.0322846	Yes	0.224232	0.000546401	0.00240141		-0.203735	0.0792338	0.34823		0.191685	0.00404242	0.0177663		-0.370727	0.0616745	0.271057		1.04095	0.00162751	0.00715284
PAXIP1-AS1	2.00539	0.00749175	0.0327726	Yes	-0.0985852	0.000564702	0.00246997		0.417554	0.0804349	0.351859		-0.181455	0.00412268	0.0180336		-2.76866	0.0622752	0.272422		0.137802	0.00166628	0.00728913
H2AZ1	19.5023	0.0075506	0.0329964		0.899807	0.000568239	0.00248288		0.0411715	0.0805566	0.351992		-3.47441	0.00413776	0.0180821		-0.0965129	0.062345	0.27245		5.35668	0.00167383	0.0073147
PRDX6	22.5018	0.00767038	0.0334323		0.184997	0.000576971	0.0025148		1.88195	0.0809395	0.352785		-1.14329	0.00420872	0.0183442		-174.49	0.0626089	0.272889		-1.43208	0.00168971	0.00736483
TINF2	3.6093	0.00772401	0.0335813	Yes	0.0303569	0.000583955	0.00253898		0.603701	0.0816449	0.354984		-0.999977	0.00424924	0.0184753		-0.0441612	0.0628208	0.27309		0.169346	0.00171548	0.00745875
LGALS1	158.292	0.00786381	0.0340776		0.0460159	0.000595128	0.00257898		-0.384411	0.0823612	0.356911		-1.79065	0.00431615	0.0187039		-0.0461927	0.0631031	0.273456		-0.552973	0.00174479	0.007561
NPC2	30.4541	0.00788461	0.0341481		1.72424	0.00059666	0.00258412		0.848522	0.0824248	0.356956		-0.716457	0.00432512	0.018732		-1.06102	0.063161	0.273549		6.2967	0.00175317	0.00759296
SRP9P1	2.22817	0.00807241	0.0347549	Yes	-1.69074	0.000612656	0.00263766		1.74776	0.0834634	0.359314		-1.59426	0.00442618	0.0190571		-10.6942	0.0636614	0.27406		0.392101	0.00181367	0.00780832
SLC66A3	2.77168	0.00846313	0.0361225		4.26935	0.000635692	0.00271328		0.38944	0.084785	0.361881		-0.251124	0.00459868	0.0196282		-0.0817974	0.0646524	0.275951		-20.1059	0.00190426	0.00812781
RAP1A	2.15393	0.00853466	0.0363401		0.279766	0.000647164	0.00275558		-0.0968067	0.0854068	0.363657		-8.88882	0.00464265	0.0197681		-0.704781	0.0649386	0.276498		-24.8576	0.00194139	0.0082663
NMD3	2.24927	0.00860639	0.0365884	Yes	0.783968	0.000650144	0.00276396		-0.0797576	0.0856531	0.364138		0.0343562	0.00467362	0.019869		-0.0202472	0.0650868	0.276704		-3.38792	0.00195496	0.00831115
HMGB1	8.35744	0.00873654	0.0370118	Yes	1.32962	0.000662	0.00280478		0.0830579	0.0863777	0.36582		-1.97914	0.00476281	0.0201796		-0.0148339	0.0654074	0.277126		11.0842	0.0019944	0.00845013
PSME2	6.32697	0.00878659	0.0371757	Yes	2.86476	0.000665422	0.00281537		-0.514918	0.0865646	0.366251		-0.476494	0.00478961	0.0202646		-0.797985	0.0655526	0.277303		19.5376	0.00201181	0.00851186
HLA-DMB	7.83447	0.00886557	0.0374326		0.353174	0.000675813	0.00285371		-2.23411	0.0868166	0.366594		1.9547	0.00483913	0.0204338		-3.95063	0.0657781	0.277691		0.900165	0.00203958	0.00861237
SLC25A39	3.85909	0.00894823	0.0377161	Yes	1.18853	0.000681703	0.00287333		0.229986	0.0872769	0.367667		-0.0640299	0.00490064	0.0206531		0.868685	0.0659096	0.277691		-0.0666538	0.00206102	0.00868704
ARF4	18.7992	0.00904682	0.0380463	Yes	0.0339669	0.000689299	0.00289884		0.148995	0.0877422	0.368969		0.564066	0.00494463	0.0207897		-0.119444	0.066145	0.278086		3.49319	0.00209911	0.00882779
WTAP	5.81625	0.00907978	0.0381529		-1.43508	0.000690786	0.00290265		0.973579	0.0878706	0.369156		-1.37178	0.0049524	0.0208098		-0.807872	0.0661809	0.278089		0.284726	0.00210782	0.00885698
AL049873.1	2.93647	0.00918251	0.0385037	Yes	5.61062	0.000704372	0.00295355		-0.494304	0.0883056	0.370266		15.456	0.00500047	0.0209678		-0.105007	0.0664399	0.278556		-3.91591	0.00214476	0.00899333
TSPAN3	12.6774	0.00947778	0.0394677	Yes	0.618341	0.000735668	0.00306382		-0.896193	0.0897745	0.373791		-0.859725	0.00513838	0.0213997		-0.202606	0.0672669	0.280145		0.448947	0.0022364	0.00931387
SRSF3	7.14791	0.00971676	0.0403163		0.934451	0.000758063	0.00314532		373.505	0.0903984	0.375076		-0.200879	0.00520707	0.0216049		-0.317414	0.0676191	0.280511		5.30517	0.00227662	0.00944603
GPR108	3.77068	0.00977426	0.0404995	Yes	1.33479	0.000766758	0.00317724		-0.0397872	0.0908272	0.376388		-7.38892	0.0052284	0.0216665		-0.762734	0.0676939	0.280511		0.148227	0.00229308	0.00950138
RPL23AP42	3.91709	0.0100033	0.041215	Yes	4.56091	0.000794113	0.00327191		0.0885686	0.0919879	0.378975		-0.304889	0.00533475	0.0219829		-1.23572	0.0684799	0.282164		-3.97521	0.00237283	0.00977769
RPS4X	75.4283	0.0101483	0.0416921	Yes	0.39147	0.000807865	0.00331895		-2.71524	0.0927588	0.381045		71.2479	0.00538354	0.0221172		1.88637	0.0688793	0.282977		-4096.95	0.00240991	0.00990065
LINC00511	2.43765	0.0102923	0.0421399	Yes	1.69173	0.000822893	0.00336931		0.0592349	0.0933269	0.382135		-0.533544	0.0054538	0.0223326		0.926284	0.0692847	0.283711		0.226176	0.00244972	0.0100313
RND2	13.0889	0.0104003	0.042502	Yes	1.77792	0.000832141	0.00340101		-2.27916	0.0938689	0.383648		-0.143984	0.00548507	0.0224178		-0.241259	0.0695135	0.284095		-4.01193	0.00248175	0.0101431
MRPL9	2.91694	0.0104639	0.0426915		2.31144	0.000844782	0.00344705		0.151847	0.0942645	0.384587		-0.0403212	0.00551358	0.0224976		-3.0435	0.0697645	0.284667		-11.9791	0.00250069	0.0102038
THAP11	2.37589	0.0104779	0.0427368		0.979718	0.000849849	0.00346631		-0.594205	0.0943005	0.384593		-0.157836	0.00553146	0.0225614		0.752383	0.0698755	0.285003		6.14465	0.00250564	0.0102199
CHID1	2.50819	0.0106066	0.0431829		-3.22629	0.000855618	0.00348369		-2.30784	0.0946528	0.385372		-1.48761	0.00556654	0.0226645		0.796944	0.0701098	0.285456		3.76441	0.00252563	0.0102832
FAS	2.11885	0.0109329	0.044286		1.61298	0.000881131	0.00356919		-3.05158	0.0957551	0.387875		-0.748133	0.00568515	0.0230288		-0.123356	0.0709197	0.287249		2.23656	0.00260653	0.0105582
VPS72	2.33342	0.010947	0.044331		0.0669712	0.000882334	0.0035731		1.84874	0.0958259	0.388044		-3.8074	0.0056902	0.0230431		-0.246674	0.0709415	0.287249		0.441689	0.00261075	0.0105725
PRCP	5.6272	0.0113893	0.0457461	Yes	4.56668	0.000931647	0.00374203		-1.32682	0.0977617	0.392667		-5.29291	0.00589365	0.0236723		-0.0540088	0.0718514	0.288573		2.193	0.0027385	0.0109994
HSPB1P1	2.14686	0.0118692	0.0472129		1.67588	0.000987259	0.00392708		0.534007	0.0999582	0.39761		-1.20743	0.00616133	0.0245083		-0.106569	0.0730239	0.290438		0.967137	0.00288068	0.0114586
DAP3	2.82536	0.011923	0.0474144	Yes	-0.845194	0.000988619	0.00393144		0.115234	0.100002	0.397627		-2.17191	0.00617201	0.0245442		0.192284	0.0730405	0.29046		-33.0002	0.00288341	0.0114665
MIF4GD	2.78198	0.0120228	0.0477039	Yes	0.40119	0.00100121	0.00397258		0.0397542	0.100757	0.39973		-1.57374	0.00621662	0.0246636		48.0187	0.0732976	0.290828		210.367	0.00291777	0.0115765
REXO2	2.1096	0.0122765	0.0484928		1.09259	0.00102761	0.0040591		-0.860222	0.10143	0.400599		-0.360254	0.00634399	0.0250579		-0.127717	0.0739363	0.29199		33.204	0.00298437	0.0117884
PYCARD	2.62606	0.0123505	0.0487145		7.3272	0.00104154	0.0041082		-2.94154	0.102083	0.40265		-1.23644	0.00637002	0.0251255		-0.0406653	0.0741191	0.29235		0.489171	0.00301801	0.011904
MCRS1	3.05669	0.0125656	0.049362	Yes	0.674451	0.0010733	0.00421629		-0.113018	0.10329	0.405759		-0.0741733	0.00645684	0.0253647		-69.7154	0.0746576	0.293248		7.50183	0.00307785	0.0120909
CDC25A	-1.36205	0.00320197	0.0166927		0.411228	0.000198493	0.00103479	Yes	1.93313	0.0545202	0.284228		-1.00628	0.00194677	0.010149		-0.35647	0.0460551	0.240097		0.0837951	0.000546632	0.00284973
SETDB1	-1.56227	0.000199701	0.00168582		1.26202	1.29095e-05	0.000108978	Yes	-0.0486897	0.0155018	0.130847		-2.44167	0.000257525	0.00217395		8.94808	0.0201697	0.17003		-0.761056	9.41203e-06	7.94535e-05
KDM1A	-4.39149	0.0104426	0.0426333		0.127583	0.000842111	0.00343802	Yes	0.50848	0.0941508	0.384382		-2.44605	0.00550525	0.0224729		-0.0150479	0.0696522	0.284356		1.15861	0.00249778	0.0101962	TKL
RAF1	-3.60131	0.000200812	0.00169282		1.26929	1.30079e-05	0.000109655	Yes	0.776531	0.015582	0.131354		-1.31641	0.000258946	0.00218288		-0.108894	0.0201752	0.17003		6.45984	9.52923e-06	8.033e-05
SPAG5	-1.75431	0.00834175	0.0356754		-1.14651	0.000627594	0.00268384	Yes	-0.0788785	0.0845107	0.361429		-2.1213	0.0045454	0.0194394		-2.5358	0.064429	0.275526		5.43875	0.00188694	0.00806993
CHTOP	-0.692729	0.425357	0.61351		0.0330335	0.280434	0.40448	Yes	0.0206752	0.602163	0.868485		-5.2781	0.321233	0.463328		0.044307	0.473642	0.683122		-1.00802	0.294407	0.424635
HNRNPH1	-6.95654	0.00182101	0.0105537		0.0266137	0.000110017	0.000637547	Yes	-0.0439927	0.0420043	0.243399		-4.06802	0.00124164	0.00719598		-5.90898	0.0385073	0.22317		0.840707	0.000271563	0.00157385
KIF22	-0.985812	0.347497	0.542066		-0.490126	0.196895	0.307139	Yes	-0.0247586	0.539096	0.840911		-0.198452	0.24264	0.378493		-4.02692	0.405554	0.632616		-0.253755	0.222806	0.347559
KIF15	-1.33235	0.00508958	0.0241337		3.98364	0.000336933	0.00159753	Yes	0.0452659	0.067273	0.318995		-2.40659	0.00291629	0.0138284		-1.90083	0.0542142	0.257072		133.733	0.00100788	0.00477914
TRAIP	-0.338226	0.330357	0.525803		0.75649	0.178848	0.284663	Yes	-0.0136011	0.523436	0.833128		0.046193	0.225613	0.359097		-0.0570342	0.387643	0.61699		0.208717	0.206962	0.329412
ZNF300	-0.894797	0.213347	0.39645		0.0125332	0.0861881	0.160158	Yes	0.425026	0.417614	0.775877		0.0975362	0.125884	0.233923		-0.599968	0.287573	0.534363		0.0516426	0.116429	0.216353
RBM14	-2.61748	0.000826071	0.00552012		0.0267793	4.91771e-05	0.00032862	Yes	0.612916	0.0297494	0.198797		0.26769	0.000689821	0.00460965		-0.199874	0.0302878	0.202338		-0.0573631	9.04001e-05	0.000604088
CEP57	-0.444711	0.226793	0.413406		0.492303	0.0935145	0.170457	Yes	59.0237	0.430485	0.784674		0.0413777	0.136317	0.248484		-0.0196783	0.29938	0.545564		0.553492	0.124793	0.227469
ATF7IP	-2.82638	3.66658e-07	8.61962e-06		0.718159	6.68755e-08	1.57215e-06	Yes	-2.17084	0.000888393	0.0208666		-2.68823	2.98128e-06	7.00537e-05		2.44239	0.00302177	0.0710376		-63.2729	3.17732e-19	7.46943e-18
CDCA7	-0.963666	0.23896	0.427615		0.625904	0.102835	0.184017	Yes	-0.0151773	0.441654	0.790342		-0.757381	0.146721	0.262559		-0.0328846	0.309721	0.554216		0.0294743	0.134591	0.240843
AAAS	-0.217254	0.782096	0.875882		0.202955	0.71433	0.79999	Yes	0.0422485	0.85816	0.961051		0.0546278	0.732447	0.820279		-0.0981177	0.789029	0.883646		-1.04556	0.696966	0.780543
HNRNPA1	-30.0857	0.000501562	0.00366462		1.09115	2.88372e-05	0.000210697	Yes	0.127388	0.0233357	0.170487		-0.0363078	0.000481915	0.00352108		-0.704055	0.0257896	0.188353		-2.39365	4.24642e-05	0.000310261
LMNB1	-8.04181	0.000109265	0.0010139		1.1132	7.48675e-06	6.94877e-05	Yes	-7.78292	0.0118378	0.109852		-0.484827	0.000170333	0.00158094		-0.109562	0.0171698	0.159216		-2.39349	2.6336e-06	2.44415e-05
SMARCC1	-5.69506	2.01387e-06	3.59292e-05		34.9316	2.39652e-07	4.27559e-06	Yes	-0.882999	0.00193917	0.0345964		-3.47344	1.07034e-05	0.00019088		0.964631	0.00533233	0.0949882		-8.59157	1.18389e-13	2.11217e-12	Other
TTK	-0.71483	0.0815662	0.203654		-3.27337	0.0182436	0.0455506	Yes	-0.586512	0.255826	0.638689		-0.267394	0.0403472	0.100739		-0.378263	0.164712	0.411165		-0.521046	0.0316254	0.0789622
KHDC4	-0.109829	0.860571	0.923849		-0.0528351	0.816919	0.876993	Yes	0.00415989	0.908912	0.97575		0.0158332	0.82493	0.885589		0.0581573	0.862704	0.926144		-0.0395077	0.80224	0.861228
KIF18B	-1.84101	0.0163237	0.0606667		0.0741157	0.00153034	0.00568748	Yes	-13.7665	0.117646	0.437196		-0.781118	0.00799787	0.0297239		-0.0216527	0.0812463	0.301917		-6.26259	0.00427736	0.0158948
KIF2C	-2.07005	0.0419361	0.124894		-23.7093	0.00630007	0.0187641	Yes	0.0852252	0.182756	0.544338		1.50094	0.0193616	0.0576682		2.3933	0.12039	0.358557		0.76373	0.0136508	0.0406563
MIR25	-0.0116325	0.991431	0.995474		0.00204588	0.989394	0.993413	Yes	-0.000287214	0.995379	0.99937		0.0191089	0.989943	0.993979		0.016593	0.991126	0.995157		0.00241138	0.986622	0.990641
PCGF2	-2.01237	0.0642474	0.171288		0.0330999	0.0124695	0.0332445	Yes	0.028469	0.22603	0.602612		-0.181492	0.0304795	0.0812605		-0.0373999	0.146785	0.391336		1.74896	0.0234478	0.0625135	Other
BUB1B	-1.32354	0.0082748	0.0354395		0.156157	0.000623882	0.00267198	Yes	-0.542734	0.0843142	0.361103		-0.648897	0.00451907	0.0193531		0.486022	0.0643306	0.275449		1.96928	0.00187431	0.00802734
PHC1	-1.43302	0.00155701	0.00928353		1.05793	9.27604e-05	0.000553175	Yes	0.516632	0.0392889	0.234299		-2.38818	0.0011102	0.00662065		-0.0353292	0.0367902	0.219398		38.744	0.000224775	0.00134044
TMEM97	-1.08021	0.310463	0.505509		-2.75307	0.161604	0.263156	Yes	-0.147615	0.507296	0.826081		-0.0605875	0.208079	0.338837		0.0641728	0.369907	0.602327		4.82964	0.190524	0.31025
TOP2A	-7.37154	0.0116214	0.0464607		0.035176	0.000960645	0.00384054	Yes	-2.195	0.0988193	0.395067		-0.887451	0.00605548	0.024209		-0.065197	0.0725041	0.289668		28.6445	0.00280821	0.0112269
LBR	-2.90465	0.000773084	0.0052274		0.347679	4.54071e-05	0.000306981	Yes	4.84913	0.0285873	0.19331		-0.114846	0.000653943	0.00442203		-0.953163	0.029567	0.199931		-10.0881	8.23476e-05	0.000556843
NKIRAS2	-1.95514	0.00929308	0.0388643		0.240986	0.000718261	0.00300382	Yes	0.197473	0.0888777	0.371693		-0.222706	0.00505217	0.0211286		-0.161145	0.0668567	0.2796		3.73266	0.0021698	0.00907427
SMC2	-2.36985	0.000144537	0.00128514		0.106896	9.6779e-06	8.605e-05	Yes	0.703664	0.0133546	0.118713		-1.20802	0.000209933	0.00186659		-0.136457	0.0183865	0.163382		-16.6481	4.6035e-06	4.09266e-05
MCM7	-12.3338	0.00727723	0.0320394		-0.349117	0.000539213	0.00237399	Yes	0.805659	0.0790118	0.347668		-0.166264	0.00401463	0.0176743		-0.299704	0.0614598	0.270589		0.381409	0.00161434	0.00710747
EDC3	-1.10367	0.0137643	0.0531543		0.867312	0.00120579	0.00465699	Yes	0.425956	0.107532	0.415308		-4.58337	0.00691213	0.0266945		-0.169948	0.0765966	0.295831		1.29398	0.00346374	0.0133776
LINC01560	-0.483596	0.215508	0.399118		1.05536	0.0874948	0.162037	Yes	13.5862	0.419421	0.776674		-0.18118	0.127741	0.236573		-0.292696	0.289273	0.535749		3.29068	0.118028	0.218593
KIFC1	-3.07018	0.0112969	0.0454723		0.414497	0.000915218	0.00368393	Yes	-0.365048	0.097103	0.390858		-0.202885	0.0058329	0.0234785		-0.139267	0.0715637	0.288022		0.210491	0.00271091	0.0109119
FBXO5	-0.817254	0.0867239	0.212888		-0.237972	0.0201156	0.0493793	Yes	-0.126697	0.262798	0.644985		-27.5902	0.0427113	0.104823		-2.31172	0.169741	0.416677		0.613998	0.0344735	0.0846248
ZNF121	-0.567844	0.146726	0.307494		-1.34122	0.0481024	0.100808	Yes	0.00596125	0.344021	0.720885		-0.800123	0.0798008	0.167239		-0.0106301	0.228986	0.47982		-0.243392	0.0709897	0.148773
RBMX	-1.55674	0.505075	0.681112		-0.0268409	0.369288	0.497997	Yes	0.00315401	0.659635	0.889533		-0.125603	0.402878	0.543294		-0.0200938	0.540809	0.729299		9.4789	0.373473	0.503641
SRSF1	-6.10093	0.00581837	0.0269029		-26.7566	0.000394027	0.0018221	Yes	0.152308	0.070655	0.326729		-1.33151	0.00326059	0.0150779		-4.31975	0.0566359	0.261874		0.310573	0.00119603	0.00553078
DPH2	-1.18877	0.051398	0.145323		0.40325	0.00870952	0.0246237	Yes	-8.4518	0.202353	0.572043		4.06276	0.0239002	0.0675756		-0.0576687	0.132733	0.375279		-10.6203	0.0175035	0.0494895
FANCI	-1.59668	0.00998305	0.041169		4.9487	0.000791988	0.00326623	Yes	0.10964	0.0917774	0.378498		-0.240774	0.00532612	0.0219632		-0.435564	0.0684028	0.282061		1.20535	0.0023619	0.00973949	Other
AURKB	0.0857497	0.936547	0.96659		-0.142848	0.914816	0.944122	Yes	-0.0158759	0.958789	0.989552		-0.00244835	0.92153	0.951073		0.0163797	0.939021	0.96915		0.125292	0.905401	0.934451
SF3A2	-2.70385	0.188677	0.365355		-0.0145515	0.0706059	0.136714	Yes	-0.033389	0.390536	0.756278		-0.0400944	0.108926	0.210931		-0.303823	0.265912	0.514937		0.383461	0.0982435	0.190256
ATAD2	-2.2567	8.39475e-05	0.000819136		7.20965	5.55735e-06	5.4227e-05	Yes	0.495065	0.0104277	0.101699		-0.513331	0.000133947	0.00130701		1.271	0.015621	0.152387		2.78902	1.27669e-06	1.24575e-05
BCS1L	0.593047	0.243185	0.43239		-0.0392951	0.106446	0.189268	Yes	0.407463	0.446146	0.79325		0.036023	0.150831	0.268187		-0.278703	0.31308	0.556677		1.95521	0.137917	0.245201
SMARCD1	-5.94154	2.0764e-05	0.000253385		4.39929	1.7117e-06	2.0888e-05	Yes	0.192014	0.00559862	0.0683204		-0.914323	5.37614e-05	0.000656055		0.0277175	0.0104916	0.12803		-1.64847	1.46926e-08	1.79295e-07
NONO	-17.4926	0.00011842	0.00108735		1.33472	8.07858e-06	7.41788e-05	Yes	-0.034407	0.0121603	0.111606		-3.18456	0.00018036	0.00165599		-0.0963329	0.0174823	0.160515		-0.384651	3.07304e-06	2.82171e-05
DTL	-1.7981	0.00142614	0.00862835		0.0920368	8.47864e-05	0.000513056	Yes	3.49427	0.0380003	0.229946		-1.71961	0.00104769	0.00633974		0.847263	0.0359131	0.217316		0.325988	0.000202468	0.00122509
SOX12	-2.72919	0.0329206	0.104187		0.112326	0.00434803	0.0137607	Yes	0.00753459	0.161833	0.512134		-0.0686299	0.0153564	0.0485961		-0.00946564	0.108142	0.342255		2.01385	0.0103054	0.032615
SNHG1	2.02037	0.185544	0.361338		0.595343	0.0684535	0.133313	Yes	-4.36071	0.387402	0.754325		-0.134384	0.106566	0.207537		1.06339	0.263531	0.513225		4.22246	0.0957768	0.186525
PKMYT1	-1.05186	0.0374275	0.114937		-1.05186	0.00517943	0.0159048	Yes	0.254225	0.172139	0.528623		-1.15988	0.0172424	0.0529522		-0.0199959	0.114462	0.351517		0.402297	0.0118319	0.0363362
TPX2	-6.2781	0.00524376	0.0247127		0.0679145	0.000354563	0.00167098	Yes	0.493522	0.0681754	0.321268		-0.467592	0.00299175	0.0140985		1.17366	0.0548322	0.25836		-5.34986	0.0010444	0.00492201
TROAP	-0.724412	0.304561	0.499085		0.111296	0.156569	0.25657	Yes	0.0328563	0.502893	0.824092		0.0112715	0.203747	0.333882		0.015541	0.365197	0.59842		0.468026	0.186735	0.306003
SRSF10	-0.724658	0.1335	0.288157		0.202203	0.041776	0.0901767	Yes	-0.675783	0.327368	0.706612		-0.25711	0.0715634	0.15448		0.16511	0.216547	0.467449		-0.820506	0.0623513	0.134594
CENPF	-2.68732	0.00103648	0.00661847		0.132966	6.16365e-05	0.000393583	Yes	-0.0619652	0.0334028	0.213295		-0.836382	0.000829999	0.0053		-0.692447	0.0325725	0.207967		-7.81438	0.000128501	0.000820552
C2orf68	-0.561779	0.295163	0.489425		0.00659854	0.147746	0.244985	Yes	-0.0108576	0.493858	0.818886		20.1088	0.194656	0.322769		-0.0265803	0.356712	0.591455		0.658905	0.178669	0.296242
NCAPH	-1.92239	0.020929	0.0734396		0.61356	0.00224111	0.00786403	Yes	0.0955184	0.132124	0.463621		-0.0687358	0.0101685	0.0356813		3.74125	0.0901378	0.316263		0.252398	0.00575696	0.0202011
DHX15	-1.71384	0.0216787	0.0753837		0.119397	0.00236132	0.00821106	Yes	-1.67408	0.134442	0.467495		0.432155	0.0105136	0.0365592		0.285174	0.0918461	0.319378		2.53894	0.0060477	0.0210298
CDCA5	-2.03523	0.0181795	0.0659486		-0.268295	0.00180454	0.0065462	Yes	-0.0103983	0.124168	0.450435		-0.0934845	0.00879605	0.0319088		12.048	0.0848788	0.307909		11.5952	0.00486825	0.0176595
NCOA5	-3.7218	0.000722741	0.004944		-0.391844	4.23573e-05	0.00028975	Yes	-0.772535	0.0275696	0.188522		-1.45082	0.000618287	0.00422946		-0.0665711	0.0289869	0.198288		0.269647	7.46809e-05	0.000510863
PRPF38A	-1.50522	0.0493458	0.141141		-0.158945	0.00807541	0.0230973		-0.445568	0.197503	0.56487		-0.0501076	0.0229433	0.0656236		-0.0985633	0.130078	0.371883		2.86462	0.0165327	0.0472874
SEPHS1	-1.66714	0.116605	0.262026		4.02591	0.0337659	0.075876	Yes	-0.0357941	0.306536	0.688818		0.131947	0.0610818	0.137258		-2.46886	0.200598	0.450722		0.191447	0.0520995	0.117065
NCAPD2	-4.05918	0.000136271	0.00122212		0.149918	9.18962e-06	8.24158e-05	Yes	-1.07621	0.0130476	0.117016		-0.646573	0.000199185	0.00178637		-0.0912411	0.0181461	0.162741		-6.37806	4.2361e-06	3.79908e-05
HNRNPL	-1.85576	0.193467	0.371407		1.01536	0.0732381	0.140598	Yes	-0.122327	0.395903	0.760032		0.0904693	0.112662	0.216281		-2.35333	0.27039	0.519071		2.01136	0.101851	0.195528
TMPO	-1.98998	0.115184	0.259727		0.23155	0.0330589	0.0745439	Yes	-0.205805	0.304622	0.686844		-0.880636	0.0602068	0.135759		-0.309785	0.19923	0.449238		0.747495	0.0514803	0.116082
RCC2	-12.023	4.33919e-06	6.80055e-05		-1.19413	4.61333e-07	7.22725e-06	Yes	-4.49739	0.00274388	0.0430032		-3.28099	1.91395e-05	0.000299963		4.7934	0.00667409	0.104599		-27.2641	1.1643e-11	1.82474e-10
ZKSCAN8	-2.23633	3.35654e-07	7.97185e-06		3.25182	6.31993e-08	1.501e-06	Yes	-7.29099	0.000864037	0.020521		4.54552	2.91222e-06	6.91316e-05		1.67694	0.00295122	0.0700516		-4.74436	1.60709e-19	3.81687e-18
VEZF1	-2.6968	0.0108561	0.0440163		2.07952	0.000874149	0.00354426	Yes	0.725835	0.0954608	0.387048		-2.34881	0.00566739	0.0229785		-0.17679	0.0708009	0.287033		20.8422	0.00257656	0.0104467
ECT2	-1.34984	0.0449691	0.131707		0.142421	0.00703263	0.0205974	Yes	-0.458836	0.189067	0.553686		-9.00519	0.0206491	0.0604778		-2.19716	0.124474	0.364537		3.41361	0.0147081	0.0430776
FANCG	-0.118564	0.874759	0.932488		0.0926674	0.83619	0.891374	Yes	0.0114729	0.918118	0.978709		0.0143612	0.841879	0.897439		-0.00604109	0.875775	0.933571		-0.012976	0.819719	0.873817
NUP43	0.0860336	0.874896	0.932568		-0.0101486	0.836271	0.891397	Yes	-0.106569	0.918265	0.978796		-0.00271958	0.842066	0.897574		-0.0253547	0.875928	0.933668		0.535719	0.819841	0.873884
RBM12	-2.6366	3.22311e-06	5.28576e-05		2.58559	3.67439e-07	6.02584e-06	Yes	-10.7955	0.00244109	0.0400328		19.374	1.61693e-05	0.000265169		-0.140016	0.00611635	0.100195		-1.25663	2.86807e-12	4.7035e-11
HAUS5	-0.652506	0.173001	0.344763		0.340768	0.0609233	0.12141	Yes	-0.0581939	0.373891	0.745024		-0.212586	0.097077	0.193458		0.1457	0.251931	0.502058		0.209801	0.0871916	0.173759
VANGL2	-4.94017	0.0032893	0.0170474		-4.29679	0.000203194	0.00105301	Yes	-0.0531711	0.0553197	0.286704		-0.0905773	0.0020203	0.0104698		-0.0198792	0.0465526	0.241226		20.8117	0.000572019	0.00296459
SSRP1	-7.78036	2.6608e-05	0.000310451		6.78864	2.24793e-06	2.62164e-05		-0.572015	0.00648659	0.0756828		-8.59861	6.58163e-05	0.000767917		1.12948	0.0113712	0.132609		-79.8756	4.58683e-08	5.35172e-07	Other
BUB1	-1.18839	0.0208357	0.0732149		-2.31105	0.00222566	0.00781987	Yes	-0.149241	0.131832	0.463246		-2.69638	0.0101225	0.0355696		-0.573913	0.0899268	0.315995		0.0985094	0.0057147	0.020081
MARCKS	-11.098	0.354874	0.54919		2.19965	0.203198	0.314462	Yes	0.105724	0.545371	0.844002		0.225441	0.249842	0.386662		1.07397	0.412221	0.637934		1.24462	0.228633	0.353838
ZNF528-AS1	-0.177363	0.797904	0.885401		-0.0666222	0.735305	0.815938	Yes	0.133848	0.869352	0.964676		0.0141324	0.751531	0.833942		-0.00383884	0.803554	0.891671		-0.573712	0.719491	0.798371
DDX18	-1.3427	0.0125076	0.049188		0.235846	0.00106432	0.00418596	Yes	-0.426866	0.103101	0.405396		-0.0954648	0.00641875	0.0252448		-13.9191	0.0745006	0.293009		2.29947	0.00305794	0.0120264
DVL3	-6.20441	5.91337e-05	0.000611604		2.03265	4.06948e-06	4.20931e-05	Yes	0.413139	0.00888387	0.0919101		0.143229	0.000105975	0.00109631		-0.0703815	0.0139583	0.144401		-20.5221	5.00782e-07	5.18096e-06
TRIM27	-1.61479	0.000840868	0.00559721		-0.195565	4.99685e-05	0.000332651	Yes	-2.67457	0.0300598	0.200041		0.060128	0.000701554	0.00467039		-0.0201389	0.0305069	0.203073		0.651424	9.32055e-05	0.000620489	Other
IP6K2	0.989907	0.456037	0.640985		0.0831476	0.313988	0.441352	Yes	-0.0242928	0.623637	0.876567		-0.00483698	0.349148	0.490762		-0.340801	0.498868	0.701225		0.0439086	0.32287	0.453837
CDCA8	-1.41934	0.205767	0.387056		0.406785	0.0812829	0.152897	Yes	-0.0151348	0.409837	0.770846		-0.0166093	0.120677	0.226999		-0.0114758	0.281236	0.529017		0.0895693	0.110494	0.207844
TCF3	-6.85379	1.33542e-05	0.000174745		-25.1217	1.12623e-06	1.47371e-05	Yes	-0.574495	0.00461731	0.0604129		1.6371	4.06043e-05	0.000531322		-0.332447	0.00922454	0.120707		-17.2382	2.56782e-09	3.36009e-08
PYCR1	-1.14919	0.469954	0.653067		0.486585	0.328358	0.456299	Yes	0.0865351	0.632513	0.878965		-0.275818	0.362327	0.503495		0.307024	0.510107	0.708865		0.0664202	0.337462	0.46895
DKC1	-2.30681	0.0176822	0.0645262		0.247686	0.00172691	0.00630186	Yes	-0.64865	0.122964	0.448723		0.507632	0.00856928	0.0312711		-0.0682016	0.0839665	0.306371		-0.21305	0.00471371	0.0172014
NKAPD1	0.117332	0.79731	0.885058		-0.0339476	0.733887	0.814695	Yes	0.00527411	0.868761	0.964408		0.0777899	0.750622	0.833255		-0.0141766	0.802965	0.891379		3.5595	0.718847	0.797969
SMC4	-2.23576	1.04886e-06	2.06772e-05		0.576458	1.46942e-07	2.8968e-06	Yes	2.45637	0.00145702	0.0287125		-2.26158	7.12312e-06	0.000140424		0.609638	0.00422674	0.0833026		-2.94614	2.38091e-15	4.6937e-14
PRC1	-2.84127	0.0117953	0.0469997		-0.984029	0.000977122	0.00389346	Yes	-2.45836	0.09971	0.397279		0.858299	0.00613528	0.0244467		-0.0938035	0.0727902	0.289997		13.6541	0.00284184	0.0113236
MGME1	-1.4586	0.0390573	0.118625		11.042	0.00552186	0.016771	Yes	1.65226	0.176297	0.53539		0.132372	0.0179937	0.0546504		1.02839	0.116933	0.355067		1.61448	0.0124957	0.0379519
HNRNPA1P48	-1.17622	0.00617868	0.028203		-2.11159	0.000428096	0.00195407	Yes	0.904149	0.0730286	0.333297		0.0483708	0.00342483	0.0156329		-0.110853	0.0579816	0.264645		0.52314	0.00126766	0.00578631
GTF3C2	-2.17111	2.5886e-05	0.000303441		0.177631	2.18181e-06	2.55756e-05	Yes	0.71266	0.0064087	0.0751241		-1.22313	6.47054e-05	0.00075849		-0.319776	0.011297	0.132383		-1.26648	3.95213e-08	4.63276e-07
KIF11	-2.05609	0.000748322	0.00508426		1.11126	4.41897e-05	0.000300234	Yes	0.864514	0.0281042	0.190946		-2.62962	0.000633303	0.00430279		-0.449149	0.0292576	0.198783		3.0273	7.91333e-05	0.000537648
SYNCRIP	-5.43923	2.74868e-07	6.78008e-06		0.880894	5.52992e-08	1.36307e-06	Yes	-1.31113	0.000754265	0.0186052		4.14314	2.46811e-06	6.088e-05		4.49796	0.0027371	0.067515		-1.2673	4.10298e-20	1.01207e-18
MIDN	-11.4314	0.00145821	0.00878844		0.334128	8.63834e-05	0.000520623	Yes	-0.418503	0.0384379	0.23166		0.151427	0.00106118	0.0063956		0.0143614	0.0362157	0.218098		-0.253739	0.000208439	0.00125624
NDC1	-0.912969	0.0530464	0.148682		0.234661	0.00924579	0.0259148	Yes	0.00861883	0.205904	0.577009		-0.0774094	0.0247141	0.0692706		0.0868307	0.134861	0.377847		4.92592	0.0182692	0.0512062
GNL3	-0.932317	0.554147	0.718501		0.0853982	0.428254	0.555307	Yes	-0.219376	0.696461	0.903069		-0.00646648	0.461829	0.598843		-0.0130417	0.586077	0.759937		-0.362889	0.430377	0.55806
POLD1	-1.8962	0.00214848	0.012052		5.63691	0.000130955	0.000734854	Yes	1.83276	0.045828	0.257164		-0.127874	0.00142233	0.00798025		-0.561483	0.0404412	0.226806		119.692	0.000335415	0.00188216
AL109918.1	-0.58664	0.198119	0.377444		0.00873509	0.0757745	0.144361	Yes	0.276599	0.400892	0.763754		-0.677202	0.116062	0.221114		-0.291769	0.27415	0.522294		-3.55476	0.104909	0.199867
SRRT	-4.04685	0.0712714	0.184784		0.151785	0.0146526	0.037988	Yes	-1.30422	0.238447	0.618217		-0.0146363	0.0340607	0.0883087		-0.790749	0.154227	0.399825		0.239933	0.0263923	0.068427
HJURP	-0.989437	0.090025	0.218596		0.0908258	0.0214494	0.0520831	Yes	-0.547805	0.267857	0.650408		-0.763579	0.0445062	0.10807		0.557992	0.173134	0.420322		-0.482212	0.0361949	0.0878882
EXOSC10	-2.40188	0.00293344	0.0155711		-4.56246	0.000180922	0.000960359	Yes	-1.56827	0.0521566	0.276766		-0.601942	0.00179875	0.00954801		-0.221934	0.0445727	0.236597		63.702	0.000486471	0.00258225
BLMH	-1.39652	0.0114975	0.0460943		0.59795	0.000943666	0.00378323	Yes	0.0143482	0.0983184	0.394166		-0.270294	0.00593819	0.0238066		-0.267848	0.0720792	0.288956		3.46573	0.00277067	0.0111066
CCNA2	-0.513246	0.624055	0.768375		-2.91033	0.516757	0.636263	Yes	0.00967745	0.751183	0.924902		-0.019824	0.54547	0.671616		-0.00621908	0.650372	0.800778		-0.597321	0.511197	0.629416
EZH2	-1.89952	0.0954657	0.227794		1.87131	0.0238464	0.0569011	Yes	-2.33808	0.276098	0.658714		-0.678718	0.0476223	0.113631		-0.0184026	0.17909	0.427336		0.706563	0.0389313	0.0928848
CENPH	-0.100646	0.910469	0.952641		2.59064	0.879598	0.92034	Yes	0.000502486	0.942332	0.985901		0.0249705	0.888034	0.929167		0.0340443	0.912844	0.95508		0.00679796	0.867534	0.907703	Other
PLK1	-1.37054	0.149282	0.3112		0.0590262	0.0494247	0.103033	Yes	1.3606	0.34733	0.724062		-0.977271	0.08159	0.170087		0.542925	0.231404	0.48238		1.12951	0.0727653	0.15169
MYBL2	-5.06905	0.0642227	0.171268		0.0355266	0.0124505	0.0332029	Yes	-0.0709791	0.225971	0.602612		-0.0735401	0.0304418	0.0811817		-0.0139403	0.146672	0.391144		0.486978	0.0234185	0.0624521
WDR75	-0.681736	0.127993	0.280046		0.112249	0.038726	0.0847342	Yes	0.212568	0.321431	0.703251		-0.352519	0.0679639	0.148707		-0.152056	0.210992	0.461598		1.26885	0.058289	0.127539	STE
OXSR1	-2.47692	1.704e-07	4.55066e-06		0.289124	3.98059e-08	1.06285e-06	Yes	-7.86177	0.000601028	0.0160509		-0.765515	1.65479e-06	4.41924e-05		1.76357	0.00234808	0.0627072		-12.3923	1.05592e-21	2.81991e-20
CCNB2	-0.0454664	0.971975	0.985611		0.000214227	0.96059	0.974077	Yes	-0.000224272	0.983074	0.996847		0.000467681	0.964528	0.978045		-0.391277	0.971885	0.985531		0.0476857	0.955768	0.969188
NT5DC2	-3.84319	0.179842	0.35375		-0.0193692	0.0646842	0.127226	Yes	-0.108456	0.3811	0.749597		-0.0378815	0.102324	0.201271		-0.0324352	0.258442	0.508315		0.129307	0.0918833	0.180734
DCHS1	-3.89068	1.95832e-07	5.10283e-06		7.47251	4.30703e-08	1.12229e-06	Yes	-5.37096	0.000656185	0.0170984		1.11475	1.84593e-06	4.80999e-05		-10.6683	0.00247779	0.0645609		-31.0873	3.14108e-21	8.18479e-20
UHRF1	-5.14325	0.000468627	0.00346017		0.0888839	2.70406e-05	0.000199658	Yes	3.45775	0.0227382	0.16789		-1.86744	0.00046443	0.00342899		-0.0339951	0.0253185	0.186942		-0.601674	3.86903e-05	0.000285629
ODC1	1.62143	0.836274	0.910025		0.305601	0.783819	0.852958	Yes	-0.00231232	0.892647	0.971317		0.0039922	0.796408	0.86668		0.486747	0.836794	0.910626		-0.00460102	0.768404	0.836204
XRCC5	-7.57867	0.0028247	0.0150882		2.5513	0.000174762	0.000933595	Yes	-0.0249256	0.0512895	0.273994		-1.40599	0.0017576	0.00938823		-0.115026	0.0440189	0.235154		3.30577	0.000469485	0.00250804
EEF1D	-0.130927	0.871318	0.930361		0.00350779	0.831799	0.888174	Yes	0.00321201	0.915766	0.977833		-0.0595631	0.837816	0.8946		-0.0553731	0.87251	0.931645		0.0243943	0.815391	0.870614
IST1	-2.02827	0.00460381	0.0222697		0.406169	0.000302162	0.00146162	Yes	-0.658663	0.0645886	0.31243		-0.480508	0.00264427	0.0127909		0.012557	0.0523647	0.2533		36.4698	0.000893054	0.00431986
AC092718.4	-0.347589	0.614723	0.761973		0.0668621	0.504614	0.62549	Yes	-0.0443124	0.743211	0.921241		2.83127	0.533133	0.660841		0.00447008	0.640461	0.793878		0.270353	0.500362	0.620185
POLR2D	0.0180418	0.97256	0.985922		-0.000637966	0.961145	0.974377	Yes	0.0016152	0.983399	0.99686		0.0204817	0.965275	0.978564		-0.000485507	0.972316	0.985702		0.0182902	0.956742	0.969914
DPF2	-1.15002	0.0244469	0.0827027		-7.69982	0.00278191	0.00941107	Yes	-1.44416	0.142113	0.480691		-1.71638	0.0116926	0.0395554		-0.0834693	0.0963138	0.325813		0.183531	0.00699806	0.0236741
MXD3	0.326218	0.503266	0.679851		-0.0445424	0.366389	0.494999	Yes	-0.115953	0.657526	0.888274		0.150476	0.400252	0.540749		-0.0111817	0.538272	0.727217		1.44343	0.371114	0.501367
RBM8A	-4.2212	0.00068689	0.00473541		-0.708402	4.03635e-05	0.000278265	Yes	-0.273651	0.0270606	0.186555		-1.29754	0.00060034	0.00413874		-0.0606371	0.0286382	0.197431		3.72707	6.98807e-05	0.000481757
TRIP13	-0.577076	0.204537	0.385418		0.0473864	0.0805502	0.151784	Yes	-0.0115035	0.408841	0.770396		-1.21703	0.120217	0.226507		-0.506622	0.280602	0.528752		0.0241958	0.109778	0.206845
CDT1	-1.98907	0.018345	0.0663966		-0.132669	0.00183432	0.00663899	Yes	0.740534	0.12479	0.451627		-0.225928	0.00891253	0.0322573		-0.16419	0.085171	0.308261		2.08617	0.00492418	0.0178222
RFC3	-0.661523	0.396708	0.587839		0.0638097	0.248244	0.367873	Yes	0.00398199	0.579774	0.859167		-0.367426	0.290851	0.431012		0.0276354	0.448625	0.664806		29.1598	0.269082	0.398753
UBE2C	0.319454	0.94716	0.971802		0.00299098	0.928995	0.95317	Yes	0.00446119	0.966347	0.991435		0.102448	0.936461	0.960831		-0.0890732	0.950394	0.975126		0.00226039	0.922487	0.946493
NUF2	0.765378	0.234366	0.422342		3.30182	0.0996448	0.179566	Yes	-2.62062	0.437269	0.787956		-0.380906	0.142466	0.256717		0.732947	0.305914	0.551252		-0.192624	0.130687	0.235507
NCAPG	-0.898663	0.0630619	0.168862		-2.27299	0.0121942	0.0326527	Yes	-0.0952336	0.223502	0.598475		-0.814216	0.0298467	0.0799212		-0.747551	0.145535	0.389701		0.0845435	0.0227955	0.0610399
IQGAP3	-1.40074	0.00327767	0.0169988		0.131724	0.000202586	0.00105066	Yes	0.91259	0.0552294	0.286434		-0.142946	0.00201101	0.0104296		1.16668	0.0464776	0.241005		13.2595	0.000569295	0.00295251
IMPDH2	-7.08896	0.0187633	0.0675523		0.0614654	0.00188518	0.00678653	Yes	0.0176524	0.125868	0.453157		-0.0223667	0.00908728	0.0327164		2.61	0.0862106	0.310349		0.788811	0.00505762	0.0182087
COG4	-1.27587	0.190886	0.368386		0.0346156	0.0716616	0.138305	Yes	-0.122369	0.392434	0.757391		-0.119766	0.110574	0.213406		-0.0195349	0.2673	0.515866		0.244389	0.0998573	0.192723
AATF	-2.96111	1.81654e-05	0.000227006		0.077086	1.48419e-06	1.85487e-05	Yes	1.45134	0.0052367	0.065405		1.22962	4.86154e-05	0.000607571		-0.452593	0.00998603	0.124761		-0.13687	8.34248e-09	1.0426e-07
SNRPA	-0.227867	0.871593	0.930468		0.00494929	0.832639	0.888882	Yes	-0.000745809	0.916046	0.977919		-0.0351176	0.838453	0.895066		-0.0612013	0.872951	0.931905		0.0271212	0.816117	0.871243
ODF2	-1.91264	0.00264754	0.0143501		3.76915	0.000160094	0.000867734	Yes	-0.822037	0.0496472	0.269096		0.360662	0.00164301	0.00890542		-0.0919021	0.0429269	0.232647		0.0870734	0.000427438	0.00231679
CKAP2	-1.79173	0.168996	0.339392		-0.156083	0.0585084	0.117502	Yes	-1.31604	0.36909	0.741145		-0.983222	0.0946832	0.190134		-2.95321	0.248371	0.4988		0.345857	0.0846379	0.169977
UNK	-0.340116	0.59357	0.746691		0.841647	0.478814	0.602331	Yes	-7.37258	0.727738	0.91547		-0.137605	0.5087	0.639928		-0.0439109	0.622829	0.783482		0.0567987	0.477699	0.600884
SNCAIP	-0.955947	0.161335	0.328397		-1.1415	0.0550361	0.112026	Yes	0.479715	0.361018	0.734853		2.24676	0.0894009	0.181971		-0.0422511	0.242075	0.4927		-0.0720277	0.0801658	0.163178
SKA3	-0.652063	0.228074	0.414912		0.94754	0.094654	0.172194	Yes	-0.0184541	0.43193	0.785706		-0.145624	0.137255	0.249683		-0.0171787	0.300412	0.546509		-0.174183	0.125957	0.22914
SIGMAR1	-0.689978	0.773487	0.870426		-0.0368684	0.702876	0.790966	Yes	0.00163144	0.851744	0.958491		0.00900614	0.72244	0.812981		0.0496613	0.780657	0.878495		0.0472965	0.685917	0.771855
MCM2	-6.15038	0.00630779	0.028653		-2.81286	0.000440519	0.00200074	Yes	0.0262145	0.0738108	0.335284		-1.32454	0.00350254	0.0159103		-0.0144083	0.0583279	0.264886		4.4095	0.00131756	0.005985
RACGAP1	-1.73772	0.164258	0.33259		0.22184	0.0563671	0.114127	Yes	0.236429	0.363741	0.73649		-1.46461	0.0915471	0.185365		-0.0179244	0.244622	0.49531		-0.110019	0.0818039	0.165637
CEBPZ	-1.80894	0.0227571	0.0782283		0.0628364	0.00252023	0.00866338	Yes	-0.180623	0.137739	0.473377		-3.20881	0.0109562	0.0376623		-1.22156	0.0935888	0.321714		6.1901	0.0064116	0.0220401
NAA40	-0.863407	0.10778	0.247791		0.197169	0.0293538	0.0674859	Yes	1.3591	0.294602	0.677305		0.0622964	0.0554762	0.127543		-0.351414	0.192301	0.442056		-109.25	0.0468084	0.107615
GTSE1	-1.32492	0.0220103	0.0762396		-4.40628	0.00240825	0.00834238	Yes	0.0503404	0.135622	0.469751		-0.205902	0.0106436	0.0368684		5.68513	0.0923911	0.319988		4.14261	0.00617254	0.0213822	Other
AURKA	-0.976678	0.154353	0.318217		0.026473	0.0519493	0.1071	Yes	0.0632166	0.353406	0.728544		-1.99856	0.0852329	0.175718		-0.13795	0.236651	0.487861		4.4637	0.0760757	0.156839
H3-3A	1.51994	0.345109	0.539658		-0.549763	0.194664	0.304403	Yes	0.445193	0.537553	0.840335		-0.700941	0.240419	0.375935		-0.0779266	0.403757	0.631346		0.0670097	0.22106	0.345678
UBTD2	-1.66323	0.0180421	0.065561		-1.0842	0.00178653	0.00649183	Yes	-0.0378715	0.123882	0.450158		-2.11577	0.00872828	0.0317166		-0.362015	0.0845389	0.307125		5.27239	0.00481233	0.0174869
KIF4A	-2.1806	0.00255226	0.0139241		-0.250454	0.000156012	0.000851025	Yes	0.10466	0.0489413	0.266977		0.153121	0.00159171	0.00868375		-0.0367818	0.0424009	0.231322		1.33612	0.000410683	0.00224052
EIF2B1	0.0362817	0.958287	0.978397		-0.000976538	0.9404	0.96015	Yes	0.0194866	0.973129	0.993533		-0.00719976	0.94799	0.9679		0.166286	0.959115	0.979233		-0.00112769	0.936602	0.956265
TIMELESS	-3.35499	0.000148858	0.00131887		59.8204	9.85079e-06	8.72773e-05		-0.886154	0.0134634	0.119252		3.35879	0.000211887	0.0018773		1.56472	0.0184894	0.163815		7.31698	4.88266e-06	4.326e-05
U2AF2	-7.629	0.00504516	0.0239875		0.172657	0.000333447	0.00158539	Yes	-0.118285	0.0668994	0.318076		16.659	0.00287881	0.0136874		0.575332	0.053967	0.256556		-2.74285	0.000995484	0.00473263
FAM83D	-1.63654	0.0287267	0.0937912		-1.98321	0.00356187	0.0116286	Yes	-0.0415468	0.151908	0.495968		-0.847803	0.0134896	0.0440426		-1.28171	0.10266	0.335179		0.602935	0.00856061	0.0279488
RNF122	-0.216983	0.875	0.932581		0.00834377	0.836578	0.89163	Yes	-0.0797033	0.918436	0.978875		-0.600082	0.842284	0.897692		0.102261	0.87615	0.933806		0.170427	0.820203	0.874177
SKA2	1.54594	0.355024	0.54919		-4.76641	0.203884	0.315422	Yes	0.189777	0.545698	0.844226		0.0354766	0.250208	0.387088		0.00804515	0.412455	0.638095		0.615009	0.229025	0.354316
MAML2	-3.76376	5.7552e-06	8.63252e-05		1.63283	5.7403e-07	8.61016e-06	Yes	0.618752	0.00307016	0.0460508		-1.98622	2.2487e-05	0.000337293		-0.0551859	0.00728897	0.109285		-60.8358	4.52016e-11	6.78001e-10
NOP2	-1.79224	0.00213721	0.0120086		0.0633457	0.000129479	0.000727521	Yes	3.43238	0.0456581	0.256546		-1.57626	0.00141492	0.00795022		3.2522	0.0403936	0.226806		3.13895	0.000333582	0.00187435
MCM4	-5.10149	0.0020706	0.0117044		1.36738	0.000125585	0.000709893		-0.161334	0.0449964	0.25435		-0.541475	0.00136958	0.00774182		-0.73562	0.0399941	0.226052		0.446694	0.000322675	0.00182398
TUBB	-54.7939	0.0106127	0.0431928		0.800027	0.000856713	0.00348674	Yes	0.0631019	0.0947554	0.38563		-2.07014	0.0055739	0.0226852		-0.0797253	0.0701874	0.285656		4.54088	0.00253261	0.0103062
NUP188	-4.42741	1.21653e-07	3.41265e-06		0.179388	3.19459e-08	8.96156e-07	Yes	-31.1524	0.000545679	0.0153019		0.208237	1.24035e-06	3.47946e-05		-0.247147	0.00209064	0.0586473		-23.1248	1.57826e-22	4.42739e-21	Atypical
TRIM28	-17.4555	0.00643684	0.0291248		-0.33593	0.0004502	0.00203702	Yes	0.0647224	0.074327	0.336294		-0.951079	0.00358229	0.0162088		-0.053091	0.0587095	0.265606		-7.5664	0.00134671	0.00609346
UBE2I	-0.196406	0.736373	0.845517		-0.0262529	0.655644	0.752844	Yes	-0.0715175	0.829205	0.952136		3.23521	0.679738	0.78051		0.167109	0.750612	0.861891		0.306267	0.64136	0.736443
IPO9	-3.47573	1.44232e-05	0.000186459		0.106243	1.20714e-06	1.56055e-05		-0.892841	0.00475891	0.0614997		10.9447	4.21797e-05	0.000545124		-0.106562	0.00941732	0.121693		-3.67165	3.24793e-09	4.19883e-08	Other
NEK2	-0.219765	0.709739	0.828356		-0.925027	0.623492	0.727718	Yes	0.0108378	0.810805	0.946343		-0.0159761	0.646582	0.754657		0.00269878	0.727553	0.849175		0.268612	0.610111	0.712101
ZNF3	-0.217714	0.729305	0.841253		-1.9498	0.646287	0.745519	Yes	-0.365808	0.823638	0.950101		-0.185049	0.670273	0.773171		-1.02179	0.744085	0.858333		-2.04956	0.631795	0.728802
NELFCD	-1.02293	0.314412	0.509735		0.0251927	0.165184	0.267811	Yes	0.450369	0.510277	0.827289		-0.0109424	0.211274	0.342535		0.4755	0.372971	0.60469		0.0335178	0.193702	0.314045
KIF20A	-1.49849	0.023979	0.0815685		0.337793	0.00269182	0.00915682	Yes	0.0284305	0.140577	0.478118		1.19465	0.0114674	0.039009		-0.0972362	0.0955084	0.32479		1.26336	0.00677243	0.023034
XPO1	-0.545352	0.540505	0.708449		-0.66769	0.409954	0.537353	Yes	0.232142	0.686309	0.899542		0.012679	0.442758	0.580351		-0.397786	0.573199	0.751328		0.110413	0.413753	0.542333
FAAP100	-1.85812	0.0127482	0.0499358		-3.28173	0.00109232	0.0042787	Yes	-23.48	0.103893	0.406958		44.7964	0.00653009	0.0255774		0.422341	0.0750281	0.293838		8.58479	0.00313846	0.0122936
TCF12	-9.12876	0.00426516	0.0209623		1.24746	0.0002758	0.00135549	Yes	-2.5654	0.0620632	0.305027		-1.7443	0.00249136	0.0122428		-0.076692	0.0508114	0.249709		2.35182	0.000803401	0.00394853
CENPU	0.407659	0.713923	0.831071		-0.0447349	0.62784	0.730862	Yes	-0.00488551	0.81342	0.946838		-0.500494	0.650696	0.757469		-0.461263	0.731333	0.851312		0.0181432	0.614591	0.715439
HMGB2	-3.05335	0.537937	0.706336		-0.0625104	0.406953	0.534354	Yes	-0.244303	0.684287	0.898545		1.02162	0.439594	0.577236		-0.858795	0.570878	0.749626		0.351601	0.410052	0.538444
POC1A	-0.858393	0.279055	0.471988		0.438508	0.134582	0.22763	Yes	-0.109488	0.480797	0.81319		0.229355	0.180504	0.305302		0.0124278	0.342873	0.57992		26.0438	0.166043	0.280842
ZWINT	-2.13714	0.072087	0.186393		-3.07738	0.0149015	0.038535	Yes	-0.365374	0.239558	0.619472		-0.0584278	0.0344678	0.0891332		2.23442	0.154787	0.400276		0.0454243	0.0266956	0.0690346
LAPTM4B	-5.28849	0.395336	0.586687		-0.00979813	0.24676	0.366196	Yes	0.325679	0.578587	0.858427		-0.0128767	0.289521	0.429655		-1.32398	0.447663	0.664232		0.726157	0.267421	0.396857
DLGAP5	-1.28099	0.0151319	0.0571414		-1.24438	0.00138005	0.00521145	Yes	1.84136	0.113237	0.427615		-2.1964	0.00748711	0.0282733		-0.101283	0.0790877	0.298648		0.189286	0.00391316	0.0147772
MIS18A	-1.28253	0.0360554	0.111664		-2.48715	0.00491801	0.0152311	Yes	-0.031383	0.169148	0.523776		-0.105903	0.0167016	0.0517209		2.5181	0.112818	0.349337		2.50964	0.0114017	0.035311
CDC20	-2.02108	0.409455	0.599291		0.203842	0.262791	0.38462	Yes	0.0280056	0.590604	0.864428		-4.63246	0.304938	0.446313		0.0722491	0.460043	0.673334		-0.0607402	0.280979	0.41125
NCAPG2	-2.28428	6.60273e-05	0.000670178		0.678161	4.42768e-06	4.4941e-05		-0.941643	0.0093727	0.0951329		-2.34449	0.000114484	0.00116201		2.30593	0.0145163	0.14734		13.7852	7.01552e-07	7.12075e-06
RFC4	1.23469	0.117167	0.263014		0.324573	0.0340838	0.0765103	Yes	-0.00662436	0.307155	0.689491		-0.513033	0.0613278	0.137661		-0.0572241	0.201024	0.451253		2.62258	0.0522928	0.117385
HNRNPAB	-13.1111	0.00107498	0.0068237		0.107228	6.38709e-05	0.000405438	Yes	-0.162097	0.0338665	0.214977		-0.42569	0.000848747	0.00538765		0.242483	0.0328914	0.208787		12.213	0.00013531	0.000858917
POLR1E	-1.39718	0.0832858	0.206745		-0.627607	0.0189239	0.0469749	Yes	0.163144	0.258162	0.640704		-1.26665	0.0412693	0.102445		-0.112402	0.16631	0.412822		-0.0855566	0.0327334	0.0812562
FTSJ3	-3.08926	1.00529e-06	2.00153e-05		-6.80824	1.41038e-07	2.80752e-06	Yes	1.43251	0.00140609	0.0279951		-0.401741	6.84772e-06	0.000136337		-0.222588	0.00412604	0.0821489		-7.07354	1.16925e-15	2.32796e-14
NAE1	1.06624	0.124489	0.27449		0.536534	0.0370321	0.0816583	Yes	-0.110042	0.316582	0.698083		-1.34344	0.065701	0.144875		-0.162925	0.207487	0.457468		-0.123554	0.0565132	0.124615
POLR3D	-1.5124	0.0078112	0.0338937		1.3198	0.000590965	0.00256426	Yes	-0.283055	0.0821139	0.35626		7.05464	0.0042949	0.018636		-0.71003	0.0630252	0.273438		-0.130418	0.00173257	0.00751782
ENAH	-3.74769	0.000176649	0.00152638		0.0341805	1.14268e-05	9.87361e-05	Yes	-1.06753	0.0144728	0.125056		-0.682117	0.000237124	0.00204894		1.51422	0.0194409	0.167904		-0.143126	7.1174e-06	6.14999e-05
HNRNPUL1	-11.4217	4.84754e-05	0.000514316		2.65289	3.65996e-06	3.88414e-05	Yes	3.14127	0.00833395	0.0884398		-0.676921	9.71244e-05	0.00103073		0.669646	0.0134219	0.142403		-1.14676	2.59665e-07	2.75569e-06
SOX2	-16.8673	0.139903	0.297786		0.012042	0.0448384	0.0954393		2.53789	0.33474	0.7125		43.5592	0.0751117	0.159877		-0.0195303	0.222366	0.473276		-0.0552945	0.0660057	0.140485
SPC24	0.299596	0.76008	0.861535		0.644988	0.685613	0.777129	Yes	-0.00845403	0.844171	0.95685		0.00911186	0.70707	0.801438		-0.00643521	0.769483	0.872146		-0.0415391	0.670245	0.759709
CNOT9	0.331617	0.613781	0.761372		0.213824	0.503223	0.624229	Yes	-0.0809465	0.742807	0.921241		-0.0108629	0.531527	0.65934		-0.0116185	0.639901	0.793755		-0.342093	0.499316	0.619383
DVL2	-1.56689	0.0100006	0.041215		-21.1224	0.000793589	0.00327059	Yes	-0.630862	0.0919573	0.378975		-0.951394	0.00533362	0.0219812		-0.0922135	0.0684679	0.282164		0.862869	0.00237017	0.00976809
LRP5	-3.50697	0.000217395	0.00180625		-1.69178	1.41008e-05	0.000117159	Yes	-0.107364	0.0164316	0.136524		1.43447	0.000275509	0.0022891		-0.0424396	0.0206704	0.171703		-0.497682	1.11885e-05	9.29608e-05
BUD13	-0.585726	0.30125	0.495904		-1.91841	0.153485	0.252657	Yes	-0.109321	0.499967	0.822982		59.4836	0.200954	0.330802		0.520531	0.361539	0.59515		0.151355	0.183832	0.302617
HDGF	-6.9348	0.0849313	0.209747		-1.5588	0.0194813	0.0481132	Yes	-0.356492	0.260047	0.642191		3.02901	0.0419219	0.103535		-0.416916	0.167828	0.414449		0.846121	0.0334468	0.0826039
MAPRE1	-10.0326	0.0109442	0.0443257		0.0658383	0.000881779	0.00357134	Yes	0.100389	0.0957793	0.38792		-5.2759	0.00568966	0.0230431		-0.239828	0.0709306	0.287249		0.491914	0.00261035	0.0105723
NAB1	-1.42599	0.00618197	0.0282138		0.0821178	0.000428482	0.00195554	Yes	-0.0270653	0.0730293	0.333297		6.55775	0.00342774	0.0156428		0.544159	0.0579869	0.264645		4.45118	0.00126991	0.00579573
MAD2L1	1.15648	0.171926	0.343189		1.04012	0.0604177	0.120603	Yes	0.288246	0.37297	0.744502		-0.0702689	0.0964797	0.192588		0.00804649	0.25116	0.501352		0.12309	0.0866111	0.172876
PRMT6	-0.985998	0.187735	0.364032		1.51625	0.0701165	0.135961	Yes	-0.0472293	0.389737	0.755624		0.448137	0.108267	0.209938		-0.043218	0.265404	0.514637		0.933509	0.0976713	0.189392
RAD51AP1	0.215024	0.691103	0.814751		-0.0287036	0.600864	0.70838	Yes	-0.0295958	0.79978	0.942828		0.337692	0.627334	0.739586		0.00565882	0.712614	0.840063		0.0903277	0.588022	0.693241
FAM181B	1.7602	0.608946	0.758223		-1.0545	0.497096	0.618954	Yes	0.00683625	0.738509	0.91942		-0.0307462	0.524639	0.653231		-0.412559	0.635816	0.791681		0.133575	0.493578	0.614574
KARS1	-3.38486	0.0149311	0.0565544		0.0202291	0.0013611	0.00515542	Yes	-0.66129	0.112328	0.425426		-0.708489	0.00739989	0.0280285		-0.543716	0.0788117	0.298421		25.5251	0.00385661	0.0146077
NUSAP1	-2.56377	0.327119	0.522431		-0.274987	0.176123	0.28128		-0.0359964	0.520884	0.831878		-0.154912	0.223271	0.356564		-0.0350678	0.385012	0.614889		-0.0580809	0.20463	0.326807
PTBP1	-9.71153	2.69539e-07	6.68155e-06		0.196916	5.44067e-08	1.34867e-06	Yes	-11.3651	0.00073642	0.0182549		-0.640049	2.41106e-06	5.97673e-05		3.72866	0.00270946	0.0671642		-3.65328	3.7052e-20	9.18474e-19	CAMK
MELK	-1.31484	0.142563	0.302013		2.69651	0.0460348	0.0975229	Yes	-0.0252716	0.337942	0.715916		-1.52782	0.0764705	0.161989		0.761264	0.224445	0.475462		0.321102	0.0673708	0.142722
ANP32B	-8.77866	0.0619295	0.166751		1.22269	0.011818	0.0318212	Yes	0.0450897	0.221053	0.595207		-0.163815	0.0291084	0.0783771		-2.20943	0.144265	0.388425		5.37734	0.0220265	0.0593086
AC099850.4	-1.76542	0.00850007	0.0362441		0.0229995	0.000637874	0.00271988	Yes	0.743898	0.0849906	0.362398		-1.71092	0.00461696	0.0196858		6.47532	0.0647447	0.27607		0.76309	0.00192006	0.00818711
HMGN1	-1.25131	0.554512	0.718701		-0.0580989	0.42866	0.55557	Yes	-0.367391	0.69678	0.903108		0.00338529	0.462942	0.600028		-0.237489	0.586431	0.760083		-0.058615	0.430974	0.558593
GINS1	0.528717	0.468541	0.652068		0.0619748	0.326756	0.454746	Yes	-0.098223	0.630931	0.878053		-0.00559996	0.361018	0.502429		2.33762	0.508471	0.707639		1.50975	0.335782	0.467308
RRP9	-0.861867	0.54984	0.715714		0.0148676	0.421605	0.54878	Yes	-21.7559	0.692721	0.901555		0.0822535	0.454862	0.592084		0.0275011	0.582074	0.757672		3.915	0.425168	0.553432
H2AX	6.29718	0.303908	0.498559		0.0102062	0.156158	0.25617	Yes	0.0814219	0.502122	0.823728		-0.0599291	0.203257	0.333441		-0.323131	0.364323	0.59767		0.097891	0.186002	0.305135
CCT3	-1.52349	0.713904	0.831071		-0.0976766	0.627812	0.730858	Yes	0.15151	0.813285	0.946774		-0.0334215	0.650645	0.757439		0.0666046	0.731286	0.851312		0.102096	0.614586	0.715439
PAPOLA	-2.59111	1.22883e-06	2.35904e-05		0.975516	1.6814e-07	3.22785e-06	Yes	-1.49901	0.00156492	0.0300424		-2.0707	8.01197e-06	0.000153809		-1.61746	0.0045092	0.0864922		-2.45029	7.20038e-15	1.38229e-13
TRA2B	-0.265595	0.659375	0.794232		-0.233688	0.557452	0.671481	Yes	0.0744047	0.775515	0.93415		0.735155	0.584341	0.703815		0.0645721	0.678671	0.817351		0.296795	0.548732	0.660977
ENTR1	1.21476	0.219143	0.403822		0.010136	0.0894072	0.164754	Yes	-0.0676791	0.422625	0.778735		-0.00895787	0.130179	0.239885		0.290691	0.292774	0.539495		0.729009	0.120208	0.221511
MIIP	2.45545	0.0181574	0.0658922		0.018482	0.00179977	0.00653126	Yes	-2.59847	0.124114	0.450402		2.50796	0.00878152	0.0318676		-0.707829	0.0847847	0.307679		0.114376	0.00486382	0.0176505
PIMREG	2.13778	0.286952	0.480101		-0.018766	0.141736	0.237139	Yes	-1.70751	0.488156	0.816738		0.0140236	0.188663	0.315653		-0.315578	0.350332	0.586144		-0.206702	0.17264	0.288808	Other
PBK	2.10916	0.28158	0.474629		0.0106376	0.136989	0.230908	Yes	0.0866179	0.483305	0.814656		-1.13726	0.183071	0.308583		-0.0345696	0.344994	0.581482		0.0456165	0.168436	0.283907
DUS3L	-0.207	0.759448	0.861241		-0.0191941	0.684912	0.77668	Yes	-0.126886	0.843395	0.95644		0.0230042	0.705826	0.800432		-0.00718334	0.768499	0.871473		-0.229717	0.669098	0.75878
REPIN1	-6.43948	0.00748132	0.0327504		0.0793219	0.000562171	0.002461	Yes	-0.13804	0.0801145	0.350715		-9.26598	0.00410977	0.0179888		-0.200175	0.062199	0.272287		8.12722	0.00166087	0.00727076
ALYREF	2.06617	0.492338	0.670983		-4.23267	0.354031	0.482491	Yes	-0.0145018	0.650074	0.885932		-0.406247	0.387714	0.528395		-0.42167	0.530034	0.722356		0.173974	0.360141	0.490818
MSI1	-2.54368	0.0624732	0.167797		0.0772276	0.0119694	0.0321502	Yes	0.0511472	0.22223	0.596876		0.0290984	0.0293854	0.078924		1.42853	0.14478	0.388894		-0.174182	0.0223441	0.0600184
GLIS2	-1.79564	0.0195032	0.069599		0.120851	0.00201541	0.0071922	Yes	-1.6087	0.128075	0.457047		2.06616	0.00949997	0.0339015		0.400057	0.0876185	0.312639		-14.1763	0.00530811	0.0189425
IRF2BP2	-3.47621	0.0166898	0.0616975		0.0438404	0.00158691	0.00586651	Yes	0.059492	0.119301	0.441033		-0.675792	0.00812822	0.0300485		-0.0420808	0.082313	0.304277		0.142824	0.0044027	0.016276
AAR2	-1.36465	0.0902744	0.21908		0.0593301	0.0214794	0.0521265	Yes	0.011672	0.268395	0.651346		1.16151	0.044595	0.108224		-0.0694491	0.173331	0.420641		17.2812	0.0363299	0.0881661
MCM6	-3.94496	0.0120225	0.0477039		-4.48396	0.00100038	0.00396981	Yes	-0.42472	0.100663	0.399463		-0.457788	0.00621617	0.0246636		0.804368	0.0732771	0.290786		0.229276	0.00290982	0.011547
SRSF2	4.78905	0.0272108	0.0898275		0.495628	0.00333589	0.0110124	Yes	0.243401	0.14839	0.489796		0.143092	0.0129337	0.0426964		-3.95822	0.10088	0.333015		0.200529	0.00800758	0.0264344
ALDH18A1	-5.06263	3.97346e-05	0.000435212		0.275975	3.1086e-06	3.40484e-05	Yes	-0.739141	0.00769174	0.0842291		-1.56663	8.47871e-05	0.00092867		-0.0332734	0.0126332	0.138371		-0.448234	1.55986e-07	1.70851e-06
GATAD2A	-4.78168	5.07857e-10	3.39823e-08		2.3734	9.27945e-10	6.20917e-08	Yes	-31.1692	8.5003e-05	0.00567865		8.58537	1.49971e-08	1.0035e-06		0.701999	0.000277649	0.0185651		-9.84998	4.849e-40	3.24462e-38
PLXNA3	-2.02471	0.00876575	0.0371084		-2.09832	0.000664058	0.00281118	Yes	-0.815627	0.0864219	0.36582		-0.704248	0.00477361	0.0202083		0.0663862	0.065522	0.277303		1.64652	0.00200603	0.00849219
NDC80	-0.620782	0.339241	0.534205		-0.190747	0.188218	0.296406	Yes	1.12788	0.532115	0.837877		0.126129	0.233682	0.368002		-0.0155483	0.397744	0.626367		0.0804745	0.214972	0.338538
DHFR	-1.75299	0.0186113	0.0671177		0.744013	0.00187179	0.00675022		-0.173881	0.125415	0.452281		-2.30777	0.0090136	0.0325056		-0.0991691	0.0857196	0.309121		0.768213	0.00501129	0.0180722
VAX2	-0.30543	0.705499	0.825155		-0.717458	0.618491	0.723427	Yes	-0.0147144	0.808709	0.945918		-0.00380756	0.642843	0.751911		-0.414157	0.724063	0.846889		-0.0237769	0.605791	0.708572
RCC1	-0.771007	0.321487	0.516732		0.0135718	0.171074	0.274971	Yes	-0.871347	0.516886	0.830664		-0.529412	0.21839	0.351022		-0.593067	0.380221	0.611136		-2.0401	0.199774	0.321101
KPNA2	-4.44479	0.19666	0.375671		0.0869111	0.0748	0.142889	Yes	0.0702274	0.398849	0.761894		-2.28682	0.114803	0.219303		-0.0672245	0.272855	0.521226		0.383159	0.103703	0.198109
DSN1	-0.260102	0.758149	0.860482		0.0138279	0.682662	0.774806	Yes	0.00302893	0.842232	0.955755		0.0376022	0.70349	0.798446		0.0101263	0.7674	0.870982		0.251907	0.666792	0.756794
PRR14	-0.413236	0.578758	0.736695		0.0942583	0.458238	0.583286	Yes	0.00291612	0.715635	0.910925		-0.0891522	0.490404	0.62423		0.668314	0.607587	0.773375		-0.0483214	0.458224	0.583269
MCM3	-8.92923	0.000237585	0.00194559		4.7074	1.50458e-05	0.000123238		-1.69759	0.017129	0.140301		-0.523134	0.000292668	0.00239719		-0.191812	0.0211804	0.173412		20.8219	1.28827e-05	0.00010552
FBL	-4.34091	0.276197	0.468923		0.166411	0.13233	0.224667	Yes	-0.0688647	0.477262	0.810263		1.42658	0.178036	0.302262		-2.06159	0.340329	0.577805		-0.115936	0.163969	0.278384
KCTD5	-2.22888	0.0340092	0.106791		0.962181	0.0045426	0.014264	Yes	-1.6208	0.164624	0.516888		0.314874	0.0158062	0.0496281		-0.0979882	0.109543	0.343972		3.69098	0.0107399	0.0337238
ETV1	-7.11751	0.0138511	0.0533993		-2.02227	0.001215	0.00468412	Yes	4.02117	0.108153	0.416957		3.02628	0.00696168	0.026839		-0.26579	0.0767871	0.295997		2.44677	0.00349098	0.0134586
NCBP2	-2.60089	0.0484482	0.13916		5.41295	0.00784195	0.0225264	Yes	-0.830781	0.196183	0.56341		-0.0413591	0.0225466	0.0647663		-37.1493	0.129164	0.37103		1.0396	0.0161473	0.046384
EIF5B	-3.88071	0.00300991	0.0159039		1.44399	0.000185267	0.000978922	Yes	0.436521	0.0527036	0.278416		2.91225	0.00183132	0.00967579		10.5801	0.0449839	0.237648		1.50355	0.00050095	0.00264648
AC012442.1	-0.19681	0.738859	0.847178		0.212649	0.659067	0.755706	Yes	-0.0371263	0.830795	0.952509		0.472381	0.68219	0.782219		-0.00363932	0.752224	0.862497		-0.372215	0.645047	0.73963
SINHCAF	0.30821	0.669731	0.800983		0.160738	0.57221	0.684374	Yes	0.134936	0.782186	0.93551		0.105836	0.597606	0.714749		-0.658905	0.688534	0.8235		1.30783	0.562211	0.672414
METTL17	0.337619	0.592702	0.746349		0.498165	0.476605	0.600156	Yes	-0.0106315	0.726789	0.915195		-0.0118969	0.50713	0.638594		0.29758	0.621775	0.782943		0.37725	0.476378	0.599848
CDC25B	-4.28176	0.10966	0.25102		5.76877	0.0302155	0.0691654	Yes	-0.0870677	0.297136	0.680164		0.0217862	0.056517	0.129371		-0.159258	0.193868	0.443777		2.59127	0.0477898	0.109386
YBX1	14.8205	0.543222	0.710331		0.0259911	0.414888	0.542479	Yes	0.00280791	0.689283	0.901075		0.148824	0.446569	0.583913		0.255035	0.576137	0.75334		0.0581563	0.418087	0.546701
GINS2	1.19991	0.112218	0.255115		0.612146	0.031569	0.0717714	Yes	-0.0174603	0.300463	0.682963		-0.814102	0.0581734	0.132256		-0.168205	0.19638	0.446465		0.0559111	0.049476	0.112483
CDC45	-0.422749	0.516232	0.689616		-0.0303838	0.38288	0.511461	Yes	-0.0137716	0.668098	0.892462		-0.00832748	0.41512	0.554552		-0.292028	0.551723	0.737037		0.473789	0.387535	0.517701
CTNNBL1	-1.77395	0.00607417	0.0278063		2.37898	0.000421321	0.00192872	Yes	0.272702	0.0725644	0.332184		1.22469	0.00338932	0.0155156		0.0541901	0.0576623	0.263942		193.844	0.00125758	0.00575693
TRAF7	-3.98576	9.91857e-05	0.000935615		-0.383539	6.8779e-06	6.4879e-05	Yes	-10.6815	0.0113877	0.10742		-0.729147	0.000159647	0.00150594		-0.07689	0.0167444	0.157919		3.52828	2.15145e-06	2.02946e-05
CCT5	-2.28218	0.18458	0.360241		-0.51413	0.0675395	0.131823	Yes	-0.683872	0.386278	0.753891		-0.0745594	0.105778	0.206456		2.90238	0.262609	0.512558		0.129468	0.0947726	0.184971
LARS1	-2.98263	0.000293429	0.00232239		2.27886	1.80562e-05	0.000142909		-15.1488	0.0188764	0.1494		-0.802717	0.000334836	0.00265011		-0.0471834	0.022641	0.179182		5.11517	1.93821e-05	0.000153402
ZNF22	0.580514	0.536907	0.705451		-0.323423	0.406079	0.533544	Yes	0.0573464	0.683544	0.898079		0.555861	0.438917	0.5767		-0.40458	0.570302	0.749328		1.42403	0.409492	0.538038
DUSP12	1.27832	0.0731251	0.188452		0.106281	0.0151593	0.0390673	Yes	-0.131058	0.240981	0.621035		-0.0841172	0.0350902	0.0904263		-0.0482837	0.155956	0.40187		0.858651	0.0271787	0.0700425
ERAL1	1.21297	0.417728	0.606379		-0.20849	0.273294	0.396716	Yes	-0.0328067	0.597958	0.867765		-0.277152	0.314705	0.45683		0.370503	0.467823	0.679097		14.2226	0.288521	0.41882
TRIB2	-16.6039	0.0097744	0.0404995		9.79408	0.000766814	0.00317724	Yes	1.31686	0.0909027	0.376649		-5.24401	0.00522969	0.0216688		2.10905	0.0677003	0.280511		-0.452971	0.00229312	0.00950138	CMGC
PRPF4	-1.56637	0.0429901	0.127201		1.85462	0.00654837	0.0193755	Yes	-0.0182232	0.185222	0.547949		-0.0531982	0.0198648	0.0587715		-6.63915	0.121961	0.360819		0.158641	0.0140686	0.0416221
HNRNPK	-11.2465	0.0414504	0.123889		0.186155	0.00618055	0.0184728	Yes	-0.115816	0.181651	0.542817		0.0494012	0.0191172	0.0571323		1.05131	0.11985	0.358214		8.76152	0.0134271	0.0401318
SF3B4	-4.44217	0.0114497	0.0459457		-16.7759	0.000936598	0.0037584	Yes	0.101244	0.098058	0.393489		-0.0351766	0.00592028	0.023757		-0.617308	0.0719497	0.288721		1.07714	0.00275116	0.0110399
PTTG1	1.04257	0.686405	0.81152		-0.00799625	0.595558	0.704114	Yes	0.21461	0.796544	0.941673		-0.108285	0.620906	0.734083		0.471414	0.70791	0.836877		0.264014	0.583387	0.689725
RNASEH2A	2.96366	0.232536	0.419825		0.354741	0.0985675	0.177956	Yes	0.143658	0.436185	0.787466		-0.184619	0.141366	0.255225		-0.342067	0.305134	0.550893		1.19877	0.129782	0.234311
SPSB4	-0.620244	0.405616	0.596404		0.0177487	0.257318	0.378352	Yes	0.0162405	0.587065	0.863201		0.163991	0.29945	0.440301		-0.00956412	0.455853	0.670254		0.0815892	0.27678	0.406965
NAT9	1.1767	0.0737222	0.189633		0.031702	0.0153194	0.0394088	Yes	0.0486039	0.241923	0.622326		-0.34997	0.035274	0.0907416		0.783967	0.156434	0.402422		3.0025	0.0273756	0.0704232
DXO	1.74976	0.0214809	0.0748605		0.874004	0.00232898	0.00811643	Yes	0.0559275	0.133829	0.46635		-0.0184038	0.0104253	0.0363318		7.95445	0.0915842	0.319116		10.9139	0.0059794	0.0208381
UCKL1	0.928445	0.365361	0.559131		0.27487	0.214629	0.32846	Yes	-1.65605	0.554253	0.848034		-1.19171	0.26012	0.398077		-0.395422	0.420536	0.643487		0.0874832	0.238084	0.364353
ANAPC7	1.07707	0.0775493	0.196201		-0.159743	0.0169756	0.0429486	Yes	0.0632072	0.250354	0.633357		0.0424537	0.0379713	0.0960682		-0.631165	0.161014	0.407352		1.70302	0.0297607	0.0752952
LSG1	-2.27127	0.000734343	0.00500172		10.9426	4.38563e-05	0.000298712	Yes	-0.731808	0.0278591	0.189742		-7.11232	0.000629977	0.00429087		-0.0213399	0.0291766	0.198716		-7.74089	7.77051e-05	0.000529262
USP1	-2.82376	0.0117701	0.0469243		0.359223	0.000974341	0.00388443		-3.17707	0.0994866	0.396626		-0.753642	0.00612343	0.0244125		-0.0192036	0.0727309	0.289958		32.8065	0.00283207	0.0112907
LSM14A	-5.11756	0.000517976	0.00377171		8.34006	2.93176e-05	0.000213436		-0.979549	0.0236234	0.172003		-0.402393	0.000489364	0.00356336		-0.1373	0.0258931	0.188534		0.713629	4.3997e-05	0.00032037
TRAF4	6.03413	0.163307	0.331245		0.616358	0.0558891	0.113363	Yes	0.490038	0.362934	0.736042		-0.0767603	0.0907037	0.183979		-0.0977659	0.243782	0.494476		1.80184	0.0811275	0.164555
NUP62	-3.40941	4.02815e-05	0.000439759		1.24717	3.16323e-06	3.45334e-05	Yes	-0.123409	0.00775767	0.0846485		-1.33864	8.52534e-05	0.000930724		0.955923	0.0126989	0.138612		-3.38468	1.65708e-07	1.80906e-06	Other
STK36	-1.43219	0.0618258	0.166577		-0.133795	0.0117901	0.031766	Yes	0.0246721	0.220873	0.595012		-0.119481	0.0290463	0.0782591		-0.404754	0.144037	0.388078		-0.222686	0.0219983	0.0592697
URI1	-1.22454	0.0802896	0.20132		0.79396	0.0179093	0.0449036	Yes	-0.0960704	0.254048	0.636883		-0.105779	0.0394585	0.0989394		-5.79808	0.163469	0.409886		38.6223	0.0308837	0.0774387
PUF60	2.60812	0.387125	0.579164		-0.0187155	0.237588	0.355448	Yes	-0.0729114	0.571375	0.854815		-0.837596	0.281822	0.421624		-0.0638939	0.440497	0.659013		-0.0616431	0.259792	0.388666
UGDH	-2.48605	0.00201453	0.0114393		0.129312	0.000122264	0.000694388	Yes	0.025397	0.0444493	0.252445		0.103961	0.00134398	0.00763299		-0.260994	0.0397012	0.225344		29.3527	0.000309959	0.00176038
THOC6	1.23242	0.0864996	0.212476		-0.0332269	0.0200462	0.0492407	Yes	-0.00992819	0.262552	0.644927		-0.03748	0.0426197	0.104686		0.0810715	0.169507	0.416373		0.0228379	0.0342779	0.0841995
POU3F2	-7.61935	0.000152243	0.00134608		8.94024	9.98362e-06	8.82431e-05		-1.21964	0.0135324	0.119649		-0.720034	0.00021439	0.00189557		1.55215	0.018603	0.164474		-2.21971	5.13169e-06	4.53727e-05
E2F4	-1.14254	0.147503	0.308563		0.0434126	0.0486331	0.101736	Yes	-0.0998104	0.345091	0.721893		0.824772	0.0804498	0.168294		-0.0231667	0.229713	0.480519		1.05547	0.0715804	0.14974
GRAMD1A	-2.5551	0.00272644	0.0146824		1.74088	0.000166681	0.000897612	Yes	0.0471058	0.0503111	0.270935		-2.29188	0.00169942	0.00915168		-0.0175111	0.0433647	0.233527		0.419119	0.00044762	0.00241052
TGIF2	-2.05285	0.0288543	0.0940952		0.153751	0.00358868	0.0117028	Yes	0.645679	0.152314	0.496703		-2.67852	0.0135323	0.0441293		4.68929	0.1029	0.335562		0.324373	0.00862042	0.0281105
FOXM1	-4.61911	0.00221201	0.0123481		0.0195843	0.000135487	0.000756223		-1.1688	0.0463788	0.258901		-0.714401	0.00145365	0.00811474		0.782582	0.040841	0.227967		1.31357	0.000349362	0.00194991
RARA	-2.45017	0.0064467	0.0291562		0.561633	0.000451713	0.00204268	Yes	0.0264034	0.0743577	0.336294		-1.62765	0.00358886	0.0162312		-0.0212626	0.058741	0.265666		125.459	0.00134804	0.00609672
ADGRG1	-28.1116	0.000371387	0.00284424		-13.7842	2.23405e-05	0.000171067		-0.382295	0.020821	0.159423		0.0813811	0.000390696	0.00299212		-0.112511	0.0239986	0.183593		-10.0187	2.70264e-05	0.00020698
PLEKHG2	-2.73354	9.09651e-05	0.000870645		0.0801402	6.26215e-06	5.99363e-05	Yes	1.09397	0.0109736	0.105003		-11.195	0.00014809	0.0014174		-0.0735305	0.016306	0.156068		1.049	1.77023e-06	1.69432e-05
ACLY	-12.0585	1.18509e-05	0.000158738		9.03427	9.95245e-07	1.33309e-05	Yes	0.518694	0.00428045	0.0573348		-0.294816	3.74978e-05	0.000502266		-0.0930342	0.00884156	0.118387		-3.07369	1.28368e-09	1.71943e-08
MLH1	0.0242202	0.971885	0.985583		-0.0174825	0.960173	0.97372	Yes	-0.0177073	0.982933	0.996793		-0.00152733	0.964405	0.978012		-0.00207089	0.971795	0.985506		0.00782612	0.955699	0.96917
NUP42	0.978211	0.134414	0.289569		1.06558	0.0421815	0.0908721	Yes	0.114906	0.328304	0.707268		-0.142532	0.0720642	0.15524		-0.033777	0.217364	0.468224		1.94218	0.0628185	0.135325
SEPTIN10	-1.3067	0.124686	0.274779		0.0702079	0.0372379	0.0820637	Yes	-0.0356702	0.316858	0.698281		0.154198	0.0659197	0.145272		-0.0303538	0.207629	0.457567		0.158035	0.0566213	0.12478
ZNF664	-6.7423	0.000658498	0.00457855		1.33488	3.83817e-05	0.000266869		-1.19823	0.0265484	0.184592		-4.3774	0.000583754	0.00405885		0.563414	0.0281938	0.196032		3.22561	6.46332e-05	0.000449396
GNPAT	1.72771	0.0771919	0.195676		0.0234044	0.0167812	0.0425391	Yes	-0.0250876	0.249493	0.632389		-2.13358	0.0376702	0.0954913		-0.0714072	0.160521	0.40691		0.832176	0.0295432	0.0748899
H2AZ2	-1.02997	0.804733	0.889987		0.00438318	0.7416	0.820166	Yes	-0.0957242	0.873446	0.965803		0.00850869	0.760171	0.840705		0.111503	0.809644	0.895418		0.255905	0.728809	0.805996
MIR621	-2.6935	0.0773987	0.196002		-0.0413068	0.0169053	0.0428104	Yes	-0.0941731	0.249818	0.63263		-0.0782994	0.037842	0.0958297		0.0224184	0.160775	0.407142		3.12878	0.0296871	0.0751786
CDCA4	-0.519138	0.476142	0.658165		-0.281343	0.334906	0.462936	Yes	0.084799	0.636911	0.88036		-0.028301	0.368454	0.509309		-0.472102	0.515026	0.711906		0.0723071	0.344189	0.475769
JPT2	-1.19552	0.208885	0.39079		0.733577	0.0831751	0.155608	Yes	0.425094	0.413135	0.772807		0.0139118	0.123028	0.230167		0.464264	0.284157	0.531616		0.345377	0.113	0.211406
PRMT5	-3.1939	0.0205156	0.0723775		4.83368	0.00217262	0.0076658	Yes	0.334351	0.130967	0.462098		-0.0497236	0.00998924	0.0352457		-0.092667	0.0892985	0.315077		0.935578	0.00558252	0.0196972
RBM22	-0.996319	0.256145	0.447141		-0.124556	0.115774	0.202103	Yes	-0.0621802	0.458944	0.801029		2.64663	0.161125	0.28128		0.56561	0.323451	0.564657		0.528902	0.148416	0.25909
TUBB2B	-16.3125	0.41432	0.603853		0.304298	0.26808	0.390715	Yes	0.0769581	0.594336	0.866157		-0.226741	0.309527	0.451119		0.402347	0.464561	0.677046		-1.59064	0.285378	0.415926
YTHDF2	-1.5933	0.0670686	0.176895		-0.0462218	0.0133699	0.0352635	Yes	-0.718925	0.230925	0.609052		-0.132357	0.0318343	0.0839636		-0.16136	0.149533	0.394398		0.549228	0.0245326	0.0647051
GLE1	-1.96038	0.00854019	0.0363584		-2.54353	0.000647371	0.00275607	Yes	-0.12625	0.0854559	0.363814		1.49178	0.00464744	0.0197857		-0.741192	0.0649463	0.276498		0.0947021	0.00194267	0.00827057
YBX1P10	-0.477113	0.469653	0.65286		0.186925	0.328036	0.455993	Yes	-0.0210733	0.632132	0.878721		-0.0563866	0.362141	0.503373		-0.00427322	0.509732	0.708573		0.0949323	0.337102	0.468601
SPC25	0.695109	0.397287	0.588303		0.0203006	0.249135	0.368906	Yes	-0.415295	0.580719	0.859902		-0.333633	0.291768	0.432032		0.0255838	0.449259	0.665256		0.23322	0.269766	0.39947
RPL22	-0.188876	0.947875	0.972209		-0.00971999	0.929651	0.953517	Yes	0.000940442	0.966817	0.991572		-0.00482235	0.937339	0.961403		0.0294654	0.951081	0.975498		0.0468095	0.923742	0.947457
HSPD1	-5.75181	0.087282	0.213821		0.222599	0.0203103	0.0497555	Yes	-0.389704	0.263814	0.646198		-0.287246	0.042909	0.105116		-0.903046	0.170392	0.417396		13.4551	0.0347555	0.0851431
TARS1	-3.2105	5.55857e-06	8.36263e-05		0.125909	5.69095e-07	8.56179e-06		0.134231	0.0030449	0.0458092		-3.88037	2.21801e-05	0.00033369		-0.359964	0.00722454	0.10869		-8.7765	4.17529e-11	6.28155e-10
TOP1	-8.87584	1.69427e-09	9.30577e-08		8.3395	1.77616e-09	9.75556e-08		-7.73236	0.000124043	0.00681308		6.96942	3.83754e-08	2.10777e-06		1.8583	0.000429091	0.0235678		-1.81361	2.37993e-36	1.30718e-34	CAMK
PSKH1	-3.36488	5.59475e-05	0.000583438		-3.20494	3.96001e-06	4.12959e-05	Yes	-2.81375	0.0086648	0.0903593		-1.2422	0.000103179	0.00107599		-0.181711	0.0137811	0.143714		-8.87122	4.04182e-07	4.21494e-06
WDR45B	0.775538	0.768082	0.866844		0.0250889	0.69639	0.785934	Yes	0.00418835	0.848573	0.957678		0.0240609	0.715664	0.807685		0.754293	0.776226	0.876035		1.32561	0.680733	0.768262
EIF3H	-0.942958	0.622304	0.767161		-0.206919	0.514128	0.633806	Yes	0.260944	0.750017	0.924602		-0.0501717	0.543511	0.669977		0.0996129	0.648797	0.799732		0.0592352	0.508854	0.627303
TP53	-5.32138	0.0210042	0.0736261		-0.66453	0.00225838	0.00791632	Yes	11.0529	0.132489	0.46436		-0.685986	0.0102005	0.0357512		0.0120032	0.0903864	0.316832		0.496643	0.00578695	0.020285
DDX49	1.13446	0.565624	0.726781		0.0198581	0.44244	0.5685	Yes	0.0228295	0.706593	0.90791		-3.70679	0.474809	0.610092		-0.0574549	0.596712	0.766727		0.0101895	0.444715	0.571423
DDX39A	2.38745	0.232043	0.419263		-1.22923	0.0981933	0.177419	Yes	-0.0181768	0.435652	0.787149		-1.15205	0.141074	0.254898		-0.143851	0.304761	0.550653		-0.137236	0.129143	0.23334
EIF3B	-5.50935	0.000293595	0.00232309		1.35155	1.80691e-05	0.000142973	Yes	-0.0487131	0.018891	0.149463		0.563132	0.000334961	0.0026504		-0.0940642	0.0226453	0.179182		5.31228	1.93966e-05	0.000153477
APEX1	0.393312	0.944322	0.97065		-0.0293956	0.923982	0.949778	Yes	-0.0236008	0.964418	0.991343		-0.000985558	0.931103	0.957081		-0.00109704	0.947555	0.974009		-0.0135852	0.917412	0.942996
PNRC2	-0.24717	0.853065	0.919807		0.624173	0.806088	0.869155	Yes	-0.040071	0.903587	0.974181		-0.00295614	0.816031	0.879875		0.126237	0.85508	0.921965		-0.037362	0.791362	0.853276
OBSL1	-2.83927	0.0384527	0.117323		1.33694	0.00538613	0.0164352	Yes	-0.163902	0.174703	0.533027		-0.238955	0.017619	0.0537624		-0.0782746	0.115862	0.35342		5.15652	0.0122426	0.0373554	CMGC
CDK1	0.42127	0.707958	0.827008		0.153144	0.620998	0.725433	Yes	-0.00687527	0.809877	0.946105		-0.140661	0.644924	0.753382		-0.0998421	0.726126	0.848235		-1.3999	0.608755	0.711153
RANBP1	2.51422	0.0702835	0.182917		-2.77153	0.0143655	0.0373872	Yes	8.07106	0.236536	0.615525		0.76909	0.0334886	0.0871469		0.78737	0.153304	0.398949		0.940355	0.0260065	0.0676835
EIF2A	0.457255	0.549319	0.715408		0.169106	0.420919	0.548186	Yes	0.00535489	0.692401	0.901555		-0.0189314	0.454252	0.591596		0.179717	0.581098	0.756795		0.0527962	0.424261	0.552538
PA2G4	-3.33937	0.0583901	0.159683		-1.63136	0.0107024	0.029271		42.8683	0.214488	0.586603		-0.428783	0.0272812	0.074614		-0.15687	0.140926	0.385432		2.18441	0.0204099	0.0558211
MFF	2.4718	0.0170334	0.0627145		0.0922518	0.00162072	0.00596727	Yes	0.0788006	0.120449	0.443458		-0.175272	0.00825507	0.030394		0.55749	0.0829917	0.305547		24.2471	0.0045086	0.0165973
RHOBTB3	-4.57803	0.00706982	0.0313514		0.132421	0.000517663	0.0022956	Yes	0.0433717	0.077729	0.344692		-1.37555	0.00390707	0.017326		0.0517347	0.0608788	0.269919		-1.76022	0.00155798	0.00690771
ETS1	-4.93224	1.44615e-07	3.97878e-06		2.23051	3.48073e-08	9.56081e-07	Yes	-4.66412	0.000563131	0.0154874		1.79558	1.41614e-06	3.8962e-05		1.21303	0.00217747	0.0598715		-0.654099	2.82742e-22	7.77902e-21
RPS2	37.4783	0.14859	0.310222		0.534351	0.049016	0.102333	Yes	-0.536689	0.346594	0.723604		0.191288	0.0812827	0.169699		3.5598	0.230683	0.481628		-0.761226	0.0722154	0.150774
LCAT	-0.919584	0.480927	0.661765		-0.00856607	0.341115	0.469381	Yes	-0.223974	0.640924	0.88182		-0.31442	0.374635	0.515505		-0.0209896	0.519574	0.714944		-0.256442	0.348609	0.479693
GORASP2	-1.19741	0.125277	0.275698		19.2066	0.0375828	0.0827085	Yes	-0.0503944	0.317513	0.698752		0.12047	0.0662078	0.145698		0.125472	0.208427	0.458682		-0.113828	0.0568816	0.12518
RBBP4	1.52289	0.297157	0.491631		0.0122362	0.149583	0.247484		-0.42422	0.495536	0.819853		-0.334768	0.196673	0.325394		-0.0676913	0.35808	0.592412		1.32319	0.179839	0.297543
AC115618.2	-2.53461	0.00795151	0.0343586		0.185519	0.000601899	0.00260033	Yes	0.719179	0.082836	0.357936		-3.31368	0.0043733	0.0188971		-0.345524	0.0633817	0.273851		9.18916	0.00177433	0.00766617
TUBG1	-0.91114	0.605353	0.755343		0.0230446	0.493954	0.616371	Yes	-0.0167705	0.737073	0.91942		-0.11518	0.521353	0.650559		0.0442548	0.632894	0.789744		1.48198	0.490151	0.611626
CORO1C	-6.09344	0.0373022	0.114697		-1.66937	0.00513697	0.0157952	Yes	-0.120286	0.171707	0.527967		-0.911374	0.0171691	0.0527919		-13.7384	0.114247	0.351229		1.27751	0.0117762	0.0362096
PRKRIP1	0.219921	0.802695	0.88901		-0.00284148	0.738545	0.817961	Yes	0.00844468	0.871348	0.965045		0.280618	0.756885	0.838273		0.124235	0.806763	0.893485		-0.0114879	0.724928	0.802881
YBX1P1	-0.0168728	0.981163	0.990321		-0.00893457	0.975913	0.985027	Yes	0.000246566	0.989015	0.998149		-0.00165075	0.976341	0.98546		0.0312991	0.98096	0.990122		0.0223255	0.971672	0.980742
NUDT1	2.12761	0.0635449	0.169868		-2.86717	0.0123113	0.0329106	Yes	-0.802772	0.224555	0.60028		-2.91476	0.0301303	0.0805441		-0.0334454	0.146011	0.390314		0.528693	0.0230811	0.0617003
ILF2	9.59576	0.184326	0.359883		0.0236571	0.0674635	0.131718	Yes	-0.0727854	0.386152	0.753884		-0.0622791	0.105694	0.206351		-0.0429115	0.26252	0.512492		-1.07231	0.094684	0.184864
PSME3	-4.26199	0.000145585	0.00129292		4.16663	9.74072e-06	8.64752e-05		-1.26698	0.013369	0.118729		0.231543	0.000210832	0.00187118		-0.176852	0.018401	0.163412		-2.4933	4.66211e-06	4.14036e-05
CCNB1	1.78532	0.541164	0.709048		0.0138272	0.410588	0.537973	Yes	-0.0126078	0.686561	0.89955		-0.0763197	0.443486	0.581062		-0.119616	0.573925	0.751984		0.156468	0.414307	0.542845
FGD5-AS1	1.0736	0.694987	0.817499		-0.00721796	0.606355	0.713235	Yes	-0.525761	0.801693	0.943032		-0.00337155	0.631691	0.743038		0.0727064	0.715738	0.841926		0.228302	0.593047	0.697604
BCHE	-0.252157	0.929577	0.963321		0.0351308	0.904118	0.936957	Yes	-0.0491721	0.954274	0.988893		0.0790071	0.911806	0.944895		0.00417093	0.931085	0.964821		0.0779616	0.893823	0.926288
TBCE	1.65251	0.0222911	0.0769785		-23.767	0.00244926	0.00845813	Yes	-0.104791	0.136286	0.47064		-1.3476	0.0107723	0.0372003		-0.949153	0.0928455	0.32058		0.986062	0.00626211	0.0216252
EI24	-2.70694	0.0486864	0.139732		-0.808793	0.00788406	0.0226279		2.2179	0.196325	0.563469		0.114739	0.0226224	0.0649281		0.176756	0.129378	0.371325		0.136771	0.0162253	0.0465631
CIAPIN1	2.89424	0.0153006	0.05762		0.423732	0.00140565	0.00529349	Yes	0.0833089	0.114035	0.429397		0.141704	0.00755984	0.0284648		-82.1358	0.0794727	0.299217		2.84601	0.00398886	0.0150203
MYC	-7.04265	0.0054803	0.0256225		0.801201	0.000372962	0.00174374	Yes	0.130537	0.0692347	0.323649		-0.137336	0.00309686	0.0144773		0.0174863	0.0557215	0.26043		-4.22355	0.0011197	0.00523473
DDX56	0.171063	0.934836	0.965885		-0.187659	0.911574	0.941922	Yes	-0.0167073	0.957402	0.989276		-0.0207368	0.919141	0.949741		0.0573508	0.93701	0.968205		0.067059	0.902248	0.932286
NOB1	-1.30856	0.0849976	0.209816		-0.0451565	0.0195487	0.0482542	Yes	-0.0850192	0.260202	0.642307		-0.13057	0.0420004	0.103672		2.1915	0.167954	0.414539		0.0858276	0.0335181	0.082739
UBE2E3	4.29185	0.0391413	0.11882		0.104812	0.00553947	0.016816	Yes	-0.315875	0.176429	0.535561		161.986	0.0180325	0.0547407		-0.0440266	0.116972	0.355067		-7.74015	0.0125291	0.0380343
AC115618.3	-0.18994	0.80939	0.892793		-0.0409252	0.748217	0.825358	Yes	0.178152	0.875944	0.96616		0.108446	0.766232	0.84523		-0.0111201	0.813382	0.897208		0.00955744	0.734607	0.810345
LDLRAD3	-5.94078	0.00133723	0.00819748		-22.2524	7.86979e-05	0.000482367	Yes	-7.84788	0.0370717	0.227256		-0.363695	0.000980437	0.00601025		2.24279	0.0349822	0.214447		1.02416	0.000180162	0.00110443
RELA	-3.23607	6.01078e-05	0.0006193		1.89505	4.15138e-06	4.27723e-05	Yes	0.703976	0.00897776	0.0924993		2.634	0.000107218	0.00110468		-26.3962	0.0140662	0.144913		3.47865	5.36969e-07	5.53247e-06
TIMM44	1.93837	0.0147548	0.0560279		-7.50222	0.0013335	0.00506365	Yes	0.652868	0.111504	0.423394		-0.165743	0.00735152	0.0279157		-0.0295464	0.0785975	0.298359		0.0719241	0.00379982	0.0144289
DCAF12	-2.44443	0.00689195	0.0307503		0.146949	0.000493631	0.00220265	Yes	-0.0568044	0.0766591	0.342068		-0.302821	0.00379728	0.0169428		-0.0648286	0.0602349	0.268778		-0.541746	0.00149458	0.00666842
SRSF9	0.146102	0.894291	0.943646		0.0136401	0.861006	0.908517	Yes	0.0214005	0.931907	0.98336		-0.055324	0.866561	0.914398		-0.0138131	0.894554	0.943944		0.0482211	0.845847	0.892539
LRRC59	-3.68061	0.00644509	0.0291562		-1.54561	0.000450371	0.00203748	Yes	-2.55418	0.0743353	0.336294		-0.14689	0.00358326	0.0162107		-0.114101	0.0587102	0.265606		0.29039	0.00134722	0.00609485
RTL8A	2.78548	0.352229	0.546807		0.458573	0.200744	0.311615	Yes	-0.236092	0.542797	0.84265		0.0500897	0.246484	0.382647		-0.150122	0.410101	0.63665		0.0957089	0.226248	0.351233	TK
TYK2	-3.28394	0.00209188	0.0118114		0.773609	0.000126094	0.000711964	Yes	-0.46183	0.0452287	0.25537		-6.07109	0.00137491	0.00776318		0.854765	0.0400505	0.226106		-4.57654	0.000325916	0.00184022
PCNA	8.52393	0.329831	0.525337		2.51944	0.178317	0.284015	Yes	-0.0220646	0.522864	0.832717		-0.01646	0.225313	0.358866		-0.106573	0.387134	0.616563		0.0132662	0.206515	0.328926
TEAD1	-3.76959	1.21602e-05	0.000162244		0.13793	1.01583e-06	1.35532e-05	Yes	-0.676638	0.00432728	0.0577329		-0.557365	3.78269e-05	0.000504874		2.45267	0.00893164	0.119163		-0.858926	1.37778e-09	1.83891e-08
RARS2	1.93657	0.104933	0.243331		8.1331	0.0279424	0.0647963	Yes	0.210529	0.289794	0.671993		-0.212358	0.0532104	0.123391		-1.50969	0.188968	0.438204		0.0722536	0.0448201	0.103934
INPPL1	-6.83434	3.19707e-05	0.0003626		0.592841	2.61441e-06	2.96517e-05	Yes	0.0263033	0.00706561	0.0801356		-2.85477	7.40273e-05	0.000839591		3.39878	0.0119384	0.135388		-3.28685	8.23177e-08	9.33618e-07
C19orf48	1.48076	0.332603	0.527962		-0.240569	0.180596	0.286671	Yes	0.0297984	0.52574	0.834401		-0.0801676	0.227749	0.361521		-0.189198	0.390219	0.619413		-0.112985	0.209125	0.331937
MPZL1	-3.11618	0.0719855	0.186218		-0.0755927	0.014855	0.0384282	Yes	-1.13644	0.239401	0.6193		0.0696657	0.0344236	0.0890496		0.624928	0.15475	0.400276		1.60662	0.0266075	0.0688303
DEK	-2.85861	0.234447	0.422459		0.0833732	0.0996618	0.179581	Yes	-1.93887	0.437278	0.787956		-0.0207008	0.142471	0.256717		4.04608	0.305932	0.551252		-0.767944	0.130714	0.235542
DAXX	-2.0657	0.0349271	0.109011		0.102994	0.00470142	0.0146733	Yes	0.0188178	0.16686	0.520741		-0.134433	0.0161698	0.0504681		-0.712919	0.11095	0.346283		2.85146	0.0110402	0.0344579
ZNF282	-3.34253	8.57591e-05	0.000832755		0.382806	5.69841e-06	5.53339e-05		-1.04376	0.0105361	0.10229		-1.14128	0.000136546	0.00132572		-0.167557	0.0157869	0.153297		7.87683	1.41176e-06	1.37088e-05	Other
PIP5K1A	-1.46548	0.157479	0.32281		0.175125	0.0534629	0.109596	Yes	-0.565986	0.356418	0.730593		-0.44698	0.0870714	0.178476		-1.3721	0.239109	0.49016		-1.35179	0.0779136	0.159718
RPS2P46	0.655888	0.575284	0.733766		0.0243383	0.454711	0.579967	Yes	-1.6987	0.713951	0.910597		-0.0218338	0.486922	0.62106		-0.111471	0.605471	0.772268		-0.363781	0.454952	0.580284
RSL1D1	0.525296	0.613345	0.761208		-0.0117618	0.502788	0.623999	Yes	-0.321951	0.742064	0.920921		-0.0101009	0.530059	0.657844		-0.0201262	0.639329	0.793437		3.62354	0.498005	0.618059
PHF19	-2.86693	0.0422597	0.125546		1.1767	0.00640268	0.0190213		-0.0115153	0.183656	0.545595		-0.567111	0.019541	0.0580481		-0.366172	0.120997	0.359441		4.68117	0.0137575	0.0408711
VCAN	-6.27453	0.00187963	0.010808		0.546572	0.00011359	0.00065315	Yes	4.19871	0.0430195	0.247355		-0.0722525	0.00128635	0.00739656		1.3006	0.0389299	0.223848		3.2111	0.000284788	0.00163731
RPL4	-0.856618	0.948885	0.97288		-0.0066533	0.930458	0.953955	Yes	-0.00915666	0.967348	0.99177		-0.0324598	0.938533	0.962245		-0.00195525	0.951676	0.975742		-0.114593	0.924849	0.948217
CENPM	0.42721	0.629568	0.771938		-0.378735	0.523857	0.642346	Yes	1.22547	0.755358	0.926185		-0.00324021	0.552799	0.677834		-0.133975	0.655073	0.803206		0.379381	0.517209	0.634195
BRAT1	-1.23563	0.259774	0.451076		-0.583555	0.118911	0.20648	Yes	10.0717	0.461969	0.802144		-0.175509	0.164174	0.285075		0.179104	0.327102	0.567995		0.0841424	0.151427	0.262945
HMGN2	17.5867	0.0659374	0.174632		1.18783	0.0130179	0.0344773	Yes	-0.274506	0.229122	0.606819		-1.54932	0.0313276	0.0829697		-0.0342644	0.14843	0.393095		0.851587	0.0240761	0.0637642
MCM5	-2.56963	0.00322327	0.0167804		-0.199346	0.000200174	0.00104202	Yes	0.0730926	0.0546691	0.284609		-2.24008	0.00196448	0.0102271		-0.169911	0.0461934	0.240484		0.683696	0.00055324	0.00288019
MAF1	0.91956	0.717013	0.83344		-0.0179735	0.630108	0.732424	Yes	-0.0128926	0.815151	0.94751		0.0129244	0.653917	0.760099		-0.0678411	0.73315	0.852168		0.0256552	0.618217	0.718602
SF3A3	-0.585382	0.532543	0.7019		0.0654848	0.401798	0.529596		-0.068997	0.680294	0.896672		0.0145482	0.434686	0.572945		-0.0538184	0.56681	0.747085		-0.637236	0.405992	0.53511
MOGS	-2.69283	0.00211108	0.011893		0.122184	0.000127804	0.000719995	Yes	-0.156556	0.0454088	0.25574		-0.387059	0.00140222	0.00789822		-0.285913	0.0402495	0.226676		1.286	0.000328353	0.00184981
LINC01003	2.51597	0.0661866	0.175159		1.5446	0.0131124	0.0347006	Yes	-0.0237816	0.229376	0.607034		-0.5398	0.0313714	0.0830269		1.38582	0.148621	0.393338		0.06542	0.0241616	0.0639456
ANTXR1	-5.4887	0.00579082	0.0267991		0.0477462	0.000392625	0.00181701	Yes	-1.11879	0.0705636	0.326558		-0.754201	0.00323963	0.0149925		-0.073522	0.0565606	0.261725		-0.497645	0.00119462	0.0055284
QARS1	-2.61058	0.0809691	0.202486		-0.564947	0.0181275	0.045336	Yes	-0.581883	0.255006	0.637759		-0.177465	0.0400004	0.100039		-0.127521	0.164313	0.410896		-1.80179	0.0313767	0.0784718
CCT7	4.85308	0.193157	0.37098		-0.209701	0.0730766	0.14036	Yes	0.776233	0.395506	0.759658		-1.63215	0.112538	0.216143		-0.659183	0.269836	0.518265		0.474017	0.101742	0.195419
PPP1R14B	4.88127	0.327054	0.522382		-0.274439	0.176075	0.281233	Yes	0.128666	0.520844	0.831878		-0.0292347	0.223255	0.356564		-0.0130676	0.384977	0.614889		-0.069536	0.204525	0.326674
RRM1	-4.24251	0.00404832	0.0200839		-1.28943	0.000261642	0.00129801		-0.096682	0.0607075	0.301154		-0.159335	0.00239452	0.0118793		0.989053	0.0499584	0.247845		66.7878	0.000760962	0.00377515
TMEM167A	-0.0453759	0.976633	0.988211		0.0126125	0.967336	0.97879	Yes	-0.02937	0.985797	0.997433		-0.0123678	0.969676	0.981171		0.00121607	0.976478	0.987993		-0.0469127	0.96426	0.975691
ASF1B	-2.6663	0.0855113	0.21072		0.0265807	0.0196791	0.0484941		-1.85424	0.260975	0.643088		-1.96586	0.0422261	0.104053		-0.617409	0.168434	0.415061		-0.0261276	0.0337254	0.0831075
UBA2	2.12428	0.327409	0.522699		0.0165762	0.176347	0.281532	Yes	0.0135482	0.521162	0.83194		-0.0221924	0.223508	0.356824		-0.0194411	0.38538	0.615148		-0.868121	0.204888	0.327097
LIX1L	-2.89781	0.00514943	0.0243607		1.75659	0.00034338	0.00162465	Yes	-0.271075	0.0675163	0.319443		-0.312451	0.0029381	0.0139012		-0.257382	0.0543898	0.25729		0.515012	0.00102328	0.00484148	TK
SRM	0.870459	0.842408	0.91333		-0.220178	0.79272	0.859459	Yes	0.00593557	0.896997	0.972515		-0.058673	0.805308	0.873107		0.00173663	0.844591	0.915698		0.00913297	0.778678	0.844235
RRM2	-1.67933	0.228138	0.414977		0.0489956	0.094698	0.172253	Yes	0.515883	0.431961	0.785706		-8.96343	0.137299	0.249744		-0.591803	0.300579	0.546713		0.439424	0.126011	0.229211	Atypical
TRIM24	-3.82774	0.00276208	0.0148159		-6.69104	0.000170062	0.000912218		-0.292735	0.0507568	0.272261		-0.0629139	0.00173147	0.00928766		-0.514776	0.0437478	0.234659		31.288	0.000459194	0.00246304
PTMAP2	-0.501229	0.660524	0.794848		0.00326042	0.558941	0.672628	Yes	0.0358232	0.776425	0.934275		-0.0175651	0.585563	0.70464		-0.172668	0.679632	0.817867		-0.305701	0.550577	0.662562
BIRC5	6.00336	0.0184498	0.0666792		0.157931	0.00184785	0.0066783	Yes	-0.205731	0.125031	0.451807		-0.641205	0.00896013	0.0323828		0.429103	0.0854241	0.308731		-6.96013	0.0049604	0.0179257
PTMS	3.22142	0.87613	0.933178		0.00483036	0.838648	0.893265	Yes	0.141175	0.919271	0.979139		-0.149829	0.843369	0.898294		-0.438076	0.877033	0.934147		0.0199431	0.821555	0.875059
MARVELD1	-2.98014	0.0122576	0.0484306		0.0643931	0.0010259	0.00405343	Yes	-0.297285	0.101364	0.400498		-1.11471	0.00633322	0.0250231		-1.33867	0.0739116	0.29199		0.4192	0.00298194	0.0117819
STT3A	-3.66135	4.50553e-05	0.000484135		1.85879	3.49226e-06	3.75256e-05	Yes	-0.172693	0.00800371	0.0860026		-12.3474	9.23319e-05	0.000992139		-0.0888064	0.0131174	0.140951		-0.321483	2.10578e-07	2.26159e-06
RALY	0.58044	0.619215	0.764864		-1.0455	0.510146	0.630158	Yes	-0.0872237	0.747625	0.923511		0.020347	0.53976	0.666731		-0.0182329	0.645749	0.797668		-0.118227	0.505169	0.624016
HEY1	-8.2602	0.0416518	0.124256		1.63857	0.00624397	0.0186271	Yes	0.323261	0.182251	0.543677		-2.54858	0.0192446	0.0574109		-0.13073	0.120117	0.358291		0.330455	0.0135572	0.040444
PTMA	12.799	0.270855	0.46331		0.245675	0.127786	0.218575	Yes	0.140051	0.472483	0.808045		-0.0581875	0.172765	0.295521		0.139583	0.336016	0.57477		0.0642244	0.159433	0.272718
RPS2P5	0.252157	0.986663	0.993035		0.000370719	0.982999	0.989387	Yes	-0.000398368	0.992383	0.998769		0.00142948	0.983754	0.990148		0.00223287	0.98625	0.99266		0.000883359	0.979996	0.986365
NRM	-1.96736	0.130048	0.283004		-3.78282	0.039868	0.0867591	Yes	0.9437	0.323843	0.704733		-0.557988	0.0694445	0.151115		-0.0211951	0.212983	0.463485		0.115595	0.0598138	0.130164	AGC
PKN1	-8.15702	0.0018042	0.0104704		1.5482	0.000109298	0.000634296	Yes	-0.298308	0.0418918	0.243083		-2.7437	0.00123661	0.0071765		-0.0284359	0.0384064	0.222811		-0.0574465	0.000268849	0.00156023	CMGC
CDK2	-1.33284	0.146863	0.307674		-0.37256	0.0482142	0.101007		-0.508756	0.344103	0.720885		-0.0211939	0.0799316	0.167448		0.311271	0.229034	0.47982		1.21233	0.0710525	0.148853
HMGN2P5	6.36605	0.0778818	0.19686		0.268427	0.0170839	0.0431825	Yes	-0.0116451	0.250681	0.633497		-1.28095	0.0381176	0.096349		-1.071	0.16134	0.40779		0.0567736	0.0298756	0.0755159
EFTUD2	-2.69886	0.00302006	0.0159547		-1.02201	0.000185666	0.000980718	Yes	0.079616	0.0527037	0.278416		-0.362779	0.00183152	0.00967579		-0.300359	0.0449841	0.237648		0.776001	0.00050095	0.00264648
MEPCE	-4.84255	0.00478663	0.0229948		-3.68446	0.00031485	0.00151253	Yes	-0.389246	0.0654258	0.314303		-0.156056	0.00270948	0.0130162		-0.0776119	0.0529194	0.254223		4.85122	0.000939697	0.00451427
RPL6	10.5196	0.169049	0.339456		0.0153358	0.0585442	0.117566	Yes	0.268168	0.369114	0.741145		-0.872678	0.0947028	0.190134		0.913909	0.248387	0.4988		1.0808	0.0846866	0.170064
C7orf26	-0.096286	0.932384	0.964836		-0.0198157	0.907782	0.939386	Yes	-0.00115731	0.955937	0.989225		-0.00144879	0.915635	0.94752		-0.00443564	0.934181	0.966709		0.0076503	0.897898	0.929165	NA
DCAKD	-0.281679	0.907407	0.950658		-0.0876634	0.876671	0.918493	Yes	0.00644572	0.941082	0.985897		0.00240212	0.884639	0.926841		-0.122217	0.910165	0.953585		-0.175633	0.864316	0.905548
NIFK	0.905617	0.411446	0.601218		-0.31933	0.264819	0.386976	Yes	-1.8902	0.591929	0.864956		0.267589	0.306642	0.44809		-0.0169621	0.461612	0.674546		3.04506	0.282735	0.413147
LIMA1	-6.7016	0.0213617	0.0745401		4.75887	0.00231229	0.00806859		0.0310639	0.133676	0.466267		1.56359	0.0103937	0.0362626		-0.0217187	0.091292	0.318524		3.4497	0.00594594	0.020748
PPM1G	-5.57044	0.0010842	0.00686901		0.382368	6.45671e-05	0.000409079		0.0279837	0.0339594	0.215131		-1.88134	0.0008571	0.0054296		-0.429751	0.0329746	0.208891		12.8237	0.000139063	0.000881064
PTPRZ1	-37.6996	0.0820431	0.204573		-0.558887	0.0184649	0.0460419	Yes	0.245659	0.256397	0.639316		-0.684556	0.0406762	0.101425		-1.06291	0.164897	0.411169		0.281627	0.0318593	0.0794408
TSPAN11	-3.38015	0.00229811	0.0127553		0.0542611	0.000139533	0.000774454	Yes	1.30263	0.0468828	0.260215		1.16452	0.00149393	0.00829183		-0.144113	0.0412623	0.22902		0.887536	0.000364284	0.0020219
CDCA7L	-5.16476	0.000969401	0.00627282		0.115256	5.74677e-05	0.000371863		-0.304325	0.0324346	0.209878		1.55842	0.000782223	0.00506162		-0.49539	0.0320184	0.207116		12.0006	0.000117637	0.000761207
STK38	-3.91789	0.0156285	0.0585831		0.415152	0.00143585	0.00538224	Yes	-0.486792	0.115303	0.432207		-0.179131	0.00770975	0.0288955		-0.065206	0.0799527	0.299701		1.86879	0.00410833	0.0154
RGL2	-0.473776	0.676518	0.805122		0.225528	0.581963	0.692593	Yes	-0.0097154	0.788322	0.938179		-0.142194	0.607013	0.722404		-0.108625	0.696713	0.829153		0.0059736	0.570183	0.678574
CCDC50	-1.52879	0.202909	0.383697		-0.728095	0.0790503	0.149483	Yes	-0.049307	0.405947	0.767553		-0.0140818	0.119012	0.22505		-0.0394268	0.278883	0.52734		-0.332201	0.108557	0.205279
C21orf62	-3.02849	0.0980279	0.23203		0.65797	0.0248582	0.0588387		-0.562833	0.279391	0.661231	Yes	-0.0909661	0.0489386	0.115836		2.70865	0.181859	0.430456		3.40787	0.0406803	0.0962859
TRIM14	-2.86065	0.000124722	0.00113584		3.35804	8.37381e-06	7.62603e-05		-1.04712	0.012438	0.113273	Yes	0.740247	0.000184962	0.00168414		-0.526412	0.0177058	0.161238		18.3905	3.48708e-06	3.17569e-05
PCYT1A	-1.54303	0.000377149	0.00288176		0.464202	2.25335e-05	0.000172176		0.460085	0.0209218	0.159792	Yes	-0.688677	0.000395831	0.0030245		0.984368	0.024037	0.183593		-7.62065	2.75804e-05	0.000210739
SH3BP2	-1.36443	0.01623	0.0604006		0.199655	0.00151329	0.00563178		-0.0496337	0.117308	0.436566	Yes	0.211101	0.00793631	0.0295353		-0.372445	0.081073	0.301716		12.2338	0.00425386	0.0158309
MSN	-17.6387	0.0180453	0.0655646		-1.7324	0.00178871	0.00649857		-4.28221	0.123921	0.450246	Yes	-0.794266	0.0087321	0.0317266		0.561139	0.0845452	0.307125		15.6127	0.00481916	0.0175096
NTN1	-6.25188	0.00324351	0.0168449		-2.86362	0.000201459	0.00104615		2.52837	0.0549597	0.28543	Yes	-0.256499	0.00200153	0.0103948		-0.0580716	0.0464122	0.241005		6.87437	0.000564609	0.00293226
PXN	-4.00905	1.59691e-05	0.000203122		0.861149	1.29401e-06	1.64587e-05		-15.1584	0.00494532	0.0629031		-0.638861	4.50314e-05	0.000572787		-0.757757	0.0096806	0.123031		-16.3154	5.23937e-09	6.66434e-08
STAT3	-7.31907	2.14772e-06	3.78896e-05		-6.00616	2.62731e-07	4.63505e-06		0.774167	0.00198442	0.0350087		-0.26796	1.11283e-05	0.000196323		1.90225	0.00542491	0.0956093		-5.43558	1.94843e-13	3.43738e-12
FILIP1L	-0.323415	0.629029	0.77172		0.0138496	0.522465	0.641029		0.510778	0.754951	0.926185	Yes	-0.0154521	0.551912	0.677149		0.0151907	0.654348	0.802844		2.95566	0.51653	0.63375
LAMB2	-12.7888	5.61235e-05	0.000585071		0.279371	3.96322e-06	4.12959e-05		-0.0921917	0.00868193	0.0905066	Yes	-7.81265	0.000103587	0.00107986		-0.212881	0.0137904	0.14376		18.8284	4.0869e-07	4.26047e-06
CTNND1	-9.59141	1.00546e-11	1.28e-09		-4.98565	7.79131e-11	9.91873e-09		-21.793	2.57483e-05	0.00327789		11.2666	6.80675e-10	8.66533e-08		1.82677	5.68036e-05	0.00723139		-24.5283	5.30191e-47	6.7496e-45
CD93	-5.25017	0.000270974	0.00217536		0.534475	1.66215e-05	0.000133427		-0.0525724	0.0181781	0.145949		-0.0951754	0.000314643	0.00252623		-0.068654	0.022115	0.177379		19.2516	1.58593e-05	0.000127332
TLN1	-12.2049	3.61387e-08	1.2625e-06		1.8574	1.26465e-08	4.41805e-07		1.35162	0.00032618	0.0113951	Yes	0.901094	4.03979e-07	1.40956e-05		1.16159	0.00130994	0.0457625		-11.0769	3.58094e-27	1.251e-25
COL4A1	-33.8038	7.4047e-05	0.000739338		1.12969	4.86689e-06	4.85674e-05		-1.77883	0.00973908	0.0972419	Yes	7.13044	0.000122115	0.00121928		-0.0659415	0.0149645	0.149345		-1.65136	9.13393e-07	9.11996e-06
FLNA	-39.014	8.98944e-06	0.00012556		0.11191	7.96996e-07	1.1132e-05		1.43828	0.00378459	0.0528612	Yes	-6.81875	3.21628e-05	0.000449233		0.730065	0.00830253	0.115821		-31.1917	4.3093e-10	6.019e-09
ABCA1	-3.63571	0.00287431	0.0153222		3.65248	0.000176821	0.000942585		-0.63778	0.0515917	0.275022	Yes	-0.217412	0.00177078	0.00943955		-0.23789	0.0441596	0.235403		-4.57867	0.000474451	0.00252917
SEPTIN9	-4.90613	0.0738683	0.189813		2.71045	0.0154291	0.0396451		0.297144	0.242546	0.623241	Yes	-0.306252	0.0354752	0.0911577		-0.0781997	0.156693	0.40264		4.50042	0.027531	0.0707442
NOTCH3	-9.43766	3.12499e-08	1.11373e-06		-43.6491	1.14064e-08	4.06515e-07		-7.43811	0.000307867	0.0109641	Yes	-1.00016	3.53931e-07	1.26139e-05		2.79919	0.00126601	0.0451159		-0.677286	1.02648e-27	3.65833e-26
GLIS3	-1.22818	0.0370597	0.114146		-20.3185	0.00508957	0.0156765		-0.0925997	0.170996	0.526697	Yes	-0.839705	0.0170522	0.0525236		-0.0445076	0.113976	0.351065		1.7708	0.0116778	0.0359696
ZFAND3	-9.75692	6.57123e-08	2.05867e-06		2.15578	1.92293e-08	6.02424e-07		-0.97514	0.000412652	0.0129277		-4.82372	7.29657e-07	2.2859e-05		16.0218	0.00169435	0.0530814		-58.7247	1.0124e-24	3.17169e-23
PDLIM5	-2.52107	0.0030291	0.0159997		1.16387	0.000185672	0.000980718		-1.06467	0.0527155	0.278416	Yes	-0.578033	0.00183233	0.00967838		-0.378148	0.0450018	0.237658		-12.7493	0.000501111	0.00264654
SELENON	-35.1907	1.93759e-05	0.000238969		0.119939	1.61083e-06	1.98669e-05		-0.133074	0.00547351	0.0675066	Yes	-0.0769433	5.19977e-05	0.000640813		0.852595	0.0102775	0.126756		-0.358686	1.09701e-08	1.35298e-07
RNF19A	2.75945	0.270767	0.463224		0.526127	0.127589	0.218283		0.420366	0.472276	0.807987	Yes	-0.166333	0.172665	0.295401		-0.0218085	0.335894	0.574659		0.126114	0.159354	0.272629
LRP10	-10.8253	3.94519e-07	9.18678e-06		0.809554	6.98979e-08	1.62792e-06		-12.1411	0.00091043	0.0212038		13.1363	3.08196e-06	7.17362e-05		-0.0327137	0.00306451	0.0713722		-11.7747	4.46057e-19	1.03886e-17
TRIM56	-2.12019	0.00146441	0.00882408		3.71412	8.64814e-05	0.000521109		0.0425402	0.0384557	0.231722	Yes	-0.746873	0.00106417	0.00641236		-0.0255994	0.036216	0.218098		197.703	0.000208908	0.00125881
HK2	-3.39769	0.0350003	0.109218		0.186181	0.00470403	0.0146788		0.102004	0.166884	0.520759	Yes	-0.229154	0.0161828	0.0504949		-0.0460211	0.110985	0.346328		0.182432	0.0110494	0.0344793
ANGPT2	-2.58422	0.0062669	0.0285191		0.106779	0.000434889	0.00197904		1.43861	0.0734882	0.334426	Yes	-1.65047	0.00346395	0.0157636		-0.0788731	0.058174	0.264735		-0.496011	0.00130012	0.00591653
ANO6	-2.42262	0.016657	0.0616235		0.210443	0.00158338	0.00585779		-1.15857	0.119184	0.440887	Yes	-0.269113	0.00810623	0.0299894		0.698084	0.0821673	0.303982		-0.0269187	0.00438934	0.0162386
SH3PXD2B	-6.96237	6.56701e-07	1.40427e-05		2.95643	1.04459e-07	2.23371e-06		-4.33694	0.00113109	0.0241868	Yes	-1.72823	4.57068e-06	9.77376e-05		5.38478	0.00363084	0.0776406		-4.74846	3.16629e-17	6.77068e-16
COL4A2	-32.8537	6.28462e-05	0.000642885		11.5784	4.28821e-06	4.38662e-05		2.28596	0.00913933	0.0934868	Yes	-0.701106	0.000110634	0.00113142		-0.0682359	0.0142415	0.145684		-1.54751	5.98991e-07	6.12737e-06
PGPEP1	-1.65381	0.0155396	0.0583152		0.65762	0.00142793	0.00535857		-0.362614	0.114832	0.43093	Yes	-5.57699	0.00766466	0.0287601		-0.35126	0.0797652	0.299325		2.76684	0.0040653	0.0152558
ARPC1B	-3.38724	0.388711	0.580464		-0.691311	0.240016	0.358438		0.460631	0.573149	0.855928		-1.60521	0.283662	0.423609	Yes	-0.308182	0.442152	0.6603		0.0850977	0.261682	0.390794
S100A11	27.6703	0.384193	0.576147		-4.88934	0.23511	0.352636		-0.276783	0.569118	0.853533		-0.0143905	0.278688	0.417997	Yes	-0.146286	0.438065	0.657038		0.42488	0.257757	0.386604
POLD4	0.185708	0.674613	0.80397		-0.00961797	0.57937	0.690428		0.00146792	0.786544	0.937335		-0.0135823	0.604482	0.720392	Yes	-0.511349	0.694292	0.827411		0.0189988	0.568011	0.676925
NCF4	1.79606	0.132451	0.286688		0.106238	0.0410298	0.0888088		0.131222	0.326197	0.70607		0.0201416	0.0709696	0.153617	Yes	-0.0431842	0.215293	0.465957		1.34861	0.0614785	0.133072
FCGR3A	-7.64679	0.523978	0.695458		0.0594607	0.391892	0.520132		-0.0510149	0.673381	0.893715		-0.0135208	0.424338	0.563173	Yes	0.0210886	0.559553	0.742676		-0.17701	0.395655	0.52514
C1QC	7.58419	0.884098	0.938084		-0.122623	0.84788	0.899686		0.000456046	0.924056	0.980442		-0.007593	0.853194	0.905324	Yes	-0.00344273	0.883456	0.937436		-0.263508	0.830996	0.881743
FCER1G	17.2479	0.194487	0.372746		0.101998	0.0738631	0.141563		-0.0151508	0.396946	0.760693		-0.150056	0.113338	0.21722	Yes	-0.0525222	0.2712	0.519738		0.178877	0.102511	0.196468
TBXAS1	0.0994755	0.888575	0.940544		-0.00441114	0.853883	0.903873		-0.0279369	0.927416	0.981723		-0.00382017	0.858132	0.908383	Yes	0.0301236	0.888328	0.94026		0.964871	0.837252	0.886253
TGFB1	-5.34498	0.0562502	0.155215		0.892834	0.0101906	0.0281197		-0.086045	0.211282	0.582951		-0.510314	0.026289	0.0725409	Yes	-0.0807453	0.138729	0.382785		-78.1929	0.0194915	0.0537842
LAIR1	-0.402462	0.714132	0.831185		-0.0082128	0.628116	0.731046		0.0414344	0.813528	0.946874		-0.101584	0.651166	0.757898	Yes	-0.00337083	0.731458	0.851352		0.0816223	0.615172	0.716005
ARHGDIB	12.6166	0.112483	0.255515		-0.846047	0.0316473	0.0718897		-1.1601	0.30084	0.683322		-5.1313	0.0584338	0.132737	Yes	-0.209481	0.196754	0.446929		5.96802	0.0496297	0.112738
SLC16A3	-2.00518	0.069291	0.181198		2.19798	0.0139878	0.0365816		-320.518	0.233898	0.611702		-0.0148632	0.0329151	0.0860814	Yes	-0.625408	0.152041	0.397625		2.36857	0.0254609	0.0665867
GPSM3	1.52764	0.480084	0.661429		-0.0137858	0.339911	0.468315		0.00251311	0.640048	0.881759		0.955154	0.372855	0.513714	Yes	-0.0204626	0.518048	0.713759		-0.29092	0.346973	0.478054
ITGA5	-5.10512	0.00460866	0.0222895		0.59136	0.000302707	0.00146402		-0.0457763	0.0646027	0.312441		0.0209314	0.00264657	0.0128	Yes	0.588083	0.0523966	0.253413		0.123288	0.000893188	0.00431986
LAPTM5	4.5374	0.829346	0.906046		0.0559615	0.772959	0.844465		0.0371724	0.886953	0.968938		-0.280541	0.787548	0.860404	Yes	0.271998	0.829227	0.905938		-0.111801	0.758138	0.828273
SPI1	-0.466152	0.874159	0.932113		-0.0419076	0.835172	0.890527		2.38734	0.917583	0.978416		-0.0122093	0.84142	0.897204	Yes	0.00313604	0.875281	0.933289		-0.147727	0.818991	0.873285
C3AR1	-1.54632	0.592093	0.745926		-0.188746	0.475944	0.599587		-0.0114195	0.726311	0.91493		-0.16211	0.506797	0.638444	Yes	0.0087462	0.62132	0.782747		0.340014	0.475796	0.599414
HCLS1	-1.19605	0.575741	0.734129		-0.0786781	0.455012	0.580188		-0.0205724	0.714176	0.910597		-0.713782	0.487568	0.6217	Yes	0.636063	0.60593	0.772511		-0.00969784	0.455303	0.580559
CD4	-3.43637	0.187675	0.363986		1.96726	0.0700705	0.135898		0.522907	0.389579	0.755568		-0.0192822	0.108244	0.209933	Yes	-0.259663	0.265307	0.514539		23.9077	0.097639	0.189357
NAGA	-2.41242	0.0331998	0.104764		0.55343	0.00443516	0.0139954		-0.0231212	0.162902	0.514047		-0.563753	0.0155693	0.0491297	Yes	-0.325279	0.108564	0.342556		-2.68639	0.0105191	0.0331934
WAS	-0.681447	0.538145	0.706336		0.217706	0.407472	0.534823		-0.0327194	0.684867	0.898874		-1.01018	0.440386	0.578023	Yes	-1.65525	0.571268	0.749811		-0.0261366	0.411362	0.539929
FERMT3	-0.669841	0.622623	0.767388		0.00670999	0.514686	0.634363		-0.00646443	0.750295	0.924604		0.0351371	0.543604	0.670004	Yes	0.964883	0.648875	0.799754		-1.37274	0.509134	0.627494
TYMP	-0.984738	0.644113	0.782869		0.00302429	0.539923	0.656234		0.0281637	0.766068	0.931095		-0.011361	0.567931	0.690239	Yes	0.193497	0.666088	0.809578		-0.0446376	0.533018	0.647841
RAC2	0.304526	0.755566	0.858393		-0.0202044	0.680571	0.77319		0.00541059	0.841335	0.955755		-0.0141468	0.701087	0.7965	Yes	0.00648822	0.765531	0.869651		0.111039	0.665225	0.755753
TLR2	0.207422	0.853777	0.920145		0.00504619	0.807569	0.870345		-0.00519873	0.904077	0.974181		0.167794	0.817111	0.880627	Yes	-0.0212794	0.855799	0.922324		0.0791687	0.792078	0.85365
KCNQ1	-0.742263	0.0338826	0.106493		8.78722	0.00452818	0.0142321		1.62883	0.164321	0.516462		-0.116537	0.0157512	0.049506	Yes	-0.0591672	0.109242	0.343335		1.04145	0.0106945	0.0336128
SIGLEC9	-0.197446	0.76365	0.863724		0.865476	0.691193	0.781772		-0.00792761	0.846131	0.956995		-0.0210199	0.710574	0.803678	Yes	-0.0329415	0.772925	0.874129		-0.00831681	0.675148	0.763624
C1orf162	1.4276	0.270759	0.463224		-9.61606	0.12741	0.217989		1.01755	0.472207	0.807915		-0.357694	0.172638	0.295373	Yes	0.391813	0.335858	0.574631		0.295448	0.159348	0.272629
PROCR	1.07144	0.395448	0.586794		-0.398178	0.246813	0.366239		-0.121677	0.578602	0.858427		1.27353	0.28958	0.429687	Yes	1.67654	0.447685	0.664232		-0.0326044	0.267464	0.396884
ITGB2	-4.08516	0.201462	0.381899		-0.0231858	0.0776573	0.14721		0.938306	0.404349	0.766422		1.38642	0.118012	0.223708	Yes	-0.0199899	0.277015	0.52512		0.168549	0.107317	0.203429
GIMAP6	-0.689286	0.371772	0.565059		-0.62388	0.221592	0.336798		-0.0271025	0.558717	0.849081		2.28385	0.265988	0.404276	Yes	-0.0271393	0.426036	0.647535		3.9902	0.244708	0.371933
HLA-DMA	6.94321	0.127439	0.279099		-0.736647	0.0386071	0.084554		0.0898868	0.320916	0.702811		-0.554024	0.0678006	0.148491	Yes	-0.0478063	0.210696	0.461342		-5.81009	0.0579964	0.127016
FES	-0.302751	0.542348	0.709857		0.00796886	0.412593	0.540034		7.1417	0.68803	0.900548		0.922216	0.445518	0.583105	Yes	-0.419061	0.575254	0.752883		0.031699	0.416274	0.544852
LRRC25	-0.650989	0.467906	0.651697		0.155361	0.325741	0.45367		-0.0100736	0.630357	0.877926		0.132166	0.359925	0.501302	Yes	-0.611256	0.507653	0.707057		0.703585	0.334794	0.466295
FXYD5	-0.0865399	0.965832	0.982178		0.00217655	0.952786	0.968911		0.000630882	0.978876	0.995443		0.000244063	0.958059	0.974273	Yes	0.0212923	0.966167	0.982495		-0.00133283	0.946738	0.962716
CD40	-0.477778	0.391141	0.58262		0.295834	0.242691	0.361497		-0.0237622	0.575771	0.857634		0.0921765	0.285843	0.425774	Yes	0.416762	0.444276	0.661766		0.0416073	0.264199	0.393535
PTPN6	-0.144214	0.830775	0.906673		0.0255874	0.77567	0.846508		0.0246895	0.888302	0.969456		0.0732377	0.788939	0.861015	Yes	0.332395	0.831127	0.907057		0.156402	0.760779	0.830265
GIMAP4	0.566059	0.755242	0.858155		0.169722	0.679798	0.772431		0.0118659	0.841249	0.955755		0.0644027	0.700792	0.796285	Yes	-0.0158896	0.765328	0.869559		0.0260407	0.665	0.755617
CMTM7	-0.273767	0.510712	0.685452		-0.00822665	0.377351	0.506461		0.240061	0.664419	0.891728		0.16567	0.408628	0.548439	Yes	0.0253191	0.546888	0.733984		1.85786	0.380485	0.510668
APOBEC3C	-0.234471	0.909029	0.951798		-0.0661681	0.878138	0.919453		0.0200951	0.94167	0.985897		-0.0217352	0.886214	0.927909	Yes	-0.0854823	0.911562	0.95441		0.0303489	0.866192	0.906944
CYBA	8.31524	0.019776	0.0703053		1.40049	0.00205356	0.00730057		-0.23593	0.129239	0.459456		-0.956077	0.00964766	0.0342982	Yes	-0.040684	0.088066	0.313082		1.16181	0.00538925	0.0191577
SASH3	0.564085	0.720511	0.835825		0.0148524	0.634263	0.735774		0.2576	0.816948	0.947652		0.040209	0.659039	0.764494	Yes	-0.170726	0.735568	0.853241		0.00677538	0.622277	0.721842
ALDH3B1	-0.452651	0.195925	0.374618		0.853326	0.0745524	0.142548		0.116055	0.398344	0.761653		0.313765	0.114405	0.218748	Yes	3.3967	0.272247	0.520549		-0.111248	0.103324	0.19756
FLVCR2	-0.419125	0.167989	0.337913		3.40045	0.0580501	0.116769		-0.137166	0.367989	0.740216		-0.0252995	0.094146	0.189376	Yes	1.40114	0.247232	0.49731		0.0987271	0.0841817	0.169333
SYK	-0.966684	0.240102	0.428974		-6.14676	0.103537	0.184982		0.0912423	0.442919	0.791202		-0.444943	0.147828	0.264113	Yes	0.0791957	0.310535	0.554803		0.100107	0.135258	0.241643
PARVG	0.177556	0.643802	0.782649		0.00491383	0.539339	0.655657		-0.0174308	0.765611	0.930728		-0.0228022	0.567815	0.690239	Yes	0.828653	0.665945	0.809567		-0.0468154	0.532739	0.647633
MGAT1	-1.10611	0.472099	0.654744		-0.402555	0.33112	0.459211		0.276846	0.634138	0.879446		-0.158449	0.364989	0.506196	Yes	0.0933458	0.512056	0.71016		0.294359	0.339469	0.470804
PCED1B-AS1	1.80161	0.0145837	0.0555398		-31.9096	0.00130795	0.00498087		-0.0349282	0.110967	0.422601		-0.0900631	0.00722745	0.0275246	Yes	-0.0598373	0.0782799	0.298089		-0.266332	0.00374367	0.0142572
GAA	-5.74101	0.0197206	0.0701588		-3.01557	0.00204573	0.00727877		0.0484456	0.129057	0.459138		0.0324979	0.00962398	0.0342401	Yes	0.203223	0.0879789	0.313026		-4.39512	0.00537201	0.0191138
VASP	-1.12031	0.291073	0.484729		0.0163326	0.144596	0.240798		0.0807072	0.491066	0.817757		-0.480653	0.191683	0.319213	Yes	-0.150318	0.353316	0.588357		0.0545026	0.175405	0.2921
CD53	5.68583	0.360999	0.555102		-1.42543	0.209492	0.322142		1.77779	0.550414	0.846393		0.170438	0.255596	0.393056	Yes	-0.103877	0.417178	0.641537		-0.658543	0.234425	0.360499
GRN	-17.7494	0.0170567	0.0627774		0.699697	0.00162761	0.00599043		0.380677	0.120616	0.443929		0.551661	0.00827249	0.0304462	Yes	-0.172698	0.0830238	0.30557		8.73532	0.00451139	0.0166042
OLFML3	-5.06746	0.23099	0.418215		0.125316	0.0970595	0.175729		0.0361457	0.434528	0.786577		-0.173385	0.140137	0.253712	Yes	0.877053	0.30315	0.548864		0.53087	0.128258	0.232216
HSD3B7	0.401043	0.411413	0.601218		0.0278905	0.264737	0.386874		-0.00242208	0.591922	0.864956		0.0342758	0.306619	0.448079	Yes	-0.0110454	0.461557	0.674499		0.307944	0.282722	0.413147
MFSD1	-1.36407	0.266175	0.457977		5.80162	0.123826	0.213071		0.152718	0.468753	0.8066		3.23883	0.169722	0.292041	Yes	0.393672	0.332398	0.571968		1.11893	0.156615	0.269492
RNASE6	6.99463	0.0490233	0.140473		-1.25981	0.00797946	0.0228645		-0.107738	0.196961	0.564285		-1.27168	0.0227907	0.065305	Yes	-0.0101189	0.129801	0.371883		0.0969146	0.0163609	0.0468784
ARPC2	1.85629	0.344031	0.538758		-0.0201868	0.19325	0.302632		0.0537576	0.536454	0.839948		-0.608057	0.238665	0.373753	Yes	3.35988	0.40255	0.630363		-1.79567	0.219668	0.344003
CALHM2	-0.0351849	0.952377	0.975023		-0.0144074	0.933842	0.956054		-0.0174838	0.969626	0.992606		-0.0698707	0.942419	0.964765	Yes	0.00139273	0.955193	0.977912		0.691103	0.929291	0.951385
HEXA	1.01978	0.0303133	0.0978231		-1.68308	0.00384146	0.0123966		0.933526	0.155614	0.502109		-0.0773071	0.0140778	0.0454301	Yes	-3.13022	0.104934	0.338602		12.4171	0.00919512	0.0296733
NCKAP1L	-0.886298	0.151654	0.31462		-12.7601	0.050469	0.104709		-0.110142	0.349512	0.725131		-0.337541	0.0831843	0.172584	Yes	-0.0462439	0.233499	0.484436		0.0891424	0.0741615	0.153858
HEXB	0.584811	0.747112	0.852893		-0.00543003	0.669265	0.764046		-0.013717	0.836052	0.954348		-0.295904	0.68956	0.787215	Yes	0.110166	0.758628	0.866065		0.0688006	0.655679	0.748536
MYO1F	-1.02338	0.0590673	0.160992		0.0175087	0.0109517	0.0298495		-0.117565	0.215739	0.588012		-0.123991	0.0276015	0.0752298	Yes	0.165894	0.14164	0.386041		4.52655	0.020733	0.0565092
PLEKHO2	-1.06236	0.434924	0.622127		0.00826201	0.290557	0.415631		0.300818	0.609144	0.871335		-1.56391	0.330599	0.472909	Yes	-0.0365372	0.481223	0.688339		0.328193	0.303486	0.434105
HLA-DRB1	50.3646	0.256181	0.44717		1.18687	0.115805	0.202141		-0.201716	0.459018	0.801029		24.5428	0.161179	0.281328	Yes	0.0751608	0.323724	0.56507		0.318838	0.148442	0.25909
BACE2	-0.82673	0.100763	0.236399		0.0456302	0.0262593	0.0616066		0.00703378	0.283833	0.665887		-0.754829	0.0507627	0.119094	Yes	-0.011731	0.184796	0.433547		7.9074	0.0426476	0.100055
FCGRT	7.91147	0.0748447	0.191487		0.656557	0.0158528	0.0405586		-0.365227	0.244849	0.626415		-1.94687	0.0362147	0.0926538	Yes	0.221124	0.158035	0.404326		0.350035	0.0282307	0.0722273
ADAP2	-0.153503	0.859233	0.923056		-0.00424639	0.815171	0.875773		-0.498121	0.907924	0.975422		0.235084	0.823221	0.884422	Yes	0.00360482	0.861157	0.925153		0.170221	0.800043	0.85952
PILRA	0.772864	0.385877	0.577946		0.271359	0.236254	0.353844		-0.81843	0.570368	0.854219		-0.0910053	0.28034	0.419888	Yes	-0.222477	0.439627	0.658464		0.0694979	0.258815	0.387649
DOK3	-0.437583	0.340852	0.535566		0.0275788	0.190645	0.299553		-0.024424	0.533749	0.838628		-0.0173546	0.235951	0.370731	Yes	-0.00667034	0.399741	0.628096		0.261826	0.216874	0.340764
FTH1P20	2.21255	0.10801	0.248173		0.0299354	0.0294278	0.0676197		-0.24951	0.294886	0.677594		-2.01922	0.0556241	0.127814	Yes	-4.54177	0.192391	0.442077		0.433074	0.0469867	0.107967
SAT1	38.0711	0.0917249	0.221259		0.644412	0.0222596	0.0536946		-0.155574	0.271216	0.654228		-5.62223	0.045638	0.110082	Yes	-0.401933	0.175053	0.422263		-2.91662	0.0372232	0.08979
STING1	-2.02397	0.0182771	0.0661986		0.0811541	0.0018226	0.00660134		-11.2788	0.124607	0.45132		-0.231278	0.00885966	0.0320892	Yes	0.049654	0.0851225	0.308224		0.963767	0.00489728	0.0177376
SMCO4	0.624516	0.442064	0.628407		0.246187	0.300054	0.426536		-0.137645	0.614247	0.873068		-0.399772	0.337529	0.479807	Yes	-0.0357407	0.486739	0.691885		0.022404	0.309899	0.440521
RCSD1	-0.527237	0.285136	0.478369		1.38776	0.139768	0.234487		0.0111447	0.486445	0.81589		44.3725	0.187002	0.313731	Yes	0.0405175	0.34802	0.583868		-2.39292	0.171261	0.287323
CD300A	2.25513	0.132038	0.28605		-0.387551	0.0409437	0.0887015		-0.0726056	0.325805	0.705751		-0.0318433	0.0707428	0.153259	Yes	-0.0627769	0.215009	0.465779		-0.0259836	0.0612317	0.132653
WIPI1	-1.01575	0.118904	0.265464		-1.03446	0.0349094	0.0779316		-0.0254575	0.30995	0.691907		-0.0706291	0.0627649	0.140128	Yes	0.278851	0.203013	0.453208		0.0583439	0.0538547	0.120236
CD74	86.021	0.372038	0.565181		0.00757812	0.222192	0.337557		-1.59353	0.559077	0.849358		-0.818081	0.26629	0.404551	Yes	0.0875514	0.426636	0.648152		-0.157739	0.245135	0.372413
LHFPL2	-2.00132	0.0365139	0.112851		0.256803	0.0049705	0.015362		0.0185732	0.16981	0.524818		-0.36595	0.0168119	0.0519592	Yes	0.792405	0.113151	0.349707		6.04333	0.0115069	0.0355635
HLA-DPB1	14.8279	0.23534	0.423386		0.0388796	0.100633	0.181042		-1.83956	0.438158	0.788237		-0.0798086	0.143182	0.25759	Yes	-0.695299	0.306762	0.551869		0.107409	0.131693	0.236921
LILRB4	-0.86531	0.425319	0.61349		0.686116	0.280357	0.40441		0.0123958	0.602106	0.868485		0.362168	0.321143	0.463243	Yes	-0.0650428	0.473545	0.68308		0.0207743	0.294325	0.424558
FTH1P23	0.783644	0.292396	0.486235		-0.0348188	0.145671	0.242253		-0.0493364	0.491924	0.818044		-0.187482	0.192515	0.320155	Yes	-4.73417	0.354514	0.589562		0.0804133	0.176575	0.293633
SLC7A7	0.574476	0.531234	0.701085		-0.137528	0.399938	0.527862		-0.0154306	0.678573	0.895617		1.46356	0.433001	0.571501	Yes	0.084204	0.565408	0.746246		-0.255708	0.403757	0.532903
HAVCR2	2.37101	0.259949	0.451297		-2.77908	0.119014	0.206625		0.0622355	0.462163	0.802338		-0.750595	0.164285	0.285207	Yes	0.544059	0.327212	0.568087		-3.44992	0.151539	0.263086
CD86	1.41326	0.133181	0.287697		0.370468	0.0415966	0.0898568		-0.0621414	0.3271	0.706547		-0.582734	0.0714063	0.154248	Yes	-0.0589735	0.21621	0.467057		-0.225798	0.0622073	0.134377
FTLP3	18.4942	0.0315483	0.100866		0.636302	0.00406621	0.0130005		-1.3285	0.158617	0.5071		-0.162262	0.0146997	0.0469976	Yes	-0.306791	0.106532	0.340604		6.29532	0.0096279	0.0307807
IL13RA1	-1.93611	0.390506	0.582158		-0.0584133	0.241879	0.360591		-1.58573	0.574958	0.857145		0.464352	0.28505	0.424951	Yes	-0.199567	0.44352	0.661142		1.09268	0.263334	0.392576
SIPA1	-2.43761	0.0070286	0.0311958		0.412984	0.000512979	0.00227718		-0.149854	0.0775774	0.344376		-0.542635	0.00389285	0.0172808	Yes	-0.0247493	0.0607869	0.269841		2.96619	0.00154933	0.00687766
ABI3	-0.157836	0.904507	0.949221		0.0123631	0.872986	0.916153		-0.0144995	0.93924	0.985587		-0.0578176	0.881758	0.925368	Yes	-0.0056138	0.906389	0.951221		-0.371253	0.858656	0.901126
ENG	-10.3859	0.00166196	0.00979635		-0.383117	9.95341e-05	0.000586699		0.305609	0.0405101	0.238785		-6.75222	0.00116232	0.00685126	Yes	2.43498	0.0375496	0.221284		3.9309	0.000244193	0.00143938
CAPZB	2.56297	0.517631	0.690603		-0.0652084	0.384083	0.512429		-0.0187617	0.669141	0.892536		-0.147994	0.416674	0.555911	Yes	-0.0562636	0.553234	0.738059		0.0187883	0.388982	0.518965
MSR1	1.52609	0.438199	0.625101		-0.4647	0.294961	0.420767		0.561381	0.611498	0.872291		-0.0259694	0.333527	0.475783	Yes	-0.026603	0.483578	0.689791		-0.0298603	0.305835	0.43628
TCN2	-1.17545	0.50754	0.68307		0.304795	0.371907	0.500541		-0.0139375	0.661761	0.890617		-55.5795	0.405169	0.545307	Yes	-0.0412603	0.543427	0.731372		0.191632	0.376322	0.506475
LCP2	-0.582287	0.342038	0.536813		0.0367493	0.191696	0.300857		-0.128337	0.534583	0.838952		-0.306817	0.236809	0.37166	Yes	0.539411	0.400888	0.629175		4.41345	0.217764	0.34177
LCP1	-2.60223	0.186835	0.362923		0.0631246	0.0693048	0.13463		0.00588747	0.388557	0.754763		-0.3321	0.107684	0.209185	Yes	-0.020526	0.26464	0.514082		0.189622	0.0967882	0.188019
IL10RB	1.94989	0.0706078	0.183561		-0.362986	0.0144331	0.0375274		-0.0538405	0.236746	0.615559		-0.0790984	0.0336596	0.0875179	Yes	-0.616207	0.153546	0.399233		5.13426	0.0260837	0.0678198
PFN1	34.0407	0.0202275	0.0715634		-13.6287	0.00213456	0.00755133		0.147606	0.13038	0.46119		-0.0586386	0.00986281	0.0348901	Yes	-0.0508534	0.0888552	0.314363		2.18196	0.00552627	0.0195515
ST14	-0.416877	0.602562	0.753522		0.0100617	0.490039	0.612771		0.485771	0.734488	0.918408		-1.24877	0.518225	0.648056	Yes	-0.0409706	0.630485	0.788408		0.0692298	0.486113	0.607899
MYL12A	9.0981	0.0378761	0.115975		0.910394	0.00528499	0.0161825		-0.0151961	0.173467	0.53115		-6.31855	0.017397	0.0532691	Yes	0.13571	0.115103	0.352441		0.0719705	0.0120102	0.036775
FTLP2	2.71105	0.0673977	0.17756		-7.04519	0.0134582	0.0354546		-0.136089	0.231473	0.60982		-0.032583	0.0319981	0.0842996	Yes	-0.190897	0.149882	0.394868		20.4883	0.0246763	0.0650101
AL159141.1	-0.695279	0.1043	0.242276		-0.0498668	0.0276263	0.0641724		0.0152136	0.289084	0.671379		-0.0626602	0.0529524	0.122996	Yes	0.379928	0.188454	0.437737		-0.0451076	0.0445448	0.103472
FTH1P16	1.18654	0.107561	0.247484		1.11934	0.0292143	0.0672219		0.334451	0.294323	0.677234		-0.807431	0.0552054	0.127027	Yes	-0.0588881	0.192011	0.441816		1.72212	0.0465489	0.107108
ALOX5AP	12.3753	0.145543	0.30581		0.0392801	0.0476668	0.100175		0.381163	0.341943	0.718616		-0.0319532	0.0788794	0.16577	Yes	-0.0212384	0.227745	0.478569		0.44124	0.0698067	0.146703
FTH1P2	2.02414	0.186381	0.362319		1.10949	0.0690607	0.134252		-0.90292	0.388113	0.754479		-4.39899	0.107416	0.208814	Yes	0.800555	0.264316	0.513802		0.437516	0.0964415	0.187479
SUMF1	0.130872	0.75181	0.855842		-0.533743	0.674887	0.768274		-0.0560531	0.839036	0.955135		-0.0132493	0.696527	0.792889	Yes	-0.0149098	0.763344	0.868887		0.431924	0.661813	0.75337
FTH1P12	0.449403	0.284325	0.477379		0.13186	0.139533	0.234275		-0.412869	0.485898	0.815822		-0.181115	0.186418	0.312996	Yes	-0.0591729	0.347645	0.583696		2.08334	0.170843	0.286845
FTH1P10	1.17833	0.0230749	0.0791035		-0.109545	0.00256616	0.0087971		2.67573	0.138194	0.473746		-1.67672	0.0111188	0.0381167	Yes	-0.404097	0.0940357	0.322344		-1.39144	0.00646686	0.0221691
GLMP	-0.221065	0.822134	0.900941		-0.034638	0.76588	0.83929		-0.0706993	0.883308	0.967979		0.00324705	0.780334	0.855134	Yes	-0.0126981	0.823816	0.902785		0.405775	0.750051	0.821948
ANXA2	11.3931	0.102319	0.238792		0.0178131	0.0269726	0.0629507		-0.0376318	0.286694	0.669094		-0.212208	0.0520537	0.121487	Yes	-0.0389362	0.186701	0.43571		4.85016	0.0436552	0.101886
FTH1P7	1.57119	0.204746	0.385764		0.0407043	0.0806656	0.151983		-0.0278574	0.408913	0.770436		0.549884	0.120219	0.226507	Yes	-2.89042	0.280655	0.528784		-0.543177	0.109784	0.206845
FTH1P5	0.470712	0.238363	0.426908		-0.460509	0.102643	0.18383		-0.0161366	0.441216	0.790147		0.823887	0.145988	0.261464	Yes	-0.0171766	0.309284	0.55392		1.28824	0.134175	0.240307
IFNGR2	5.02318	0.044631	0.130998		2.96487	0.00694551	0.020386		-0.890151	0.18802	0.551863		-0.248689	0.0205032	0.0601795	Yes	-0.0639648	0.124072	0.364076		0.227334	0.0145757	0.0427816
TLR1	-0.345623	0.344405	0.539034		0.0377932	0.193825	0.30339		1.25783	0.53674	0.840118		-0.829084	0.239304	0.374578	Yes	-0.0428898	0.403065	0.630896		-1.84405	0.220397	0.34497
MAN2B1	-3.2853	0.00960398	0.0399035		0.125616	0.000751566	0.00312268		0.0612469	0.0901516	0.37457		0.0395611	0.00517698	0.0215075	Yes	0.346856	0.0675125	0.280488		0.391933	0.00226419	0.0094069
CASP4	1.06392	0.0382322	0.116768		0.885755	0.0053462	0.0163283		0.0132899	0.174278	0.532232		-1.11981	0.0175744	0.0536754	Yes	-0.0868269	0.115706	0.353331		2.10169	0.0121703	0.0371704
TMEM109	-4.79922	0.00571998	0.0265448		0.168336	0.000388662	0.00180367		0.471762	0.0702931	0.32621		-0.0662922	0.00321209	0.0149064	Yes	-0.246442	0.0563003	0.261221		-0.1166	0.00117831	0.00546821
NCF2	-0.0157011	0.987474	0.993404		0.0209523	0.984094	0.990059		0.000511705	0.992921	0.998833		-9.66351e-05	0.984935	0.990905	Yes	-0.00306227	0.987079	0.993061		0.00537834	0.981628	0.987578
DNASE2	2.1442	0.320959	0.516139		-0.0414338	0.170826	0.274718		-0.713899	0.516543	0.830619		-0.018084	0.218126	0.350767	Yes	-0.0617501	0.38008	0.611136		0.118725	0.199285	0.320479
NINJ1	3.32177	0.237901	0.426259		0.141282	0.10228	0.183261		-0.0604123	0.440954	0.790035		0.200603	0.145874	0.261364	Yes	-0.0467917	0.308994	0.553571		0.249436	0.133939	0.23994
FTH1P11	1.48891	0.152402	0.315473		0.0374381	0.0509905	0.10555		0.0531444	0.350662	0.725824		0.0433083	0.0840478	0.173979	Yes	-0.0242231	0.234817	0.486072		-2.59979	0.0748683	0.154977
SAMSN1	1.14399	0.239473	0.428227		0.0110453	0.103177	0.184504		-0.087518	0.442197	0.790748		-0.146115	0.147106	0.263054	Yes	-0.0632538	0.31003	0.554405		0.404841	0.134907	0.24124
COLGALT1	-6.58142	0.00323257	0.0168065		0.161073	0.00020072	0.00104369		0.0761603	0.0548027	0.284922		-7.08146	0.00197697	0.0102797	Yes	2.9628	0.0462904	0.240624		5.51132	0.000558567	0.00290439
RGS19	1.34069	0.231798	0.419093		-0.0228864	0.0975105	0.176334		-0.107189	0.435137	0.786811		0.967711	0.1408	0.254616	Yes	-0.011084	0.303988	0.549718		0.191562	0.128913	0.233109	TK
LYN	-0.558193	0.555426	0.719432		-1.56013	0.429508	0.556332		0.0285296	0.697621	0.903614		-0.0802744	0.463813	0.600768	Yes	-0.0307583	0.587155	0.760529		-0.759617	0.431577	0.558994
ANXA2P2	1.72561	0.226863	0.413434		-0.213801	0.0935847	0.170548		-0.0318226	0.430734	0.784908		-0.563022	0.136452	0.24867	Yes	0.0182079	0.299424	0.545564		2.4388	0.124849	0.227525
P4HB	-14.0216	0.03014	0.0973892		0.094956	0.0038165	0.012332		-0.0507598	0.155187	0.501418		4.91306	0.0140104	0.0452685	Yes	-0.133076	0.104679	0.338243		3.72451	0.00909327	0.0293825
IKBIP	0.278375	0.594148	0.747074		0.13975	0.479338	0.602714		-0.0461126	0.728156	0.915574		0.0170286	0.509377	0.640448	Yes	-0.00670568	0.623253	0.783639		0.0806603	0.478057	0.601102
FTH1P8	3.0078	0.0850406	0.209887		-0.134804	0.0195755	0.0483114		0.326861	0.260458	0.642832		0.954255	0.0420242	0.103716	Yes	0.082115	0.16799	0.414539		5.15925	0.0335307	0.0827565
RAB20	0.982162	0.54258	0.709985		0.0186145	0.413657	0.541285		-0.00967137	0.688483	0.900905		-0.0135184	0.44569	0.583201	Yes	-0.0745894	0.575404	0.75292		3.00991	0.417009	0.545672
GAL3ST4	-3.70507	0.0551803	0.152979		-0.0258563	0.00985663	0.0273261		0.0223892	0.20954	0.580919		-3.64404	0.0257284	0.0713281	Yes	0.104483	0.137449	0.381058		0.0875064	0.0190822	0.0528991
TMEM35B	1.95863	0.000161033	0.00141175		13.1979	1.04141e-05	9.12992e-05		0.703667	0.013817	0.121132		-0.646788	0.000222436	0.00195006	Yes	-0.112665	0.0189635	0.166167		4.85892	5.79862e-06	5.08356e-05
TNFRSF1A	-1.75886	0.626392	0.770147		0.446079	0.519461	0.638662		0.0231571	0.752829	0.925596		0.204214	0.547397	0.673023	Yes	-0.188264	0.652141	0.801733		3.17771	0.51303	0.63077
ARHGAP18	0.56854	0.41771	0.606379		-1.19954	0.273287	0.396716		-0.454088	0.597942	0.867765		0.0231663	0.314683	0.45682	Yes	-0.224541	0.467813	0.679097		0.333868	0.28851	0.41882
PPP1R18	-4.87372	0.00124673	0.00772621		-0.237242	7.31819e-05	0.000453522		-1.75556	0.0360002	0.223101		-0.0956462	0.000931242	0.00577109	Yes	2.28321	0.0341435	0.211594		29.256	0.000165264	0.00102418
SOAT1	-0.947708	0.0655587	0.17392		0.0434032	0.0128669	0.0341291		-0.396209	0.228431	0.606002		-0.472214	0.0310955	0.0824929	Yes	-0.516497	0.147955	0.392508		0.0356874	0.0238818	0.063353
HLA-DOA	-0.923711	0.603527	0.754021		0.00435557	0.491913	0.61459		0.00315464	0.735543	0.918902		0.0151978	0.519703	0.649282	Yes	0.0395541	0.631339	0.788779		-0.214937	0.487695	0.609304
PTPN18	-1.12904	0.0904283	0.219347		-2.03821	0.0215295	0.0522229		0.774856	0.268572	0.651352		1.40359	0.0446999	0.108426	Yes	-0.0396973	0.173485	0.420786		1.1683	0.0364022	0.0882988
SCPEP1	1.04627	0.438927	0.625783		1.39353	0.295906	0.421877		0.0429531	0.612045	0.872578		-0.0522601	0.33392	0.476074	Yes	1.74725	0.484001	0.690045		1.01546	0.30663	0.437163
CXCL16	-2.83611	0.403817	0.594516		7.35855	0.255843	0.376663		0.648574	0.585958	0.862561		-0.0850439	0.298048	0.438798	Yes	-0.0223718	0.454483	0.669087		0.531975	0.275643	0.405813
CAPG	13.4798	0.0248231	0.0836926		-0.0524305	0.00283386	0.00955454		-0.0949151	0.142661	0.480945		-0.339915	0.0119272	0.0402134	Yes	-0.62877	0.0968394	0.326492		16.0467	0.00713975	0.0240699
GPR65	0.780999	0.100786	0.236434		0.12724	0.0262651	0.0616154		-0.118777	0.283851	0.665887		-0.862613	0.0507779	0.11912	Yes	4.51927	0.184818	0.433565		-0.0600884	0.042666	0.10009
LAT2	1.40803	0.121622	0.269948		-20.6979	0.0358209	0.0795067		0.268799	0.312824	0.694333		1.17004	0.0641019	0.142278	Yes	-1.39508	0.205166	0.455368		1.41174	0.0551364	0.122379
CTSA	-4.55927	0.0516492	0.145896		1.67074	0.00876689	0.0247642		-0.155757	0.202542	0.572131		-0.367492	0.0240755	0.0680043	Yes	-0.0165458	0.133089	0.375912		-0.0620287	0.0175767	0.0496498
RNF135	0.030301	0.956049	0.976792		-0.000676251	0.939118	0.959434		0.000456315	0.972263	0.993344		0.000337064	0.946597	0.967123	Yes	-0.0991258	0.957851	0.9786		0.00529503	0.934108	0.954375
PFN1P1	0.822042	0.0599812	0.162651		2.09031	0.0113147	0.0306807		0.0907918	0.218053	0.591276		-0.898174	0.028193	0.0764538	Yes	-0.143384	0.142791	0.38722		0.596543	0.0213237	0.0578255
ITGB1	-10.8837	0.000271316	0.00217691		-0.658986	1.66362e-05	0.00013348		-3.16459	0.0182055	0.146084		-0.0400153	0.000314859	0.00252661	Yes	-0.138179	0.0221157	0.177379		-15.9381	1.63276e-05	0.000131022
ACTB	-66.2654	0.558413	0.721663		0.0440983	0.432752	0.559281		-0.0691276	0.700047	0.904728		0.389256	0.46664	0.603077	Yes	0.074878	0.590176	0.762733		-1.0444	0.434571	0.561616
PDIA5	-0.765616	0.127364	0.279044		0.0532347	0.0385616	0.0844851		0.125196	0.320766	0.702745		-0.0184152	0.0676525	0.148221	Yes	0.649267	0.210582	0.461342		0.125317	0.0578858	0.126823
TMED9	-2.9613	0.457674	0.642473		-0.0450998	0.315892	0.443447		0.0805161	0.624596	0.876715		-1.10138	0.350541	0.492088	Yes	-0.0366865	0.500078	0.702006		0.2855	0.324381	0.455364
HLA-DPA1	4.82437	0.600887	0.752176		-1.81789	0.488202	0.611123		0.011311	0.733433	0.918098		-0.0756202	0.516409	0.64642	Yes	-0.120906	0.629115	0.787515		0.353873	0.484283	0.606216
TMEM37	0.817173	0.230076	0.41729		5.4151	0.0961429	0.174385		0.0173056	0.433468	0.786229		0.141796	0.139396	0.252824	Yes	-0.172733	0.302047	0.547858		-0.375764	0.12741	0.231098
TPM4	-11.2468	0.040585	0.122044		-0.837232	0.00592712	0.0178253		-0.141152	0.179519	0.539882		-51.7543	0.0187261	0.0563169	Yes	0.289706	0.118931	0.357644		-1.7578	0.0131083	0.039422
LPXN	0.485955	0.567388	0.727896		0.00828384	0.44567	0.571746		0.385748	0.708144	0.908299		0.0139117	0.47786	0.613042	Yes	0.750188	0.598235	0.767469		-0.0773304	0.446766	0.573151
PECAM1	-3.83846	0.0042722	0.02099		0.0619697	0.000276491	0.00135844		-0.0267417	0.0622129	0.305578		-0.202871	0.00249184	0.0122428	Yes	-0.0448262	0.0508388	0.249769		-6.00621	0.000805884	0.00395944
PRSS23	-1.03362	0.223102	0.408783		-0.072492	0.0915087	0.16767		1.13822	0.426584	0.781624		-0.0762362	0.13338	0.244391	Yes	-0.133741	0.296141	0.542584		0.564235	0.122598	0.224635
PAPSS2	-1.32547	0.0169001	0.0623306		-0.406318	0.001608	0.00593061		0.0573257	0.120005	0.442601		0.416294	0.00821534	0.0302997	Yes	-0.059629	0.0825834	0.304583		-0.459404	0.00447355	0.0164982
SMIM3	8.58154	0.135891	0.291852		0.592828	0.0427576	0.09183		0.0971096	0.330286	0.709342		-0.0367793	0.0728592	0.156479	Yes	-0.757234	0.218514	0.469279		1.07798	0.0636578	0.136717
DOK1	0.825301	0.11587	0.260796		0.0410771	0.0334469	0.0752828		0.23453	0.30546	0.68751		-0.00963841	0.0605595	0.136309	Yes	-0.0227291	0.199975	0.450099		-1.28981	0.0518098	0.116608
EHD4	-1.69745	0.00366257	0.0185522		-1.42593	0.000228414	0.00115705		0.0135146	0.0580645	0.294118		-0.618032	0.00221337	0.011212	Yes	0.0672205	0.0483874	0.244939		6.50147	0.000658426	0.00333532
SERTAD3	1.32854	0.0694919	0.18155		0.0330344	0.0140611	0.036738		-0.0946119	0.234402	0.612434		-1.23742	0.0330561	0.0863673	Yes	-0.033721	0.152357	0.398057		2.28108	0.0255426	0.0667363
GM2A	-3.43084	0.0614796	0.165837		-0.476564	0.0117249	0.0316272		0.634458	0.220186	0.593928		-0.141511	0.0288758	0.0778905	Yes	-0.0269453	0.143942	0.388078		0.439926	0.0218823	0.0590258
PIGT	-1.84793	0.701849	0.822721		0.367423	0.614184	0.719959		0.0348209	0.806408	0.945206		-0.00741138	0.638634	0.74862	Yes	-0.0026973	0.720918	0.845075		-0.487506	0.601268	0.704818
LMAN2	3.36261	0.382524	0.574484		-0.017338	0.2338	0.351127		-0.364926	0.567953	0.852965		-0.117123	0.277447	0.416676	Yes	0.10509	0.436675	0.65581		0.58974	0.256432	0.385116
GLB1	-1.02939	0.349144	0.543675		2.01493	0.198303	0.308791		-0.0169421	0.540448	0.841531		-0.00800323	0.243882	0.379766	Yes	0.0418684	0.406855	0.633542		-0.330524	0.223852	0.348575
SEC24D	-0.911623	0.0720224	0.186281		0.0800134	0.0148847	0.0384982		0.584934	0.23951	0.619472		-0.283234	0.0344518	0.0891038	Yes	-0.0343777	0.154773	0.400276		0.075404	0.0266309	0.0688791
EVI2B	1.79149	0.174925	0.347192		0.0407719	0.0619353	0.122929		-0.0460677	0.376242	0.746767		-0.0461359	0.0990137	0.196523	Yes	0.0271288	0.253713	0.50357		0.987234	0.088752	0.176152
PLOD3	-4.55743	0.0848574	0.209627		2.09086	0.0194522	0.0480535		0.204232	0.260017	0.642191		-0.105159	0.0418954	0.103504	Yes	-8.6518	0.16777	0.414449		6.18893	0.0334205	0.082566
HERPUD1	2.20108	0.131639	0.285394		0.0105822	0.0407023	0.0882485		-0.169993	0.325587	0.705751		-6.94483	0.0705101	0.152876	Yes	-0.150834	0.214407	0.464866		0.0398414	0.0608567	0.131946
RN7SL138P	0.217365	0.62953	0.771938		-0.0651003	0.523559	0.64206		-0.0374131	0.755303	0.926185		0.0210163	0.552676	0.677733	Yes	0.299148	0.654909	0.803138		26.1451	0.517009	0.634026
TCIRG1	-0.481222	0.700364	0.821654		0.00686427	0.61255	0.718572		0.0248065	0.805301	0.944742		0.822913	0.637214	0.74756	Yes	-0.231216	0.719682	0.844302		0.0286833	0.599955	0.703856
CPVL	1.1153	0.789569	0.880444		0.00489682	0.722708	0.805888		-0.0915017	0.863161	0.962477		-0.0118657	0.741477	0.826817	Yes	-0.00667958	0.795826	0.887422		-0.714223	0.707877	0.78935
SIL1	0.347075	0.659179	0.794145		-17.8518	0.557037	0.67109		-0.0069485	0.77515	0.93386		-0.397909	0.583899	0.703451	Yes	-0.00433595	0.678425	0.817332		0.767549	0.548531	0.660838
CFI	-0.892086	0.75334	0.856781		-0.136035	0.677558	0.770614		0.0162499	0.840008	0.955311		0.0151859	0.698595	0.79454	Yes	-0.00193939	0.764176	0.869128		-0.255846	0.663557	0.754672
ADPGK	1.02981	0.0986329	0.232938		-0.435107	0.0251707	0.0594473		-0.674022	0.279985	0.661259		0.0524139	0.0493785	0.116615	Yes	-0.307017	0.182484	0.430954		-0.0689783	0.0411499	0.0971864
FAM114A1	-0.817997	0.356243	0.550422		0.0453436	0.205291	0.317191		0.0456178	0.546649	0.844546		0.416459	0.251473	0.388545	Yes	-0.0882118	0.413549	0.638936		0.191007	0.230216	0.355702
BET1L	-0.823592	0.224537	0.410514		0.113487	0.0923693	0.168868		0.223209	0.428531	0.783472		-0.153413	0.134797	0.246445	Yes	1.26991	0.297477	0.543839		0.0976412	0.123599	0.225973
IGFBP7	122.538	0.0510556	0.144586		0.0757878	0.00860582	0.0243711		0.394079	0.2017	0.5712		-0.0664597	0.0237658	0.0673031	Yes	2.31171	0.132326	0.37474		1.09474	0.0173269	0.0490686
SERPINH1	-11.6304	0.0763656	0.194132		-43.9178	0.0164215	0.0417436		-0.0460085	0.248023	0.630516		-0.0499855	0.0372539	0.0947077	Yes	-0.0488177	0.159744	0.406074		-0.12828	0.0292296	0.0743082
GALNT2	-6.92276	6.4032e-05	0.000653439		-2.21832	4.33538e-06	4.42433e-05		0.0374423	0.00919406	0.0938269		-2.76745	0.000112317	0.00114621	Yes	0.15602	0.0143379	0.146282		-0.875409	6.30992e-07	6.43937e-06	STE
MAP2K3	-2.14891	0.000601953	0.00425632		-5.19346	3.47508e-05	0.000245661		0.565416	0.0251911	0.178122		-1.32931	0.000544711	0.00385156	Yes	0.711365	0.0273412	0.193292		-0.523496	5.74441e-05	0.000406178
LGALS9	-0.27779	0.8474	0.916296		-0.0671286	0.799453	0.864451		0.0022229	0.900553	0.973727		0.00842589	0.811237	0.877193	Yes	-0.089205	0.849736	0.918822		-0.0378204	0.784109	0.847823
ABHD14B	0.735577	0.348582	0.543139		0.136563	0.197864	0.308299		-0.0240899	0.540128	0.841354		0.29962	0.243442	0.379316	Yes	0.161939	0.40633	0.633118		0.871677	0.223417	0.348112
PLOD1	-9.66237	0.0191712	0.0687407		-1.47379	0.00194954	0.00699032		-6.37123	0.126952	0.45515		-0.208835	0.0092938	0.0333211	Yes	-0.942879	0.0868507	0.311354		5.56866	0.00516973	0.0185367
NPL	-0.509724	0.664707	0.797701		0.00750711	0.564679	0.677623		0.00287054	0.779105	0.934988		-0.352755	0.590226	0.708317	Yes	-0.315691	0.68367	0.820459		0.339503	0.555977	0.667187
UNC93B1	-0.824321	0.45901	0.643453		0.509528	0.317813	0.445519		-0.399079	0.625578	0.876953		0.13427	0.351961	0.493355	Yes	-0.0120537	0.501465	0.702952		-0.835764	0.326183	0.457245
ITPRIP	-1.5891	0.00210862	0.0118814		-0.378156	0.000127747	0.000719812		0.456834	0.0453904	0.25574		0.0630034	0.00140101	0.0078942	Yes	1.39673	0.0402268	0.226664		0.429122	0.000327422	0.00184491
PYGL	-3.73834	0.0557205	0.15415		-9.33687	0.00997525	0.0275963		0.158174	0.210395	0.582055		-0.0215564	0.0259955	0.0719161	Yes	-0.0355017	0.138018	0.381804		2.68609	0.0192335	0.0532092
RAB13	-1.80305	0.605785	0.755509		-0.067934	0.494818	0.617116		-0.119573	0.737529	0.91942		0.0491152	0.522145	0.651186	Yes	0.10121	0.633495	0.790067		0.00982496	0.491262	0.61268
ELK3	-1.90154	0.0837828	0.207602		0.32414	0.0190631	0.0472356		-0.0564302	0.25884	0.641331		2.1672	0.0414661	0.102747	Yes	-0.0838464	0.16667	0.412984		-3.57201	0.0329787	0.0817165
CAP1	3.30952	0.401712	0.59236		0.144735	0.253772	0.374219		-0.057569	0.584433	0.86182		-0.764087	0.296108	0.436646	Yes	-0.0324936	0.452672	0.667496		1.71142	0.273825	0.403789
OSMR	-3.07791	0.0520657	0.146733		-0.0910824	0.00887728	0.0250196		0.276798	0.203271	0.572897		-0.304434	0.024219	0.0682584	Yes	1.26494	0.133628	0.376593		0.749254	0.017772	0.0500885
CCNG1	2.4059	0.110405	0.252212		-1.04313	0.0305144	0.069712		0.0195301	0.298302	0.681362		-2.09041	0.0568556	0.12989	Yes	-0.601554	0.194753	0.444956		0.232692	0.0482768	0.110299
GGT5	-1.27464	0.184103	0.359611		0.0219391	0.0673374	0.131531		-0.00711824	0.385782	0.753555		-0.212674	0.105438	0.205951	Yes	-0.153588	0.262344	0.512436		0.235106	0.0945572	0.1847
LIMS1	-1.26475	0.194435	0.37267		0.0430461	0.0738604	0.141563		-0.112998	0.396902	0.760693		-0.0180451	0.11333	0.217217	Yes	-0.0290055	0.271133	0.519677		1.73568	0.1025	0.196459
NECTIN2	-5.26148	0.000431653	0.00322762		-0.115426	2.56877e-05	0.000192076		-0.947372	0.0219685	0.164266		-1.43875	0.000438689	0.00328023	Yes	-0.168661	0.0248132	0.185537		107.107	3.38227e-05	0.000252904
HSD17B11	2.75513	0.0689834	0.180597		0.0325317	0.0139147	0.0364279		0.521346	0.233455	0.611181		-0.746471	0.0327283	0.0856823	Yes	-0.0531458	0.151633	0.396973		1.97279	0.025313	0.066269
CKAP4	-8.65139	0.00273847	0.0147366		-0.0500888	0.000167076	0.000899094		0.303258	0.0503972	0.271204		-0.266422	0.00170955	0.00919943	Yes	-0.555065	0.0434381	0.233755		1.83277	0.000450774	0.00242577
DPYD	0.753196	0.585306	0.741166		-0.0514186	0.467124	0.591515		-0.18844	0.720982	0.912972		-0.038144	0.498185	0.630846	Yes	0.0142576	0.614617	0.778284		0.0297056	0.466352	0.590537
TNFRSF10B	-1.85832	0.10383	0.241351		0.0278836	0.0274933	0.0639078		-0.370708	0.288842	0.671358		-0.338896	0.0527982	0.122729	Yes	-0.161672	0.188287	0.437655		0.0353546	0.0444053	0.10321
PDLIM7	-2.65637	0.0752571	0.192291		0.0374933	0.0159668	0.0408019		-0.0123289	0.245304	0.626854		-1.06463	0.03644	0.0931192	Yes	-0.0363952	0.158365	0.404669		0.764279	0.0283844	0.0725338	CAMK
MAPKAPK2	-3.66973	0.0209472	0.0734865		0.260714	0.00224733	0.00788403		0.0283976	0.132292	0.464048		-0.125685	0.0101864	0.0357285	Yes	-0.0375253	0.0901941	0.316417		82.4912	0.00576564	0.0202269
FZD7	-3.1052	0.122352	0.271107		0.163958	0.0360592	0.0798908		0.12779	0.31371	0.695088		-1.23482	0.0645404	0.143008	Yes	-0.622141	0.205753	0.455879		-2.13787	0.0555288	0.123041
FUCA2	0.0688583	0.966196	0.98243		-0.0248572	0.952929	0.968969		0.00419357	0.979001	0.995502		0.019952	0.958326	0.974479	Yes	-0.00924443	0.966214	0.982495		0.00313956	0.946758	0.962716
CSF1	-3.79583	0.0824466	0.205249		0.535511	0.0186614	0.0464587		-0.158926	0.257048	0.639892		-0.275294	0.0408715	0.101752	Yes	-0.536813	0.165571	0.412178		13.4796	0.0321718	0.0800937
PLIN3	-4.31496	0.228732	0.415698		0.884235	0.0950115	0.172677		-0.00729975	0.432482	0.785921		-0.0450142	0.138033	0.250866	Yes	-1.36575	0.30094	0.546897		1.03481	0.126446	0.229807
A2M	-69.2161	0.00589023	0.0271483		0.658135	0.000401117	0.00184882		-0.790129	0.0712743	0.328531		-0.229048	0.00329695	0.0151969	Yes	-0.0406651	0.0570038	0.262752		7.78909	0.00121274	0.00559001
STEAP3	0.346334	0.916742	0.956274		0.103278	0.886085	0.924247		-0.00553663	0.94628	0.987086		0.27681	0.895166	0.933768	Yes	0.20495	0.918828	0.95845		0.0288172	0.875894	0.913665
MMP14	-32.9981	0.00187014	0.0107699		0.500346	0.000112809	0.000649651		-0.24031	0.0427933	0.246441		-0.460534	0.00128186	0.00738165	Yes	-1.89196	0.0388113	0.223442		-7.59976	0.000282319	0.00162572
CAPZA1	3.66093	0.0657735	0.174336		-1.49961	0.0129172	0.0342377		-7.15616	0.228749	0.606312		4.6464	0.0312579	0.0828437	Yes	-0.0505188	0.148192	0.392791		1.39417	0.023945	0.0634676
UCP2	-4.69285	0.127418	0.279099		0.197679	0.0385838	0.0845214		0.757602	0.32082	0.702762		-0.0357021	0.0676834	0.148267	Yes	0.666987	0.210642	0.461342		0.134189	0.057899	0.126833
PLP2	5.58139	0.619924	0.765359		0.00227525	0.511171	0.631092		-3.57765	0.748142	0.923627		0.666125	0.540495	0.667295	Yes	-0.0475889	0.646513	0.798165		0.0998595	0.506297	0.625072
EVA1B	2.85883	0.0822902	0.204968		0.41252	0.0186093	0.046352		0.231264	0.256833	0.639718		-0.117774	0.0408003	0.101619	Yes	0.33337	0.165415	0.412014		0.0466115	0.0321328	0.0800363
PPP1R3B	-1.53076	0.0212212	0.0742397		-0.46174	0.00227901	0.00797283		-0.878909	0.133021	0.465326		-4.046	0.0103128	0.0360781	Yes	-0.0830694	0.0907504	0.317478		0.129694	0.00585109	0.0204693
YBX3	-2.10822	0.0774809	0.196093		0.0395806	0.0169363	0.0428673		2.61843	0.25005	0.632899		0.922082	0.0379148	0.0959654	Yes	-0.572219	0.160943	0.407352		0.345379	0.0297287	0.0752458
GMIP	-1.62471	0.00198563	0.0113135		-0.315513	0.000119126	0.000678712		3.53766	0.0440517	0.250993		-1.16267	0.00133024	0.00757929	Yes	-4.13698	0.0395241	0.225164		-2.62692	0.000305998	0.00174348
SLC15A3	-0.61778	0.416229	0.605314		0.271619	0.270795	0.393813		0.116565	0.596542	0.867502		0.0328525	0.312729	0.454794	Yes	-0.0134726	0.466335	0.678182		-0.397252	0.286821	0.417118
CXCR4	1.60779	0.758838	0.861012		0.199215	0.683485	0.775508		-0.00792669	0.842375	0.955755		-0.886454	0.704373	0.799236	Yes	0.0960209	0.767975	0.871404		0.0169256	0.667311	0.757183
NUCB1	-7.26333	0.144518	0.304481		0.450448	0.047039	0.0991051		0.0965149	0.340384	0.717086		-0.931633	0.078305	0.164969	Yes	-0.0742786	0.22649	0.477186		2.95605	0.0689627	0.145296
SLC50A1	1.67257	0.0511946	0.144916		0.0439496	0.00862465	0.0244175		0.199202	0.201836	0.571419		0.0162894	0.0237944	0.0673624	Yes	0.300557	0.132391	0.374817		139.68	0.017356	0.0491313
ARF6	-4.98627	2.24629e-06	3.92557e-05		0.383716	2.73878e-07	4.78672e-06		0.606541	0.00203467	0.0355612		-0.358618	1.17317e-05	0.000205042	Yes	-0.106531	0.00550781	0.0962191		-54.5237	3.3675e-13	5.88558e-12
TNFRSF14	0.734882	0.18206	0.356805		0.118677	0.0661282	0.129616		0.00794696	0.38288	0.750473		-0.0314882	0.104085	0.204014	Yes	-0.0229334	0.260403	0.510382		2.25199	0.0932438	0.182765
CYFIP1	-4.46762	0.000876681	0.00579261		0.4716	5.22378e-05	0.000345158		-0.436707	0.0306821	0.20269		-3.5902	0.000720531	0.00476086	Yes	-0.0253044	0.0309057	0.204168		-5.12111	9.91443e-05	0.00065509
CNPY3	3.7631	0.165285	0.334107		-0.0589952	0.0567284	0.114665		0.0887691	0.364347	0.73649		-0.52775	0.0920701	0.186109	Yes	-25.6496	0.245333	0.495876		0.409866	0.0823372	0.166434
RAP2B	-1.20047	0.0961405	0.228878		1.47816	0.0241484	0.0574894		0.0244945	0.276872	0.659133		-0.148393	0.0479932	0.114253	Yes	-0.0106415	0.179857	0.428179		7.38656	0.0393887	0.0937712
SDF2L1	2.19685	0.17652	0.349411		0.390309	0.0628746	0.124457		-1.20385	0.377831	0.747895		0.0594282	0.0999621	0.197869	Yes	-4.15241	0.255143	0.504946		0.126846	0.0896081	0.177366
BAK1	0.243284	0.6675	0.799393		0.0269126	0.568923	0.681337		0.0113083	0.780942	0.93525		-0.116988	0.594559	0.712039	Yes	0.221471	0.686791	0.822496		-0.0424733	0.559906	0.670539
CASP7	-0.669438	0.284	0.477159		0.0317203	0.139004	0.233551		-0.0209516	0.485451	0.815663		-0.444427	0.185971	0.312472	Yes	0.0218442	0.346993	0.583024		0.0413145	0.170593	0.286634
SERPING1	-0.866441	0.934881	0.965885		0.0763648	0.911705	0.941956		-0.00154824	0.957559	0.989328		-0.00557092	0.919389	0.949869	Yes	-0.0652661	0.937149	0.968282		0.0889073	0.902438	0.932418
CASP1	1.97786	0.0418095	0.124628		0.112986	0.00627633	0.0187088		-0.0311513	0.182583	0.544236		0.167076	0.0193087	0.0575486	Yes	-0.0603563	0.120259	0.358473		0.226065	0.0136218	0.0406014
MYO1C	-2.06235	0.00160262	0.00951528		0.436125	9.50648e-05	0.000564452		11.177	0.0397533	0.236007		8.81293	0.00112942	0.00670599	Yes	-0.699418	0.0370988	0.220276		-0.78166	0.000230278	0.00136729
BMP1	-3.01132	0.0117452	0.0468561		-6.11333	0.000970699	0.00387249		-0.171192	0.0992965	0.396131		-0.499627	0.00611586	0.0243985	Yes	-0.417583	0.0726338	0.289764		-0.0606229	0.00282324	0.011263
CAST	-1.14968	0.120009	0.267316		-1.7839	0.035292	0.0786079		-0.0212057	0.311089	0.69286		-1.08007	0.0632094	0.140796	Yes	0.219857	0.203932	0.454219		31.5324	0.0543273	0.121012
MYOF	-2.78594	0.00145323	0.00876198		1.09668	8.63536e-05	0.000520585		0.0360985	0.0383673	0.231328		-4.54791	0.00105909	0.00638554	Yes	0.638788	0.0361944	0.218098		0.200936	0.000208257	0.00125565
CHSY1	-3.75753	0.00019317	0.00164036		-1.22141	1.25719e-05	0.000106758		-0.083517	0.0151687	0.12881		-2.43667	0.000252239	0.00214196	Yes	1.00076	0.0200384	0.17003		-2.98779	8.78848e-06	7.46301e-05
BAX	2.64905	0.153658	0.317417		-0.350194	0.0514264	0.106233		-0.0130901	0.352027	0.727194		-0.90936	0.0846356	0.174833	Yes	-0.0158199	0.235738	0.486969		1.28928	0.0754852	0.155923
ACTR3	-0.398321	0.65424	0.790603		-0.0353282	0.551447	0.666385		-0.0438199	0.771721	0.932532		-0.00396631	0.577605	0.697995	Yes	-0.758664	0.673701	0.814121		0.0136838	0.542626	0.655726
CEBPD	3.85189	0.452064	0.637533		0.568306	0.310159	0.437404		-0.0221856	0.620392	0.874923		0.00861283	0.345748	0.487614	Yes	-1.21693	0.495344	0.698592		0.489111	0.319003	0.449896
MT1XP1	1.98641	0.162591	0.330178		0.0222443	0.055636	0.112987		-0.0429314	0.362401	0.735883		-0.0205726	0.0901722	0.183112	Yes	-0.0378596	0.243253	0.494003		34.565	0.0807738	0.164037
CLPTM1L	-2.94888	0.000919196	0.00601925		0.493878	5.45182e-05	0.000357006		3.09755	0.0315549	0.206633		1.3588	0.000745303	0.00488053	Yes	-0.126988	0.0313762	0.205417		5.25085	0.000106874	0.000699851
MCL1	-17.0308	0.00046519	0.00343986		3.32793	2.68158e-05	0.00019829		-0.882261	0.0226546	0.167489		64.2864	0.000462417	0.00341835	Yes	-0.0132286	0.025206	0.186387		1.833	3.80057e-05	0.000281035
GUSB	-1.08899	0.592082	0.745926		0.429093	0.475823	0.599472		-0.129918	0.726188	0.914899		-0.228549	0.506796	0.638444	Yes	-0.0100296	0.621268	0.782713		0.288923	0.475788	0.599414
TFPI	0.187894	0.745625	0.852032		0.560023	0.667137	0.76237		-0.0380956	0.83446	0.953558		-0.00758524	0.688428	0.786683	Yes	-0.215832	0.757311	0.865375		0.295684	0.652932	0.746137
EFEMP2	-0.100896	0.960741	0.979635		-0.0517725	0.943737	0.962315		0.00194285	0.97539	0.994509		-0.0674132	0.950542	0.969253	Yes	-0.152774	0.961887	0.980822		-0.000678476	0.939641	0.958111
SCAMP2	-2.47271	0.00389888	0.019496		0.231707	0.000247831	0.00123932		0.473199	0.0597217	0.298648		-9.92354	0.00233229	0.0116627	Yes	0.0816659	0.0492234	0.246131		13.1156	0.000715593	0.00357811
SLC39A1	1.16435	0.673286	0.802961		0.0166214	0.577825	0.689101		0.00267927	0.785762	0.9371		0.173504	0.603331	0.719533	Yes	0.642784	0.69311	0.826603		0.41041	0.56615	0.675191	TKL
TGFBR1	-1.33028	0.186833	0.362923		1.48701	0.0692918	0.134614		0.224731	0.388516	0.754763		-0.0268543	0.10767	0.209171	Yes	1.08555	0.264553	0.513951		-0.467639	0.0966931	0.187847
TTC38	0.225759	0.776064	0.872033		-0.0100307	0.706504	0.793889		0.00474468	0.853568	0.959107		-0.0867247	0.72525	0.814954	Yes	-0.0169281	0.783251	0.880128		0.0537014	0.688841	0.774041
MYD88	-2.83675	0.000454811	0.00337142		0.199761	2.65604e-05	0.000196887		-0.0550925	0.0224995	0.166742		-0.275018	0.000458124	0.00339597	Yes	-0.0331245	0.025141	0.186364		8.60341	3.74145e-05	0.000277346
HYAL2	-0.0541279	0.965253	0.981941		0.00516841	0.951709	0.968193		0.00101257	0.978415	0.995378		-0.00149048	0.956769	0.973357	Yes	-0.00019721	0.965279	0.982014		-0.00176631	0.945863	0.962262	Other
NAGK	0.452808	0.471679	0.654585		0.71439	0.330524	0.458694		-11.5341	0.633668	0.879391		-0.0118506	0.364067	0.505244	Yes	-0.00474126	0.511378	0.709679		0.15316	0.338987	0.470385
IFI16	-6.44402	0.0218934	0.0759279		4.40337	0.00239536	0.00830731		1.91103	0.135436	0.469671		-1.04233	0.0105984	0.0367561	Yes	-0.915284	0.092256	0.319951		1.05574	0.00613107	0.0212631
SAMHD1	-5.07171	0.0177472	0.0647004		1.7995	0.00173785	0.00633562		1.74758	0.123217	0.449091		-1.13361	0.00859804	0.0313457	Yes	-0.197368	0.0840859	0.306427		4.44387	0.00472296	0.0172184
LDHA	7.75798	0.442773	0.629146		-0.00783865	0.300475	0.426951		-0.159604	0.6145	0.87313		-0.0174757	0.337893	0.480117	Yes	0.494338	0.487363	0.692505		0.406937	0.310069	0.440578
IL32	2.40201	0.0293738	0.0955507		0.318506	0.00365655	0.0118945		-0.753131	0.152852	0.497217		-0.0889086	0.0136494	0.0444004	Yes	-0.0414023	0.103301	0.33603		1.67224	0.00875416	0.0284766
PLXNB2	-11.0027	7.39964e-06	0.000106168		1.73628	7.02872e-07	1.00846e-05		-3.73642	0.00351843	0.0504812		0.0769951	2.77781e-05	0.00039855	Yes	-0.349031	0.00789631	0.113258		-0.698027	1.7712e-10	2.54126e-09
DHRS7	3.6284	0.0177194	0.0646235		1.07283	0.0017341	0.00632505		0.586075	0.123073	0.448895		-0.0643196	0.00858856	0.0313263	Yes	-0.0463967	0.0840164	0.306427		0.232293	0.00472193	0.0172184
CALR	-17.072	0.432321	0.620028		-0.0275657	0.287635	0.412551		0.0177839	0.606886	0.870407		0.00812076	0.32738	0.469556	Yes	-0.0808789	0.478835	0.686787		0.184195	0.300999	0.431718
TSKU	-3.48479	0.00157228	0.00936324		-14.7764	9.32639e-05	0.000555406		-1.66063	0.0395538	0.235541		-2.69726	0.00111522	0.00664133	Yes	0.338923	0.0369217	0.219876		2.10777	0.00022641	0.00134832
PROS1	-4.50615	0.0455552	0.13297		0.0383224	0.00718696	0.0209779		0.234867	0.190008	0.55461		-0.251441	0.0209638	0.0611907	Yes	-2.95873	0.125242	0.365542		0.356222	0.0149423	0.0436146
SPARC	-24.3324	0.731077	0.842359		0.00168652	0.648181	0.746872		0.309144	0.82501	0.950585		-0.0356404	0.673175	0.775654	Yes	0.519276	0.746002	0.859555		0.0945122	0.634131	0.730667
SHKBP1	-1.98295	0.00448171	0.0217984		6.19657	0.000292395	0.00142216		1.55829	0.0634825	0.308769		-3.07748	0.00258311	0.0125638	Yes	2.25306	0.0516986	0.251454		0.742022	0.000869106	0.0042272
CMTM6	0.353222	0.740932	0.848539		-0.007372	0.661769	0.757879		-0.00579764	0.831722	0.952514		0.045953	0.684922	0.784395	Yes	-0.00945339	0.753837	0.863309		0.710269	0.648064	0.742143
PPIC	1.20061	0.280731	0.473779		-0.90764	0.136267	0.229965		-0.00422594	0.482563	0.814364		-0.0376488	0.182114	0.307334	Yes	-0.0462609	0.344131	0.580711		-1.78762	0.167788	0.283156
TXNIP	-8.6264	0.290694	0.484339		0.051111	0.144294	0.240415		-0.00456664	0.490857	0.817757		0.159506	0.191405	0.318906	Yes	2.45945	0.353063	0.588256		0.930555	0.174834	0.291299
PDIA3	-7.50624	0.169599	0.340094		1.52774	0.0590106	0.118352		0.313909	0.370014	0.741994		-0.0518984	0.0949171	0.190366	Yes	-0.020403	0.24887	0.499135		0.318138	0.0849997	0.170476
C1RL	1.49002	0.203115	0.384039		0.34423	0.0791632	0.149678		0.0169474	0.405997	0.767553		-0.123689	0.119031	0.225058	Yes	-0.0671961	0.278956	0.52734		0.143177	0.108614	0.205363
LEPROT	2.19427	0.058492	0.159884		0.046612	0.0107514	0.0293917		-0.755964	0.214865	0.587197		0.929737	0.0273121	0.074664	Yes	-0.0366993	0.141005	0.38546		-0.0248005	0.0204689	0.0559571
KDELR2	2.9558	0.584989	0.741025		-0.0481563	0.46655	0.591011		-0.0403907	0.720705	0.912933		-0.0126908	0.497678	0.630444	Yes	-3.05595	0.614153	0.777941		2.70673	0.466004	0.59032
CALD1	-7.51199	0.0089059	0.0375641		-1.23614	0.00068054	0.00287038		-0.0318221	0.0870768	0.36728		5.63447	0.00486915	0.0205375	Yes	0.466962	0.0658752	0.277691		1.45694	0.00205293	0.00865903
CD81	14.6466	0.0503523	0.143122		0.0494899	0.00840598	0.0238953		0.640479	0.200202	0.569016		-0.481504	0.0234375	0.0666215	Yes	-7.67312	0.13141	0.373553		0.250833	0.0170212	0.0483854
CD276	-6.32009	0.0107779	0.0437434		1.16297	0.000868821	0.00352694		1.18862	0.0952218	0.386513		5.14572	0.00562166	0.0228208	Yes	-0.0409133	0.0705898	0.286556		-7.06206	0.00256813	0.0104245
RIN2	-0.404135	0.762512	0.862989		0.0279277	0.689734	0.780595		-1.64471	0.845703	0.956972		-0.00331964	0.709613	0.80312	Yes	0.0118945	0.772281	0.874024		0.280664	0.673338	0.762064
FKBP9	-9.25399	0.0197436	0.0702234		0.215986	0.00204916	0.00728838		0.020565	0.129137	0.459259		-2.64345	0.00963369	0.0342648	Yes	-0.0177926	0.0880138	0.313026		3.6737	0.00538184	0.0191408
TNFSF13B	1.96102	0.0837711	0.207602		-1.17371	0.0190529	0.0472181		-0.0678349	0.258706	0.641142		1.10346	0.0414208	0.102652	Yes	0.301256	0.166628	0.412949		-0.139634	0.032962	0.0816886
PDIA6	-8.26306	0.0316927	0.101209		1.44114	0.00410353	0.0131044		0.832537	0.158867	0.507335		-0.043399	0.0148071	0.0472859	Yes	-0.210178	0.10667	0.340644		11.3037	0.00968169	0.030918
ARPC1A	4.96812	0.191118	0.368593		0.0194053	0.0719134	0.138693		-0.807393	0.393001	0.757948		-0.0151286	0.110762	0.213618	Yes	-0.01171	0.267698	0.516288		0.0329144	0.100093	0.193042
LMF2	-3.49732	0.0965704	0.229683		0.0528102	0.024365	0.0579499		-0.0368193	0.277178	0.659242		-0.0212735	0.048127	0.114465	Yes	-0.14575	0.180172	0.428503		0.149809	0.0395756	0.0941268
WWTR1	-3.00689	0.291589	0.4854		0.0468834	0.144804	0.241051		0.122542	0.491252	0.817774		-0.271629	0.191866	0.319395	Yes	1.58745	0.35371	0.588798		0.0801882	0.175642	0.292387
BTG1	2.42182	0.154587	0.318591		0.0747823	0.0520296	0.107229		-0.103628	0.353598	0.728735		-0.10636	0.0852925	0.17578	Yes	-0.146966	0.236813	0.487992		2.489	0.0762907	0.157229
ARID5A	0.172253	0.892063	0.942636		-0.00274934	0.858035	0.906747		-0.097935	0.92989	0.982681		0.303156	0.862311	0.911264	Yes	0.00429608	0.891736	0.942291		-0.0177896	0.841914	0.88971
SPATS2L	-1.5617	0.0652675	0.173377		0.218903	0.0127566	0.0338869		0.813965	0.228019	0.605476		-0.113668	0.0308958	0.082072		-0.0093658	0.147655	0.392233		0.0908228	0.0237524	0.063096
PRRX1	-2.81884	0.0454797	0.132788		1.79159	0.00716467	0.0209189		-0.545954	0.189934	0.554554		-0.562938	0.0209457	0.0611558	Yes	-3.29644	0.12519	0.365522		2.61343	0.0149072	0.043525
HLA-E	-14.6856	0.545152	0.712049		-0.0216575	0.416081	0.543463		0.00705048	0.690082	0.901345		-0.00483665	0.448542	0.585861	Yes	-0.635161	0.577619	0.754401		2.26486	0.419774	0.548286
LITAF	-3.8801	0.0397763	0.120249		17.5664	0.00571914	0.0172898		-0.304208	0.177427	0.53617		-0.591603	0.0183611	0.0555083	Yes	-0.0461195	0.117799	0.356064		-0.0994565	0.0128049	0.0387111
P4HA1	-2.80551	0.274364	0.466951		0.00938237	0.130853	0.222714		-0.0119685	0.475853	0.809708		0.134337	0.176448	0.300318	Yes	-0.101886	0.338863	0.576722		60.5237	0.162592	0.276734
EMP1	-9.033	0.142005	0.301104		-1.03403	0.0456957	0.0968933		-26.5638	0.337144	0.714825		-1.91731	0.0762955	0.161767	Yes	-0.0102499	0.224221	0.475347		-0.322161	0.067065	0.142205
PTPN1	-4.31262	1.28492e-06	2.45417e-05		0.299797	1.71818e-07	3.2817e-06		0.671293	0.00159544	0.0304725		-1.02194	8.15988e-06	0.000155737	Yes	0.17792	0.00452874	0.0864981		-5.45853	8.19354e-15	1.56479e-13
MOB1A	0.222489	0.853015	0.919786		0.00339884	0.806058	0.869153		-0.00759561	0.903568	0.974181		9.1042	0.816029	0.879875	Yes	0.0636649	0.855033	0.921961		-0.0758096	0.791258	0.853194
SURF4	-9.43973	0.0673403	0.17749		0.653963	0.0134349	0.03541		3.17024	0.231098	0.609152		-0.132648	0.0318953	0.084073	Yes	-0.106938	0.149742	0.394704		-1.27492	0.0246071	0.0648588
RPL37P2	1.74834	0.00912907	0.0383331		1.15846	0.000692727	0.00290878		0.139837	0.0879502	0.369305		-0.305799	0.00497105	0.0208735	Yes	0.225508	0.066302	0.278403		-13.2332	0.00212631	0.00892841
KIRREL1	-2.81455	0.0019013	0.0109117		0.093187	0.000114485	0.000657035		-0.725631	0.0432616	0.248281		-0.551509	0.00129382	0.00742532	Yes	-0.383579	0.0390615	0.224122		2.83118	0.000288306	0.00165461
FHL3	1.62933	0.227676	0.414469		-0.0658662	0.0939779	0.171088		1.17492	0.43151	0.785571		-0.0197135	0.136957	0.249328	Yes	1.06432	0.299717	0.54564		-0.0605043	0.125393	0.22828	CAMK
MAPKAPK3	-0.904469	0.43133	0.619124		-0.0232751	0.286508	0.411249		0.288313	0.606277	0.870205		0.0608186	0.326348	0.468435	Yes	-0.206026	0.478349	0.686546		0.343363	0.300112	0.430775
AL162151.2	0.501884	0.781021	0.875118		0.0362438	0.71314	0.799074		0.00168014	0.857621	0.960965		-0.00943767	0.731263	0.819359	Yes	-0.00133933	0.787896	0.882838		0.168137	0.695595	0.779415
CD151	8.14777	0.202687	0.3834		0.517294	0.0789175	0.149279		-0.0138304	0.40583	0.767553		-0.0149442	0.118927	0.22496	Yes	-0.108159	0.27862	0.527014		0.036395	0.108398	0.205029
HSP90B1	-24.6739	0.00803229	0.0346329		-0.613902	0.000607849	0.00262087		-0.114677	0.0832549	0.358971		-1.31409	0.00440343	0.0189863	Yes	-0.093936	0.063541	0.273851		-0.0379011	0.00179558	0.00774204
SLC1A5	-1.6678	0.298761	0.49332		0.128691	0.15144	0.250052		-0.65763	0.497471	0.821329		0.350781	0.198254	0.327361	Yes	0.324443	0.359001	0.592776		-2.45336	0.1813	0.299367
SDF4	-3.12897	0.150685	0.313062		-0.0203618	0.0502257	0.104348		0.718491	0.349064	0.725131		0.386844	0.082514	0.17143	Yes	-0.10344	0.232885	0.483839		0.0879874	0.0737341	0.153182
SPR	2.79877	0.0197471	0.0702274		-0.0612347	0.00205019	0.00729119		-0.297869	0.129138	0.459259		-0.227512	0.00963919	0.0342803	Yes	0.0108642	0.0880191	0.313026		-26.1667	0.00538216	0.0191408
C5orf15	4.64895	0.0276188	0.090885		0.299289	0.00339233	0.0111628		-0.582757	0.149305	0.491211		-1.51729	0.0130991	0.0431051	Yes	-0.339172	0.10133	0.333382		0.222356	0.00815815	0.0268459
TUBB6	1.66824	0.564345	0.725852		-0.36784	0.44061	0.566704		-0.0550978	0.705218	0.907041		-0.0145719	0.473613	0.609154	Yes	-0.0456925	0.595618	0.766075		0.643449	0.442931	0.569692
PDIA4	-15.6857	0.0277142	0.0911588		0.915631	0.00339909	0.0111795		-1.81157	0.149362	0.491211		-0.0236184	0.0131098	0.0431198	Yes	-0.0257296	0.101371	0.333404		3.9719	0.00819201	0.0269456
CD44	3.74585	0.660967	0.795183		0.0632025	0.55942	0.673015		0.0795425	0.776616	0.934275		-0.0100734	0.586312	0.705368	Yes	0.0600002	0.680194	0.818313		-0.0249377	0.551142	0.663057
GBP2	0.0225061	0.989818	0.994751		0.0126938	0.986633	0.99155		-0.0010002	0.993918	0.998872		0.000535413	0.987729	0.992652	Yes	-0.000134008	0.988826	0.993754		-0.00151231	0.984644	0.989536
ADAM9	-10.3078	0.0020616	0.0116623		0.420636	0.000124978	0.000706992		-0.258225	0.0448648	0.253797		-0.671656	0.00136555	0.00772485	Yes	-31.4326	0.0399063	0.225744		11.9229	0.000321587	0.0018192
C11orf24	-1.79749	0.0153752	0.0578574		-5.54714	0.00140903	0.00530222		-0.556168	0.114188	0.429647		-0.0652111	0.00757249	0.0284953	Yes	2.60592	0.0795227	0.299245		65.4424	0.00399808	0.0150449
REEP4	-1.07588	0.157432	0.322799		0.83432	0.0533704	0.109436		1.12311	0.356314	0.730593		-0.151466	0.0869188	0.178227	Yes	-0.0741046	0.238964	0.489997		-0.35805	0.0778252	0.159581
CORO1B	-1.58221	0.0504244	0.14324		2.87542	0.00844098	0.0239789		-0.0306927	0.200372	0.569133		-0.0421039	0.0234875	0.0667183	Yes	0.601611	0.131603	0.373853		0.290236	0.0170942	0.0485606
LAMA4	-4.29445	0.0004961	0.00363178		0.0460687	2.84551e-05	0.00020831		-0.175406	0.0231708	0.169605		-1.8659	0.000477966	0.00349828	Yes	-0.18879	0.0257143	0.188245		8.74504	4.14607e-05	0.00030352
EDNRA	-2.96348	0.00476211	0.022888		0.183094	0.000314373	0.00151096		0.221173	0.0654009	0.314301		-0.742362	0.00270799	0.0130116	Yes	-0.651471	0.0528852	0.254171		-3.52703	0.000935554	0.00449653
SDSL	0.850427	0.330644	0.526097		-0.105531	0.179054	0.284896		-2.21207	0.52369	0.833298		-0.0161009	0.225923	0.359496	Yes	0.295724	0.387827	0.617121		5.83194	0.207095	0.329535
RPL7P1	0.62211	0.417619	0.606309		-0.474882	0.273238	0.396693		0.0264379	0.597883	0.867765		-1.02137	0.314646	0.456795	Yes	-0.0285075	0.467706	0.679014		0.149024	0.288415	0.418718
IRF2	-0.0997248	0.898694	0.946252		-0.323909	0.865953	0.911778		0.0662494	0.934847	0.984318		-0.0228363	0.872769	0.918924		-0.491628	0.90037	0.948008		0.0134668	0.850751	0.895717
FKBP10	-8.47901	0.109286	0.250372		-3.20883	0.0300401	0.0688216		0.356497	0.296605	0.679517		-0.509023	0.0563465	0.129089	Yes	-0.17238	0.193586	0.443479		2.36945	0.0475948	0.10903
PDLIM1	0.262973	0.902546	0.948074		-0.00382747	0.871179	0.915114		-0.0384666	0.938277	0.985587		0.00463061	0.87943	0.923742	Yes	-0.00528067	0.904559	0.950196		0.390732	0.856472	0.899683
WDR1	-7.31633	0.00139334	0.00846636		0.0705774	8.33352e-05	0.000506416		-0.0178466	0.0376279	0.228659		0.121806	0.00102837	0.00624923	Yes	-0.0435978	0.0356268	0.216499		23.6323	0.000195068	0.0011854
ETF1	-3.02843	0.00187892	0.0108059		0.420456	0.000113221	0.000651153		-0.572336	0.0429157	0.246814		-0.430525	0.00128553	0.00739327	Yes	1.61042	0.0389237	0.223848		32.7824	0.000284539	0.00163643
TRIM21	0.926622	0.371749	0.565052		0.0549322	0.221582	0.336798		0.00722529	0.558678	0.849081		-0.109212	0.265944	0.404231	Yes	1.32576	0.425999	0.647511		2.61311	0.244657	0.371875
ERP29	2.17068	0.299538	0.494088		3.26981	0.152057	0.250817		-0.0514698	0.498382	0.821972		-0.0527147	0.199294	0.328735	Yes	-1.74705	0.359635	0.593218		0.067734	0.182133	0.300429
ASAH1	5.2758	0.167074	0.336477		0.0825544	0.0576822	0.116169		-0.265741	0.367095	0.739308		-2.82064	0.0934809	0.188265	Yes	-0.862409	0.246725	0.496858		0.0332126	0.0837244	0.168616
ATF5	-1.38485	0.460668	0.644743		-0.0142032	0.319793	0.447585		-0.00729974	0.626792	0.877199		0.0187554	0.353713	0.49506	Yes	-0.0311248	0.503043	0.704063		1.01418	0.327638	0.458564
GJA4	0.77928	0.314466	0.509757		0.905547	0.165243	0.267862		0.0109143	0.510423	0.827403		0.0156667	0.211418	0.342713	Yes	-0.0921035	0.373067	0.604705		0.0352508	0.193816	0.31418
TNFRSF12A	7.3216	0.268581	0.460811		-0.563637	0.125802	0.215841		-0.00816698	0.470396	0.806926		16.9001	0.171156	0.293655	Yes	4.85294	0.333931	0.572933		-0.0374738	0.158043	0.271151
TMEM214	-3.62022	8.59228e-05	0.000833872		0.233904	5.70151e-06	5.53461e-05		-0.259034	0.0105375	0.10229		0.892388	0.00013657	0.00132572	Yes	0.0234175	0.0157958	0.153317		7.49834	1.41462e-06	1.37321e-05
CRTAP	-3.21628	0.13055	0.283842		-0.0486348	0.0399944	0.0869584		-0.177578	0.324525	0.705557		0.0947481	0.0696987	0.151543	Yes	-0.093696	0.213537	0.4642		-0.112429	0.060118	0.130713
GNAI2	-11.871	0.00190378	0.0109238		1.31386	0.000114577	0.000657439		0.439609	0.0432734	0.248302		-0.354318	0.00129483	0.00742924	Yes	0.535327	0.0390656	0.224122		0.35149	0.000288732	0.00165673
PNP	0.816487	0.413458	0.60327		-0.297276	0.266761	0.389244		-0.0123395	0.593353	0.8657		-1.22807	0.308179	0.44968	Yes	1.10741	0.463179	0.675824		-0.0174103	0.284068	0.414499
TRIM5	-0.685603	0.138558	0.295824		0.448745	0.0441527	0.0942598		0.0435252	0.333027	0.710873		-0.0476647	0.0743109	0.158655		1.92054	0.221358	0.472566	Yes	0.0527102	0.065116	0.139014
TRAFD1	-2.33792	0.00315763	0.0164987		-0.458977	0.000195955	0.00102387		-1.00679	0.0541083	0.282718		-0.869839	0.00192607	0.0100638		-0.150675	0.0458554	0.239576	Yes	63.6508	0.000539651	0.0028197
NEDD1	-1.21612	0.000911329	0.00597816		0.123932	5.41165e-05	0.000354995		-0.275399	0.0313896	0.20591		-1.27235	0.00073955	0.00485132		-0.723568	0.031258	0.205027	Yes	8.77855	0.000105863	0.000694445
GOLPH3	-2.68908	0.0427726	0.126707		0.568544	0.00649441	0.0192371		1.97187	0.184817	0.547491		-0.13266	0.0197586	0.0585269		-0.0745371	0.12161	0.360246	Yes	0.256799	0.0139747	0.0413976
TMX1	-1.61088	0.191041	0.368536		0.249922	0.0718421	0.138592		0.288764	0.392809	0.757773		-2.46351	0.110668	0.213488		-10.3402	0.267445	0.515932	Yes	0.0226245	0.0999857	0.192884
TNPO1	-2.31196	0.00276929	0.014844		5.47923	0.00017071	0.000915042		3.47291	0.0508097	0.272261		-0.602941	0.00173609	0.00930581		15.2248	0.0437972	0.234761	Yes	-1445.15	0.000459527	0.00246317
SMAD1	-2.28113	0.000229346	0.00188677		0.0604267	1.47679e-05	0.000121492		-0.0546375	0.0169362	0.13933		-29.9017	0.00028764	0.00236633		11.9649	0.0210272	0.17297	Yes	0.854662	1.22693e-05	0.000100936
SKP2	-0.651696	0.281505	0.474582		-0.460899	0.136771	0.230578		-0.0103753	0.483241	0.814648		-0.182384	0.183003	0.308516		1.4492	0.344889	0.581419	Yes	8.53999	0.168372	0.283855
UNG	-1.46462	0.324115	0.519261		0.0937893	0.173692	0.27827		-0.043922	0.518579	0.830775		-3.91109	0.221205	0.35439		-0.0144527	0.382592	0.612932	Yes	0.0865762	0.202403	0.324268
POLA1	-1.26771	0.00136478	0.00832729		-0.359081	8.16894e-05	0.000498432		-0.180286	0.0374002	0.228083		-9.56532	0.0010049	0.00613143		0.710608	0.0353711	0.215818	Yes	2.62469	0.000186609	0.0011386	CK1
CSNK1A1	-3.23217	2.80169e-05	0.00032462		4.17903	2.30956e-06	2.67599e-05		-0.190118	0.00666332	0.0772051		-2.15227	6.69216e-05	0.000775393		-1.18175	0.0114708	0.132889	Yes	-0.778758	5.43174e-08	6.29353e-07
RPA1	-1.4738	0.280394	0.473427		0.193474	0.135771	0.229241		0.0283465	0.482139	0.81406		-0.10368	0.181758	0.306887		-1.58599	0.34401	0.580711	Yes	0.550698	0.167466	0.282755
KBTBD2	-3.25828	0.000803546	0.0053948		2.53087	4.75612e-05	0.000319314		2.55766	0.0292003	0.196043		2.46184	0.000674055	0.00452464		-0.0950228	0.0300229	0.201561	Yes	-0.314899	8.78875e-05	0.000590054
SLC35A4	-5.369	1.84836e-05	0.000230328		1.71838	1.51468e-06	1.88747e-05		-3.60558	0.00528633	0.0658599		-1.20495	4.93922e-05	0.000615487		3.14275	0.0100393	0.125102	Yes	5.04992	9.12142e-09	1.13664e-07
HAT1	0.580027	0.163955	0.332137		0.0190753	0.0562224	0.113901		-0.244688	0.363533	0.736423		8.15081	0.0912486	0.18486		0.264032	0.244353	0.495033	Yes	0.176297	0.0816092	0.165331
NUP205	-2.70276	0.000209863	0.00175875		-1.89556	1.34675e-05	0.000112864		-2.23297	0.0160008	0.134069		1.9761	0.000267494	0.00224173		-0.0952953	0.020408	0.171029	Yes	2.5355	1.02076e-05	8.55447e-05
G3BP1	-2.46394	4.78213e-07	1.08259e-05		0.799355	8.09503e-08	1.83276e-06		-2.49802	0.000978653	0.0221534		-4.71737	3.49194e-06	7.90593e-05		0.670826	0.00322504	0.0729696	Yes	-0.355657	2.49492e-18	5.64864e-17
CHCHD3	-0.0732792	0.950859	0.973906		-0.0028414	0.932454	0.955051		-0.0139397	0.968997	0.99251		0.0695338	0.941072	0.963888		0.00712767	0.954089	0.977248	Yes	-0.00305573	0.927611	0.950128
HNRNPF	-4.89983	0.0442349	0.130089		0.253732	0.00687436	0.0202167		-0.0462061	0.187281	0.550769		-0.155933	0.0203208	0.0597595		-0.167118	0.123569	0.363352	Yes	0.583196	0.0144845	0.042593
ABCB7	-0.318323	0.522844	0.694629		0.00331955	0.390114	0.518289		-0.0864563	0.672366	0.893243		-0.0059575	0.42284	0.561767		-0.0254911	0.558333	0.74176	Yes	-3.14035	0.394292	0.523827
CTNNA1	-10.0785	1.39666e-05	0.000181651		0.282988	1.16678e-06	1.51753e-05		-7.62396	0.00467782	0.06084		-0.278592	4.13163e-05	0.00053686		-0.135433	0.00932088	0.121144	Yes	-1.94023	2.87024e-09	3.73305e-08
ZMYM4	-2.1023	0.000127351	0.00115558		-2.14406	8.60327e-06	7.80661e-05		1.85362	0.0125529	0.113842		-0.487689	0.000186876	0.00169571		-0.82036	0.0178738	0.162131	Yes	5.90427	3.66822e-06	3.32854e-05
SMAD5	-1.08646	0.0433283	0.127949		-5.71337	0.0066284	0.0195738		0.0193241	0.185809	0.548694		0.286308	0.0199981	0.0590547		1.05765	0.122353	0.361309	Yes	1.10666	0.0141748	0.0418584
ZC3HAV1	-2.52887	5.36637e-06	8.1141e-05		0.206899	5.53766e-07	8.3731e-06		-0.467464	0.00299377	0.0452666		-1.73334	2.14734e-05	0.000324684		-0.287331	0.00715217	0.108143	Yes	-8.29287	3.50316e-11	5.29688e-10
CSTF2	-2.10877	2.64251e-05	0.000308916		0.0990944	2.2224e-06	2.5978e-05		-0.931119	0.00644914	0.0753922		-4.17191	6.52631e-05	0.000762944		-8.95188	0.0113406	0.132527	Yes	-0.509674	4.35037e-08	5.0857e-07
MCCC2	-2.17779	0.000883801	0.00583068		4.36106	5.2634e-05	0.000347166		-0.135984	0.0307767	0.203042		-0.416668	0.000725443	0.00478595		-0.0285753	0.0309576	0.204207	Yes	-0.0818331	0.000101068	0.000666771
RHNO1	0.141146	0.884879	0.938184		-0.00121277	0.849696	0.900881		0.00156006	0.924803	0.980442		-0.427395	0.85489	0.906388		0.00713249	0.885185	0.938498	Yes	-0.0279598	0.833003	0.883182
MRM2	-0.870657	0.322048	0.517302		0.00660217	0.171911	0.276132		-0.0108572	0.517193	0.830664		-1.6313	0.218876	0.351578		-0.0896772	0.380801	0.611659	Yes	1.3581	0.200287	0.321718
POR	-0.560454	0.646048	0.784396		-0.701418	0.542311	0.658444		0.160583	0.767188	0.931414		-0.0284067	0.570164	0.692261		0.404999	0.667428	0.810354	Yes	0.0633602	0.534785	0.649304
FAM210B	-3.50017	0.0232072	0.0794563		0.0736306	0.00259495	0.00888469		-0.0119309	0.13868	0.474868		-3.0874	0.0111681	0.0382386		0.1467	0.0943225	0.32298	Yes	-0.583433	0.00652461	0.0223416
NUB1	-0.350976	0.635387	0.776059		3.43333	0.530448	0.64789		-0.0527415	0.75983	0.928094		-0.204083	0.559173	0.683002		0.00545201	0.660049	0.806156	Yes	0.429056	0.523826	0.639827
USP4	-2.51377	3.93149e-07	9.16744e-06		1.22981	6.90233e-08	1.61004e-06		-0.964325	0.000908387	0.0211742		0.922205	3.0743e-06	7.17115e-05		10.0905	0.00305898	0.071354	Yes	-0.570412	4.22264e-19	9.84977e-18
PLEKHF2	0.412042	0.473702	0.656061		0.0519808	0.332361	0.460329		0.19933	0.635647	0.880246		-0.228393	0.366472	0.507574		-0.0144865	0.51336	0.711017	Yes	0.313886	0.340994	0.472285	Other
[truncated: 112 more rows]

## Sheet: S16-Fig5
Process category	Description	C1	C2	C3	C4	C5	Normal
[truncated: 50 more rows]
