# Supplementary material for: Integrated pathway analysis identifies prognostically relevant subtypes of glioblastoma characterized by abnormalities in multi‐omics
Source: Clin Transl Med. 2025 Nov 25;15(12):e70517. doi: 10.1002/ctm2.70517 (PMC12647366; doi:10.1002/ctm2.70517)
Supplement: Supplementary file 1 — Supporting Information [file CTM2-15-e70517-s001.zip › Supplementary Tables/Supplementary Table corresponding to Figure 7.xlsx]

## Sheet: TOC
Data	Description
S17	Immunophenotypes from consensus clustering based on TIMER
S18	Cell types from MCPcounter and xCell
S19	IMMPORT category enrichscore
S20	Immunophenoscore (IPS)
S21	DEGs of Immune Types (Hot Vs. cold)

## Sheet: S17-Fig7
cell_type	B cell_TIMER	T cell CD4+_TIMER	T cell CD8+_TIMER	Neutrophil_TIMER	Macrophage_TIMER	Myeloid dendritic cell_TIMER	Immunophenotypes	MSig
TCGA-02-0047-01	0.0881623	0.106673	0.25709	0.128279	0.0852834	0.484558	C1	C3
TCGA-02-0055-01	0.004455	0.0523313	0.340733	0.252509	0.145356	0.495628	C1	C4
TCGA-02-2483-01	0.102054	0.0586989	0.278827	0.114296	0.0499168	0.386547	C2	C2
TCGA-02-2485-01	0.0925686	0.0442806	0.314623	0.112203	0.0185734	0.378936	C2	C2
TCGA-02-2486-01	0.157453	0.133849	0.246074	0.169729	0.203938	0.604687	C1	C4
TCGA-06-0125-01	0.0540047	0.0706993	0.264782	0.0925443	0.0162802	0.430812	C2	C2
TCGA-06-0125-02	0.0166225	0.121516	0.266213	0.109332	0.0700446	0.587191	C1	C3
TCGA-06-0129-01	0.196753	0.125073	0.216131	0.129856	0.158036	0.444887	C1	C2
TCGA-06-0130-01	0.44934	0	0.438153	0.12836	0.229566	0.821383	C1	C4
TCGA-06-0132-01	0.108196	0.131428	0.23366	0.193318	0.211096	0.437425	C1	C4
TCGA-06-0138-01	0.06977	0.0351578	0.329393	0.18385	0.0919351	0.388405	C2	C1
TCGA-06-0141-01	0.0230141	0.0769587	0.325676	0.172821	0.277117	0.396192	C1	C4
TCGA-06-0152-02	0.0822042	0.222437	0.306614	0.127555	0.115072	0.52299	C1	C5
TCGA-06-0156-01	0	0	0.147236	0.569576	0	0.399212	C1	C3
TCGA-06-0157-01	0.101193	0.0861489	0.272817	0.101587	0.0499954	0.474479	C1	C2
TCGA-06-0158-01	0.14812	0.124459	0.245083	0.115675	0.0690988	0.535226	C1	C3
TCGA-06-0168-01	0.11861	0.178821	0.199569	0.133937	0.113422	0.472764	C2	C4
TCGA-06-0171-02	0.189951	0.206703	0.228416	0.428664	0.663329	0.580086	C1	C3
TCGA-06-0174-01	0.0629253	0.0663089	0.269837	0.09558	0.0368392	0.376579	C1	C2
TCGA-06-0178-01	0.0783831	0.03684	0.297441	0.101225	0.00831364	0.397514	C1	C1
TCGA-06-0184-01	0.159871	0.130514	0.243886	0.140774	0.19733	0.478211	C1	C4
TCGA-06-0187-01	0.0467875	0.132074	0.214695	0.169232	0.00799698	0.468535	C1	C3
TCGA-06-0190-01	0.0460735	0.0901314	0.309157	0.212273	0.164279	0.512744	C1	C4
TCGA-06-0190-02	0	0.0951204	0.319667	0.246002	0.240794	0.533675	C2	C4
TCGA-06-0210-01	0.0345666	0.0779908	0.271745	0.218601	0.0881611	0.508889	C1	C4
TCGA-06-0210-02	0.232904	0.147225	0.204008	0.143923	0.159244	0.637704	C2	C3
TCGA-06-0211-01	0.122437	0.0648877	0.266269	0.0858203	0.0352209	0.419842	C2	C5
TCGA-06-0211-02	0.0554529	0.0560057	0.260943	0.237184	0.0893738	0.474544	C2	C4
TCGA-06-0219-01	0.0784938	0.0334659	0.300988	0.110124	0.0102031	0.407854	C1	C1
TCGA-06-0221-02	0.0623063	0.0680477	0.255296	0.0749971	0.0138145	0.365258	C1	C2
TCGA-06-0238-01	0.109307	0.057068	0.290776	0.128815	0.0894924	0.397607	C1	C1
TCGA-06-0644-01	0.050685	0.0852374	0.309315	0.0936271	0.119668	0.696528	C1	C4
TCGA-06-0645-01	0.123898	0.121057	0.191828	0.28411	0.212163	0.525342	C2	C4
TCGA-06-0646-01	0.0864746	0.114924	0.222258	0.22715	0.0788635	0.486769	C2	C3
TCGA-06-0649-01	0.0932695	0.132532	0.2607	0.125941	0.148987	0.47427	C2	C1
TCGA-06-0686-01	0.146456	0.0532989	0.269355	0.0827209	0.136768	0.334313	C2	C2
TCGA-06-0743-01	0.0722012	0.0759115	0.261891	0.103655	0.00955141	0.379262	C1	C1
TCGA-06-0744-01	0.0729584	0.060483	0.259154	0.0787455	0.00246001	0.369031	C1	C1
TCGA-06-0745-01	0.0873854	0.0884018	0.256441	0.121846	0.0771078	0.421685	C1	C1
TCGA-06-0747-01	0.0176682	0.0953713	0.266202	0.0732482	0.0401548	0.440011	C1	C2
TCGA-06-0749-01	0.130435	0.121464	0.245959	0.105814	0.133033	0.458583	C1	C1
TCGA-06-0750-01	0.0439725	0.0890159	0.260356	0.116693	0.0765713	0.45863	C2	C1
TCGA-06-0878-01	0.0291208	0.0816767	0.241883	0.206807	0.0707527	0.590207	C1	C3
TCGA-06-0882-01	0.112938	0.141509	0.199799	0.14106	0.145756	0.507066	C2	C3
TCGA-06-1804-01	0.0791292	0.102107	0.22603	0.115665	0.0277755	0.405575	C2	C2
TCGA-06-2557-01	0.317684	0.0929934	0.28177	0.114719	0.178747	0.632155	C1	C5
TCGA-06-2558-01	0.104995	0.0686911	0.279286	0.124093	0.0482542	0.399915	C1	C2
TCGA-06-2559-01	0.0895389	0.0713266	0.283449	0.118749	0.0576781	0.403948	C2	C2
TCGA-06-2561-01	0.138348	0.135319	0.249428	0.119109	0.113276	0.475902	C1	C3
TCGA-06-2562-01	0	0.10184	0.242118	0.183278	0.0920247	0.513303	C2	C3
TCGA-06-2563-01	0.0885321	0.0699046	0.263112	0.0881039	0.0331961	0.421037	C2	C5
TCGA-06-2564-01	0.0864771	0.15736	0.233395	0.108921	0.143504	0.474403	C2	C5
TCGA-06-2565-01	0.105354	0.0423092	0.289536	0.0845002	0.0491086	0.447731	C1	C2
TCGA-06-2567-01	0.101959	0.0954827	0.301932	0.179811	0.09685	0.477488	C1	C5
TCGA-06-2569-01	0.0562635	0.0221166	0.309538	0.0924259	0.0085647	0.364593	C1	C2
TCGA-06-2570-01	0.157037	0.112726	0.196178	0.143087	0.0594209	0.445372	C2	C2
TCGA-06-5408-01	0.0608553	0.0804076	0.263137	0.107665	0.0242419	0.4736	C1	C5
TCGA-06-5410-01	0.175489	0.0718021	0.210331	0.409062	0.487077	0.668701	C2	C4
TCGA-06-5411-01	0.0992287	0.0527101	0.264103	0.108518	0.0630161	0.427658	C1	C1
TCGA-06-5412-01	0.157984	0.0929864	0.269975	0.222013	0.223269	0.456737	C2	C4
TCGA-06-5413-01	0.114043	0.0377355	0.320581	0.131411	0.138077	0.46188	C2	C5
TCGA-06-5414-01	0.0996985	0.130775	0.244592	0.151717	0.086789	0.51279	C1	C5
TCGA-06-5416-01	0.0568223	0.0394137	0.304976	0.0795404	0	0.348255	C1	C2
TCGA-06-5417-01	0.0553026	0.0386377	0.271805	0.0768552	0	0.359759	C1	C2
TCGA-06-5418-01	0.0332155	0.110155	0.252322	0.139821	0.0333452	0.489507	C2	C1
TCGA-06-5856-01	0.0825057	0.0775911	0.264061	0.0992865	0.0812294	0.459096	C2	C2
TCGA-06-5858-01	0.110865	0.137941	0.258591	0.115505	0.126382	0.47766	C2	C5
TCGA-06-5859-01	0.134639	0.0783416	0.320554	0.123198	0.18241	0.413365	C2	C5
TCGA-08-0386-01	0.079083	0.082086	0.263157	0.0963063	0.0520478	0.392874	C1	C2
TCGA-12-0616-01	0.114202	0.0647084	0.287947	0.0787515	0.0293918	0.394408	C2	C1
TCGA-12-0618-01	0.0803586	0.0447731	0.277482	0.0852084	0.0131221	0.395195	C2	C2
TCGA-12-0619-01	0.0764181	0.127566	0.25447	0.151871	0.18679	0.455078	C2	C3
TCGA-12-0821-01	0.054315	0.0608657	0.283462	0.0870786	0.0185222	0.378277	C2	C2
TCGA-12-1597-01	0.0747158	0.0739035	0.271926	0.094131	0.0446524	0.376733	C2	C1
TCGA-12-3650-01	0.0739479	0.0672935	0.271994	0.0865155	0.0516366	0.36832	C2	C2
TCGA-12-3652-01	0.025963	0.0411283	0.273983	0.0827784	0	0.320159	C1	C1
TCGA-12-3653-01	0.0800708	0.116582	0.23143	0.118119	0.0724013	0.339143	C2	C5
TCGA-12-5295-01	0.155953	0.0497944	0.301054	0.103452	0.114762	0.408033	C1	C1
TCGA-12-5299-01	0.0456616	0.0991224	0.244734	0.126115	0.0577354	0.446229	C1	C5
TCGA-14-0736-02	0.207409	0.0146746	0.319473	0.113113	0.027482	0.504517	C1	C1
TCGA-14-0781-01	0	0.132507	0.258992	0.144584	0.0831742	0.527758	C2	C4
TCGA-14-0787-01	0.0503929	0.12207	0.251777	0.106472	0.0967879	0.456469	C2	C5
TCGA-14-0789-01	0.0362181	0.124842	0.198728	0.272072	0.103047	0.620597	C1	C3
TCGA-14-0790-01	0.0513139	0.0586185	0.276298	0.0861882	0	0.341602	C2	C2
TCGA-14-0817-01	0.174256	0.0926551	0.251147	0.146369	0.107142	0.428063	C2	C1
TCGA-14-1034-01	0.0881168	0.163432	0.222049	0.121266	0.108691	0.551193	C2	C5
TCGA-14-1034-02	0.0171388	0.0599085	0.296291	0.0798399	0.0115589	0.461417	C2	C2
TCGA-14-1402-02	0.0525455	0.0254524	0.326972	0.112382	0	0.389639	C1	C1
TCGA-14-1823-01	0.091647	0.082693	0.282658	0.159659	0.0780671	0.4163	C2	C1
TCGA-14-1825-01	0.0838913	0.0553562	0.272	0.0760218	0.00866406	0.387361	C2	C2
TCGA-14-1829-01	0.0759636	0.0276398	0.311826	0.114624	0.0559911	0.388866	C1	C1
TCGA-14-2554-01	0.0551195	0.0978853	0.238891	0.173698	0.0262612	0.445035	C2	C1
TCGA-15-0742-01	0.0663571	0.0529718	0.264976	0.0775431	0.00285856	0.381541	C1	C2
TCGA-15-1444-01	0.144634	0.124566	0.240335	0.147404	0.109346	0.438779	C2	C3
TCGA-16-0846-01	0.108387	0.148828	0.258335	0.127678	0.092575	0.419039	C1	C3
TCGA-16-1045-01	0.108473	0.130508	0.282354	0.163941	0.328605	0.455823	C2	C3
TCGA-19-0957-02	0.0780393	0.092034	0.269259	0.100542	0.0480833	0.544072	C2	C3
TCGA-19-1389-02	0	0.116615	0.271827	0.159221	0.15144	0.726453	C1	C4
TCGA-19-1390-01	0.0291941	0.0861178	0.250883	0.094537	0.0279977	0.367041	C1	C2
TCGA-19-1787-01	0.144936	0.123165	0.293938	0.104039	0.07275	0.51476	C1	C5
TCGA-19-2619-01	0.0429708	0.0706765	0.281133	0.101286	0.0344894	0.414296	C2	C3
TCGA-19-2620-01	0.0248084	0.0984098	0.25761	0.0946024	0.0108047	0.453607	C2	C3
TCGA-19-2624-01	0.0022586	0.0542144	0.273456	0.070803	0.107762	0.364906	C1	C2
TCGA-19-2625-01	0.00755455	0.105864	0.252892	0.0943706	0.0256343	0.405973	C2	C1
TCGA-19-2629-01	0.171504	0.157222	0.212797	0.0992834	0.0838853	0.45942	C2	C5
TCGA-19-4065-01	0.0995602	0.0656174	0.330577	0.163168	0.18866	0.507664	C1	C1
TCGA-19-4065-02	0.01877	0.0876965	0.302362	0.0960237	0.0604706	0.547754	C2	C3
TCGA-19-5960-01	0.0931718	0.0307908	0.29996	0.0796654	0.0169747	0.369725	C1	C2
TCGA-26-1442-01	0.0469941	0.0982636	0.230296	0.075918	0	0.38014	C1	C2
TCGA-26-5132-01	0.0437134	0.117431	0.299242	0.0916636	0.034995	0.488544	C2	C2
TCGA-26-5133-01	0.0549394	0.0476501	0.275389	0.0660543	0	0.407475	C1	C2
TCGA-26-5134-01	0.108734	0.0635059	0.26787	0.0729176	0	0.426102	C1	C2
TCGA-26-5135-01	0.109239	0.142088	0.218108	0.117708	0.065551	0.435966	C2	C3
TCGA-26-5136-01	0.122207	0.14228	0.279041	0.128655	0.104317	0.430752	C1	C1
TCGA-26-5139-01	0.0441314	0.106507	0.245999	0.141379	0.0348524	0.472933	C1	C3
TCGA-27-1830-01	0.0764806	0.105673	0.274494	0.15745	0.069903	0.461794	C2	C3
TCGA-27-1831-01	0.0506299	0.057668	0.30426	0.121277	0.0108946	0.396206	C2	C1
TCGA-27-1832-01	0.0963536	0.177219	0.279384	0.131613	0.0811524	0.565711	C1	C1
TCGA-27-1834-01	0.21088	0.136221	0.251792	0.0901678	0.0461146	0.612323	C2	C3
TCGA-27-1835-01	0.0491135	0.0460241	0.273364	0.0686074	0	0.337909	C2	C2
TCGA-27-1837-01	0.132058	0.118746	0.227791	0.0931398	0.0157093	0.476517	C1	C3
TCGA-27-2519-01	0.203795	0.0914374	0.257429	0.118213	0.0695703	0.572792	C1	C4
TCGA-27-2521-01	0.0335441	0.0805129	0.260859	0.0757633	0	0.347516	C2	C2
TCGA-27-2523-01	0.0722486	0.0691332	0.249442	0.0822538	0.00571469	0.404525	C1	C5
TCGA-27-2524-01	0.0221712	0.0928534	0.241397	0.149105	0.0785285	0.424028	C1	C4
TCGA-27-2526-01	0.045277	0.0745593	0.329883	0.0680438	0	0.422529	C2	C1
TCGA-27-2528-01	0.0212623	0.0571714	0.281671	0.0684085	0.0499243	0.377372	C2	C5
TCGA-28-1747-01	0.177369	0.146938	0.224766	0.112995	0.0931929	0.495421	C2	C5
TCGA-28-1753-01	0.2299	0.0238512	0.4149	0.0614257	0.28325	0.707676	C2	C3
TCGA-28-2499-01	0.0863648	0.0618926	0.265979	0.08588	0.0284454	0.423935	C2	C1
TCGA-28-2509-01	0.051581	0.0977707	0.293199	0.091635	0.0531983	0.537712	C1	C5
TCGA-28-2513-01	0.148643	0.0912087	0.249589	0.180936	0.163742	0.507427	C1	C4
TCGA-28-2514-01	0.060418	0.0792964	0.264942	0.100835	0.0141133	0.412467	C1	C3
TCGA-28-5204-01	0.113485	0.0827577	0.269214	0.094951	0.0819517	0.37123	C2	C5
TCGA-28-5207-01	0.111884	0.0766288	0.291435	0.10507	0.0751785	0.428286	C2	C5
TCGA-28-5208-01	0.0738807	0.0683596	0.274746	0.0902116	0.133986	0.437718	C2	C5
TCGA-28-5209-01	0.105957	0.0502109	0.291759	0.0924988	0.0197618	0.429055	C1	C5
TCGA-28-5213-01	0.00126806	0.0532755	0.284238	0.362909	0.185175	0.428952	C2	C1
TCGA-28-5215-01	0.141933	0.0760052	0.287078	0.117683	0.101985	0.519316	C1	C3
TCGA-28-5216-01	0.0579928	0.0652744	0.263229	0.110672	0.00991872	0.477311	C1	C2
TCGA-28-5218-01	0.119336	0.0284625	0.471896	0.125695	0.156638	0.530224	C1	C4
TCGA-28-5220-01	0.0900634	0.0926479	0.264962	0.105002	0.097519	0.371114	C2	C1
TCGA-32-1970-01	0.0804395	0.111679	0.23622	0.0891788	0.0576839	0.366555	C1	C2
TCGA-32-1980-01	0.101576	0.0790727	0.266557	0.131904	0.17285	0.515839	C1	C4
TCGA-32-1982-01	0.180099	0.0563741	0.327546	0.137031	0.0657442	0.451604	C2	C4
TCGA-32-2615-01	0.015705	0.108515	0.263145	0.158319	0.0470956	0.519764	C2	C1
TCGA-32-2616-01	0.0846904	0.0723042	0.305594	0.0893232	0.0949123	0.503808	C2	C5
TCGA-32-2632-01	0.154388	0.119383	0.248134	0.0982608	0.109061	0.542647	C1	C4
TCGA-32-2634-01	0.117488	0.0384393	0.283666	0.0768615	0.00679233	0.476535	C1	C2
TCGA-32-2638-01	0.152217	0.106512	0.230262	0.137447	0.0728249	0.503295	C2	C3
TCGA-32-4213-01	0.0836002	0.120384	0.283768	0.107738	0.0920592	0.496551	C2	C4
TCGA-32-5222-01	0.0883626	0.0754135	0.28118	0.143779	0.0840103	0.410853	C2	C1
TCGA-41-2571-01	0.0665685	0.0657528	0.260797	0.0930614	0	0.418103	C1	C1
TCGA-41-2572-01	0.0411353	0.116581	0.229423	0.100303	0.045661	0.377028	C2	C1
TCGA-41-3915-01	0.0985295	0.0966911	0.270254	0.154072	0.165192	0.490191	C1	C3
TCGA-41-4097-01	0.0494956	0.144381	0.256781	0.113613	0.157102	0.547304	C2	C3
TCGA-41-5651-01	0.0875837	0.0471107	0.294895	0.0754378	0	0.370041	C1	C2

## Sheet: S18-Fig7
Relative enrich score
Patients	Msig subtypes	Msig subtypes	T cell_MCPCOUNTER	T cell CD8+_MCPCOUNTER	cytotoxicity score_MCPCOUNTER	NK cell_MCPCOUNTER	B cell_MCPCOUNTER	Monocyte_MCPCOUNTER	Macrophage/Monocyte_MCPCOUNTER	Myeloid dendritic cell_MCPCOUNTER	Neutrophil_MCPCOUNTER	Endothelial cell_MCPCOUNTER	Cancer associated fibroblast_MCPCOUNTER	Myeloid dendritic cell activated_XCELL	B cell_XCELL	T cell CD4+ memory_XCELL	T cell CD4+ naive_XCELL	T cell CD4+ (non-regulatory)_XCELL	T cell CD4+ central memory_XCELL	T cell CD4+ effector memory_XCELL	T cell CD8+ naive_XCELL	T cell CD8+_XCELL	T cell CD8+ central memory_XCELL	T cell CD8+ effector memory_XCELL	Class-switched memory B cell_XCELL	Common lymphoid progenitor_XCELL	Common myeloid progenitor_XCELL	Myeloid dendritic cell_XCELL	Endothelial cell_XCELL	Eosinophil_XCELL	Cancer associated fibroblast_XCELL	Granulocyte-monocyte progenitor_XCELL	Hematopoietic stem cell_XCELL	Macrophage_XCELL	Macrophage M1_XCELL	Macrophage M2_XCELL	Mast cell_XCELL	B cell memory_XCELL	Monocyte_XCELL	B cell naive_XCELL	Neutrophil_XCELL	NK cell_XCELL	T cell NK_XCELL	Plasmacytoid dendritic cell_XCELL	B cell plasma_XCELL	T cell gamma delta_XCELL	T cell CD4+ Th1_XCELL	T cell CD4+ Th2_XCELL	T cell regulatory (Tregs)_XCELL
TCGA-06-0138-01	C1	Warm	3.98505	1.04487	6.10187	0.209477	0.21292	34.6692	34.6692	1.15863	4.3412	15.9356	114.692	1.56e-17	8.16e-19	0.00385193	8.83e-19	4.51e-18	0	0	0.0051195	0	2.01e-18	0	0.00350178	0.054005	0	1.02e-18	0.0832608	0	0.0769076	0	0.182023	0.0621505	0.0523202	0.0185655	1.39e-19	1.04e-18	0.0863646	0	0.00242472	0	0.0588185	0	0.000795467	5.04e-18	0	0.152283	2.47e-18
TCGA-06-0178-01	C1	Warm	2.97428	0.870043	11.6779	0.108298	0.147657	18.799	18.799	0.626348	3.14112	4.75315	37.108	6.71e-18	0.000634392	0.000992118	9.73e-18	3.12e-19	1.26e-18	0	0.019852	9.93e-20	0	1.66e-17	0	0.0629956	0	3.13e-20	0.0173922	7.43e-20	0.127079	0	0.0712238	0.048316	0.0382174	0.0275747	0.015379	0.00282761	0.0483012	7.03e-22	0.000816334	1.96e-17	0.0584329	0.00290201	0.0103914	1.97e-17	0.087272	0.206592	0
TCGA-06-0219-01	C1	Warm	10.2865	0.621842	3.67161	0.128304	0.364956	14.2869	14.2869	0.774645	3.05972	5.42096	56.7339	0	1.78e-19	0.00599749	5.27e-18	0	0	3.51e-18	0.0104526	0	1.23e-18	0	2.53e-18	0.0826328	9.84e-19	1.76e-18	0.0200953	1.55e-18	0.037843	0	0.120594	0.0633774	0.0270688	0.0401049	1.84e-20	0.00842165	0.040614	0	0	1.04e-18	0.041607	0	0.0074653	1.36e-17	0	0.272093	5.45e-18
TCGA-06-0238-01	C1	Warm	5.88928	1.19035	6.2405	0.172565	1.23524	25.3576	25.3576	1.93643	4.51182	6.06482	50.7801	0	0.0193486	0.00719727	4.83e-18	0	4.18e-18	1.45e-17	0.0109201	2.75e-18	3.01e-18	0	0.00560476	0.0494131	3.66e-19	0.0310601	0.0152432	0.0179251	0.0076648	0.0577395	0.0794154	0.0301577	0.0343859	0.0293855	0.00446991	0.0117133	0.0490524	0	0.00256722	0	0.0634794	0.000590524	0.00329509	2.89e-18	0.0032185	0.206854	4.9e-19
TCGA-06-0649-01	C1	Warm	3.34159	1.36356	14.4488	0.205773	0.569172	59.0284	59.0284	2.31853	6.50958	9.49193	122.635	2.44e-19	0.0103082	0.00834274	4.81e-20	1.22e-18	2.68e-20	0.0165009	0.00566844	2.99e-19	5.3e-22	2.65e-18	0.00029611	0.0228085	0	0	0.0432463	0.00156378	0.0754399	0	0.0864306	0.0663056	0.0575965	0.0214864	0.00875824	0.00540411	0.0921107	0	0	0	0.0451132	0.00232926	0.00641416	0	0	0.142099	0
TCGA-06-0743-01	C1	Warm	3.46924	1.28977	2.7924	0.223626	0.295267	39.8223	39.8223	0.797882	7.00106	12.7909	65.08	2.15e-18	0	1.81e-19	0	1.56e-18	0.0207482	0.00509598	0.00243788	1.73e-18	0	9.1e-18	0.0154616	0.0158832	1.13e-18	1.87e-19	0.0714075	1.52e-19	0.121437	0	0.0893876	0.0118077	0.0235977	6.36e-19	0.0028564	0.000806023	0.0330782	1.84e-18	0	0	0.173048	0	0.00941127	2.26e-19	0.0405518	0.0535775	3.02e-18
TCGA-06-0744-01	C1	Warm	2.555	0.939949	2.31706	0.24178	0.28188	18.2033	18.2033	1.23649	4.46881	13.9897	78.7105	0.0287374	2.19e-19	4.51e-20	0	0	0.013463	0	0.0184328	0	0	0	0.00347854	0.0308578	1.3e-18	0	0.122331	0.00200389	0.0816776	0	0.130495	0.013495	0.019444	0.000772024	0.00486799	0.00176271	0.0142875	1.84e-18	0	0	0.0268036	0.000937264	0.0164101	3.14e-18	0.0595696	0.0874068	3.14e-18
TCGA-06-0745-01	C1	Warm	1.81138	0.410417	4.36336	0.101663	0.323962	23.3704	23.3704	1.66908	4.13231	16.5994	117.058	0.0134515	0	0	0.00118807	0	0.00159695	0	0	1.88e-18	1.85e-18	1.04e-18	2.32e-18	0.031371	0	1.35e-19	0.0993598	1.33e-18	0.110593	1.34e-19	0.0980935	0.0409661	0.0491595	0.00546408	0.00564992	1.41e-18	0.0518208	3.1e-18	1.26e-20	0	0.0270116	0	0.0065574	3.95e-18	0.0444005	0.124976	4.18e-18
TCGA-06-0749-01	C1	Warm	9.53162	0.37029	1.40335	0.254883	1.19947	31.3743	31.3743	0.751554	5.56074	6.83097	31.862	0.00027086	0.00111286	6.76e-19	0	6.04e-18	0.0275578	0	0	0	5.04e-18	1.41e-17	0.0130893	0.0146265	2.09e-18	2.41e-19	0.0160417	0.0104035	0.0401007	5.07e-18	0.267008	0.0853719	0.027772	0.0842747	0.0104963	0.00174761	0.0428487	2.49e-18	0.00132415	0	0.159561	0.00950313	0.016425	1.17e-17	0.0262679	0.00830433	1.77e-18
TCGA-06-0750-01	C1	Warm	5.42512	0.820866	5.38695	0.205234	0.302746	29.2886	29.2886	1.42248	5.48845	14.2785	284.975	0	0	0	0	0	0.0104344	0.00544349	0	1.14e-18	0	3.52e-19	0.00679696	0.0234435	2.14e-18	0.00379888	0.0997051	1.1e-20	0.15072	0	0.165084	0.0495183	0.0531217	0.027629	0.00172465	1.2e-17	0.0940506	2.79e-18	0.0035534	0	0.0744069	2.1e-18	0.000335061	4e-18	0.0372788	0.0413368	3.04e-18
TCGA-06-5411-01	C1	Warm	10.242	0.927619	7.98581	0.249091	0.643534	25.8693	25.8693	1.41482	5.62094	11.9443	90.1478	0	0.000836825	0.00200552	1.89e-18	7.55e-19	0.00190667	0	0.00762823	0	4.13e-18	0	0.0147675	0.0401823	0	0	0.0490525	0	0	7.83e-19	0.0446327	0.0428281	0.022783	0.0429594	0.00417594	0.00646196	0.0344432	0	5.59e-20	0	0.0241234	0.00507867	0.00986324	1.39e-19	0.00444481	0.0932327	1.83e-19
TCGA-06-5418-01	C1	Warm	2.04131	0.342683	5.76998	0.048883	0.154128	32.2065	32.2065	1.02127	6.24112	11.0472	107.26	7.72e-19	3.1e-19	0	8.19e-19	0	0	1.76e-20	0.00742957	2.29e-19	0	5.58e-19	0.00571589	0.0637617	0	0	0.0243023	7.79e-19	0.0658373	0	0.102959	0.0494557	0.0483555	0.000403977	0.00448578	0	0.0827975	0	0.000704197	0	0.0751872	0	0.00571363	2.27e-18	0.025325	0.0578011	5.7e-19
TCGA-12-0616-01	C1	Warm	2.49133	2.20638	6.73024	0.156389	0.140248	20.8298	20.8298	1.27253	3.51532	6.09889	67.906	0.038811	2.92e-19	0.0049957	0	5.76e-19	0	1.14e-19	0.0109613	0	5.86e-20	1.7e-18	0	0.0478673	4.08e-18	0	0.0258284	0.000827601	0.0225891	0	0.126995	0.0299896	0.0349817	0.00512922	0.000780511	0	0.00723123	1.37e-18	0	0	0.0478121	1.41e-18	0.0073893	2.9e-19	0.0350689	0.226157	0
TCGA-12-1597-01	C1	Warm	14.3888	0.329576	5.74914	0.0958665	0.336957	29.7952	29.7952	0.445848	5.10788	10.699	46.471	0.00458564	2.94e-18	0	4.92e-19	0	0	0	2.03e-19	0	0	1.11e-18	0	0.0224759	4.19e-18	0	0.033145	0.000874651	0.027864	0	0.108906	0.0156126	0.0201487	0.0115472	0	1.78e-18	0.0130568	0	0.000379833	2.88e-18	0.0726581	0	0.00731627	0	0.0675813	0.0851455	0
TCGA-12-3652-01	C1	Warm	3.11468	0.48741	0.992824	0.0392976	0.0524073	16.4352	16.4352	0.784849	2.41043	7.31782	108.983	0.00673112	0	0	7.14e-18	0	2.91e-19	0	0.0202202	0	0	9.82e-19	0	0.0547316	1.12e-18	6.06e-19	0.0329928	0	0.067862	0	0.0804493	0.0109485	0.0127658	5.89e-19	0	0	0	0	0	4.14e-18	0.0325087	0	0.0233589	1.27e-17	0.0143203	0.187874	0
TCGA-12-5295-01	C1	Warm	1.90275	2.22149	2.74574	0.034876	0.0932784	43.9253	43.9253	3.33373	2.24391	8.40743	47.9881	0.0164156	0.00385133	0.0193873	3.93e-19	2.41e-18	0	0.0164769	1.62e-21	1.88e-18	0.032512	0	0.00129725	0.061609	0	0.000705544	0.0729793	0	0.00802099	1.08e-17	0.124553	0.0805609	0.0671885	0.0193235	0.00271505	0	0.0493234	6.28e-20	0	2.48e-17	0.0395343	0.00496671	0.00434267	4.72e-18	0.0169876	0.28385	1.32e-17
TCGA-14-0736-02	C1	Warm	6.61512	6.55411	350.015	0.25128	2.16971	27.0705	27.0705	3.1192	7.21551	6.86793	195.651	0.0517121	0.0447846	0.0150514	0	0	0	0.0215065	0.00780746	7.91e-19	0.0367163	2.45e-19	0.00997193	0.0522898	4.95e-20	6.74e-05	0.0146279	0	0.0401809	0	0.17099	0.0816804	0.0594807	0.0630036	0	0.0497664	0.0828517	0.00241513	1.15e-18	4.86e-19	0.100715	0.0419595	0.037096	1.76e-18	6.78e-19	0.154453	0
TCGA-14-0817-01	C1	Warm	4.60085	1.19072	4.40061	0.0987932	0.234636	28.8207	28.8207	1.44994	3.62661	10.2935	148.55	0.0166589	0	0.00808391	1.71e-18	2.86e-18	1.21e-18	0	0.00441125	0	0	9.94e-18	0	0.0616111	1.12e-18	0	0.0616465	0	0.0477844	0	0.183762	0.069855	0.0417277	0.021625	0.00738861	0.00809293	0.0668009	0	0	0	0.126162	0.00482525	0.00397256	3.09e-18	0.0446968	0.195261	0
TCGA-14-1402-02	C1	Warm	3.10901	5.04519	4.14588	0.141345	0.177886	15.7029	15.7029	1.45143	3.69443	3.70217	140.855	7.91e-19	5.28e-18	0.0128462	1.65e-17	3.46e-18	0	5.68e-19	0.0219889	0	0.0183196	0	0	0.103248	1.74e-17	0	0.000905709	0	0.0862078	5.78e-19	0.14513	0.0452741	0.0291677	0.0177528	0	0	0.0409669	1.91e-18	0	0	0.0080967	2.92e-19	0.0158376	0	8.04e-18	0.231054	0
TCGA-14-1823-01	C1	Warm	1.61755	0.345204	2.47834	0.114786	0.11251	25.2058	25.2058	1.78535	3.72968	8.08048	43.0622	0	0.0145832	0.0169604	9.82e-19	9.68e-19	0	0.002667	0.00382507	1.13e-18	0.00900311	4.81e-18	0.00622132	0.10338	0	0	0.0138283	4.85e-18	0.0351272	7.72e-18	0.130246	0.0626467	0.0410046	0.0243526	0.00920987	6.91e-19	0.109777	0	6.45e-21	0	0.0455106	0.0105121	0.00619746	0	0	0.151071	0
TCGA-14-1829-01	C1	Warm	6.45054	4.5859	5.87287	0.0549086	0.388022	18.8457	18.8457	2.20582	2.11677	8.62695	139.839	0	5.93e-05	0.0272074	2.72e-18	0	0	0	0.00986018	0	0.0247847	0	0	0.115233	1.65e-18	0.00200682	0.0478797	8.41e-20	0.135113	5.17e-18	0.140737	0.0471965	0.0450678	0.0223174	0	0.00459679	0.0881469	6.95e-19	0.000326748	6.95e-18	0.0201307	0.0139192	0.011644	6.08e-19	0	0.327609	4.67e-18
TCGA-14-2554-01	C1	Warm	1.93295	0.727036	3.67874	0.0588831	0.105794	30.7754	30.7754	1.07301	4.35501	9.71489	110.999	2.41e-19	0	0.00867438	0	2.05e-18	2.09e-18	9.4e-19	0.00408849	0	0	9.69e-18	2.39e-18	0.0827914	0	0	0.0463505	1.43e-18	0.0622563	0	0.243235	0.0505432	0.0438922	0.0148744	0	0	0.0570192	6.21e-18	0	0	0.0453487	8.81e-19	0.0136474	0	0	0.153236	9.58e-19
TCGA-19-2625-01	C1	Warm	2.23148	0.15726	0.865697	0.209302	0.0765962	20.1381	20.1381	0.449216	5.59676	8.9749	213.026	4.62e-19	5.53e-18	0	9.17e-20	6.41e-18	3.9e-20	4.75e-19	2.11e-18	0	0	2.32e-18	0	0.0424235	2.33e-18	0	0.00632434	0	0.0946869	0.00301612	0.155705	0.0299018	0.0452724	0	0.000612938	8.12e-19	0.0241457	0	0.00238509	7.69e-18	0.143244	0	0.000276663	3.64e-18	0.0256332	0.103682	0
TCGA-19-4065-01	C1	Warm	2.81846	1.72761	4.13577	0.110559	0.352146	38.4496	38.4496	1.98142	4.25188	6.82409	130.174	2.64e-19	0.0306015	0.0211921	0	0	0	0.0235321	0.00560581	9.57e-19	0.00885041	2.49e-18	4.68e-19	0.0889804	0	5.64e-20	0.0190337	1.02e-17	0.0176557	0	0.0463538	0.120715	0.0699278	0.0340477	0.0131655	0.00832134	0.118612	0	0	1.26e-18	0.00209544	0.00491938	0.00899375	0	6.19e-18	0.211813	8.18e-18
TCGA-26-5136-01	C1	Warm	4.0048	1.22809	2.00183	0.202723	0.678939	32.988	32.988	1.53107	6.04573	12.9679	68.5758	0.0178218	0	0.00366226	4e-19	0	0	2.16e-18	0.00976947	0	0	0	0.00794821	0.0372008	1.35e-19	0	0.0527414	3.6e-19	0.0944288	0.014526	0.209004	0.052126	0.0429406	0.022559	0.0122718	8.75e-18	0.0518491	0	0	5.74e-18	0.0247236	0.000516474	0.0012198	3.28e-18	0.026288	0.148719	0
TCGA-27-1831-01	C1	Warm	2.26326	1.3506	1.71076	0.0862645	0.0781099	13.4663	13.4663	0.839138	1.91121	5.86265	122.032	0	0	0.023722	1.95e-19	0	6.44e-18	8.27e-21	0.00825207	0	0.0248553	0	0	0.100988	0	0	0.0530133	9.89e-19	0.0930582	0	0.158433	0.0517983	0.0387578	0.014682	2.22e-05	3.6e-19	0.0738673	0	1.41e-19	1.25e-18	0.0188673	0.00812001	0.0085766	0	3e-17	0.252043	1.61e-17
TCGA-27-1832-01	C1	Warm	3.93221	2.06034	5.64598	0.182012	0.370374	48.4263	48.4263	2.44241	7.49745	7.21821	121.221	0.0151672	0.010451	0.000220417	3.1e-19	0	0.0013641	0.00900045	0	5.43e-19	0.00614002	4.35e-19	0.038209	0.0386242	0	8.62e-20	0.013598	2.81e-18	0.100429	3.53e-19	0.072857	0.0539661	0.0580935	0.0155846	0.00486786	0	0.0811557	0	0	5.23e-20	0.0318549	0.0036919	1.72e-20	9.5e-18	0.0325739	0.109509	2.86e-18
TCGA-27-2526-01	C1	Warm	3.00615	4.66731	4.78233	0.025331	0.636427	20.0472	20.0472	0.666586	2.63862	6.30712	25.5924	0.0403234	1.72e-18	0.00921925	0	0	0	0.0158132	0.00848987	0.011741	0.0522643	0	0.0071632	0.044522	3.79e-19	0.00158113	0.0466573	0	0.00984793	0	0.141312	0.0584007	0.024704	0.0258416	0	7.02e-19	0.00765242	0	4.36e-19	0	0.10005	0.0130871	0.00765377	0	0.0206721	0.20732	0
TCGA-28-2499-01	C1	Warm	2.52918	0.651944	0.193215	0.0834569	0.30676	17.4782	17.4782	0.619312	4.95219	14.3082	123.986	0.0259526	0	0.00229487	0	2.75e-18	3.91e-19	5.21e-18	0.00784405	1.21e-18	0.00140922	3.34e-18	0.0177913	0.0697598	3.14e-18	6.74e-20	0.0703135	4.01e-18	0.0167179	4.83e-18	0.180435	0.0359985	0.018467	0.0225262	0.0012831	0	0.0125419	0	0	6.42e-18	0.0670054	0	0.0108779	0	0.00301927	0.0797717	8.14e-19
TCGA-28-5213-01	C1	Warm	3.13625	3.05211	2.35388	0.0818289	0.457482	48.1645	48.1645	4.09104	6.8469	8.50395	394.223	0	1.29e-19	0.0263437	0	0	9.63e-18	0.0300536	0	0	0.0288229	0	3.38e-19	0.0535784	1.64e-19	0.000407292	0.0498401	0	0.150104	0	0.195641	0.115293	0.0856201	0.0452476	4.77e-20	2.69e-20	0.211421	0	0.0137173	0	0.0870624	0.00140262	0.0065044	0	0	0.151794	0.0105325
TCGA-28-5220-01	C1	Warm	2.39527	1.43006	4.03028	0.11043	0.141595	30.9849	30.9849	0.687267	5.27207	8.33577	18.6114	0.00540824	0.0123867	0.0182058	6.38e-19	0	0	0.0254509	0.00591447	0.001534	0.00709735	2.49e-18	0.0242533	0.0659401	2.35e-18	0	0.00700467	7.72e-20	0.0755215	1.59e-19	0.11384	0.0201986	0.0195727	0.0138853	0.00252246	2.13e-19	0.024911	0	0	0	0.0544638	0.014667	0.00911104	0	0.0177461	0.157378	4.45e-18
TCGA-32-2615-01	C1	Warm	6.22264	1.08634	1.46793	0.232188	0.582341	29.3626	29.3626	1.05482	6.66121	10.1554	436.104	0.0130128	0.00414422	1.46e-22	1.01e-18	1.64e-18	0.0140946	0.0131236	0.000436458	1.09e-18	8.41e-19	0	0.0281384	0.0403583	0	0	0.0311095	0.00374056	0.0883155	0	0.0650923	0.0361175	0.0382177	0.00474789	0.00893836	0	0.0566383	0	0	1.2e-18	0.0394655	9.5e-19	2.32e-19	1.84e-18	0.00883216	0.0675862	7.4e-19
TCGA-32-5222-01	C1	Warm	3.71984	0.312713	4.07776	0.045733	0.290934	32.3604	32.3604	2.12086	3.91268	13.742	154.375	0.0118932	0	0.0202733	0	0	0	0	0.0104206	4.49e-19	4.41e-19	9.85e-18	0	0.113789	1.01e-18	0	0.0692826	0	0.00419405	0	0.161144	0.0625385	0.029168	0.0195923	0.000485837	9.31e-19	0.0647951	0	1.19e-19	1.33e-18	0.0469817	0.00293832	0.0063708	5.82e-19	0.00742556	0.157699	4.45e-18
TCGA-41-2571-01	C1	Warm	14.5517	0.0747626	10.3596	0.186795	0.870481	19.8722	19.8722	0.476915	5.37751	8.56542	65.23	0.0123173	8.7e-20	0	0	0	0.0102615	0	0	0	5.01e-18	1.63e-17	1.09e-18	0.00906071	1.02e-18	5.35e-19	0.00421683	0.00407543	0.0224839	0	0.0343195	0.00775567	0.0200249	0.00931284	0.00288048	0.00530567	0.00286894	0.000588823	0.00116729	0	0.172396	2.86e-19	0.00604918	6.47e-19	0.108206	0.0616101	1.37e-17
TCGA-41-2572-01	C1	Warm	4.2664	0.560234	2.57364	0.16447	0.204231	32.0397	32.0397	0.881297	5.16831	18.4282	142.084	0.00522386	6.23e-19	1.22e-19	0.002158	9.28e-19	0.00651237	0.0190179	0.0117011	0	6.76e-20	0	3.84e-19	0.0286511	0	2.47e-21	0.114319	0.00305814	0.0491113	2.15e-18	0.0981017	0.0266256	0.0343679	0.00766022	0.00322926	0	0.0229246	0	1.8e-19	0	0.0271504	0.00362475	0.0144541	0	0.0269916	0.088336	1.26e-17
TCGA-02-2483-01	C2	Cold	1.322	0.36285	3.50599	0.159067	0.222178	27.7954	27.7954	1.96624	6.06247	15.7367	89.248	0.0314969	0.00254222	0.002247	0	7.11e-19	3.58e-18	0	0.0127539	0	4.12e-18	4.45e-18	0.00125446	0.0506939	8.04e-19	0	0.0977083	7.33e-19	0.057692	6.7e-18	0.00367942	0.0244883	0.0364332	0.00528641	0.00738667	0.000704681	0.0454867	2.07e-20	0	0	0.0185787	9.7e-05	0.00914994	1.54e-18	0.0624652	0.206938	0
TCGA-02-2485-01	C2	Cold	3.15927	1.18129	2.17365	0.153795	0.299268	16.1451	16.1451	0.974406	7.08686	18.7715	47.9013	0.0254438	1.07e-18	0	6.39e-19	5.09e-18	2.17e-19	0	0.00289493	0	5.54e-18	1.31e-18	8.21e-20	0.0193921	0	2.76e-19	0.0584882	2.78e-22	0	1.1e-19	0.154165	0	0.0058194	0	0	0	0	0	8.42e-21	3.67e-18	0.13532	2.81e-19	0.0124838	0	0.0416252	0.0906728	0
TCGA-06-0125-01	C2	Cold	2.28888	0.0686653	1.75896	0.10426	0.127561	25.8087	25.8087	0.437748	6.59778	17.1182	279.597	0.0140003	0	0	0	0	0.00331328	2.19e-19	0.00595359	9.89e-19	0	1.34e-18	0.0012387	0.0340638	0	0	0.0753392	0.00488935	0.0490307	2.56e-18	0.138684	0.00467525	0.0102944	1.21e-18	0.0100223	0	0.00595094	5.13e-18	3.2e-20	1.61e-17	0.0152445	2.06e-18	0.00488101	1.19e-17	0.030452	0.0819759	2.7e-18
TCGA-06-0129-01	C2	Cold	3.57276	0.39771	6.45251	0.258301	0.594052	112.786	112.786	1.97915	9.9555	5.18141	39.2942	0.04775	0.0687839	0.00650822	0.00146321	2.25e-19	0.00574889	0	0.00593508	0.00199458	0.00153363	1.61e-20	0.0095875	0.0295262	1.13e-18	0.000635115	0.00138051	0.0100514	0.00987816	0	0.00404987	0.0502426	0.0461286	1.06e-19	0.0262029	0.00859225	0.0294364	0	2.75e-20	0	0.0122757	0.00570615	0.0155983	0	0.0649242	0.182209	8.58e-18
TCGA-06-0157-01	C2	Cold	2.85726	1.13302	8.42263	0.125975	0.518205	28.0819	28.0819	1.49529	6.46022	20.2612	71.837	0.0128002	0	6.61e-19	1.31e-18	0	0	0	0.000877444	1.95e-18	0.00307365	3.49e-18	0	0.0170456	1.19e-18	0	0.110177	0	0.0490311	0	0.27974	0.0240845	0.0337621	0.00361998	0	1.65e-18	0.0215853	1.21e-18	0	4.47e-18	0.0236335	2.55e-18	5.33e-20	0	0.026711	0.0971658	0
TCGA-06-0174-01	C2	Cold	1.95065	0.216146	4.16963	0.0711265	0.256951	17.5933	17.5933	0.387814	5.61722	16.7238	125.285	0.00421792	0	0	2.5e-18	4.05e-18	1.05e-19	0	0.00191924	0	1.57e-18	1.13e-17	4.56e-19	0.0303126	9.41e-20	0	0.0763295	0	0.0144747	0	0.110544	0.0122881	0.0236699	0.000190813	0	0	0.00589932	0	0.000849517	0	0.0184128	2.23e-19	0.00708034	4.37e-18	0.0492464	0.13027	0
TCGA-06-0221-02	C2	Cold	8.19878	0.387278	4.03578	0.366275	0.997055	26.809	26.809	1.94567	13.0227	11.1886	111.839	1.48e-17	0	0	0	0.00582425	0.0281873	0	0.00979271	0	2e-18	3.9e-18	0.0154673	0.00784509	0	0	0.0115308	0.00758269	0.014017	1.84e-18	0.0628514	1.56e-18	0.0013422	0.000894075	0.00495828	8.92e-19	0	1.62e-18	0	1.07e-17	0.00949508	0	0.00968547	0	0.0394125	0.105808	0.00130391
TCGA-06-0686-01	C2	Cold	5.02109	0.145965	4.69647	0.101389	0.838253	26.0089	26.0089	1.94018	5.73204	16.3325	96.2723	0.0311018	1.86e-19	0	0	0	0.000905905	0	0.00379901	0	1.12e-18	3.85e-18	3.46e-20	0.0133125	3.14e-18	0	0.0933549	0.0131215	0.0014183	0	0.0855923	0.0266229	0.0307866	0.0205457	0.000751537	0	0.0118864	6.19e-19	1.41e-19	0	0.109643	2.69e-18	0.0188922	0	0.0589376	0.134014	0
TCGA-06-0747-01	C2	Cold	2.34378	3.25367	1.36444	0.193917	0.11178	23.1833	23.1833	0.312108	6.65147	8.21323	122.517	0.0164953	0	4.17e-19	0	2.29e-19	0.0282609	0	0.00160685	0	0	0	0.00745249	0.0505933	0	0	0.0325963	8.43e-20	0.010816	0	0.0543622	0.00470047	0.00835152	9.24e-19	0.00559392	0.00209433	0.00189638	1.18e-18	0	6.21e-19	0.0873598	2.06e-20	0.0147207	3.78e-19	0.0587095	0.0371454	0
TCGA-06-1804-01	C2	Cold	3.40447	0.373716	1.90924	0.165963	0.698804	38.4173	38.4173	1.67748	16.256	13.3431	35.7475	0.0217372	2.84e-18	8.14e-19	8.06e-19	0	0.023985	0	0.00124844	0	3.27e-19	0	3.79e-19	0.0166372	6.89e-20	6.16e-19	0.0333924	2.19e-20	0.0858221	0	0.298964	0.00294141	0.00947817	0	5.73e-21	1.34e-18	0.00360006	0	0.00317266	2.17e-19	0.0516658	5.2e-18	0.0128341	6.22e-18	0.021573	0.047018	6.45e-18
TCGA-06-2558-01	C2	Cold	3.86766	0.449467	4.37254	0.164465	0.69544	24.9084	24.9084	1.20674	7.23683	27.063	112.036	2.02e-20	0	0.00526714	0	0	0	0	0.00998332	6.47e-19	6.69e-19	0	0.00090576	0.0362856	0	0	0.135493	0.00572888	0.0316912	2.75e-18	0.114204	0.0271173	0.0197408	0.0223327	0	0	0.0444173	0	0.000355783	6.05e-18	0.0333219	0	0.0135446	0	0.0248969	0.154521	4.44e-18
TCGA-06-2559-01	C2	Cold	2.59756	0.211811	1.77832	0.13993	0.321577	30.5632	30.5632	1.45728	6.70571	19.4128	200.218	0.0153398	0	5.55e-20	1.15e-19	3.41e-18	0	1.71e-18	0.0100123	3.4e-18	7.47e-20	4.52e-18	0	0.0442951	0	5.87e-19	0.0672236	0	0.00457752	1.81e-17	0.112902	0.022875	0.0280957	1.06e-19	0.00603774	0	0.0266992	4.94e-19	0.00277349	0	0.0239383	7.77e-19	0.00629785	0	0.00293341	0.160922	0
TCGA-06-2565-01	C2	Cold	3.24672	0.74022	1.27039	0.202259	0.216097	25.7888	25.7888	2.56883	8.96632	23.0627	107.035	0.0307872	0	0.00523962	0.0150435	2.47e-20	0.00867008	0	0.00793153	0.0115387	0	0	0.0161117	0.0327768	8.01e-19	0.00097935	0.110294	0.00924745	0.0430844	1.74e-18	0.0643526	0.0119182	0.0104621	6.04e-19	0.0128934	3.53e-18	0.018068	4.14e-18	0	1.68e-18	0.0223669	0	0.00565177	3.28e-18	0.0174103	0.0278912	0
TCGA-06-2569-01	C2	Cold	1.48249	0.141376	1.7918	0.321538	0.24821	3.51144	3.51144	2.16834	7.41952	14.1303	616.787	2.25e-18	0	0	0	0	1.16e-18	7.74e-18	0.0189272	0	5.58e-18	0	0	0.00194759	9.09e-19	0	0.0504195	5.89e-18	0.359118	0	0.329148	2.12e-18	2.41e-19	4.35e-20	0.0127724	2.27e-18	7.38e-18	8.93e-18	2.73e-19	0	0	6.54e-18	0.00466018	9.99e-20	0.0681341	0.0887843	0
TCGA-06-2570-01	C2	Cold	3.14406	0.188163	5.95344	0.195894	0.4461	54.3309	54.3309	0.849627	8.73701	18.7649	67.3445	0.0219095	0.022155	0	0.00551598	0	0.00049976	2.95e-18	0.00164822	0	1.46e-18	0	9.37e-19	0.0259424	3.07e-19	1.98e-20	0.0887326	0.00778953	0.0424206	3.94e-18	0.0215469	0.0281593	0.0313036	9.5e-20	0.0103881	0.00854419	0.0599519	1.84e-19	0.00075764	0	0.0810347	0.0053145	0.00499127	0	0.0495969	0.048723	3.2e-20
TCGA-06-5416-01	C2	Cold	1.6933	1.39479	6.33239	0.0835947	0.0843544	19.3262	19.3262	1.78282	3.93233	6.97713	82.7132	0.0110707	0	0.010601	0	7.96e-18	0	0	1.2e-20	3.1e-18	3.28e-18	0	1.52e-19	0.0545189	0	0	0.0239458	2.81e-19	0.0094389	0	2.5e-19	0	0.000337657	0	0.000757626	0	6.03e-18	1.61e-19	4.99e-19	1.81e-18	0.0265126	1.7e-18	0.0077578	1.55e-17	0.0243092	0.257313	3.15e-17
TCGA-06-5417-01	C2	Cold	0.477707	0.153898	4.30451	0.139697	0.0598636	53.9807	53.9807	2.20597	5.63914	22.7802	31.0703	0.000487411	0	0.0140483	0.00218494	0.0128564	3.64e-18	0	0.0292411	0	1.43e-21	0	2.26e-18	0.026005	0	0.000336912	0.0539331	3.81e-19	1.96e-18	0	0.0929587	0.00975347	0.0048997	2.3e-19	0.00441745	0	0.00786784	0	0.000404123	0	0	2.16e-18	0.0245429	0	0	0.243664	0.00140058
TCGA-06-5856-01	C2	Cold	1.56271	0.452827	4.27336	0.124519	0.225109	42.7419	42.7419	1.41863	5.16026	20.3758	133.368	0.00790835	0	0.00400059	0	0	0	2.64e-18	0.00702413	1.12e-18	0.00538272	5.49e-19	4.58e-19	0.0277493	0	4.65e-20	0.0969383	0	0.000840147	0	0.115066	0.0442072	0.0288028	0.00805644	0	5.26e-20	0.0392267	1.59e-19	0	8.32e-18	0.0042349	9.63e-21	0.00278521	5.63e-18	0.0605454	0.084046	0
TCGA-08-0386-01	C2	Cold	1.64371	0.0382146	1.66285	0.156716	0.615704	30.6144	30.6144	1.09995	9.48279	22.2816	124.343	0.00313159	0	0	0	0	0	1.12e-17	9.32e-20	2.62e-18	4.63e-19	2.79e-18	0.00249067	0.0267224	8.62e-20	3.82e-19	0.0726242	0	0.0282347	0	0.121516	0.00921031	0.0202773	0.00289294	3.53e-23	0	9.52e-05	0	9.22e-20	3.39e-18	0.0400172	8.51e-19	0.0179956	0	0.0471717	0.0838428	1.06e-17
TCGA-12-0618-01	C2	Cold	4.20424	0.123533	24.8327	0.209511	0.2357	25.3527	25.3527	0.893378	7.65592	14.9533	49.0475	0.0120082	0	0	0	1.81e-18	3.36e-19	0	0.00191416	1.43e-18	4.05e-18	0	0	0.0185877	1.6e-18	1.99e-19	0.0218146	0.00552755	0.00779748	0	0.0564512	0.00199839	0.00619282	0.00270734	2.79e-20	2.82e-18	0	0	0	1.54e-17	0.056536	0	0.0130763	2.7e-18	0.045075	0.0985466	0
TCGA-12-0821-01	C2	Cold	2.2692	0.47567	9.94052	0.586947	0.244292	21.1452	21.1452	3.18562	3.90565	16.8153	82.3701	0	0	0.00185008	6.57e-18	0	0	1.71e-17	0.00360844	1.03e-18	7.98e-18	8.32e-19	9.02e-19	0.0469001	0	7.25e-19	0.0801727	0	0.0706836	3.06e-18	0.141344	0.0154408	0.0202319	0.00706219	0.00332868	0	0.000262818	0	0.000210027	0	0.0665263	0	0.0114761	1.59e-17	0.0191135	0.14823	1.64e-18
TCGA-12-3650-01	C2	Cold	3.41584	1.23585	2.69597	0.0806664	0.209354	24.7498	24.7498	0.703199	4.37921	11.8294	61.3405	0.00953901	0	0	0	0	7.42e-20	1.71e-19	0.00565182	1.38e-18	1.14e-18	2.03e-18	0.00181645	0.0156402	3.77e-19	5.96e-19	0.0777692	0.000518853	0.048402	0	0.0941084	0.031648	0.030008	0.00737499	0	5.54e-05	0.00932182	9e-19	0	1.69e-18	0.048568	0	0.0111479	0.00114301	0.0574886	0.152673	0
TCGA-14-0790-01	C2	Cold	2.01718	0.349797	2.12888	0.0803982	0.283926	17.164	17.164	0.647973	5.38724	13.3083	41.5792	0.00208725	0	0	1.6e-18	3.23e-18	0	1.86e-17	0.0112147	0	0	3.36e-18	0	0.0228583	0	6.48e-19	0.0631511	0	0.0545481	0	0.205923	0	0.000431546	0	0	1.6e-17	0	0	2.59e-19	0	0.00367794	0	0.00424095	0	0.0204282	0.0962165	0
TCGA-14-1034-02	C2	Cold	3.6926	0	0.384598	0.0789567	0.0593194	11.1178	11.1178	0.409922	6.22418	6.25871	36.3865	3.44e-19	0.000786512	0.00310207	0	1.42e-19	0	0	0.0186405	1.12e-18	0	0	0	0.047652	0	2.15e-19	1.34e-19	5.71e-18	0.0147803	0	0.00639635	0.00486435	0	0.00127068	0.0101131	0	1.57e-19	1.07e-19	2.18e-19	0	0.0783883	3.12e-20	0.0261702	4.45e-19	0.0545068	0.108174	3.53e-19
TCGA-14-1825-01	C2	Cold	1.54618	0.208493	5.24686	0.11022	0.261547	18.1379	18.1379	0.681057	6.49939	15.2235	58.7992	0.00773435	9.24e-19	0.000896488	1.36e-18	0	1.02e-17	1.3e-18	2.54e-20	7.61e-18	0	3.69e-18	1.89e-18	0.0167974	6.68e-19	3.13e-19	0.0660541	0.000506788	0.0337763	0	0.0512334	0.00818466	0.00961931	0.00844094	0.00342916	0	0.00438659	5.45e-19	0.00104875	0	0.0480556	0	0.0200277	2.53e-18	0.00921075	0.232528	4.73e-18
TCGA-15-0742-01	C2	Cold	3.16273	0.255354	0.956392	0.148234	0.0839704	21.3839	21.3839	0.588451	4.73968	10.7469	149.71	0.00790676	0	0	0	2.56e-18	0.00302475	0	0.00218229	0	4.5e-18	1.68e-18	0.00998015	0.0386236	1.75e-19	0	0.0710147	1.09e-18	0.0316881	0	0.0575566	0.007067	0.0118732	0	0.00296147	1.09e-18	0.00992554	1.03e-18	5.14e-05	2.71e-18	0.148114	7.51e-19	0.0139973	4.19e-19	0.0852782	0.0993787	2.89e-18
TCGA-19-1390-01	C2	Cold	5.84748	0.0702788	10.0692	0.130738	1.06012	27.9781	27.9781	0.740636	9.5488	8.26608	67.2281	0.00110383	0.00196601	0	1.46e-18	1.42e-18	0.0398527	0	0.00199587	9.78e-19	0	7.83e-19	5.31e-19	0	0	0	0.0189243	0.0139574	0	3.15e-18	0.00577502	0.0040947	0.0151073	0	0.00912097	0	5.84e-22	0.000495374	0	0	0.0859225	3.92e-19	0.0118347	2.63e-18	0.0637403	0.12666	1.32e-18
TCGA-19-2624-01	C2	Cold	2.74345	0.269829	5.16887	0.355641	0.094594	28.5844	28.5844	0.630898	5.65165	16.4309	74.264	0.000196028	5.25e-19	1.15e-20	2.39e-18	9.93e-19	0.0084602	0	0.0116358	7.61e-19	0	5.1e-18	0	0.0155974	0	0	0.0681872	0.00394588	0.0053125	0	0.0736999	0	0.000472373	0	0.00232107	0	4.34e-20	0	0	0	0.0709011	8.21e-19	0.00772219	4.8e-19	0.0790233	0.106787	0
TCGA-19-5960-01	C2	Cold	3.59371	0.117048	0.764192	0.166372	0.205047	35.9677	35.9677	0.60748	10.2186	5.01439	27.1624	0.00694777	0	0	4.35e-18	0	0.00199577	2.45e-18	0.00473558	0	2.18e-20	0	0.0078888	0.0303385	1.28e-18	0	2.13e-20	2.75e-21	2.76e-18	0	0.112502	7.92e-20	0	9.19e-20	0.00836696	0.000400293	4.31e-18	3.21e-18	0.00152482	0	0.0639172	0	0.00768354	2.99e-18	0.0259906	0.107135	0.00814707
TCGA-26-1442-01	C2	Cold	3.72616	0.127147	11.2787	0.278673	0.215452	60.015	60.015	1.12275	7.63837	13.3134	31.4823	0.00633747	0.0101624	0.000718202	0.0115944	0.00603685	0.0284598	2.48e-19	0.0179689	0.00505935	2.14e-19	0	0.0135807	0.00543097	5.25e-20	6.25e-20	0.0560788	0.0115557	0.0525664	2.18e-18	0.0395829	0.00992906	0.00501049	4.02e-20	0.00132666	9.41e-19	0.000599271	1.71e-18	6.14e-19	0	0.00657504	0.00566144	0.0175436	4.12e-19	0.017488	0.0015163	0
TCGA-26-5132-01	C2	Cold	3.62335	1.1811	1.57869	0.105738	0.22859	33.1349	33.1349	0.90591	5.49776	15.1165	119.762	0.0179265	0	0	0	6.86e-18	0	0	0	9.18e-18	6.41e-19	0	0	0.0316827	3.98e-18	0	0.0798329	0	0.0722948	1.81e-18	0.244937	0.0259482	0.032409	0.000759735	0	0	0.00694431	7.23e-18	3.83e-20	6.77e-19	0.113094	3.04e-18	0	1.47e-17	0.0382742	0.137532	4.98e-18
TCGA-26-5133-01	C2	Cold	1.38263	0.285821	4.21694	0.0683011	0.17642	18.0269	18.0269	1.52893	6.31964	11.0659	71.5246	0.0176001	0	0.0034704	1.21e-19	0	3.81e-20	7.52e-18	0.0148689	1.1e-19	0	8.51e-19	0.000959892	0.00749189	0	1.7e-19	0.0726573	0	0.0710113	0	0.0476953	0.00747173	0.0104015	0.000722764	0.00217199	0	1.58e-19	0	9.29e-20	0	0.0561812	3.94e-19	0.016171	1.25e-17	0.0519162	0.137039	4.13e-18
TCGA-26-5134-01	C2	Cold	5.62528	0.548075	16.9557	0.240987	0.29532	21.859	21.859	0.76614	5.06815	7.85418	85.8161	0.0269163	7.02e-20	3.43e-05	0	0	0.0125111	0	0	0	0	3.82e-18	0.0146859	0.0146691	0.00216197	2.6e-19	0.0129569	0.0036799	0.053794	0	0.0305045	0.0187837	0.0354328	0.00129084	0.00553565	0	0.008894	0	8.37e-20	0	0.0318935	0.00432282	0.00404698	4.77e-19	0.0394408	0.147193	0
TCGA-27-1835-01	C2	Cold	1.98778	0.424224	1.09962	0.298634	0.249647	13.9737	13.9737	0.830753	5.33351	20.3703	44.1423	0	0	0	0	1.37e-17	0	2.17e-17	0.0136701	6.36e-18	0	4.64e-18	2.74e-18	0.0174015	7.65e-19	0	0.158256	2.09e-18	0.026352	1.33e-17	0.209326	1.38e-18	3.49e-21	2.96e-19	1.34e-18	5.61e-18	0	5.83e-19	0	0	0.0592425	2.46e-18	0.00571992	2.29e-17	0.0358611	0.0815269	1.78e-18
TCGA-27-2521-01	C2	Cold	1.11952	0.0584577	6.52862	0.0691264	0.101844	47.7629	47.7629	1.71347	5.44613	10.3088	54.2895	0	6.13e-19	4.58e-20	6.84e-19	5.05e-19	2.15e-19	4.74e-18	0.016926	1.99e-18	1.37e-17	1.2e-18	7.82e-19	0.0332227	0	0	0.0421463	1.92e-18	0.101842	3.25e-18	0.0295795	0.00553499	0.00847971	0	0.00493923	1.75e-18	0.0113901	2.4e-19	0	9.88e-18	0.0812812	0	0.0151238	9.41e-19	0.0549493	0.217453	1.76e-17
TCGA-28-5216-01	C2	Cold	1.3277	0.675655	7.56768	0.127614	0.220154	27.9998	27.9998	1.73971	4.75363	15.8745	234.424	0.00968367	0	0.00210394	2.07e-19	0	1.06e-18	0	0	4.7e-18	9.48e-19	1.97e-18	0.000375626	0.0448219	0	9.3e-20	0.0371904	0	0.116706	1.01e-17	0.0585229	0.0350969	0.0406331	0.0060285	0.00665348	0	0.0334566	4.13e-20	0.000974182	0	0.0298747	0	0.0121662	0	0.0118804	0.114746	2.71e-18
TCGA-32-1970-01	C2	Cold	1.80677	0.771853	1.64076	0.232098	0.133596	43.1251	43.1251	0.551136	7.10496	13.9112	86.6643	0.00653636	0	2.65e-18	0	5.24e-18	0.000825674	0	2.47e-19	6.76e-18	0	0	0.00200687	0.017864	0	7.56e-19	0.0576989	2.11e-19	0.0493814	0	0.203671	0.00698842	0.0138735	0	0	1.34e-18	0	0	9.97e-19	1.43e-17	0.112772	2.1e-18	0.0261293	0	0.0254252	0.0541199	0
TCGA-32-2634-01	C2	Cold	6.28632	0.93666	2.39371	0.149709	0.452134	15.694	15.694	1.79876	7.63188	14.7099	101.005	0.0180438	1.09e-19	3.28e-21	0	8.76e-18	0	0	2.57e-21	0	4.1e-18	5.81e-18	0	0.0334682	8.55e-19	3.72e-19	0.0596472	1.38e-18	0.0134634	0	0.15769	0.00312957	0.00985855	0.00256192	0.000379149	0	1.47e-19	2.88e-18	0	4.58e-19	0.00870359	0	0.00807163	2.87e-19	0.0271523	0.113668	0
TCGA-41-5651-01	C2	Cold	3.83427	0.455571	3.46386	0.169825	0.486144	18.0507	18.0507	0.522501	6.52172	15.0534	40.4062	0.0119749	0	2.91e-21	0	0	1.89e-21	0	0.0118093	0	2.66e-18	0	0	0.0315297	5.21e-18	5.36e-19	0.0672891	1.29e-19	0.0210918	0	0.0960839	0	0.00350567	0	0	7.36e-19	0	4.11e-19	0	2.15e-18	0.0284223	4.91e-19	0.00217712	5.59e-18	0.0478734	0.171464	0
TCGA-76-4925-01	C2	Cold	1.56043	0.325132	0.832616	0.0818857	0.0622878	16.7023	16.7023	0.939843	5.75734	9.44923	69.4278	0.000937444	1.66e-18	0.00122789	0	2.61e-19	0	0	0.0190315	0	0	1.72e-19	0	0.0567774	2.5e-18	4.09e-19	0.0256268	0	0.00616157	0	0.0871321	0.0151285	0.0167461	7.14e-19	0.00334325	0	0.00585711	8.46e-19	4.92e-19	2.51e-18	0.0219494	3.48e-18	0.00652517	5.08e-18	0.0179821	0.208186	3.09e-18
TCGA-76-4926-01	C2	Cold	2.6148	0.206286	1.2608	0.190831	0.979402	28.4665	28.4665	0.687654	5.95391	8.01974	88.3838	0	0	0.00190233	4.3e-18	0	3e-21	7.8e-18	0.00166313	5.92e-20	1.14e-18	0	0.0197949	0.0354398	1.77e-18	0	0.0169666	3.35e-20	0.0358569	4.22e-18	0.101031	0.0278316	0.0244237	0.00926211	1.08e-22	0	0.0139707	0	0	0	0.0658589	9.43e-20	0.0128168	7.52e-18	0	0.113204	2.12e-18
TCGA-76-4929-01	C2	Cold	4.31075	0.17356	3.06644	0.133621	0.522613	23.8782	23.8782	0.996864	7.62775	9.95262	89.7921	5.22e-19	5.03e-19	0	1.87e-18	0	4.08e-21	1.19e-18	3.28e-18	0	0	0	0.0285506	0.0197265	2.13e-18	4.27e-20	0.0215472	0	0.0213604	0	0.0678944	0.0367106	0.0423078	0.0203663	0.00203373	0	0.0204489	2.28e-18	0.000844037	9.61e-18	0.120833	0	0.00432571	5.43e-18	0.0274029	0.0811535	0
TCGA-76-4931-01	C2	Cold	2.82718	0.202321	1.56391	0.141483	0.195909	22.074	22.074	0.478078	8.00474	10.9075	84.5817	0	0	0	0	3.31e-19	0.0104801	0	0.00186298	2.93e-19	7.57e-18	0	0.00357765	0.0254194	0	0	0.0322938	0.00383919	0.0146656	0	0.0490463	0.0083059	0.0120962	3.29e-19	0.00568388	0	0.000693416	1.23e-19	3.18e-19	0	0.0689288	1.24e-19	0.0136131	0	0.0566908	0.0796283	7.37e-18
TCGA-02-0047-01	C3	Warm	2.51692	1.03528	28.1923	0.215111	0.222913	58.2358	58.2358	1.19037	7.32867	18.8442	145.377	0	0.00789077	0.00351062	0.00474188	0	0.003801	8.15e-19	0	0	0	0	0.0190321	0.0266009	4.52e-19	0	0.0445714	0.0061758	0.0648807	3.43e-18	0.0411673	0.0328098	0.0334777	0.015076	0.00641839	1.09e-18	0.0563015	0	0	0	0.0247925	0	0.00958309	5.09e-18	0.0100559	0.0478946	0.00299334
TCGA-06-0125-02	C3	Warm	3.38394	1.43152	2.11996	0.101593	0.194465	26.0739	26.0739	0.783	7.24858	23.5205	387.263	0.00485007	0	9.66e-20	0	0	0.00294723	0.0058797	3.43e-20	2.98e-19	0	4.35e-20	0.0140932	0.020405	0	0	0.0173484	0.00388486	0.0855602	0	0.109784	0.0337604	0.0361361	0.00457452	0.0123427	7.64e-19	0.0375341	0	4.44e-20	0	0.0289047	0	0.00746073	2.15e-19	0.000632556	0.0172738	0.0074848
TCGA-06-0156-01	C3	Warm	2.7566	1.76076	7.92772	0.186497	0.13101	34.856	34.856	2.36926	6.67311	8.612	100.381	0	0	0.0059434	2.43e-18	6.24e-19	7.37e-18	1.42e-18	0.003327	4.84e-18	1.17e-18	0	4.94e-19	0.0511288	0	0.0241573	0.0150091	1.45e-18	0.0612006	6.01e-18	0.0596045	0.0303056	0.0453664	0.00944232	0.000866846	0.00187155	0.109875	3.83e-19	0.00554024	0	0.0448127	0	0.018385	0	4.51e-18	0.230886	0
TCGA-06-0158-01	C3	Warm	5.50498	0.527275	2.53908	0.199878	0.952452	40.2997	40.2997	0.826651	10.9309	16.9923	205.249	0.0355622	0.00694231	2.01e-19	4.14e-19	1.72e-18	0.014097	0.00563731	1.36e-20	0	0	2.1e-19	0.00133589	0.0239146	0	0	0.0525906	0.0155053	0.036547	0	0.103682	0.0177223	0.0168016	0.00745893	0.00888697	0	0.0329433	1e-20	0	6.52e-19	0.0503366	1.08e-18	0.00274311	1.46e-18	0.0158347	0.0386757	2.82e-18
TCGA-06-0171-02	C3	Warm	9.64909	5.27896	3.33418	0.287193	1.28108	133.083	133.083	10.5421	22.3485	16.3361	374.802	0	0.06362	0.0119279	0.0234292	0	0	0.0521015	0	0	0.037139	1.21e-18	0.0253521	0.0192783	0	0.0753133	0.0817703	3.32e-19	0.0873782	2.84e-18	0.134657	0.12151	0.112098	0.0407254	0.032085	9.27e-20	0.330114	0.00844395	0.0779596	2.07e-18	0.0470826	0.0240317	0	2.89e-20	2.1e-19	2.44e-19	0.0215692
TCGA-06-0187-01	C3	Warm	2.05951	0.522163	1.92005	0.0967144	0.0988596	32.0828	32.0828	1.53692	6.93297	15.2343	170.189	0	7.6e-19	0	0.00474137	0	0	0	0.00299809	0	0	0	0.016485	0.039882	0	5.26e-05	0.088491	0.00111776	0.0663351	4.48e-19	0.114035	0.0358957	0.0511182	1.69e-19	0.0100927	0	0.0722128	3.44e-18	0.00261474	3.85e-18	0.0329339	0	0.00161831	0	0.0306921	0.0702638	7.27e-19
TCGA-06-0210-02	C3	Warm	5.75792	1.90762	3.7685	0.109086	0.514017	65.7324	65.7324	1.72064	6.63769	14.0354	148.602	0.00846674	0.0153756	1.59e-05	0.00794628	0	2.23e-18	0	0	1.88e-18	0	4.14e-19	0.0120219	0.0310077	2.82e-19	0.00196709	0.0808497	0.00442411	0.0732781	0.00398707	0.140947	0.0796552	0.074006	0.0270582	0.0197346	0	0.0914161	1.26e-18	1.98e-19	0	0.107813	0.00389768	4.64e-21	0	0.00789669	0.0866004	0
TCGA-06-0646-01	C3	Warm	2.86043	0.59374	6.57183	0.162708	0.288842	42.9308	42.9308	1.25204	7.92504	13.9224	163.721	0.00355846	0.0166726	0.00367336	0.00730665	0	0.0110413	0.0127317	7.58e-20	1.14e-19	0	0	0.0259806	0.0192362	0	2.12e-19	0.0320869	0.00277843	0.0165267	0	0.0492635	0.0482366	0.0511884	0.0139327	0.00802427	7.76e-19	0.0740359	0	0	0	0.0443171	5.59e-19	0	0	0.0135431	0.0881124	6.03e-18
TCGA-06-0878-01	C3	Warm	1.73313	0.330763	0.656355	0.127663	0.320153	30.7734	30.7734	1.72437	6.92438	14.6727	182.164	0.00915633	0.00729338	0.00918708	0.00174552	7.42e-19	1.54e-19	9.24e-20	1.04e-19	1.19e-20	0.00516533	0	0.00379429	0.0263888	0	0	0.0407924	0	0.037811	1.06e-18	0.0772956	0.069446	0.051864	0.00765404	0.0110124	8.17e-20	0.0795287	0	0.0012628	0	0.0202574	2.12e-19	0.00531923	3.88e-18	0	0.09956	0.000894342
TCGA-06-0882-01	C3	Warm	6.51651	0.587682	0.853404	0.132528	0.943139	48.201	48.201	1.72189	8.64324	11.6596	78.3094	0.00474419	0.00973579	7.14e-21	6.17e-19	1.79e-19	0.0158488	0.0118392	1.82e-19	4.42e-19	0	0	0.00736983	0.0309892	0	0	0.0532931	0.00240589	0.0113884	4.24e-22	0.0885944	0.0564918	0.0527944	0.0077165	0.00972177	0.0017456	0.0788217	3.09e-19	3.15e-19	3.35e-18	0.0784106	0.00511085	0.00323369	0	2.09e-18	0.0200787	0.00103455
TCGA-06-2561-01	C3	Warm	3.80861	1.8302	2.00066	0.166721	0.51217	43.7781	43.7781	1.11912	8.09026	9.36979	49.6392	0.0199262	0.0239189	0.00541297	0.00219949	0	0.0171695	0.0292408	0.00231613	0.00826296	0.00475186	9.02e-18	0.028147	0.0559085	9.44e-20	1.23e-19	0.0272583	3.29e-20	0.024432	0	0.0351833	0.071589	0.0422596	0.019491	0.010009	0	0.055086	2.63e-18	0	0	0.0675073	0.00428188	0.00270097	0	0	0.0349873	0.001683
TCGA-06-2562-01	C3	Warm	2.6652	0.243627	4.29394	0.0894197	0.174094	29.9429	29.9429	0.748334	7.12041	17.5958	209.609	6.88e-18	0	0.000797056	4.61e-20	0	0.0115244	0	0.000668142	0	0	1.86e-18	0	0.0506264	0	1.02e-19	0.0895612	0	0.0125946	6.04e-18	0.104527	0.0610485	0.0474366	0.0122225	5.46e-19	9.39e-18	0.0527128	1.59e-18	3.71e-18	0	0.0212136	2.96e-20	0.00523618	0	0.00361066	0.0310053	0.00131503
TCGA-12-0619-01	C3	Warm	2.7967	0.973973	2.54039	0.206337	0.287773	66.0074	66.0074	2.86512	7.08924	11.7744	122.86	1.82e-18	0.0155432	0.00516535	5.28e-19	1.77e-19	7.64e-19	0	0.00160534	0	0.000622527	2.34e-19	3.78e-19	0.0260943	0	2.9e-21	0.0387603	0	0.0699934	0.00822256	0.0821823	0.0565971	0.0643179	0.00618917	0.0170624	0	0.0892765	0	0.00253658	0	0.00320296	0	0.00238148	0	0.0381769	0.121128	0.0286946
TCGA-14-0789-01	C3	Warm	2.9514	0.22107	9.18552	0.081706	0.13867	45.7588	45.7588	2.28722	7.62237	12.373	227.073	4.52e-18	0.0138276	1.45e-05	3.09e-21	0	0	0.0181731	1.13e-19	0	5.54e-19	0	0.0269418	0.0282765	2.84e-19	0.00168411	0.0552911	1.31e-18	0.058566	0.00296833	0.0909494	0.0992633	0.0761777	0.00934742	0.0174341	3.93e-05	0.109029	3.03e-18	0	0	0.108302	0.00541361	0.000142152	2.91e-18	0.0126491	0.00418749	0.0156385
TCGA-15-1444-01	C3	Warm	9.71162	0.241648	4.30298	0.155734	0.714711	64.6172	64.6172	1.07813	9.81025	17.984	41.3818	0.0277389	0.00614181	0.00781249	0.00255147	0	6.5e-18	0	0.00247644	2.19e-18	0	3.18e-18	0.0192108	0.00578121	0	0.000747678	0.0606084	0.00957186	0.0257034	0	0.14485	0.0272336	0.0186652	0.00775181	0.0148373	3.43e-18	0.0285408	2.67e-18	0.00162077	0	0.0415672	1.86e-19	0.00934352	0	0.0106033	0.0875747	0.0105306
TCGA-16-0846-01	C3	Warm	7.892	3.55788	4.4026	0.388219	1.06677	44.2669	44.2669	1.01127	7.12686	13.0015	27.231	0.0377925	0.00511267	0	7.88e-19	1.46e-18	0.0146865	0.00915487	0.00495244	1.2e-19	0	1.81e-18	0.0318937	0.0183367	2.88e-18	0	0.0209704	0.00516264	0.0497173	0	0.153682	0.0447066	0.0379887	0.0266791	0.00744623	0	0.0181733	1.8e-18	0	1.98e-18	0.106315	0.00327278	0.00820503	0	0.0369466	0.0642487	1.54e-18
TCGA-16-1045-01	C3	Warm	3.34934	0.771095	1.78983	0.164377	0.388308	70.2194	70.2194	3.10117	6.6238	19.2579	140.354	4.74e-20	0.00558799	0.00261335	0.00982736	3.44e-18	1.73e-20	0.0155605	2.88e-20	0	3.99e-22	0	0.017204	0.0249493	0	0.0169479	0.103486	0.00199231	0.0590588	0.00531097	0.210114	0.104597	0.0793594	0.0564478	0.0058936	0	0.0977612	7.42e-19	0	0	0.0604958	0	0	0	0	0.0306487	0.017098
TCGA-19-0957-02	C3	Warm	36.2201	0.824052	8.88052	0.185149	1.76327	35.1031	35.1031	0.940115	8.42591	11.3664	84.3305	0.0068697	1.15e-19	0	0	2.43e-18	5.64e-19	1.84e-18	0	1.58e-19	2.52e-18	0	0.0044268	0.0189142	0	0	0.0298508	0.00573044	0.0471889	0.000912333	0.141098	0.0499329	0.0491511	0.0188602	0.00315512	0	0.0372065	0	7.15e-20	2.52e-18	0.0886885	0	0.00046249	9.36e-19	0.00949211	0.0502912	0.0194152
TCGA-19-2619-01	C3	Warm	2.06994	0.339336	0.797998	0.0926233	0.299237	23.1157	23.1157	0.75655	9.38407	25.9499	106.31	0	0	0	2.43e-18	6.31e-18	0	6.4e-18	1.14e-19	0	2.17e-18	1.95e-18	0	0.014591	1.43e-19	0	0.116449	0.000374769	0.0803405	6.47e-18	0.252789	0.0025827	0.01223	5.04e-19	0	0	0	0	0.00223563	7.6e-18	0.0828235	0	3.28e-21	9.31e-19	0.0116703	0.0507557	2.34e-18
TCGA-19-2620-01	C3	Warm	10.0421	2.12537	6.34321	0.178959	0.871111	31.0204	31.0204	0.943222	7.40252	12.9508	200.949	0	4.58e-18	4.54e-19	3.26e-18	1.42e-19	0.00972833	3.43e-19	0	0	9.76e-19	2.99e-19	6.75e-19	0.0349681	2.83e-19	0	0.0677962	0.00536249	0.0780986	1.62e-18	0.1482	0.0232288	0.0298518	0.00462976	5.37e-20	6.4e-19	0.0135867	2.55e-18	2.24e-19	0	0.0747075	0	0	0	0.00664234	0.00707311	0.0068813
TCGA-19-4065-02	C3	Warm	3.60008	0.473684	1.90529	0.322144	0.421068	26.506	26.506	0.749287	6.56631	13.7533	1380.03	9.5e-18	0.0154974	0.00534688	1.41e-18	0.0016001	0.00174192	0	0.00411673	0	0	0.000416945	2.67e-18	0.0483936	9.21e-19	0.00260293	0.0481979	2.56e-20	0.00149526	3.8e-18	0.0033124	0.0549181	0.0337864	0.0377418	0.00658621	0.00923428	0.047563	2.12e-19	0	2.27e-18	0.00436523	0.00480287	0.0137887	0	0	0.255586	1.09e-17
TCGA-26-5135-01	C3	Warm	4.11333	0.265467	2.82886	0.114667	0.463602	27.3015	27.3015	0.897714	5.77475	39.2764	257.853	0.00627911	4.88e-19	0	0	4.6e-18	0.0108851	0	0	1.09e-18	6.07e-18	1.7e-17	0.011534	0.00428863	1.12e-18	0	0.214967	0.00316825	0.0937962	0	0.109166	0.0280736	0.0392901	0.00841846	0.00348869	0	0.0263312	7.05e-19	0.00102024	0	0.12613	9.64e-19	0.00013339	0	0.0525597	0.0568746	2.26e-18
TCGA-26-5139-01	C3	Warm	2.45451	1.30805	2.15973	0.135806	0.312914	30.2024	30.2024	1.19853	4.48623	11.8921	224.576	0.0135255	0	0.00182426	0	0	0.00260177	2.97e-18	0.00393027	6.12e-19	0	0	1.31e-19	0.0400703	0	3.88e-19	0.046137	0.000799977	0.0806298	1.09e-18	0.105965	0.0307175	0.0385793	2.34e-19	0.00615457	0	0.0383544	2.85e-18	0	2.08e-18	0.0346476	4.97e-19	0.0013616	6.63e-19	0.0113024	0.0601837	0
TCGA-27-1830-01	C3	Warm	3.58354	1.23267	2.44999	0.144806	0.686665	49.1491	49.1491	2.70956	7.46849	16.1629	173.041	0.00997753	0	0	0.00363938	0	0	0	1.14e-19	0	3.47e-18	6.14e-18	0.00979014	0.0245127	0	1.68e-19	0.0654612	0	0.0536221	7.72e-19	0.12051	0.0324542	0.0394665	0.00863666	0.00223039	1.17e-18	0.0645496	1.39e-19	0	0	0.0859824	0	0.00196461	3.41e-18	0.0101717	0.0693277	2.18e-19
TCGA-27-1834-01	C3	Warm	3.19992	0.949931	3.66567	0.301097	1.1968	36.6873	36.6873	2.15153	7.372	11.6045	58.7581	0.037826	2.3e-18	0.00277661	0.00102109	1.13e-18	0.000638949	8.07e-20	0	1.33e-18	0	0	0.0208419	0.0373124	0	9.83e-20	0.0204922	0.00432501	0.0413913	0	0.299732	0.0344389	0.027823	0.0194846	0.0124397	8.94e-18	0.0112395	6.58e-19	0.000448271	6.74e-18	0.0556634	1.07e-18	0.00154082	9.75e-18	1e-18	0.065697	0
TCGA-27-1837-01	C3	Warm	3.05568	0.252139	8.36964	0.0318278	0.113432	35.1662	35.1662	0.502325	5.82867	12.9053	112.417	0.025143	0.000772132	0	0	0	1.53e-19	1.89e-18	0	0	0	2.2e-19	0.0133967	0.0243027	8.26e-19	1.13e-19	0.0709359	0.0126594	0.0130227	0	0.0658601	0.0146916	0.020071	0.0042621	0.00404896	0.00166726	0.00292185	1.33e-18	2.8e-19	0	0.15906	0.00150364	0.00203951	5.09e-19	0.0634935	0.0693609	0
TCGA-28-1753-01	C3	Warm	3.14314	0.897517	2.93275	0.183305	1.09378	47.3853	47.3853	3.5373	5.59291	22.065	535.274	3.01e-19	0.0166474	0.00245471	0.00975336	4.98e-19	0.00117942	0.0163216	0.00302994	2.45e-19	0.00204649	4.94e-19	8.26e-20	0.01665	0	0.0137796	0.131972	0.0145975	0.115209	6.23e-19	0.118319	0.112818	0.0674465	0.080097	0.0132629	0	0.0505081	0.00162656	3.94e-18	0	0.0197983	1.99e-19	4.65e-05	0	0.0191574	0.104477	1.22e-18
TCGA-28-2514-01	C3	Warm	2.77674	8.87982	3.82752	0.202804	0.483085	33.0122	33.0122	0.804048	6.45874	22.8653	122.405	7.06e-19	5.76e-19	1.71e-18	2.4e-18	2.97e-18	0.00294466	4.21e-19	0	1.53e-18	0	1.44e-17	0	0.0254093	2e-18	4.89e-20	0.105019	2.44e-20	0.0443334	6.63e-20	0.158161	0.01187	0.0139208	0.0134397	0	9.87e-19	0	0	1.75e-18	1.81e-18	0.0847079	2.42e-18	0.0319307	6.14e-20	0.00734326	0.0576051	0
TCGA-28-5215-01	C3	Warm	3.12677	1.75752	9.80725	0.0699813	0.618971	43.5413	43.5413	1.30368	8.29614	14.5093	470.437	0.0167809	0	0.00500817	0	6.9e-19	4.41e-18	1.11e-18	2.23e-20	0	0.00243762	0	0.00620821	0.029264	0	0	0.0589046	0.00619292	0.0803098	0	0.0907124	0.046267	0.0600301	0.0117376	0.00515109	0	0.0471787	2.88e-19	0	3.26e-18	0.0339506	2.73e-19	0.00216045	0	0.010172	0.167197	0
TCGA-32-2638-01	C3	Warm	2.84412	0.543653	2.09145	0.16595	0.252889	38.0705	38.0705	0.92413	6.36452	21.6082	270.68	0.0319853	0.0139996	0.0015487	0.013955	0	0.00320583	0.016044	0.00230992	1.11e-20	0.000284095	5.48e-19	0.0104123	0.0363899	4.99e-19	0.000297445	0.104154	1.02e-19	0.0667649	0	0.0960106	0.0431147	0.0334058	0.00362933	0.00921259	0	0.0689045	1.67e-18	3.81e-19	0	0.0381507	1.09e-18	0.0070407	0	0.0234384	0.0238573	0.00101917
TCGA-41-3915-01	C3	Warm	4.88212	2.3344	3.25013	0.115348	0.47364	47.3186	47.3186	1.68416	8.96002	15.2223	469.482	3.34e-18	9.37e-19	0	4.43e-19	0	8.55e-20	5.51e-19	0.00250945	0	8.1e-19	1.1e-17	0.00371619	0.0298603	3.91e-19	0.00442824	0.0624515	0.00113691	0.127039	0	0.146013	0.0578987	0.0677639	0.0148248	0.00189905	0	0.0978273	2.84e-18	0.00487579	1.87e-18	0.0734402	0	0	8.83e-19	0.00271475	0.107047	5.55e-19
TCGA-41-4097-01	C3	Warm	4.565	1.46582	5.93415	0.231044	0.471622	53.7486	53.7486	1.41002	11.1808	12.1948	513.829	0	7.82e-21	0	6.6e-19	0	0.024327	0.00930238	0	0	0.00139714	0	0.000800883	0.031806	0	0.000215456	0.0491776	2.33e-06	0.0612461	0	0.126936	0.0547854	0.0502599	0.0210111	0.00426882	0	0.0579077	2.67e-18	0	6.12e-19	0.0184426	0	0.0100209	3.99e-18	0	0.0340627	0.00149367
TCGA-02-0055-01	C4	Hot	1.8869	1.44035	5.83504	0.414837	0.274331	31.7984	31.7984	1.87426	8.27009	3.95616	1086.56	1.41e-18	0.00818583	0.0170222	1.91e-18	7.1e-19	0	0	0.00484813	7.63e-19	0.00657492	2.77e-19	0.00934764	0.0800027	1.17e-18	0.0140881	0.000443347	3.19e-18	0.279998	3.36e-18	0.0689839	0.0737952	0.0499705	0.011526	0.00301335	0	0.175175	6.01e-21	0	0	2.73e-18	0.0135594	0.0068379	3.33e-18	0	0.305365	0
TCGA-02-2486-01	C4	Hot	4.82104	4.0323	1.51498	0.172595	0.584093	36.2251	36.2251	1.46626	3.49755	6.31887	318.792	0.0249199	0.0472084	0.0135842	3.27e-18	0	1.52e-18	0.0336412	0.00117599	0	0.0266315	1.33e-18	0.0158086	0.0628252	0	9.18e-19	1.97e-19	3.48e-18	0.0596999	1.02e-19	0.104317	0.109747	0.0832947	0.0360389	0.0153986	0.00860287	0.137564	0	1.46e-20	0	0.139463	0.00538935	0.00394193	1.52e-17	0.00503048	0.0796159	0
TCGA-06-0130-01	C4	Hot	6.24033	12.9703	7.79484	0.324173	0.928919	74.3019	74.3019	3.57248	5.84796	7.70955	1107.46	0.0239279	0.0873009	0.0259685	0	0	0	0.00800321	0.00119996	0.0487156	0.119726	0.0148078	0	0.0635354	1.06e-18	0.0243348	0.0257231	0	0.146389	1.22e-18	0.121836	0.12437	0.0923816	0.0363962	0.0279631	7.23e-23	0.157128	0.0129838	6.9e-19	1.99e-18	0	0.0359764	0.00177532	1.72e-18	0	0.367889	1.38e-17
TCGA-06-0132-01	C4	Hot	10.941	1.41645	4.37949	0.164837	0.695758	53.1668	53.1668	3.97055	5.87041	10.4185	107.028	4.42e-20	0.00578942	5.52e-21	1.15e-18	0	1.7e-19	0.0143029	0.00423758	0	4.32e-19	0	0.0099492	0.029352	0	0.0110648	0.0486955	0.0103007	0.071472	0.0100994	0.173338	0.0959358	0.0724492	0.0856622	0.00718963	0.00041461	0.0824598	3.17e-20	0.00230779	2.74e-18	0.0604153	0.0141867	0.00588238	0	0.00591279	0.0145142	0.00968604
TCGA-06-0141-01	C4	Hot	3.67926	1.31601	3.32208	0.323752	1.02905	54.5656	54.5656	3.65539	7.29918	7.52917	155.612	5.49e-20	0.0174887	0.00593387	0	5.31e-19	0	0	2.68e-21	0	0.00182766	0	4.58e-19	0.0224484	0	0.0103586	0.0460988	1.3e-19	0.0949987	3.75e-19	0.143228	0.15848	0.103036	0.0722839	0.00180062	5.43e-20	0.152489	0.0069027	0.0138574	9.65e-18	0.0584359	0.00869549	0.00385708	0	0	0.0710484	0.0217073
TCGA-06-0168-01	C4	Hot	4.79428	1.01151	1.01244	0.211201	0.321886	39.4423	39.4423	1.00276	5.76951	11.7427	107.399	0	2.55e-18	1.74e-18	0	0	0.00324476	0.00408497	0	0	0	1.25e-18	0	0.0177834	0	0.00134712	0.068041	0.000776361	0.0397023	0.00924244	0.287985	0.0745634	0.0743888	0.0154067	0	4.49e-19	0.0811307	1.62e-18	1.46e-19	0	0.0465535	2.08e-18	0	3.79e-18	0.0200798	0.0592641	0
TCGA-06-0184-01	C4	Hot	7.03344	0.497813	2.82731	0.091593	0.420242	50.2712	50.2712	1.12285	5.44623	14.0544	84.1055	2.37e-18	0.0112724	0	0.00291313	6.63e-18	0	0.00825368	3.37e-05	3.32e-18	0	8.62e-18	2.05e-18	0.0359914	0	9.25e-20	0.0890792	3.86e-19	0.0328014	0	0.108862	0.0804021	0.0544528	0.0244773	0.0139577	5.47e-05	0.0932941	0	0	3.27e-18	0.131013	0.011701	0.00376201	1.65e-18	0.048385	0.00158129	1.97e-23
TCGA-06-0190-01	C4	Hot	4.4675	1.41072	3.58005	0.155594	0.342633	42.1476	42.1476	1.81488	8.32946	12.2405	635.14	0	0.004571	0.005575	4.28e-20	3.57e-18	1.37e-18	0.0131609	0.00267867	0	0.003983	4.71e-19	9.67e-20	0.0305084	0	6.86e-21	0.0571889	0	0.121496	2.28e-19	0.0970143	0.0605536	0.0523912	0.00508543	0.00947877	0	0.120686	0	0	1.61e-18	0.018948	1.98e-19	0.0028162	4.6e-18	0.00123548	0.102718	2.29e-19
TCGA-06-0190-02	C4	Hot	2.81568	3.66902	5.06202	0.19147	0.59335	61.3606	61.3606	5.61069	8.7073	17.8881	2465.57	1.69e-20	0.00559508	0.0131017	0	0	0	0.0065836	0.00506697	0	0.0197182	0	0.00781145	0.03587	0	0.0712674	0.078623	1.9e-18	0.288089	0.0546462	0.131747	0.0328995	0.0361229	0.00758879	0.0274115	0	0.148305	0	0	0	0	0.00302696	0.00196247	0	0	0.292903	2.31e-19
TCGA-06-0210-01	C4	Hot	3.11275	0.180304	11.1486	0.122549	0.339601	31.6878	31.6878	1.60924	7.73571	4.29132	153.02	8.25e-18	3.61e-19	0.00302213	2.02e-19	0	0	0.0031222	0.0049927	0	0	1.32e-18	1.98e-18	0.0578971	7.61e-19	4.26e-19	0.0104743	2.6e-18	0.0896025	0	0.169713	0.0669662	0.0609826	0.0123885	0.00937474	0	0.111247	2.04e-19	0.00523938	0	0.0279584	0	0.00342395	5.01e-18	0.00108743	0.0635538	2.18e-21
TCGA-06-0211-02	C4	Hot	3.05068	1.29483	6.35743	0.117619	0.290387	35.4854	35.4854	1.59096	6.7834	14.9433	250.883	0	0.0121791	0.00147969	0	4.33e-18	0	2.47e-20	0.00277315	0	7.03e-19	5.52e-19	2.35e-18	0.056129	3.26e-18	0.0174509	0.0981952	0	0.0509371	7.06e-18	0.0535254	0.0519654	0.0550241	0.0291741	0.00545754	0.00282101	0.115274	4e-19	0	1.4e-19	0.0543643	0.000183203	0.0116213	3.45e-19	0.0247411	0.079539	0.00414317
TCGA-06-0644-01	C4	Hot	4.94232	1.35057	1.62717	0.0372348	0.515756	33.5938	33.5938	4.07216	4.64487	10.4459	1073.74	1.35e-17	0.000229248	0.0103588	3.88e-19	0	2.36e-18	0	2.57e-19	1.56e-18	0.0170237	0	0.0156657	0.0572635	0	0.0320733	0.0559823	0	0.0713562	0	0.122204	0.0681124	0.067079	0.0157062	0.00558017	1.84e-19	0.0756692	7.91e-19	6.74e-19	4.54e-18	0.00776754	0	0.00241081	0	6.74e-19	0.285307	0
TCGA-06-0645-01	C4	Hot	3.5274	0.569708	5.80074	0.0886303	0.376824	65.7839	65.7839	1.69694	5.76745	19.0304	231.997	0	0.0111767	3.15e-21	0	1.25e-18	0	0.0153261	7.89e-19	0	0	0	0.0028342	0.0319606	0	0.00531698	0.120062	0.000281956	0.106282	1.04e-20	0.120482	0.0969629	0.087471	0.0225649	0.0164706	8.27e-19	0.148064	0	0.00527908	0	0.066355	0.00503489	0	3.28e-18	0.0342305	0.0382102	0
TCGA-06-5410-01	C4	Hot	7.55827	0.287314	3.08716	0.274281	0.672691	96.7526	96.7526	8.27277	7.21649	11.9508	122.453	0	0.0409743	0.00852932	9.3e-19	0	0	0.0296381	1.74e-20	0	0	0	0	0.0405064	6.67e-20	0.0768752	0.0909351	0	0.0341847	0	0.105652	0.150243	0.0937957	0.0840391	0.0219548	0.00505563	0.33379	0.00858209	0.0211347	1.22e-17	0.04717	0.00982229	0.000629532	0	0.0096449	0.0313395	0.0467652
TCGA-06-5412-01	C4	Hot	1.95426	0.49052	6.96837	0.157345	0.531371	53.3321	53.3321	3.14223	5.04752	23.5621	302.161	0	0.0222947	0.0121862	3.66e-21	0	0	0.016836	0.00454516	0	0.0117084	5.55e-19	0.0054855	0.0510356	0	0	0.173789	5.47e-19	0.0295762	0.00657667	0.148404	0.0967048	0.0712168	0.0162075	0.00572443	0.00162336	0.143829	9.07e-19	0.000556575	4.11e-18	0.0112857	0.053123	0.0158294	2.77e-19	0.0167977	0.0854065	0
TCGA-14-0781-01	C4	Hot	2.19414	0.103777	9.48037	0.0461484	0.275684	36.336	36.336	1.51272	6.75962	25.0344	311.124	0	4.69e-18	2.63e-19	0.00205444	3.38e-18	2.21e-18	0.00981607	0	0	9.74e-19	0	0	0.024859	1.55e-19	4.22e-21	0.161918	1.75e-18	0.0753696	0.00444397	0.172647	0.0490696	0.0505616	0.00278898	2.01e-19	0	0.0860437	1.61e-18	0	1.39e-19	0.0586224	0	3.87e-19	5.37e-18	3.01e-20	0.0428182	0.0078636
TCGA-19-1389-02	C4	Hot	1.58085	0.90421	0.769231	0.0767117	0.556772	39.1187	39.1187	2.30858	7.80283	14.8149	364.925	4.14e-21	0.010501	0.0012962	4.63e-20	9.06e-19	0	0.0075008	7.09e-20	1.14e-18	0	0	0.00531137	0.0480713	8.93e-19	0.0263559	0.0240479	0	0.161514	0	0.0875381	0.0950142	0.0735327	0.0386021	0.00274739	1.05e-18	0.130009	2.98e-19	0	7.32e-18	0.00343556	0.00623634	0	1.58e-17	1.67e-18	0.0821022	0.00798438
TCGA-27-2519-01	C4	Hot	1.76063	0.600536	3.41535	0.127891	0.351144	53.2709	53.2709	1.48318	3.57255	9.48486	48.9406	1.62e-19	0.0146502	0	7.64e-21	4.48e-18	0	1.27e-18	5.22e-20	0	0	3.54e-18	0.029509	0.0390979	6.4e-19	0.00597786	0.0405916	0	0.00573236	9.3e-18	0.066266	0.0674466	0.0671199	0.0340974	0.00498002	9.81e-19	0.0829495	0	0	3.66e-19	0.0620232	0.00123964	0.000677259	3.94e-19	0.0135107	0.156267	8.91e-19
TCGA-27-2524-01	C4	Hot	3.2975	0.481513	1.0303	0.0451827	0.0796048	19.0778	19.0778	1.1923	2.35432	9.9016	199.504	0	0	8.21e-19	0	2.26e-18	0	0	0.00624059	1.37e-18	0	0	0	0.0479512	6.87e-19	0	0.0611746	2.11e-18	0.0614286	0	0.0571996	0.0554145	0.0525158	0.0075069	0.00235715	0.00564362	0.0641089	1.07e-18	0	5.09e-19	0.0454083	0.00113031	0.00610049	0	0.0496713	0.163244	0
TCGA-28-2513-01	C4	Hot	1.96472	0.602209	2.8022	0.0513332	0.216668	55.5688	55.5688	1.87679	5.0133	15.1834	399.426	0	0.00250615	7.43e-05	1.9e-19	7.62e-19	1.19e-18	0.0339193	1e-18	0	0	1.31e-17	0.00341248	0.030438	0	0.00431474	0.0976456	0	0.0934135	0	0.0948058	0.059584	0.0613503	0.0139923	0.00711575	0.00154797	0.157377	0	0	2.01e-17	0.12775	0.012131	0.00426578	4.88e-18	0.00672424	0.0412751	0.0171516
TCGA-28-5218-01	C4	Hot	11.9067	15.4073	3.79369	0.200204	1.59122	31.6119	31.6119	8.71857	5.64786	18.4844	2624.35	0	0.0312234	0.0261727	0.0523314	0.0112949	0.0253454	0.0122417	0.00357571	0.0643507	0.113971	0.00712867	0.0170409	0.0291745	0	0.0202539	0.147572	0	0.260491	0.00834845	0.126013	0.0322267	0.0719778	0.0163035	0.0218578	0.000673648	0.0857748	4.57e-20	1.5e-19	5.11e-19	0	3.33e-19	0.0026106	0	4.49e-18	0.218315	0.040713
TCGA-32-1980-01	C4	Hot	11.936	0.931243	4.12988	0.300059	0.801281	42.7226	42.7226	2.01504	7.22437	16.3335	81.6805	0.00942253	0.00361295	0	0	0	0.0166299	0.0180486	0.00500444	9.89e-19	0	3.17e-18	0.0103404	0.0309956	0	9.45e-21	0.0856999	0.00365785	0.00764416	0.00490582	0.13045	0.0682574	0.0406064	0.059938	0.00198849	0	0.0565253	1.58e-18	3.54e-19	0	0.0502015	0.00579354	0.00484403	8.38e-18	0.00872892	0.0265925	0.00385
TCGA-32-1982-01	C4	Hot	3.54257	3.3977	3.97798	0.338926	0.421187	41.6505	41.6505	1.86972	5.52602	37.9793	174.524	0.0346102	5.83e-18	0.00629244	0.00903827	2.3e-18	0.00100873	0.0142077	0.00867049	3.88e-19	0.00900692	1.55e-19	2.33e-19	0.0449446	0	2.34e-19	0.239141	0.00379419	0.0682761	0	0.276575	0.0407414	0.0383218	0.0107813	0.00235754	0	0.0500648	1.29e-18	0	0	0.0588326	0.00872133	0.00327737	9.12e-18	0.0110449	0.0827753	0
TCGA-32-2632-01	C4	Hot	3.59353	3.22833	2.38504	0.110764	0.602895	38.9067	38.9067	3.17157	6.21272	15.944	42.6634	0.0283996	0.00224498	0.000651284	0	0	1.38e-18	0.0308447	0.00285117	0	0.0185193	5.66e-18	0.0178679	0.035644	8.77e-19	0.000523484	0.057372	1.47e-19	0.102302	6.73e-18	0.169971	0.0672541	0.0660544	0.0422161	0.00214032	2.44e-18	0.0452483	2.17e-18	0	0	0.0987553	0.00284879	0.00537403	0	0.036651	0.0596677	0
TCGA-32-4213-01	C4	Hot	2.88125	1.13755	10.6489	0.0732878	0.0688303	35.3531	35.3531	1.34506	4.20483	19.2437	303.156	1.02e-17	0	0.00492117	0	0	2.26e-18	0.0336187	0.000278959	0	0.01939	0	4.2e-20	0.0339944	2.33e-19	0.00584151	0.142813	0.000622465	0.0925501	8.71e-19	0.0995956	0.0714068	0.0719919	0.0150025	0	0	0.0895563	0	1.07e-20	0	0.00356328	0.00682392	0.00349536	3.86e-18	0	0.162371	0
TCGA-76-4928-01	C4	Hot	2.5153	0.119215	1.10822	0.0506574	0.161307	29.1004	29.1004	1.04947	4.2617	15.1025	135.13	1.96e-17	5.35e-19	0.00125474	0	5.43e-18	0	0	0.00106124	0	0.00338512	0	0	0.0619133	0	4.45e-19	0.102113	1.61e-19	0.00839757	0	0.250256	0.0559523	0.0504721	0.0380947	0	0	0.0542515	0	0	0	0.0104491	0.0140979	1.06e-19	0	0	0.1343	2.6e-18
TCGA-06-0152-02	C5	Warm	7.15566	2.0809	4.85546	0.204014	0.607847	38.2668	38.2668	5.44259	7.03378	16.7773	175.454	0.1829	0.0193243	0.0121925	0.0246329	0.00249122	0.0367153	0.0247976	0.00709833	0	0.0195711	0	0.0104131	0.0225446	0	0.0485859	0.0820547	0.00202962	0.0268477	2.28e-18	0.114493	0.0338103	0.0339574	0.00500177	0.00544445	0	0.0397485	0	0	1.77e-18	0.0242729	0	0.0201676	0.00406133	0.0290176	0.08986	0
TCGA-06-0211-01	C5	Warm	2.0912	0.305957	3.74198	0.0791063	0.114881	20.9351	20.9351	0.877871	6.40587	13.8405	93.9996	0.0163266	0.00059387	0	5.87e-19	4.04e-18	0	0	0.000874305	2.22e-18	0	1.55e-18	2.92e-18	0.0361704	1.19e-20	1.23e-19	0.0710523	6.86e-20	0.0351368	0	0.083985	0.0126178	0.0149806	0.00575437	0.00607977	3.05e-19	0.0108895	0	0	0	0.0545524	0	0.0315984	7.06e-19	0.053566	0.0890452	2.66e-18
TCGA-06-2557-01	C5	Warm	8.51545	2.87952	2.31974	0.26469	2.184	69.9477	69.9477	2.67196	8.14951	7.60446	57.1727	0.0714068	0.0636298	0.00692477	0.0215948	0	8.11e-20	0.0285291	0.00570482	0	0.0240893	0.00146812	0.043811	0.0309127	8.53e-20	0.00424843	0.0172686	0.00572799	0.0541599	0	0.0618296	0.0896099	0.0787078	0.0312096	0.0227516	0.00709499	0.0591013	8.12e-20	3.96e-18	0	0.0566576	0.0184905	0.00770093	0	0.00611501	0.0984877	0
TCGA-06-2563-01	C5	Warm	2.62879	0.750931	0.975753	0.177721	0.386745	20.7192	20.7192	1.36098	5.39291	18.3827	95.5622	0.0163177	0	0.00266719	0.00562523	1.82e-19	0	0.00113593	0.0103407	2.39e-21	0.00056724	0	0	0.0331649	0	0	0.111454	0	0.0175292	0	0.102632	0.0145756	0.00732356	0.00561352	0.00592518	6.94e-19	0.00981078	1.36e-18	1.03e-18	1.71e-18	0.0331685	0.00429461	0.011057	6.93e-18	0.0324719	0.06797	1.55e-18
TCGA-06-2564-01	C5	Warm	4.09012	0.694791	1.66351	0.0999637	0.515145	52.221	52.221	1.09606	8.43767	20.499	192.936	2.16e-19	0	0.00548891	0.00826504	1.49e-19	0	0	0.00170246	0	0	2.92e-19	0.0149936	0.0327998	1.9e-18	0	0.0881783	0.00126263	0.0262399	0	0.0967565	0.0465156	0.0239147	0.0192467	0.00789525	0	0.0269607	5.5e-19	0	1.55e-18	0.0426773	0.00341652	0.0041965	0	0.000361532	0.0597041	3.61e-21
TCGA-06-2567-01	C5	Warm	4.24735	0.973031	15.0467	0.487326	0.786047	60.5963	60.5963	0.626624	12.903	10.7316	69.3711	0.0105277	0	0	3.25e-19	4.06e-18	1.55e-18	1.49e-17	1.45e-20	3.66e-18	2.59e-19	5.82e-18	8.11e-18	0.0382294	0	0	0.034845	0.00366196	0.0709937	2.38e-17	0.287327	0.0365667	0.0439614	0.018303	4.81e-20	2.25e-17	0.0810582	4.34e-18	0.00827356	0	0.0921175	0	1.28e-19	0	0.071379	0.12767	1.41e-17
TCGA-06-5408-01	C5	Warm	2.59219	0.140072	3.9448	0.119077	0.223511	19.4998	19.4998	0.897484	6.86006	11.8727	109.852	0.010087	0	0.00125899	0	0	1.99e-20	6.86e-19	0	2.7e-19	1.97e-19	0	0.010909	0.0305596	7.52e-20	0	0.0329203	0	0.0247595	0	0.0713938	0.0185256	0.0242217	2.93e-18	0.00395356	1.09e-18	0.0284186	0	0	0	0.0193094	0	0.00386146	1.87e-18	0.0287452	0.0961967	1.53e-18
TCGA-06-5413-01	C5	Warm	2.38143	1.80178	4.35676	0.128076	1.65133	34.3274	34.3274	3.38995	6.56139	14.9063	319.004	0	0.00399501	0.0150632	0	0	0	0	0.00598711	0	0.0109326	0	0.01663	0.0564461	4.39e-19	0.0135263	0.083565	6.64e-20	0.123232	2.21e-18	0.102507	0.0533223	0.0531836	0.0322913	1.77e-22	0	0.0680832	7.2e-19	0.00191538	0	9.11e-20	4.19e-19	0.00302687	0	0.00403803	0.211292	0
TCGA-06-5414-01	C5	Warm	3.03197	0.388141	0.825499	0.112306	0.215529	34.626	34.626	0.909787	6.3095	12.2361	171.047	0.0191885	0	0.00723278	0.00720784	3.11e-18	0	0.0202605	0.000359302	2.11e-19	8.34e-20	3.46e-18	0	0.0507621	9.76e-19	0.00114256	0.0710151	3.38e-19	0.0202018	0	0.08543	0.0537348	0.0514306	0.00571489	0.00727837	0	0.075791	1.58e-18	0	6.3e-18	0.065315	0.00178079	0.00573883	0	0.0221982	0.060524	0
TCGA-06-5858-01	C5	Warm	4.60429	0.141366	0.379712	0.0627884	1.13599	39.0667	39.0667	1.28649	6.35848	18.1952	128.696	0.00812766	6.34e-19	0.00233126	1.25e-20	0	0	1.26e-17	0.00825559	2.44e-18	1.96e-18	1.09e-18	0	0.0605135	0	0	0.0693203	0.00438636	0.0168717	0	0.15586	0.0487635	0.0487236	0.00948953	0.00959363	0	0.0233261	0	0	3.83e-18	0.0282795	0	3.76e-20	0	0	0.144751	0
TCGA-06-5859-01	C5	Warm	2.52084	1.33499	7.18405	0.0323674	0.10964	49.6802	49.6802	1.7789	7.38228	7.76914	27.2737	0.0303461	0.0125149	0.0155395	0.00615031	7.55e-20	0	2.15e-18	1.61e-18	5.32e-20	0.00380816	6.6e-18	0.0031529	0.0253653	0	1.11e-19	0.0107666	0	0.0264371	4.75e-18	0.0707252	0.0661134	0.062461	0.01619	0.00100395	0	0.0200205	0	0	0	0.0746406	0.000811103	0.00798323	7.96e-18	5.26e-18	0.202603	2e-18
TCGA-12-3653-01	C5	Warm	3.71416	0.380889	0.680998	0.0916286	0.0398889	33.7402	33.7402	0.90951	4.96672	10.0752	120.912	0.0135519	0	0	0.000896318	0	0	0.00634532	0.00102038	3.17e-20	0.00966838	3.09e-18	0.00997494	0.0245007	1.84e-18	0	0.0566486	0	0.0510596	0	0.109624	0.0251675	0.0258772	0.000875205	0.0069181	1.31e-17	0.0092761	0	3.97e-19	0	0.0399791	0	0.0142627	1.67e-18	0.0302871	0.137765	0
TCGA-12-5299-01	C5	Warm	3.06411	0.0566342	2.8664	0.0534537	0.0717546	25.856	25.856	0.607707	5.105	7.08767	182.53	0	0	1.47e-20	0	0	0	0	8.66e-21	0	0	2.74e-18	0.00462797	0.0535781	0	0	0.0248107	6.43e-19	0.0533311	0	0.119064	0.0429192	0.0425174	0.0034326	0.000862005	0	0.0522896	7.67e-19	0.00059552	1.76e-18	0.0690053	0	0.00455858	1.17e-17	0.0343051	0.107906	7.94e-18
TCGA-14-0787-01	C5	Warm	2.42773	0.401248	1.18928	0.0701602	0.325886	21.8556	21.8556	0.889969	5.45209	6.34334	147.557	0.00075529	0	0	1.37e-18	0	0	1.18e-18	0	5.66e-19	0	3.89e-18	0.00849342	0.0439737	0	0	0.0235281	0	0.0214643	0	0.183052	0.0506659	0.0417598	0.00563263	0.0023266	7.31e-20	0.0272147	1.72e-18	0	7.06e-18	0.0613717	5.34e-18	0.0136493	2.9e-18	0.0332868	0.0847266	4.41e-19
TCGA-14-1034-01	C5	Warm	2.28929	0.474351	1.57228	0.0848634	0.301209	44.4031	44.4031	1.32154	9.35932	13.6173	111.865	3.94e-20	0.0074153	0.00723737	4.86e-21	0	2.32e-18	0.0107852	0.000103613	0	0.00152767	2.21e-18	2.85e-05	0.0302391	1.42e-19	0.000384002	0.0607228	1.31e-18	0.0363079	0.0149897	0.0531143	0.0567931	0.0559094	0.00316267	0.0035884	8.5e-21	0.070593	3.51e-19	6.97e-19	1.64e-18	0.0482019	0.00642928	0.0037042	0	0.0217583	0.117991	0
TCGA-19-1787-01	C5	Warm	4.89158	0.845982	1.80764	0.0785274	0.817905	29.6355	29.6355	1.41612	5.43922	13.9954	78.0379	0.0479457	0	0	0	4.73e-18	8.4e-18	0	0.00121466	0	0	4.37e-18	0.00197035	0.0525854	5.93e-18	4.02e-19	0.0342695	0	0.0506866	0	0.198254	0.0413165	0.0419127	0.0146468	0.00851083	0	0.00950332	2.22e-19	0	3.2e-18	0.0545266	0	0.000992383	1.56e-17	0.029789	0.207203	0
TCGA-19-2629-01	C5	Warm	3.0499	0.50172	3.92986	0.165588	0.149354	46.1689	46.1689	2.8534	6.01833	13.5605	29.4764	0.0351094	0.0320485	0.00492431	0.00389833	0	0.0254776	0.0271513	0.00144359	0	0	7.07e-19	0	0.0182611	4.38e-19	7.62e-06	0.036045	0.00743177	0.0483755	9.96e-20	0.0664048	0.0279356	0.0353817	0.00495135	0.0205483	0	0.0215335	0.00100492	3.69e-19	1.41e-18	0.0814392	0.00287653	0.00691307	0	0.0677144	0.0962081	0
TCGA-27-2523-01	C5	Warm	2.14346	0.249953	1.4	0.0422945	0.165816	19.4725	19.4725	0.484525	3.62193	10.9208	96.8016	0.0148042	3.87e-20	0.00180609	0	1.23e-19	2.59e-19	1.69e-19	0.0099442	0	1.86e-19	1.07e-18	0	0.0266866	0	0	0.0440885	0	0.0228913	0	0.0547692	0.0187866	0.0261579	6.07e-05	0.00281965	5.32e-19	0.0110351	3.84e-19	7.98e-19	2.16e-18	0.035383	2e-19	0.0103284	2.67e-20	0.0564502	0.131153	0
TCGA-27-2528-01	C5	Warm	1.91374	0.194132	0.663101	0.169506	0.116618	17.228	17.228	0.902059	4.68178	15.9343	385.603	7.29e-18	0	0.000119009	0	3.12e-18	0	1.87e-17	0.00946309	0	0	1.86e-18	0	0.052205	6.98e-18	0	0.101141	5.46e-18	0.125734	0	0.142146	0.00314485	0.00687541	3.56e-20	5.18e-19	2.28e-18	0	0	9.09e-19	0	0.0194451	0	0.0031492	2.51e-18	0.00616657	0.137815	0
TCGA-28-1747-01	C5	Warm	5.97137	1.20492	2.8498	0.155376	0.459202	43.3438	43.3438	0.281906	6.34545	7.44777	36.4076	0.0272758	0.0240563	0	2.49e-19	0	1.46e-18	0.0102637	1.63e-19	1.73e-18	0	0	0.0237285	0.0205192	4.42e-18	0	0.0176852	0.00972013	0.0105871	0	0.100038	0.0383526	0.0147509	0.0366136	0.0138157	0.00493159	0.0187387	0	1.61e-18	0	0.14462	0.00972699	0.00784504	0	0.0337418	0.0655956	7.2e-19
TCGA-28-2509-01	C5	Warm	1.7363	0.427095	1.98464	0.0915136	0.0593909	26.3247	26.3247	1.18509	5.66344	5.26935	86.7499	0.0156118	0	0.0021892	0	1.11e-18	6.05e-19	0	2.92e-21	0	0	0	0	0.0618027	0.000783932	6.48e-20	0.00758867	2.37e-18	0.0269357	0.00471346	0.11907	0.0401692	0.0366178	0.00362684	0.00839683	5.26e-18	0.0449431	9.99e-19	7.79e-21	0	0.0279856	0	0.00160904	0	0.0205658	0.136893	0
TCGA-28-5204-01	C5	Warm	2.20881	0.286637	0.979366	0.074943	0.198703	27.2026	27.2026	2.14681	4.37219	15.164	85.5139	0.0315695	0	0	0	5.45e-18	6.4e-18	0	0.00669789	0	4.89e-19	5.85e-18	0	0.0270123	0	0	0.081361	5.36e-19	0.0464594	0	0.211056	0.0201915	0.0264671	0	0.000864844	0	0.00700173	6.58e-18	1.14e-21	3.66e-18	0.0479777	0	0.00907609	0	0.0280878	0.153978	0
TCGA-28-5207-01	C5	Warm	2.81688	1.3209	6.63988	0.20946	0.882238	29.8263	29.8263	2.11053	13.6742	30.8225	82.0196	0.0107149	0	0	0	2.31e-17	2.73e-18	0	0.00584465	0	4.97e-19	0	8.55e-20	0.0222858	3.1e-18	0	0.153519	0	0.020893	0	0.371472	0.0113163	0.00890769	0.0154358	1.01e-19	0	6.2e-18	0	0	0	0	1.75e-17	5.62e-20	0	0.008196	0.0584246	8.79e-19
TCGA-28-5208-01	C5	Warm	3.36378	0.242497	2.94259	0.0738555	0.213163	28.1692	28.1692	2.48076	4.95965	14.0643	164.858	4.63e-18	1.26e-19	0.007458	0	0	0	9.74e-19	0.00916513	3.42e-18	0.000799406	1.21e-18	0	0.0561213	7.46e-19	2.22e-19	0.0797215	0	0.0487994	0	0.0977192	0.0451105	0.0422684	0.0112714	1.22e-21	0	0.0300422	2.41e-19	0	0	0.0468812	0.00526565	0.00986427	2.13e-17	0.0233958	0.156741	0
TCGA-28-5209-01	C5	Warm	1.5996	0.124049	2.20417	0.0801969	0.1198	15.5587	15.5587	0.590703	5.39261	18.37	210.201	0.0136694	0	0	1.06e-18	0	0	0	1.14e-18	0	0	0	0	0.0299421	3.11e-19	2.53e-19	0.0596312	0	0.0918849	0	0.158828	0.00396587	0.00944713	0	0	0	0	0	8.35e-19	5.66e-18	0.104018	0	0.00120119	0	0.0351057	0.101654	0
TCGA-32-2616-01	C5	Warm	3.2943	1.12767	2.15477	0.0519082	0.412058	24.5301	24.5301	2.26645	5.91714	7.86348	42.1848	0.0155864	1.43e-18	4.38e-20	0	0	9.57e-18	1.8e-18	5.35e-20	3.91e-18	1.05e-18	3.56e-18	0.00784253	0.0296469	4.6e-18	0	0.0277447	0	0.0121204	4.42e-19	0.186476	0.0544393	0.0318497	0.0364213	0.000977803	1.37e-17	0.00564864	0	0	1.97e-18	0.0786888	2.87e-20	0.00527713	0	0.0195292	0.16895	0
TCGA-76-4927-01	C5	Warm	7.60722	0.236373	1.65588	0.0817735	0.474015	33.5016	33.5016	0.983832	4.85883	18.623	264.326	6.61e-19	3.17e-18	1.92e-18	0	0	0	0	0	9e-19	7.63e-18	0	1.39e-18	0.0211309	0	1.02e-18	0.103929	8.68e-20	0.0849224	0	0.236623	0.0509615	0.0545823	0.0148342	0	0	0.0322163	2.58e-18	4.03e-19	0	0.0845819	0	0	4.15e-18	0.0225234	0.0841053	7.16e-19
TCGA-76-4932-01	C5	Warm	2.33108	0.206306	1.61269	0.0563722	0.0409277	24.3291	24.3291	0.843388	4.58484	11.8052	76.2005	0.0174341	0	1.27e-18	0	4.63e-18	2.82e-18	3.76e-18	0.00591184	0	3.46e-19	2.64e-17	6.07e-19	0.0425539	5.45e-18	0	0.0561393	2.92e-19	0.0528598	0	0.195241	0.0199866	0.0218248	0	0.00414461	0	0.00593111	0	9.95e-21	1.4e-17	0.0422973	3.18e-18	0.00260495	0	0.0375989	0.102233	6.2e-18
[truncated: 21 more columns]

## Sheet: S19-Fig7
immunophenotypes	Antigen_Processing_and_Presentation	Antimicrobials	BCRSignalingPathway	Chemokines	Chemokine_Receptors	Cytokines	Cytokine_Receptors	Interferons/Receptor	Interleukins	Interleukins_Receptor	NaturalKiller_Cell_Cytotoxicity	TCRsignalingPathway	TGFb_Family_Member/Receptor	TNF_Family_Members/Receptors
C4	0.647964	0.460807	0.235591	0.495506	0.573812	0.375765	0.514872	-0.278479	0.192786	0.554515	0.554114	0.0896992	0.478619	0.594954
C4	0.662769	0.476982	0.288243	0.494506	0.573767	0.355305	0.49551	-0.0948193	0.199721	0.528487	0.59474	0.225798	0.438513	0.618276
C4	0.633511	0.430854	-0.0206567	0.392286	0.516744	0.309535	0.493198	-0.226783	0.129817	0.511799	0.545489	-0.0642225	0.421033	0.555861
C4	0.63534	0.454716	0.282111	0.462079	0.521927	0.316819	0.46732	-0.226518	0.147845	0.50248	0.537879	0.060205	0.408304	0.524274
C4	0.651031	0.482831	0.275598	0.547562	0.512313	0.408103	0.516671	-0.191494	0.234161	0.592687	0.561829	-0.0993463	0.467426	0.613647
C4	0.651642	0.486807	0.471936	0.546993	0.575518	0.364612	0.491814	-0.166998	0.151942	0.585138	0.572319	0.000836945	0.42891	0.614899
C4	0.654803	0.485139	0.380801	0.562432	0.590015	0.386071	0.524128	-0.211225	0.213248	0.585633	0.571638	-0.00471259	0.420945	0.612135
C4	0.628051	0.451463	0.115697	0.503951	0.5209	0.336612	0.502391	-0.276467	0.112019	0.518084	0.541782	-0.199835	0.461187	0.506359
C4	0.617868	0.440919	0.0718499	0.456884	0.532026	0.32436	0.486257	-0.187	0.15884	0.498991	0.527496	-0.0500093	0.441124	0.556842
C4	0.61859	0.470462	0.328746	0.491922	0.55433	0.358474	0.523702	-0.233754	0.148327	0.489385	0.540195	-0.0174414	0.43977	0.559001
C4	0.641041	0.433212	0.158289	0.445678	0.516136	0.331338	0.476291	-0.178654	0.193699	0.485275	0.537188	-0.0707437	0.420704	0.513245
C4	0.632294	0.428673	0.258594	0.425652	0.534586	0.321829	0.50314	-0.234699	0.0747356	0.498451	0.531223	0.0752459	0.424389	0.577296
C4	0.640081	0.477894	0.108185	0.511613	0.564604	0.388149	0.523807	-0.166564	0.235282	0.567248	0.538502	0.00250466	0.476539	0.581779
C4	0.634011	0.474274	0.142263	0.497018	0.570152	0.377849	0.514356	-0.23024	0.21762	0.53149	0.55258	-0.0818548	0.450569	0.591826
C4	0.610991	0.44035	-0.0274413	0.487341	0.444404	0.36148	0.461472	-0.180592	0.171033	0.458319	0.524392	-0.156331	0.459203	0.529913
C4	0.618502	0.446723	0.242921	0.459247	0.518489	0.365488	0.518849	-0.177935	0.159159	0.473718	0.558818	0.0110572	0.461688	0.552974
C4	0.634309	0.458176	0.216632	0.470126	0.557329	0.339883	0.502756	-0.275898	0.189147	0.541632	0.536407	-0.0301786	0.453529	0.570268
C4	0.642318	0.444079	0.172334	0.451857	0.537992	0.356668	0.495697	-0.200088	0.201522	0.543464	0.55539	0.0215125	0.441323	0.583058
C4	0.627533	0.425046	0.0351858	0.412221	0.502141	0.326606	0.482983	-0.195744	0.121113	0.488783	0.552871	-0.0575147	0.425766	0.526896
C4	0.615752	0.430077	0.143631	0.432114	0.532249	0.332659	0.483999	-0.266889	0.181295	0.484558	0.511314	-0.105675	0.458285	0.56003
C4	0.629571	0.467031	0.519666	0.517848	0.530877	0.348001	0.504627	-0.229327	0.128578	0.584202	0.549889	0.143872	0.481147	0.613235
C4	0.619006	0.42844	-0.0772733	0.412819	0.518887	0.316827	0.480438	-0.285453	0.105975	0.51192	0.524732	-0.0874624	0.419059	0.547286
C4	0.618929	0.440481	0.128689	0.444979	0.532743	0.333295	0.483982	-0.328106	0.209011	0.510449	0.518534	-0.0947762	0.415577	0.54397
C4	0.638042	0.473463	0.326394	0.518673	0.56576	0.375456	0.513615	-0.164295	0.174234	0.585572	0.55848	-0.000459268	0.433839	0.587777
C4	0.658993	0.489175	0.446239	0.566341	0.582777	0.403875	0.539979	-0.210387	0.223796	0.624818	0.573592	0.120667	0.517525	0.64698
C4	0.631924	0.468506	0.347623	0.519101	0.568742	0.373578	0.503529	-0.234264	0.213883	0.527583	0.543464	0.0054497	0.438631	0.592052
C4	0.652428	0.457464	-0.0339322	0.5236	0.492593	0.391009	0.485031	-0.200094	0.224732	0.53997	0.54206	-0.182419	0.472934	0.577839
warm	0.641689	0.44533	0.137142	0.42681	0.552031	0.322952	0.509659	-0.217733	0.162339	0.566635	0.525248	-0.0439238	0.417532	0.559055
warm	0.626446	0.427729	0.0299166	0.406635	0.5122	0.32879	0.493707	-0.102437	0.154152	0.451454	0.544245	-0.0616614	0.433994	0.513508
warm	0.614332	0.441018	0.166134	0.431069	0.534199	0.35015	0.515942	-0.180974	0.130232	0.50452	0.536818	0.00306101	0.437363	0.550404
warm	0.643465	0.447845	-0.00810829	0.487126	0.54025	0.349008	0.509899	-0.125042	0.183687	0.581543	0.558084	-0.0669742	0.447168	0.525741
warm	0.624592	0.438825	0.214702	0.445231	0.55491	0.335639	0.496555	-0.186513	0.124574	0.524336	0.525733	-0.031675	0.453883	0.515027
warm	0.609294	0.406705	0.033755	0.374875	0.511475	0.295097	0.493515	-0.160853	0.0957003	0.466122	0.522328	-0.100537	0.428993	0.531616
warm	0.590538	0.406638	-0.0395434	0.381086	0.52909	0.281812	0.47231	-0.241513	0.11499	0.406747	0.497846	-0.136192	0.470575	0.404424
warm	0.600721	0.406466	-0.0254316	0.367405	0.486475	0.298056	0.445005	-0.209793	0.108277	0.398395	0.515852	-0.207654	0.428634	0.485218
warm	0.635559	0.438693	0.110791	0.462899	0.546781	0.328031	0.477641	-0.256593	0.0929442	0.449611	0.536054	-0.074421	0.457233	0.504614
warm	0.606137	0.435195	0.240442	0.432443	0.539563	0.321157	0.485068	-0.282052	0.156617	0.480694	0.505404	-0.112197	0.448422	0.519114
warm	0.578469	0.392434	-0.079102	0.388612	0.472095	0.294466	0.462907	-0.301701	0.0941779	0.420827	0.491741	-0.219689	0.445078	0.48852
warm	0.607386	0.435922	0.0184777	0.455576	0.474159	0.310468	0.462332	-0.239841	0.141058	0.483751	0.509477	-0.163132	0.452306	0.549367
warm	0.608742	0.418398	0.100148	0.394199	0.528766	0.307221	0.492599	-0.272324	0.136137	0.422966	0.527939	-0.190464	0.466446	0.462756
warm	0.631336	0.447427	0.0550758	0.450306	0.592416	0.313659	0.508875	-0.250407	0.080787	0.508404	0.546773	0.0223827	0.417704	0.549407
warm	0.622123	0.425444	-0.0436785	0.417368	0.526156	0.332483	0.493202	-0.177896	0.107764	0.472508	0.545672	-0.0743502	0.440545	0.538903
warm	0.602728	0.423671	-0.105973	0.3963	0.53976	0.327031	0.48326	-0.274354	0.189695	0.439333	0.531066	-0.156709	0.428235	0.536989
warm	0.606909	0.411912	0.023902	0.35036	0.526145	0.305966	0.488798	-0.203586	0.137145	0.457012	0.524995	0.0288486	0.450691	0.461447
warm	0.589243	0.400697	0.0170022	0.353253	0.466371	0.282214	0.452462	-0.17461	0.110896	0.390331	0.510213	-0.243657	0.441457	0.450976
warm	0.62116	0.424806	0.43536	0.421142	0.532008	0.323269	0.493891	-0.281672	0.107346	0.47353	0.517486	-0.0332824	0.465875	0.531061
warm	0.624743	0.434836	-0.0809872	0.431206	0.51134	0.303294	0.471952	-0.20695	0.170484	0.461973	0.537874	-0.169329	0.411946	0.517893
warm	0.622692	0.460122	0.368134	0.493658	0.557602	0.350206	0.502901	-0.263342	0.22223	0.531025	0.521909	-0.0414894	0.422964	0.525877
warm	0.601631	0.421421	-0.0229313	0.427416	0.491351	0.326951	0.470672	-0.259717	0.163553	0.454437	0.511391	-0.132055	0.447304	0.496614
warm	0.605308	0.412187	-0.0507097	0.391148	0.517776	0.310389	0.481224	-0.243371	0.102921	0.428033	0.506448	-0.0816312	0.455346	0.453777
warm	0.598439	0.389881	-0.11546	0.344401	0.476453	0.309259	0.475141	-0.256034	0.0947981	0.43318	0.511471	-0.226086	0.424225	0.452357
warm	0.593892	0.415446	-0.0680431	0.38755	0.500011	0.31756	0.482448	-0.139666	0.123615	0.462557	0.523899	-0.198109	0.45757	0.532005
warm	0.619284	0.428547	-0.018423	0.420578	0.507226	0.322792	0.475385	-0.271057	0.135892	0.465471	0.536342	-0.0578751	0.463326	0.517246
warm	0.583948	0.400576	-0.125935	0.426996	0.463585	0.308604	0.464228	-0.286471	0.102699	0.385126	0.474374	-0.252561	0.458957	0.462761
warm	0.613991	0.419446	0.0822687	0.392058	0.484416	0.320222	0.477432	-0.131429	0.0649327	0.406074	0.521556	-0.123789	0.451439	0.487021
warm	0.606197	0.427083	0.0462267	0.409265	0.511195	0.3272	0.498944	-0.221322	0.112501	0.468422	0.530221	-0.159393	0.493754	0.490215
warm	0.623432	0.437295	0.00388846	0.412252	0.464359	0.347026	0.492254	-0.121114	0.111521	0.461746	0.547864	-0.126544	0.463846	0.561985
warm	0.629961	0.438016	0.335486	0.436174	0.571279	0.333052	0.500867	-0.248658	0.194171	0.492803	0.539663	0.0626353	0.439318	0.539194
warm	0.659296	0.504246	0.255145	0.549967	0.655642	0.376234	0.558287	-0.200963	0.222496	0.622356	0.60209	0.229439	0.453494	0.627604
warm	0.653016	0.433619	0.313564	0.431038	0.492429	0.343942	0.481688	0.166927	0.178307	0.498613	0.555151	-0.0661858	0.42642	0.5448
warm	0.616516	0.421613	-0.07981	0.422493	0.492414	0.316209	0.456604	-0.299023	0.145596	0.468794	0.511113	-0.116635	0.429168	0.489499
warm	0.622975	0.439908	-0.094204	0.452657	0.526263	0.330253	0.481957	-0.163172	0.179387	0.490332	0.527685	-0.047948	0.412639	0.534057
warm	0.617782	0.434891	0.428308	0.412052	0.449665	0.330826	0.446815	-0.214485	0.150231	0.45961	0.500261	-0.115113	0.397861	0.538258
warm	0.599587	0.400492	0.00588178	0.378632	0.479772	0.280446	0.43995	-0.254694	0.0546109	0.439533	0.501075	-0.137748	0.411033	0.477323
warm	0.595202	0.432951	0.0292297	0.422111	0.44586	0.319308	0.429797	-0.167943	0.150588	0.374586	0.499713	-0.166614	0.434107	0.472071
warm	0.578742	0.384157	-0.113343	0.352946	0.462527	0.283592	0.446337	-0.23318	0.0284695	0.370837	0.482734	-0.227078	0.427464	0.400155
warm	0.603918	0.422638	0.174176	0.406645	0.475274	0.308712	0.429951	-0.245594	0.11881	0.394655	0.500748	-0.108222	0.422337	0.47494
warm	0.558649	0.385665	-0.149544	0.357368	0.457954	0.283948	0.424885	-0.242669	0.0844713	0.34648	0.45506	-0.262715	0.433091	0.424684
warm	0.59981	0.438856	0.151632	0.459658	0.476559	0.340834	0.466217	-0.202199	0.130761	0.467622	0.509748	-0.0721698	0.428151	0.490462
warm	0.624925	0.441233	0.299979	0.482665	0.477704	0.351653	0.461175	-0.137558	0.142226	0.430403	0.514348	-0.0257563	0.453778	0.481449
warm	0.598374	0.410466	0.235042	0.402094	0.482203	0.269556	0.436071	-0.156651	0.0895584	0.450984	0.496719	0.0368307	0.364779	0.523197
warm	0.608857	0.431882	-0.0779464	0.431511	0.502324	0.34102	0.469283	-0.145397	0.209433	0.43549	0.519714	-0.122885	0.428612	0.529164
warm	0.58773	0.38712	-0.0088808	0.363426	0.384647	0.2839	0.4247	-0.263038	0.0875059	0.397587	0.470621	-0.164082	0.406492	0.449895
warm	0.600056	0.41625	0.0863071	0.365987	0.483812	0.316481	0.477162	-0.248165	0.0899691	0.413002	0.506136	-0.177993	0.398472	0.474785
warm	0.569366	0.399741	-0.057824	0.337631	0.415396	0.277177	0.433831	-0.228544	0.133994	0.402104	0.462677	-0.249119	0.421703	0.43393
warm	0.629073	0.457834	0.149132	0.4906	0.510086	0.348055	0.463464	-0.265402	0.141519	0.490623	0.517674	-0.129526	0.433192	0.523984
warm	0.614998	0.41554	0.133564	0.374535	0.488032	0.290767	0.450914	-0.190777	0.177164	0.450617	0.495059	-0.119272	0.374675	0.493511
warm	0.635649	0.437029	0.17507	0.42466	0.512314	0.326038	0.461942	-0.0968308	0.174231	0.47521	0.53691	0.0207278	0.399616	0.524276
warm	0.586891	0.428814	-0.00404058	0.410364	0.500734	0.301208	0.458112	-0.26672	0.105971	0.477482	0.492021	-0.167531	0.414222	0.492838
warm	0.589158	0.387988	-0.0855919	0.313509	0.457249	0.260462	0.448761	-0.150101	0.0328363	0.425355	0.480775	-0.19171	0.37814	0.454012
warm	0.611857	0.465238	0.400337	0.486214	0.543986	0.336882	0.476642	-0.296062	0.193493	0.548852	0.516556	-0.0388831	0.405725	0.567664
warm	0.635768	0.391187	0.182826	0.351878	0.486753	0.271622	0.449802	-0.291236	0.0408824	0.455499	0.508891	-0.0308553	0.40836	0.486257
warm	0.623561	0.386659	0.178296	0.382675	0.477388	0.303583	0.444451	-0.164716	0.059344	0.437726	0.516562	-0.077965	0.447828	0.480134
warm	0.577919	0.376146	-0.056883	0.351368	0.446594	0.288544	0.431501	-0.278247	0.083337	0.354559	0.485865	-0.154587	0.410973	0.460771
warm	0.621848	0.434356	0.0289566	0.42079	0.466913	0.316023	0.449737	-0.18722	0.199807	0.42384	0.517081	-0.105764	0.404213	0.537428
warm	0.612601	0.426762	0.169714	0.433136	0.477978	0.34422	0.478039	-0.157332	0.102995	0.436262	0.536485	-0.0934762	0.43119	0.453423
warm	0.62569	0.429123	0.463904	0.432543	0.552063	0.329901	0.497497	-0.296405	0.131606	0.487193	0.518799	0.00358075	0.424952	0.534569
warm	0.602616	0.412	0.125026	0.387293	0.488007	0.313666	0.454585	-0.280026	0.154995	0.437956	0.506385	-0.0773241	0.41534	0.492104
warm	0.638005	0.448766	0.110533	0.444044	0.488765	0.351087	0.464517	-0.249484	0.160674	0.441294	0.534003	0.0121727	0.440579	0.54416
warm	0.584745	0.38598	0.0773891	0.339009	0.445595	0.269015	0.433754	-0.145821	0.122843	0.386072	0.482564	-0.128856	0.424172	0.434797
warm	0.610118	0.416212	-0.0296473	0.395936	0.464113	0.295321	0.44649	-0.254729	0.106926	0.446004	0.522664	-0.124923	0.427032	0.465836
warm	0.611954	0.418784	0.0665446	0.411754	0.43179	0.316105	0.412457	-0.134207	0.159635	0.385017	0.507867	-0.121771	0.396173	0.509618
warm	0.618138	0.433783	0.299037	0.463297	0.412548	0.330798	0.432413	-0.118869	0.141281	0.416407	0.514266	-0.0698446	0.427783	0.489915
warm	0.615751	0.46365	0.579954	0.488898	0.493911	0.374611	0.490419	-0.214791	0.178335	0.459024	0.522828	0.0301534	0.43054	0.5678
warm	0.593694	0.384744	-0.0627425	0.345924	0.48137	0.284159	0.458385	-0.284917	0.0555446	0.40848	0.509153	-0.152229	0.443763	0.470656
warm	0.589073	0.409544	0.0127398	0.40022	0.462001	0.303665	0.453528	-0.198708	0.116637	0.441363	0.505595	-0.197019	0.432621	0.50946
warm	0.600429	0.373895	-0.0116812	0.30573	0.47736	0.21972	0.444866	-0.264176	0.0064144	0.426062	0.49385	-0.142871	0.402255	0.455043
warm	0.582084	0.394767	-0.0683195	0.371864	0.401248	0.291777	0.45396	-0.229998	0.0445042	0.407699	0.490727	-0.224472	0.470109	0.449781
warm	0.621234	0.409665	0.279127	0.400031	0.490154	0.305358	0.468676	-0.286983	0.104779	0.457879	0.514002	-0.101402	0.427151	0.519105
warm	0.588742	0.372089	-0.0676746	0.368613	0.451773	0.269834	0.441582	-0.310412	0.0716911	0.405706	0.488487	-0.169224	0.462567	0.469518
warm	0.631126	0.415558	0.136677	0.391326	0.472473	0.307586	0.475883	-0.124327	0.12071	0.485325	0.525393	-0.225494	0.443523	0.515083
warm	0.602288	0.393819	-0.0853104	0.364457	0.481808	0.295547	0.455252	-0.22709	0.127297	0.402614	0.517872	-0.00209048	0.424502	0.454029
warm	0.610101	0.407908	0.0874671	0.341297	0.486507	0.271655	0.453338	-0.208718	0.0840436	0.420162	0.522323	-0.125942	0.434235	0.487762
warm	0.608382	0.397318	0.0911067	0.332965	0.50822	0.273651	0.456967	-0.199006	0.0701079	0.398968	0.513141	-0.0329938	0.414833	0.445854
warm	0.593376	0.426041	-0.0931249	0.448532	0.459794	0.312215	0.458915	-0.272166	0.0810254	0.437033	0.507765	-0.24022	0.43074	0.509451
warm	0.627147	0.450495	0.318305	0.449643	0.546901	0.33313	0.485342	-0.262848	0.107729	0.504979	0.525734	0.0165917	0.413989	0.554517
warm	0.615244	0.42127	0.101383	0.432385	0.509153	0.308434	0.483755	-0.177695	0.151184	0.487028	0.531238	-0.105452	0.424287	0.533086
warm	0.613168	0.401633	-0.0346641	0.375199	0.494795	0.29245	0.450108	-0.149177	0.116278	0.416282	0.505307	-0.146087	0.44112	0.461009
warm	0.590569	0.379745	-0.0447496	0.312917	0.456115	0.261558	0.435736	-0.27696	0.127049	0.404035	0.493081	-0.251496	0.417127	0.500753
warm	0.580688	0.36314	-0.0652503	0.298726	0.436469	0.268993	0.4421	-0.24572	0.0731433	0.388175	0.499167	-0.181008	0.40733	0.457568
warm	0.596462	0.409031	0.0814149	0.364288	0.504256	0.278796	0.46722	-0.214183	0.144394	0.419092	0.496249	0.075401	0.441421	0.461194
warm	0.637727	0.465313	0.0386866	0.475564	0.539791	0.327957	0.487144	-0.198269	0.168659	0.488419	0.560599	0.0124111	0.428554	0.525406
warm	0.615308	0.39982	0.134145	0.362213	0.506493	0.287313	0.478217	-0.256456	0.110016	0.45983	0.487059	0.00548277	0.456594	0.473211
warm	0.600636	0.402576	-0.0298004	0.413507	0.494216	0.323049	0.499411	-0.170016	0.105752	0.429105	0.520937	-0.068562	0.474371	0.501504
warm	0.600543	0.412687	0.0146862	0.417186	0.500792	0.315405	0.464334	-0.208632	0.117345	0.443466	0.510798	-0.139223	0.450499	0.503569
warm	0.628966	0.429043	0.564888	0.417606	0.572741	0.293345	0.489777	-0.240965	0.113683	0.460421	0.545664	0.158185	0.420785	0.543078
warm	0.611031	0.409636	0.019447	0.347902	0.501925	0.288649	0.463855	-0.145161	0.102084	0.432391	0.535542	-0.0194691	0.419334	0.449115
warm	0.60046	0.42761	-0.0356014	0.427036	0.520896	0.289469	0.459869	-0.283065	0.151276	0.490362	0.522584	-0.12264	0.400271	0.511133
warm	0.58719	0.389758	-0.0610606	0.345843	0.494412	0.275748	0.471276	-0.289457	0.0926625	0.41775	0.509968	-0.170823	0.410797	0.505504
warm	0.593761	0.382897	-0.0284832	0.364239	0.531876	0.293608	0.476199	-0.323356	0.0721027	0.397758	0.503947	-0.0897671	0.43778	0.469147
warm	0.612644	0.389859	0.062575	0.360487	0.459901	0.293798	0.456588	-0.111295	0.136938	0.438463	0.523546	-0.185612	0.409625	0.475367
warm	0.653099	0.460378	0.0541414	0.494483	0.581035	0.362316	0.514705	-0.195094	0.214423	0.516532	0.56986	0.172925	0.442785	0.575788
C2	0.590997	0.374661	-0.0977797	0.313153	0.451856	0.269739	0.451445	-0.259365	0.0497303	0.435613	0.503048	-0.155959	0.419643	0.474658
C2	0.580109	0.391673	-0.0616506	0.354141	0.419919	0.292687	0.452741	-0.330398	0.112433	0.406663	0.467454	-0.149714	0.451529	0.45074
C2	0.577103	0.354457	-0.0853384	0.290222	0.42745	0.265737	0.44922	-0.181193	0.0819169	0.316354	0.480242	-0.216256	0.447865	0.388087
C2	0.616072	0.410983	0.188139	0.369946	0.473531	0.294571	0.45537	-0.173169	0.130397	0.386935	0.505537	-0.0650663	0.414631	0.488577
C2	0.589117	0.339731	0.0269415	0.286033	0.416295	0.261531	0.430893	-0.212564	0.00856344	0.313618	0.482307	-0.171949	0.433277	0.444442
C2	0.552905	0.344076	0.0304711	0.357166	0.326894	0.275362	0.408102	-0.286163	0.00505392	0.354016	0.427934	-0.304866	0.438606	0.431919
C2	0.581626	0.34749	-0.00817093	0.277411	0.40125	0.23726	0.407149	-0.17317	0.0134927	0.314488	0.460586	-0.301664	0.424053	0.427862
C2	0.584884	0.384047	-0.0946905	0.354239	0.455049	0.281423	0.424431	-0.198747	0.0854706	0.382331	0.481323	-0.276523	0.426099	0.419898
C2	0.584946	0.394308	-0.0199847	0.361584	0.520371	0.288867	0.482333	-0.278044	0.136721	0.418435	0.512906	-0.224638	0.487962	0.483226
C2	0.603273	0.411564	0.0833482	0.402723	0.508359	0.317071	0.47601	-0.247098	0.115182	0.375773	0.519755	-0.100023	0.448465	0.483283
C2	0.556863	0.334534	-0.112187	0.292812	0.401433	0.22544	0.418185	-0.248193	0.0471933	0.323363	0.444138	-0.337231	0.437888	0.372053
C2	0.586658	0.389146	0.00243032	0.344127	0.452286	0.285713	0.458027	-0.250853	0.0795322	0.390351	0.481954	-0.199564	0.409122	0.423419
C2	0.563783	0.373234	-0.0591831	0.373329	0.413497	0.270603	0.421792	-0.290533	0.125704	0.405289	0.461073	-0.239013	0.42349	0.408045
C2	0.59577	0.413	-0.0108061	0.388196	0.530413	0.294892	0.472147	-0.180778	0.106444	0.423809	0.504495	0.0101522	0.441625	0.466223
C2	0.583518	0.395535	0.0130224	0.333468	0.45307	0.2888	0.456088	-0.15364	0.0918155	0.406525	0.492609	-0.213587	0.440475	0.442732
C2	0.577366	0.374289	-0.107723	0.355578	0.448333	0.288385	0.448435	-0.272978	0.068883	0.375175	0.465575	-0.232965	0.44418	0.373166
C2	0.611278	0.407784	0.0966885	0.391653	0.482236	0.312819	0.46527	-0.171309	0.154198	0.430843	0.523794	-0.102289	0.442532	0.500573
C2	0.592857	0.385313	-0.0906095	0.333881	0.418662	0.281733	0.435982	-0.13924	0.0323484	0.383202	0.48832	-0.229652	0.411734	0.436362
C2	0.61069	0.400284	0.045636	0.396959	0.471003	0.320973	0.469334	-0.109877	0.130782	0.400669	0.512585	-0.0436606	0.457664	0.45526
C2	0.605344	0.399764	0.00702336	0.414086	0.451316	0.326261	0.452641	-0.235353	0.131893	0.396671	0.494339	-0.248995	0.463392	0.441736
C2	0.583896	0.356681	-0.0805432	0.356835	0.402077	0.262613	0.420117	-0.196284	0.067002	0.309286	0.470922	-0.185432	0.403235	0.430105
C2	0.558742	0.357338	-0.191379	0.286689	0.402516	0.261691	0.415336	-0.157697	0.0840703	0.303479	0.460875	-0.219953	0.389825	0.420327
C2	0.555622	0.362475	-0.0848133	0.315954	0.415851	0.268335	0.436461	-0.327359	0.069468	0.348616	0.464107	-0.245551	0.461152	0.407099
C2	0.589749	0.387654	-0.0201736	0.356189	0.457116	0.310316	0.469886	-0.299667	0.100289	0.384652	0.468412	-0.216631	0.474706	0.423079
C2	0.568646	0.3887	-0.0600723	0.330337	0.470484	0.270375	0.444971	-0.281851	0.0465619	0.406108	0.486102	-0.212256	0.418955	0.461916
C2	0.616874	0.38299	-0.154102	0.343563	0.478787	0.290135	0.470413	-0.244611	0.0485173	0.398493	0.507821	-0.12283	0.479796	0.428533
C2	0.582871	0.409527	-0.0452822	0.375081	0.463331	0.291051	0.459348	-0.268183	0.0783016	0.450973	0.481956	-0.214261	0.431594	0.421675
C2	0.558358	0.386641	0.0493341	0.327388	0.502478	0.265505	0.452748	-0.253982	0.0798535	0.376625	0.480666	-0.129394	0.440894	0.429935
C2	0.607429	0.403454	0.0782906	0.398178	0.481403	0.310428	0.455172	-0.236266	0.105749	0.42137	0.533376	-0.105597	0.458686	0.456982
C2	0.593547	0.392734	-0.103545	0.341267	0.467208	0.303568	0.455601	-0.20791	0.0499639	0.390526	0.503738	-0.242271	0.485472	0.424215
C2	0.601596	0.427356	-0.0663711	0.431091	0.474606	0.340403	0.467513	-0.260334	0.143552	0.472329	0.50339	-0.229525	0.467793	0.439157
C2	0.564898	0.3993	-0.0665063	0.350619	0.466439	0.297345	0.465631	-0.172981	0.0972838	0.385531	0.47074	-0.236267	0.449217	0.435591
C2	0.585208	0.363275	-0.0210589	0.304367	0.46108	0.255363	0.440704	-0.245591	-0.0122785	0.353064	0.480795	-0.322432	0.439837	0.41155
C2	0.615641	0.372131	0.0627503	0.335968	0.380348	0.284193	0.404198	-0.140653	0.0742161	0.370859	0.488344	-0.152915	0.417042	0.384655
C2	0.59072	0.382593	0.121336	0.298976	0.51161	0.254694	0.449888	-0.196235	0.104563	0.373183	0.509846	-0.118077	0.433045	0.425183
C2	0.574398	0.356712	-0.00787514	0.331811	0.410165	0.276432	0.444511	-0.262866	0.0375067	0.353547	0.476253	-0.189195	0.499423	0.371896
C2	0.578931	0.388009	-0.0471857	0.355866	0.459937	0.27251	0.441184	-0.257759	0.0940836	0.375015	0.489004	-0.224148	0.417578	0.454582
C2	0.562167	0.358776	-0.0422277	0.295505	0.402405	0.258303	0.414736	-0.134829	0.120648	0.373804	0.464402	-0.163613	0.401831	0.434948
C2	0.570897	0.350314	-0.127596	0.335162	0.414536	0.233617	0.411357	-0.195759	0.0347187	0.353323	0.481198	-0.231146	0.413229	0.396143
C2	0.594747	0.385376	0.0201042	0.31966	0.465699	0.271149	0.442874	-0.29843	0.10246	0.390351	0.492092	-0.042927	0.43013	0.479098
C2	0.549223	0.334122	-0.0439745	0.29748	0.432442	0.251711	0.445219	-0.187195	0.095713	0.356192	0.4538	-0.0869457	0.414457	0.372789
C2	0.539864	0.343227	-0.0091749	0.37807	0.339686	0.294036	0.430895	-0.28051	0.0384619	0.304301	0.439798	-0.247158	0.501263	0.428121
C2	0.554299	0.352082	-0.0653113	0.310319	0.399776	0.255906	0.414498	-0.277804	0.0765695	0.380757	0.441316	-0.26388	0.420071	0.376832
C2	0.563142	0.366226	-0.0105477	0.350046	0.467942	0.277828	0.474245	-0.227633	0.0103872	0.333629	0.487223	-0.125833	0.442055	0.367767
C3	0.641689	0.44533	0.137142	0.42681	0.552031	0.322952	0.509659	-0.217733	0.162339	0.566635	0.525248	-0.0439238	0.417532	0.559055
C3	0.626446	0.427729	0.0299166	0.406635	0.5122	0.32879	0.493707	-0.102437	0.154152	0.451454	0.544245	-0.0616614	0.433994	0.513508
C3	0.614332	0.441018	0.166134	0.431069	0.534199	0.35015	0.515942	-0.180974	0.130232	0.50452	0.536818	0.00306101	0.437363	0.550404
C3	0.643465	0.447845	-0.00810829	0.487126	0.54025	0.349008	0.509899	-0.125042	0.183687	0.581543	0.558084	-0.0669742	0.447168	0.525741
C3	0.624592	0.438825	0.214702	0.445231	0.55491	0.335639	0.496555	-0.186513	0.124574	0.524336	0.525733	-0.031675	0.453883	0.515027
C3	0.609294	0.406705	0.033755	0.374875	0.511475	0.295097	0.493515	-0.160853	0.0957003	0.466122	0.522328	-0.100537	0.428993	0.531616
C3	0.590538	0.406638	-0.0395434	0.381086	0.52909	0.281812	0.47231	-0.241513	0.11499	0.406747	0.497846	-0.136192	0.470575	0.404424
C3	0.600721	0.406466	-0.0254316	0.367405	0.486475	0.298056	0.445005	-0.209793	0.108277	0.398395	0.515852	-0.207654	0.428634	0.485218
C3	0.635559	0.438693	0.110791	0.462899	0.546781	0.328031	0.477641	-0.256593	0.0929442	0.449611	0.536054	-0.074421	0.457233	0.504614
C3	0.606137	0.435195	0.240442	0.432443	0.539563	0.321157	0.485068	-0.282052	0.156617	0.480694	0.505404	-0.112197	0.448422	0.519114
C3	0.578469	0.392434	-0.079102	0.388612	0.472095	0.294466	0.462907	-0.301701	0.0941779	0.420827	0.491741	-0.219689	0.445078	0.48852
C3	0.607386	0.435922	0.0184777	0.455576	0.474159	0.310468	0.462332	-0.239841	0.141058	0.483751	0.509477	-0.163132	0.452306	0.549367
C3	0.608742	0.418398	0.100148	0.394199	0.528766	0.307221	0.492599	-0.272324	0.136137	0.422966	0.527939	-0.190464	0.466446	0.462756
C3	0.631336	0.447427	0.0550758	0.450306	0.592416	0.313659	0.508875	-0.250407	0.080787	0.508404	0.546773	0.0223827	0.417704	0.549407
C3	0.622123	0.425444	-0.0436785	0.417368	0.526156	0.332483	0.493202	-0.177896	0.107764	0.472508	0.545672	-0.0743502	0.440545	0.538903
C3	0.602728	0.423671	-0.105973	0.3963	0.53976	0.327031	0.48326	-0.274354	0.189695	0.439333	0.531066	-0.156709	0.428235	0.536989
C3	0.606909	0.411912	0.023902	0.35036	0.526145	0.305966	0.488798	-0.203586	0.137145	0.457012	0.524995	0.0288486	0.450691	0.461447
C3	0.589243	0.400697	0.0170022	0.353253	0.466371	0.282214	0.452462	-0.17461	0.110896	0.390331	0.510213	-0.243657	0.441457	0.450976
C3	0.62116	0.424806	0.43536	0.421142	0.532008	0.323269	0.493891	-0.281672	0.107346	0.47353	0.517486	-0.0332824	0.465875	0.531061
C3	0.624743	0.434836	-0.0809872	0.431206	0.51134	0.303294	0.471952	-0.20695	0.170484	0.461973	0.537874	-0.169329	0.411946	0.517893
C3	0.622692	0.460122	0.368134	0.493658	0.557602	0.350206	0.502901	-0.263342	0.22223	0.531025	0.521909	-0.0414894	0.422964	0.525877
C3	0.601631	0.421421	-0.0229313	0.427416	0.491351	0.326951	0.470672	-0.259717	0.163553	0.454437	0.511391	-0.132055	0.447304	0.496614
C3	0.605308	0.412187	-0.0507097	0.391148	0.517776	0.310389	0.481224	-0.243371	0.102921	0.428033	0.506448	-0.0816312	0.455346	0.453777
C3	0.598439	0.389881	-0.11546	0.344401	0.476453	0.309259	0.475141	-0.256034	0.0947981	0.43318	0.511471	-0.226086	0.424225	0.452357
C3	0.593892	0.415446	-0.0680431	0.38755	0.500011	0.31756	0.482448	-0.139666	0.123615	0.462557	0.523899	-0.198109	0.45757	0.532005
C3	0.619284	0.428547	-0.018423	0.420578	0.507226	0.322792	0.475385	-0.271057	0.135892	0.465471	0.536342	-0.0578751	0.463326	0.517246
C3	0.583948	0.400576	-0.125935	0.426996	0.463585	0.308604	0.464228	-0.286471	0.102699	0.385126	0.474374	-0.252561	0.458957	0.462761
C3	0.613991	0.419446	0.0822687	0.392058	0.484416	0.320222	0.477432	-0.131429	0.0649327	0.406074	0.521556	-0.123789	0.451439	0.487021
C3	0.606197	0.427083	0.0462267	0.409265	0.511195	0.3272	0.498944	-0.221322	0.112501	0.468422	0.530221	-0.159393	0.493754	0.490215
C3	0.623432	0.437295	0.00388846	0.412252	0.464359	0.347026	0.492254	-0.121114	0.111521	0.461746	0.547864	-0.126544	0.463846	0.561985
C3	0.629961	0.438016	0.335486	0.436174	0.571279	0.333052	0.500867	-0.248658	0.194171	0.492803	0.539663	0.0626353	0.439318	0.539194
C3	0.659296	0.504246	0.255145	0.549967	0.655642	0.376234	0.558287	-0.200963	0.222496	0.622356	0.60209	0.229439	0.453494	0.627604
C1	0.653016	0.433619	0.313564	0.431038	0.492429	0.343942	0.481688	0.166927	0.178307	0.498613	0.555151	-0.0661858	0.42642	0.5448
C1	0.616516	0.421613	-0.07981	0.422493	0.492414	0.316209	0.456604	-0.299023	0.145596	0.468794	0.511113	-0.116635	0.429168	0.489499
C1	0.622975	0.439908	-0.094204	0.452657	0.526263	0.330253	0.481957	-0.163172	0.179387	0.490332	0.527685	-0.047948	0.412639	0.534057
C1	0.617782	0.434891	0.428308	0.412052	0.449665	0.330826	0.446815	-0.214485	0.150231	0.45961	0.500261	-0.115113	0.397861	0.538258
C1	0.599587	0.400492	0.00588178	0.378632	0.479772	0.280446	0.43995	-0.254694	0.0546109	0.439533	0.501075	-0.137748	0.411033	0.477323
C1	0.595202	0.432951	0.0292297	0.422111	0.44586	0.319308	0.429797	-0.167943	0.150588	0.374586	0.499713	-0.166614	0.434107	0.472071
C1	0.578742	0.384157	-0.113343	0.352946	0.462527	0.283592	0.446337	-0.23318	0.0284695	0.370837	0.482734	-0.227078	0.427464	0.400155
C1	0.603918	0.422638	0.174176	0.406645	0.475274	0.308712	0.429951	-0.245594	0.11881	0.394655	0.500748	-0.108222	0.422337	0.47494
C1	0.558649	0.385665	-0.149544	0.357368	0.457954	0.283948	0.424885	-0.242669	0.0844713	0.34648	0.45506	-0.262715	0.433091	0.424684
C1	0.59981	0.438856	0.151632	0.459658	0.476559	0.340834	0.466217	-0.202199	0.130761	0.467622	0.509748	-0.0721698	0.428151	0.490462
C1	0.624925	0.441233	0.299979	0.482665	0.477704	0.351653	0.461175	-0.137558	0.142226	0.430403	0.514348	-0.0257563	0.453778	0.481449
C1	0.598374	0.410466	0.235042	0.402094	0.482203	0.269556	0.436071	-0.156651	0.0895584	0.450984	0.496719	0.0368307	0.364779	0.523197
C1	0.608857	0.431882	-0.0779464	0.431511	0.502324	0.34102	0.469283	-0.145397	0.209433	0.43549	0.519714	-0.122885	0.428612	0.529164
C1	0.58773	0.38712	-0.0088808	0.363426	0.384647	0.2839	0.4247	-0.263038	0.0875059	0.397587	0.470621	-0.164082	0.406492	0.449895
C1	0.600056	0.41625	0.0863071	0.365987	0.483812	0.316481	0.477162	-0.248165	0.0899691	0.413002	0.506136	-0.177993	0.398472	0.474785
C1	0.569366	0.399741	-0.057824	0.337631	0.415396	0.277177	0.433831	-0.228544	0.133994	0.402104	0.462677	-0.249119	0.421703	0.43393
C1	0.629073	0.457834	0.149132	0.4906	0.510086	0.348055	0.463464	-0.265402	0.141519	0.490623	0.517674	-0.129526	0.433192	0.523984
C1	0.614998	0.41554	0.133564	0.374535	0.488032	0.290767	0.450914	-0.190777	0.177164	0.450617	0.495059	-0.119272	0.374675	0.493511
C1	0.635649	0.437029	0.17507	0.42466	0.512314	0.326038	0.461942	-0.0968308	0.174231	0.47521	0.53691	0.0207278	0.399616	0.524276
C1	0.586891	0.428814	-0.00404058	0.410364	0.500734	0.301208	0.458112	-0.26672	0.105971	0.477482	0.492021	-0.167531	0.414222	0.492838
C1	0.589158	0.387988	-0.0855919	0.313509	0.457249	0.260462	0.448761	-0.150101	0.0328363	0.425355	0.480775	-0.19171	0.37814	0.454012
C1	0.611857	0.465238	0.400337	0.486214	0.543986	0.336882	0.476642	-0.296062	0.193493	0.548852	0.516556	-0.0388831	0.405725	0.567664
C1	0.635768	0.391187	0.182826	0.351878	0.486753	0.271622	0.449802	-0.291236	0.0408824	0.455499	0.508891	-0.0308553	0.40836	0.486257
C1	0.623561	0.386659	0.178296	0.382675	0.477388	0.303583	0.444451	-0.164716	0.059344	0.437726	0.516562	-0.077965	0.447828	0.480134
C1	0.577919	0.376146	-0.056883	0.351368	0.446594	0.288544	0.431501	-0.278247	0.083337	0.354559	0.485865	-0.154587	0.410973	0.460771
C1	0.621848	0.434356	0.0289566	0.42079	0.466913	0.316023	0.449737	-0.18722	0.199807	0.42384	0.517081	-0.105764	0.404213	0.537428
C1	0.612601	0.426762	0.169714	0.433136	0.477978	0.34422	0.478039	-0.157332	0.102995	0.436262	0.536485	-0.0934762	0.43119	0.453423
C1	0.62569	0.429123	0.463904	0.432543	0.552063	0.329901	0.497497	-0.296405	0.131606	0.487193	0.518799	0.00358075	0.424952	0.534569
C1	0.602616	0.412	0.125026	0.387293	0.488007	0.313666	0.454585	-0.280026	0.154995	0.437956	0.506385	-0.0773241	0.41534	0.492104
C1	0.638005	0.448766	0.110533	0.444044	0.488765	0.351087	0.464517	-0.249484	0.160674	0.441294	0.534003	0.0121727	0.440579	0.54416
C1	0.584745	0.38598	0.0773891	0.339009	0.445595	0.269015	0.433754	-0.145821	0.122843	0.386072	0.482564	-0.128856	0.424172	0.434797
C1	0.610118	0.416212	-0.0296473	0.395936	0.464113	0.295321	0.44649	-0.254729	0.106926	0.446004	0.522664	-0.124923	0.427032	0.465836
C1	0.611954	0.418784	0.0665446	0.411754	0.43179	0.316105	0.412457	-0.134207	0.159635	0.385017	0.507867	-0.121771	0.396173	0.509618
C1	0.618138	0.433783	0.299037	0.463297	0.412548	0.330798	0.432413	-0.118869	0.141281	0.416407	0.514266	-0.0698446	0.427783	0.489915
C1	0.615751	0.46365	0.579954	0.488898	0.493911	0.374611	0.490419	-0.214791	0.178335	0.459024	0.522828	0.0301534	0.43054	0.5678
C5	0.593694	0.384744	-0.0627425	0.345924	0.48137	0.284159	0.458385	-0.284917	0.0555446	0.40848	0.509153	-0.152229	0.443763	0.470656
C5	0.589073	0.409544	0.0127398	0.40022	0.462001	0.303665	0.453528	-0.198708	0.116637	0.441363	0.505595	-0.197019	0.432621	0.50946
C5	0.600429	0.373895	-0.0116812	0.30573	0.47736	0.21972	0.444866	-0.264176	0.0064144	0.426062	0.49385	-0.142871	0.402255	0.455043
C5	0.582084	0.394767	-0.0683195	0.371864	0.401248	0.291777	0.45396	-0.229998	0.0445042	0.407699	0.490727	-0.224472	0.470109	0.449781
C5	0.621234	0.409665	0.279127	0.400031	0.490154	0.305358	0.468676	-0.286983	0.104779	0.457879	0.514002	-0.101402	0.427151	0.519105
C5	0.588742	0.372089	-0.0676746	0.368613	0.451773	0.269834	0.441582	-0.310412	0.0716911	0.405706	0.488487	-0.169224	0.462567	0.469518
C5	0.631126	0.415558	0.136677	0.391326	0.472473	0.307586	0.475883	-0.124327	0.12071	0.485325	0.525393	-0.225494	0.443523	0.515083
C5	0.602288	0.393819	-0.0853104	0.364457	0.481808	0.295547	0.455252	-0.22709	0.127297	0.402614	0.517872	-0.00209048	0.424502	0.454029
C5	0.610101	0.407908	0.0874671	0.341297	0.486507	0.271655	0.453338	-0.208718	0.0840436	0.420162	0.522323	-0.125942	0.434235	0.487762
C5	0.608382	0.397318	0.0911067	0.332965	0.50822	0.273651	0.456967	-0.199006	0.0701079	0.398968	0.513141	-0.0329938	0.414833	0.445854
C5	0.593376	0.426041	-0.0931249	0.448532	0.459794	0.312215	0.458915	-0.272166	0.0810254	0.437033	0.507765	-0.24022	0.43074	0.509451
C5	0.627147	0.450495	0.318305	0.449643	0.546901	0.33313	0.485342	-0.262848	0.107729	0.504979	0.525734	0.0165917	0.413989	0.554517
C5	0.615244	0.42127	0.101383	0.432385	0.509153	0.308434	0.483755	-0.177695	0.151184	0.487028	0.531238	-0.105452	0.424287	0.533086
C5	0.613168	0.401633	-0.0346641	0.375199	0.494795	0.29245	0.450108	-0.149177	0.116278	0.416282	0.505307	-0.146087	0.44112	0.461009
C5	0.590569	0.379745	-0.0447496	0.312917	0.456115	0.261558	0.435736	-0.27696	0.127049	0.404035	0.493081	-0.251496	0.417127	0.500753
C5	0.580688	0.36314	-0.0652503	0.298726	0.436469	0.268993	0.4421	-0.24572	0.0731433	0.388175	0.499167	-0.181008	0.40733	0.457568
C5	0.596462	0.409031	0.0814149	0.364288	0.504256	0.278796	0.46722	-0.214183	0.144394	0.419092	0.496249	0.075401	0.441421	0.461194
C5	0.637727	0.465313	0.0386866	0.475564	0.539791	0.327957	0.487144	-0.198269	0.168659	0.488419	0.560599	0.0124111	0.428554	0.525406
C5	0.615308	0.39982	0.134145	0.362213	0.506493	0.287313	0.478217	-0.256456	0.110016	0.45983	0.487059	0.00548277	0.456594	0.473211
C5	0.600636	0.402576	-0.0298004	0.413507	0.494216	0.323049	0.499411	-0.170016	0.105752	0.429105	0.520937	-0.068562	0.474371	0.501504
C5	0.600543	0.412687	0.0146862	0.417186	0.500792	0.315405	0.464334	-0.208632	0.117345	0.443466	0.510798	-0.139223	0.450499	0.503569
C5	0.628966	0.429043	0.564888	0.417606	0.572741	0.293345	0.489777	-0.240965	0.113683	0.460421	0.545664	0.158185	0.420785	0.543078
C5	0.611031	0.409636	0.019447	0.347902	0.501925	0.288649	0.463855	-0.145161	0.102084	0.432391	0.535542	-0.0194691	0.419334	0.449115
C5	0.60046	0.42761	-0.0356014	0.427036	0.520896	0.289469	0.459869	-0.283065	0.151276	0.490362	0.522584	-0.12264	0.400271	0.511133
C5	0.58719	0.389758	-0.0610606	0.345843	0.494412	0.275748	0.471276	-0.289457	0.0926625	0.41775	0.509968	-0.170823	0.410797	0.505504
C5	0.593761	0.382897	-0.0284832	0.364239	0.531876	0.293608	0.476199	-0.323356	0.0721027	0.397758	0.503947	-0.0897671	0.43778	0.469147
C5	0.612644	0.389859	0.062575	0.360487	0.459901	0.293798	0.456588	-0.111295	0.136938	0.438463	0.523546	-0.185612	0.409625	0.475367
C5	0.653099	0.460378	0.0541414	0.494483	0.581035	0.362316	0.514705	-0.195094	0.214423	0.516532	0.56986	0.172925	0.442785	0.575788

## Sheet: S20-Fig7
	Msig	immunophenotypes	MHC_IPS	AZ_IPS	EC_IPS	CP_IPS	SC_IPS
TCGA-06-0644-01	C4	C4	3.90612	2.74886	1.13181	-0.399114	-1.88996
TCGA-06-0130-01	C4	C4	4.66375	3.25038	1.49829	-0.736436	-2.17522
TCGA-06-0184-01	C4	C4	4.1374	3.0968	1.02307	-0.353994	-1.70969
TCGA-02-2486-01	C4	C4	4.64866	3.21147	1.10081	-0.63049	-1.90751
TCGA-02-0055-01	C4	C4	4.48255	3.11512	1.29142	-0.633453	-2.0254
TCGA-06-0139-01	C4	C4	4.63666	2.78539	1.32679	-0.559944	-2.61812
TCGA-06-5410-01	C4	C4	4.36911	2.70033	1.25214	-0.425085	-2.49584
TCGA-06-0168-01	C4	C4	4.19194	3.14786	1.04839	-0.350037	-1.74244
TCGA-32-4213-01	C4	C4	4.66341	3.6589	1.07353	-0.276045	-1.80199
TCGA-06-0132-01	C4	C4	4.30708	3.12225	1.06916	-0.302105	-1.95189
TCGA-27-2519-01	C4	C4	4.35981	3.41888	1.07547	-0.308719	-1.70769
TCGA-32-2632-01	C4	C4	4.46848	3.78312	1.12194	-0.261696	-1.54561
TCGA-06-0190-01	C4	C4	4.07619	3.06619	1.22189	-0.385201	-1.84669
TCGA-06-0645-01	C4	C4	4.29909	2.99372	1.15457	-0.360504	-2.09944
TCGA-27-2524-01	C4	C4	3.64846	2.85714	0.992833	-0.226454	-1.5577
TCGA-32-1980-01	C4	C4	3.86608	3.00242	1.08612	-0.241979	-1.70781
TCGA-28-2513-01	C4	C4	4.30043	2.9045	1.02827	-0.560199	-1.864
TCGA-06-5412-01	C4	C4	4.15402	2.94042	1.18542	-0.517795	-1.88122
TCGA-32-1982-01	C4	C4	4.18252	3.41779	1.17739	-0.370207	-1.57192
TCGA-14-0781-01	C4	C4	4.07387	2.89995	0.927935	-0.34008	-1.76177
TCGA-28-5218-01	C4	C4	3.56712	2.57162	1.34747	-0.372384	-1.97058
TCGA-76-4928-01	C4	C4	3.97916	3.12312	0.990828	-0.232435	-1.61443
TCGA-06-0210-01	C4	C4	3.88833	2.88723	0.958194	-0.213731	-1.74556
TCGA-06-0141-01	C4	C4	4.08472	2.65078	1.13881	-0.465849	-2.10691
TCGA-06-0190-02	C4	C4	4.16433	2.9972	1.32866	-0.337158	-2.15863
TCGA-06-0211-02	C4	C4	3.9491	3.08298	1.13906	-0.226932	-1.77825
TCGA-19-1389-02	C4	C4	4.06316	2.61408	1.03197	-0.397315	-2.08374
TCGA-12-0619-01	C3	warw	4.28646	3.16002	1.03689	-0.417632	-1.7457
TCGA-16-0846-01	C3	warw	4.44963	3.69959	1.1072	-0.493564	-1.36368
TCGA-41-4097-01	C3	warw	3.69014	2.77514	1.02233	-0.189663	-1.74766
TCGA-14-0789-01	C3	warw	4.33588	2.86621	0.984869	-0.482315	-1.97222
TCGA-41-3915-01	C3	warw	3.84273	2.9014	1.02407	-0.155404	-1.81
TCGA-06-2561-01	C3	warw	3.6017	2.87826	1.01249	-0.193663	-1.54227
TCGA-15-1444-01	C3	warw	3.7451	3.27198	1.02577	-0.221293	-1.2776
TCGA-26-5135-01	C3	warw	3.64753	2.96475	0.880482	-0.0867296	-1.47653
TCGA-28-1753-01	C3	warw	4.0776	3.14014	1.19135	-0.270452	-1.85835
TCGA-27-1830-01	C3	warw	3.91812	3.20802	1.05729	-0.212598	-1.55479
TCGA-19-2619-01	C3	warw	3.47838	3.28639	0.857655	0.0327783	-1.08242
TCGA-06-0878-01	C3	warw	4.02478	3.22597	1.07595	-0.264567	-1.6102
TCGA-02-0047-01	C3	warw	3.73056	3.14647	0.968963	-0.0835568	-1.4695
TCGA-16-1045-01	C3	warw	4.22446	2.97421	1.07814	-0.307235	-2.02115
TCGA-06-0882-01	C3	warw	3.94602	3.1519	0.985099	-0.188106	-1.59112
TCGA-06-0646-01	C3	warw	3.80181	2.97304	1.07763	-0.27735	-1.62905
TCGA-27-1834-01	C3	warw	4.18089	3.42243	1.0607	-0.475848	-1.34331
TCGA-27-1837-01	C3	warw	4.48587	3.79999	0.950223	-0.444369	-1.19173
TCGA-28-5215-01	C3	warw	3.71091	3.13961	1.10243	-0.156154	-1.51757
TCGA-06-0187-01	C3	warw	4.39005	3.62673	0.937529	-0.222722	-1.47812
TCGA-06-0156-01	C3	warw	3.60481	2.88407	1.12623	-0.137262	-1.70971
TCGA-26-5139-01	C3	warw	3.78127	3.19915	0.951773	-0.190509	-1.34339
TCGA-06-0158-01	C3	warw	3.87122	3.31112	0.999765	-0.213077	-1.34679
TCGA-28-2514-01	C3	warw	3.92285	3.66962	0.896894	-0.101851	-1.04828
TCGA-06-2562-01	C3	warw	3.4413	2.48125	0.980639	-0.383473	-1.55722
TCGA-32-2638-01	C3	warw	4.8666	3.79213	1.02386	-0.52924	-1.56909
TCGA-19-2620-01	C3	warw	3.56101	3.16424	0.848405	-0.0773553	-1.16782
TCGA-19-0957-02	C3	warw	3.7891	3.11138	0.969319	-0.114573	-1.53247
TCGA-06-0125-02	C3	warw	3.6197	2.91926	0.877672	-0.166245	-1.41187
TCGA-19-4065-02	C3	warw	3.87675	2.8544	1.01917	-0.343357	-1.69817
TCGA-06-0210-02	C3	warw	4.15838	3.16057	1.12375	-0.262409	-1.85915
TCGA-06-0171-02	C3	warw	4.62261	2.696	1.31784	-0.582532	-2.66192
TCGA-27-1832-01	C1	warw	3.82852	3.00823	1.1587	-0.32575	-1.65325
TCGA-06-0745-01	C1	warw	3.9188	3.45618	0.99848	-0.011724	-1.44938
TCGA-32-2615-01	C1	warw	4.1757	3.28509	0.992195	-0.280829	-1.60197
TCGA-14-1829-01	C1	warw	4.13475	3.38392	1.01577	-0.271247	-1.49535
TCGA-41-2572-01	C1	warw	4.64741	3.95735	0.892821	-0.364406	-1.21847
TCGA-06-0219-01	C1	warw	3.62881	3.04751	0.965572	-0.26418	-1.2827
TCGA-12-1597-01	C1	warw	3.4657	3.18255	0.888738	-0.0529597	-1.11893
TCGA-06-0178-01	C1	warw	3.39114	2.75732	0.929931	-0.162656	-1.4011
TCGA-41-2571-01	C1	warw	3.03781	2.69944	0.735149	0.0193493	-1.09286
TCGA-14-2554-01	C1	warw	3.58487	2.96407	0.994867	-0.201129	-1.41454
TCGA-06-0238-01	C1	warw	3.92782	3.22688	1.09262	-0.302643	-1.49091
TCGA-27-2526-01	C1	warw	4.44951	4.01985	0.933409	-0.247073	-1.116
TCGA-06-0138-01	C1	warw	3.60808	2.92309	1.08435	-0.161342	-1.60799
TCGA-12-3652-01	C1	warw	4.16131	4.18283	0.826208	-0.00497229	-0.799712
TCGA-06-0749-01	C1	warw	3.56658	2.86482	0.951885	-0.222265	-1.43138
TCGA-19-2625-01	C1	warw	3.52821	2.96691	0.738948	-0.055619	-1.24463
TCGA-06-0750-01	C1	warw	4.33882	3.29778	0.94875	-0.357217	-1.63257
TCGA-26-5136-01	C1	warw	4.50085	3.75132	1.08208	-0.340291	-1.49132
TCGA-19-4065-01	C1	warw	3.92835	2.67026	1.1023	-0.453288	-1.9071
TCGA-06-5418-01	C1	warw	3.65407	2.87365	0.915425	-0.158647	-1.5372
TCGA-28-2499-01	C1	warw	4.6945	4.06088	0.804393	-0.270254	-1.16776
TCGA-28-5213-01	C1	warw	4.14673	2.99942	1.15878	-0.319798	-1.9863
TCGA-12-5295-01	C1	warw	3.92372	3.2884	1.08217	-0.262269	-1.45522
TCGA-12-0616-01	C1	warw	4.03632	3.75197	1.09765	-0.172222	-1.20978
TCGA-06-0744-01	C1	warw	3.53631	3.32888	0.843795	-0.00424205	-1.04698
TCGA-14-1823-01	C1	warw	3.96627	3.10842	1.04091	-0.297092	-1.60166
TCGA-06-5411-01	C1	warw	3.25116	2.75425	0.98238	-0.113208	-1.36608
TCGA-06-0649-01	C1	warw	3.95379	3.13616	1.01917	-0.158109	-1.6787
TCGA-06-0743-01	C1	warw	3.59935	3.28852	0.923047	-0.0730425	-1.16084
TCGA-14-0817-01	C1	warw	4.29252	3.46934	1.16826	-0.342627	-1.64881
TCGA-28-5220-01	C1	warw	3.58253	3.36132	1.01449	-0.199664	-1.03604
TCGA-32-5222-01	C1	warw	3.82864	3.07059	1.06628	-0.417419	-1.40691
TCGA-27-1831-01	C1	warw	4.51373	3.61663	1.05252	-0.516853	-1.43277
TCGA-14-1402-02	C1	warw	3.99933	3.5683	1.01941	-0.16609	-1.28436
TCGA-14-0736-02	C1	warw	4.05625	3.22183	1.05512	-0.239751	-1.6498
TCGA-06-0211-01	C5	warw	3.56282	3.36051	0.941287	-0.0483216	-1.09527
TCGA-14-0787-01	C5	warw	3.78197	3.1309	0.967587	-0.188094	-1.43056
TCGA-12-3653-01	C5	warw	5.59151	5.11126	0.975429	-0.29905	-1.15663
TCGA-27-2528-01	C5	warw	3.28741	3.12835	0.80411	-0.0408461	-0.922314
TCGA-28-5208-01	C5	warw	3.57708	3.09193	1.04702	-0.142482	-1.38969
TCGA-28-5209-01	C5	warw	3.68395	3.40257	0.886812	-0.134674	-1.03352
TCGA-06-5408-01	C5	warw	4.14117	3.66108	0.8967	-0.083551	-1.29324
TCGA-06-2563-01	C5	warw	4.27567	3.77068	0.986246	-0.327408	-1.16383
TCGA-28-5204-01	C5	warw	4.21598	3.82323	0.982729	-0.263964	-1.11151
TCGA-32-2616-01	C5	warw	4.13424	3.53524	0.883338	-0.203536	-1.2788
TCGA-12-5299-01	C5	warw	4.17736	3.25996	0.874221	-0.35807	-1.43355
TCGA-06-5413-01	C5	warw	3.84903	3.1332	1.12595	-0.17952	-1.66226
TCGA-14-1034-01	C5	warw	4.09173	2.90987	0.951908	-0.447868	-1.6859
TCGA-06-5858-01	C5	warw	3.88779	3.19985	0.962893	-0.229782	-1.42105
TCGA-76-4932-01	C5	warw	3.64478	3.25528	0.857968	-0.12379	-1.12368
TCGA-27-2523-01	C5	warw	3.55802	3.17949	0.886553	-0.228539	-1.03655
TCGA-19-1787-01	C5	warw	3.9589	3.30524	1.04134	-0.327384	-1.36762
TCGA-06-2567-01	C5	warw	3.82525	3.07142	1.11689	-0.283712	-1.58701
TCGA-06-5859-01	C5	warw	4.26002	3.93425	1.14897	-0.197207	-1.27753
TCGA-28-5207-01	C5	warw	3.71784	3.50178	1.0591	-0.125988	-1.14918
TCGA-76-4927-01	C5	warw	3.57768	2.92797	0.96708	-0.14285	-1.47394
TCGA-06-2557-01	C5	warw	4.38571	3.59809	1.2532	-0.345652	-1.69517
TCGA-28-1747-01	C5	warw	4.38796	3.69624	1.05737	-0.476769	-1.27232
TCGA-06-5414-01	C5	warw	4.09537	3.20031	0.987391	-0.285441	-1.59701
TCGA-06-2564-01	C5	warw	3.51307	2.81821	0.984879	-0.307949	-1.37179
TCGA-19-2629-01	C5	warw	4.22703	3.70209	1.01806	-0.201969	-1.34103
TCGA-28-2509-01	C5	warw	3.55124	2.78436	0.880534	-0.260203	-1.38721
TCGA-06-0152-02	C5	warw	4.32197	3.25378	1.28666	-0.69207	-1.66278
TCGA-12-3650-01	C2	C2	3.71525	3.51086	0.971737	-0.127932	-1.0482
TCGA-12-0821-01	C2	C2	3.35696	3.23064	0.893226	-0.00849954	-1.01104
TCGA-26-1442-01	C2	C2	3.40594	3.30718	0.717003	0.0375787	-0.853343
TCGA-26-5132-01	C2	C2	3.98791	3.54927	0.932573	-0.154185	-1.21703
TCGA-26-5133-01	C2	C2	3.39771	3.39166	0.809283	0.0287983	-0.84414
TCGA-14-0871-01	C2	C2	2.69698	2.6661	0.80332	0.0676979	-0.901897
TCGA-26-5134-01	C2	C2	3.55162	3.37516	0.953431	-0.0399021	-1.08999
TCGA-15-0742-01	C2	C2	3.42934	3.19878	0.765937	-0.000967132	-0.995523
TCGA-06-2570-01	C2	C2	3.56508	2.9931	0.961625	-0.0804108	-1.4532
TCGA-06-2558-01	C2	C2	3.41964	2.96095	0.995026	-0.0819462	-1.37177
TCGA-06-5417-01	C2	C2	3.02772	2.97589	0.855436	-0.0104637	-0.896804
TCGA-76-4926-01	C2	C2	3.50158	3.143	0.842035	-0.132398	-1.06822
TCGA-76-4925-01	C2	C2	3.04926	2.95512	0.868623	0.0359447	-0.998707
TCGA-06-0157-01	C2	C2	3.65642	3.23744	1.00572	-0.0767591	-1.34794
TCGA-06-2559-01	C2	C2	3.29863	2.814	1.00414	-0.222593	-1.26617
TCGA-12-0618-01	C2	C2	2.92886	2.80127	0.796573	0.0709159	-0.99507
TCGA-06-5856-01	C2	C2	3.38266	2.72064	0.982596	-0.193599	-1.45102
TCGA-06-0747-01	C2	C2	3.74609	3.65728	0.820033	0.00504574	-0.913889
TCGA-02-2485-01	C2	C2	3.59518	3.38029	0.993743	-0.270285	-0.938341
TCGA-06-0686-01	C2	C2	3.41617	3.0476	0.93075	-0.0482185	-1.25111
TCGA-14-0790-01	C2	C2	3.9261	4.01746	0.791275	0.00687945	-0.706787
TCGA-19-2624-01	C2	C2	2.82107	3.09533	0.87552	0.0434399	-0.644702
TCGA-27-2521-01	C2	C2	2.89395	2.88304	0.798279	0.0839734	-0.893154
TCGA-32-2634-01	C2	C2	3.1728	3.04375	0.905736	0.00167302	-1.03646
TCGA-06-0125-01	C2	C2	2.93216	2.6417	0.803534	-0.0255834	-1.06841
TCGA-32-1970-01	C2	C2	4.06871	3.82501	0.887011	-0.132229	-0.998482
TCGA-76-4929-01	C2	C2	3.26544	2.69394	0.815639	-0.0558768	-1.33126
TCGA-06-1804-01	C2	C2	3.17325	2.8084	0.801302	-0.0522403	-1.11392
TCGA-02-2483-01	C2	C2	3.76085	3.24427	1.04374	-0.106147	-1.45417
TCGA-06-0174-01	C2	C2	3.0957	2.78253	0.876077	-0.0102631	-1.17898
TCGA-28-5216-01	C2	C2	3.79887	3.28356	0.92671	-0.085867	-1.35615
TCGA-08-0386-01	C2	C2	3.29478	2.94749	0.812593	-0.122141	-1.03775
TCGA-14-1825-01	C2	C2	3.02746	2.88055	0.854349	-0.0169525	-0.984306
TCGA-06-5416-01	C2	C2	3.31413	3.29267	0.801113	0.0721983	-0.894767
TCGA-06-0129-01	C2	C2	4.05013	3.41641	1.05859	-0.368702	-1.3236
TCGA-41-5651-01	C2	C2	2.99981	3.0094	0.839625	0.110839	-0.940875
TCGA-76-4931-01	C2	C2	3.14996	2.97717	0.857791	0.0204777	-1.05106
TCGA-27-1835-01	C2	C2	3.39474	3.30515	0.801318	-0.119197	-0.771719
TCGA-19-1390-01	C2	C2	3.07319	2.95536	0.806939	0.0182696	-0.943038
TCGA-06-2565-01	C2	C2	3.76735	3.49139	0.920302	-0.0725897	-1.12367
TCGA-19-5960-01	C2	C2	2.75468	2.86529	0.830239	-0.0258681	-0.693763
TCGA-06-2569-01	C2	C2	1.9855	2.06249	0.80574	0.0846734	-0.813428
TCGA-14-1034-02	C2	C2	3.25701	3.06439	0.758137	-0.0899299	-0.86082
TCGA-06-0221-02	C2	C2	2.76629	2.7321	0.835344	0.0319519	-0.901486
TCGA-12-0619-01	C3	C3	4.28646	3.16002	1.03689	-0.417632	-1.7457
TCGA-16-0846-01	C3	C3	4.44963	3.69959	1.1072	-0.493564	-1.36368
TCGA-41-4097-01	C3	C3	3.69014	2.77514	1.02233	-0.189663	-1.74766
TCGA-14-0789-01	C3	C3	4.33588	2.86621	0.984869	-0.482315	-1.97222
TCGA-41-3915-01	C3	C3	3.84273	2.9014	1.02407	-0.155404	-1.81
TCGA-06-2561-01	C3	C3	3.6017	2.87826	1.01249	-0.193663	-1.54227
TCGA-15-1444-01	C3	C3	3.7451	3.27198	1.02577	-0.221293	-1.2776
TCGA-26-5135-01	C3	C3	3.64753	2.96475	0.880482	-0.0867296	-1.47653
TCGA-28-1753-01	C3	C3	4.0776	3.14014	1.19135	-0.270452	-1.85835
TCGA-27-1830-01	C3	C3	3.91812	3.20802	1.05729	-0.212598	-1.55479
TCGA-19-2619-01	C3	C3	3.47838	3.28639	0.857655	0.0327783	-1.08242
TCGA-06-0878-01	C3	C3	4.02478	3.22597	1.07595	-0.264567	-1.6102
TCGA-02-0047-01	C3	C3	3.73056	3.14647	0.968963	-0.0835568	-1.4695
TCGA-16-1045-01	C3	C3	4.22446	2.97421	1.07814	-0.307235	-2.02115
TCGA-06-0882-01	C3	C3	3.94602	3.1519	0.985099	-0.188106	-1.59112
TCGA-06-0646-01	C3	C3	3.80181	2.97304	1.07763	-0.27735	-1.62905
TCGA-27-1834-01	C3	C3	4.18089	3.42243	1.0607	-0.475848	-1.34331
TCGA-27-1837-01	C3	C3	4.48587	3.79999	0.950223	-0.444369	-1.19173
TCGA-28-5215-01	C3	C3	3.71091	3.13961	1.10243	-0.156154	-1.51757
TCGA-06-0187-01	C3	C3	4.39005	3.62673	0.937529	-0.222722	-1.47812
TCGA-06-0156-01	C3	C3	3.60481	2.88407	1.12623	-0.137262	-1.70971
TCGA-26-5139-01	C3	C3	3.78127	3.19915	0.951773	-0.190509	-1.34339
TCGA-06-0158-01	C3	C3	3.87122	3.31112	0.999765	-0.213077	-1.34679
TCGA-28-2514-01	C3	C3	3.92285	3.66962	0.896894	-0.101851	-1.04828
TCGA-06-2562-01	C3	C3	3.4413	2.48125	0.980639	-0.383473	-1.55722
TCGA-32-2638-01	C3	C3	4.8666	3.79213	1.02386	-0.52924	-1.56909
TCGA-19-2620-01	C3	C3	3.56101	3.16424	0.848405	-0.0773553	-1.16782
TCGA-19-0957-02	C3	C3	3.7891	3.11138	0.969319	-0.114573	-1.53247
TCGA-06-0125-02	C3	C3	3.6197	2.91926	0.877672	-0.166245	-1.41187
TCGA-19-4065-02	C3	C3	3.87675	2.8544	1.01917	-0.343357	-1.69817
TCGA-06-0210-02	C3	C3	4.15838	3.16057	1.12375	-0.262409	-1.85915
TCGA-06-0171-02	C3	C3	4.62261	2.696	1.31784	-0.582532	-2.66192
TCGA-27-1832-01	C1	C1	3.82852	3.00823	1.1587	-0.32575	-1.65325
TCGA-06-0745-01	C1	C1	3.9188	3.45618	0.99848	-0.011724	-1.44938
TCGA-32-2615-01	C1	C1	4.1757	3.28509	0.992195	-0.280829	-1.60197
TCGA-14-1829-01	C1	C1	4.13475	3.38392	1.01577	-0.271247	-1.49535
TCGA-41-2572-01	C1	C1	4.64741	3.95735	0.892821	-0.364406	-1.21847
TCGA-06-0219-01	C1	C1	3.62881	3.04751	0.965572	-0.26418	-1.2827
TCGA-12-1597-01	C1	C1	3.4657	3.18255	0.888738	-0.0529597	-1.11893
TCGA-06-0178-01	C1	C1	3.39114	2.75732	0.929931	-0.162656	-1.4011
TCGA-41-2571-01	C1	C1	3.03781	2.69944	0.735149	0.0193493	-1.09286
TCGA-14-2554-01	C1	C1	3.58487	2.96407	0.994867	-0.201129	-1.41454
TCGA-06-0238-01	C1	C1	3.92782	3.22688	1.09262	-0.302643	-1.49091
TCGA-27-2526-01	C1	C1	4.44951	4.01985	0.933409	-0.247073	-1.116
TCGA-06-0138-01	C1	C1	3.60808	2.92309	1.08435	-0.161342	-1.60799
TCGA-12-3652-01	C1	C1	4.16131	4.18283	0.826208	-0.00497229	-0.799712
TCGA-06-0749-01	C1	C1	3.56658	2.86482	0.951885	-0.222265	-1.43138
TCGA-19-2625-01	C1	C1	3.52821	2.96691	0.738948	-0.055619	-1.24463
TCGA-06-0750-01	C1	C1	4.33882	3.29778	0.94875	-0.357217	-1.63257
TCGA-26-5136-01	C1	C1	4.50085	3.75132	1.08208	-0.340291	-1.49132
TCGA-19-4065-01	C1	C1	3.92835	2.67026	1.1023	-0.453288	-1.9071
TCGA-06-5418-01	C1	C1	3.65407	2.87365	0.915425	-0.158647	-1.5372
TCGA-28-2499-01	C1	C1	4.6945	4.06088	0.804393	-0.270254	-1.16776
TCGA-28-5213-01	C1	C1	4.14673	2.99942	1.15878	-0.319798	-1.9863
TCGA-12-5295-01	C1	C1	3.92372	3.2884	1.08217	-0.262269	-1.45522
TCGA-12-0616-01	C1	C1	4.03632	3.75197	1.09765	-0.172222	-1.20978
TCGA-06-0744-01	C1	C1	3.53631	3.32888	0.843795	-0.00424205	-1.04698
TCGA-14-1823-01	C1	C1	3.96627	3.10842	1.04091	-0.297092	-1.60166
TCGA-06-5411-01	C1	C1	3.25116	2.75425	0.98238	-0.113208	-1.36608
TCGA-06-0649-01	C1	C1	3.95379	3.13616	1.01917	-0.158109	-1.6787
TCGA-06-0743-01	C1	C1	3.59935	3.28852	0.923047	-0.0730425	-1.16084
TCGA-14-0817-01	C1	C1	4.29252	3.46934	1.16826	-0.342627	-1.64881
TCGA-28-5220-01	C1	C1	3.58253	3.36132	1.01449	-0.199664	-1.03604
TCGA-32-5222-01	C1	C1	3.82864	3.07059	1.06628	-0.417419	-1.40691
TCGA-27-1831-01	C1	C1	4.51373	3.61663	1.05252	-0.516853	-1.43277
TCGA-14-1402-02	C1	C1	3.99933	3.5683	1.01941	-0.16609	-1.28436
TCGA-14-0736-02	C1	C1	4.05625	3.22183	1.05512	-0.239751	-1.6498
TCGA-06-0211-01	C5	C5	3.56282	3.36051	0.941287	-0.0483216	-1.09527
TCGA-14-0787-01	C5	C5	3.78197	3.1309	0.967587	-0.188094	-1.43056
TCGA-12-3653-01	C5	C5	5.59151	5.11126	0.975429	-0.29905	-1.15663
TCGA-27-2528-01	C5	C5	3.28741	3.12835	0.80411	-0.0408461	-0.922314
TCGA-28-5208-01	C5	C5	3.57708	3.09193	1.04702	-0.142482	-1.38969
TCGA-28-5209-01	C5	C5	3.68395	3.40257	0.886812	-0.134674	-1.03352
TCGA-06-5408-01	C5	C5	4.14117	3.66108	0.8967	-0.083551	-1.29324
TCGA-06-2563-01	C5	C5	4.27567	3.77068	0.986246	-0.327408	-1.16383
TCGA-28-5204-01	C5	C5	4.21598	3.82323	0.982729	-0.263964	-1.11151
TCGA-32-2616-01	C5	C5	4.13424	3.53524	0.883338	-0.203536	-1.2788
TCGA-12-5299-01	C5	C5	4.17736	3.25996	0.874221	-0.35807	-1.43355
TCGA-06-5413-01	C5	C5	3.84903	3.1332	1.12595	-0.17952	-1.66226
TCGA-14-1034-01	C5	C5	4.09173	2.90987	0.951908	-0.447868	-1.6859
TCGA-06-5858-01	C5	C5	3.88779	3.19985	0.962893	-0.229782	-1.42105
TCGA-76-4932-01	C5	C5	3.64478	3.25528	0.857968	-0.12379	-1.12368
TCGA-27-2523-01	C5	C5	3.55802	3.17949	0.886553	-0.228539	-1.03655
TCGA-19-1787-01	C5	C5	3.9589	3.30524	1.04134	-0.327384	-1.36762
TCGA-06-2567-01	C5	C5	3.82525	3.07142	1.11689	-0.283712	-1.58701
TCGA-06-5859-01	C5	C5	4.26002	3.93425	1.14897	-0.197207	-1.27753
TCGA-28-5207-01	C5	C5	3.71784	3.50178	1.0591	-0.125988	-1.14918
TCGA-76-4927-01	C5	C5	3.57768	2.92797	0.96708	-0.14285	-1.47394
TCGA-06-2557-01	C5	C5	4.38571	3.59809	1.2532	-0.345652	-1.69517
TCGA-28-1747-01	C5	C5	4.38796	3.69624	1.05737	-0.476769	-1.27232
TCGA-06-5414-01	C5	C5	4.09537	3.20031	0.987391	-0.285441	-1.59701
TCGA-06-2564-01	C5	C5	3.51307	2.81821	0.984879	-0.307949	-1.37179
TCGA-19-2629-01	C5	C5	4.22703	3.70209	1.01806	-0.201969	-1.34103
TCGA-28-2509-01	C5	C5	3.55124	2.78436	0.880534	-0.260203	-1.38721
TCGA-06-0152-02	C5	C5	4.32197	3.25378	1.28666	-0.69207	-1.66278

## Sheet: S21-Fig7
immunophenotypes	B2M	TAP2	HLA-A	HLA-B	HLA-C	HLA-DPB1	HLA-DQA2	HLA-DQB1	HLA-DRA	HLA-DRB1	HLA-E	HLA-F	HLA-G	HLA-DMA	HLA-DMB	HLA-DOA	HLA-DOB	CTLA4	LAG3	BTLA	CD160	TGFBI	TGFBR1	CD244	LGALS9	HAVCR2	ADORA2A	TIGIT	KIR2DL3	KDR	CD96	MICA	MICB	CD27	CD274	CD28	CD40	CD40LG	CD70	CD86	ICOS	ICOSLG	IL6	IL6R	TNFRSF13C	TNFRSF14	TNFRSF17	TNFRSF18	TNFRSF4
C2	8.94839	1.80858	9.15287	8.31428	8.50773	5.99964	4.18134	3.31583	9.04171	6.75677	6.99514	3.01799	1.14468	4.73821	4.31281	3.10186	0.4126	0.30913	0.347482	0.0417523	0.05165	3.13104	3.03675	0.296286	3.46764	3.79986	0.012397	0.0669866	0	2.24681	0.0963699	1.80832	0.870018	0.358731	0.526496	0.271914	2.07789	1.09434	0.305909	2.70791	0.0954565	0.337138	0.23253	0.919605	1.24867	2.15958	0.0904909	1.1644	1.44579
C2	8.33517	2.53792	8.02545	7.25944	7.35313	5.18895	0.811107	2.70185	7.48455	6.20925	7.88619	2.3412	0.540282	3.95245	2.63864	1.94903	0.248395	0.0413251	0.474805	0.159168	0.467454	5.06181	3.11737	0.157044	2.15962	2.84742	0.0279885	0.16959	0	2.6505	0.0653375	1.92161	1.01445	0.285053	0.33906	0.0767605	2.29772	0.0481028	0.0753485	1.82219	0.0332162	0.0325075	1.36073	0.973947	1.03317	1.87887	0.0262581	0.201494	1.05232
C2	8.61097	2.6672	7.65522	7.23789	7.01289	4.87692	0.883101	1.86635	7.89245	6.53538	7.10847	2.3978	0.257395	4.36385	3.19664	2.9607	0.816259	0.377633	0.666407	0.0554979	0.264013	1.36103	2.84198	0.0973126	2.63192	2.83328	0.192366	0.11545	0	2.48869	0.0446787	1.29325	0.67438	1.18428	0.803711	0.0932633	1.76967	0.0425367	0.11478	2.26967	0.0293552	0.288342	0.27528	2.01193	1.77276	1.26757	0.0231994	0.261148	0.396076
C2	9.3876	2.96727	8.49128	9.2324	8.54042	6.2825	3.84061	2.84441	9.13224	6.8409	8.37241	2.7962	1.26018	4.68555	3.16319	2.83521	1.08423	0.397636	0.790143	0.087538	0.131326	4.49724	2.80217	0.131807	3.26783	3.0884	0.104621	0.216895	0.0466135	2.71869	0.201132	3.40301	2.80347	0.875786	1.25517	0.311521	2.31041	0.187579	0.0957451	2.33573	0.242231	0.0514326	0.417198	1.96697	1.11953	2.38566	0.0532651	0.484397	1.15953
C2	8.69143	3.32798	8.242	7.46994	6.71299	4.90976	2.77994	3.50107	7.51803	6.6258	6.98933	2.4093	0.743901	3.75213	2.67577	2.14422	0.279055	0.0442838	0.420914	0.115587	0.0929725	2.3831	3.07525	0.0545711	2.30221	2.15982	0.0374063	0.0712546	0.0367545	3.09932	0.141719	2.22477	0.333191	0.459367	1.23343	0.100504	1.47418	0.0849016	0.994294	1.33749	0.011965	0.0800276	0.239998	1.03178	0.754432	2.48021	0.0557585	0.31171	0.922923
C2	7.71348	2.0271	7.10301	6.56012	5.96744	4.49446	0.814455	2.91124	6.79044	5.92361	5.75442	1.93004	0.72752	2.77188	2.69245	3.29827	0.428357	0.240969	0.777882	0	0.0904471	7.68082	4.13074	0.0634532	1.73904	1.66052	0.126856	0.0301107	0	1.85882	0.0934035	3.39639	0.904835	0.4483	0.554901	0.243767	0.975175	0	0.223676	1.03404	0	0.270134	0.751017	0.812686	2.39695	1.92167	0.156919	1.37521	1.22872
C2	8.86005	3.02019	8.65338	8.1086	7.79888	6.22612	1.12352	4.21311	8.63424	7.78797	6.80758	3.55801	0.327393	4.98305	3.50858	2.80276	0.826599	0.0598663	1.06178	0.1015	0.445636	4.68264	3.84404	0.323677	3.16003	3.22634	0.0605235	0.179793	0.0497329	2.01008	0.321259	1.06469	1.34535	0.39892	0.608589	1.20508	2.22069	0.318662	3.37587	2.22127	0	0.0928207	0.901704	1.22421	1.8826	2.32632	0.111488	1.24905	0.955654
C2	8.38772	2.25942	8.56529	7.63049	7.65801	5.15288	0.272164	3.97241	7.68263	7.12679	7.16615	2.3916	0.358428	4.02012	2.60371	2.14569	0.898126	0.200693	0.690487	0.00879271	0.110604	4.02189	3.16697	0.192057	2.64265	2.43363	0.0459191	0.0159707	0.0126759	2.16496	0.0609412	1.60692	0.505919	0.534867	0.96072	0.0524332	1.85619	0.0528546	0.141782	1.51757	0.012275	0.367174	0.149565	1.25516	0.784111	1.41972	0	1.12946	0.989083
C2	9.12347	2.77868	7.5295	8.01529	7.77596	5.65094	0.0796567	4.90974	8.842	7.91942	7.58493	2.81906	0.358574	4.82119	4.11686	3.49574	0.43212	0.126731	0.481635	0.105748	0.184169	4.3115	4.42498	0.70339	3.9157	4.2553	0.24573	0.0203468	0.0241641	2.81208	0.0738886	1.07442	0.832454	0.452213	0.765727	0.246046	2.38627	0.0506194	0.117303	3.03801	0.0234029	0.488199	0.818112	2.42776	1.36393	1.83735	0.0813886	0.395872	1.58408
C2	8.66303	2.09392	7.49086	7.59448	7.60552	5.96989	3.93021	2.76459	9.27798	7.57966	7.32355	2.77361	0.60054	4.74461	4.07743	3.63626	1.23844	0.305841	0.547605	0.127403	0.111332	5.15954	4.42298	0.668473	3.00377	3.7836	0.14158	0.0684183	0	3.43753	0.120196	1.6578	1.70166	0.274769	0.70127	0.307507	2.72269	0.0876225	0.0628952	2.52918	0.0488116	0.498206	0.968527	1.87555	0.53608	2.02629	0.057564	0.845802	1.75136
C2	8.87201	2.04641	7.41066	7.17919	6.7319	4.90677	1.30135	3.25244	7.7182	6.53502	6.36196	1.48991	1.02261	3.53232	2.79317	1.59422	0.341369	0	0.545838	0.123591	0.345547	3.02962	3.51553	0.0411522	1.96108	2.60532	0.028167	0.130938	0	2.52808	0.0607963	1.19026	1.12553	0.159964	0.734725	0.0242102	1.36192	0	0.0758213	1.7791	0	0.126629	0.443182	1.24535	0.37122	1.00738	0	0.164379	0.518348
C2	8.64594	2.26143	7.81203	7.8031	7.21519	5.42225	2.716	2.61042	8.4309	6.66441	7.97388	2.31721	0.517398	4.28096	3.31875	2.69982	0.105882	0.243104	0.273033	0.112803	0.175252	3.33711	3.33133	0.199841	2.65868	2.68805	0.0419807	0.147223	0	1.46637	0.0942742	1.98732	0.989924	0.420803	1.039	0.139305	1.28379	0.0818885	0.872795	2.24182	0.0474454	0.266413	0.269221	1.5681	0.451769	2.19281	0.0668932	0.524995	0.306104
C2	9.28263	1.68892	7.84115	7.52709	7.19124	3.974	0.657361	1.53568	6.81316	5.75596	6.64954	1.24758	0.281232	3.24504	2.34152	1.63132	0.152374	0.0232861	0.339441	0.0975849	0.16558	3.88413	3.54975	0.133029	2.28564	2.58306	0.0293717	0.0639272	0	2.13315	0.0383527	1.77164	1.39701	0.450989	1.35484	0.149851	1.5314	0.0405104	0.0479227	1.35189	0.0462882	0.033362	1.19669	1.70896	0.423428	1.67777	0	0.171075	0.714936
C2	8.67366	2.59429	7.96426	8.1186	7.63488	6.51372	4.87952	4.01604	9.72286	8.26368	6.88471	2.26248	0.508596	5.39917	4.37727	3.79331	0.780457	0.151855	0.509444	0.0818108	0.14879	4.907	4.11414	0.403367	3.37419	3.46558	0.0978138	0.111679	0	3.23692	0.331872	1.93938	0.795666	0.676284	0.572302	0.478602	2.13203	0.281958	0.123798	2.59134	0.103179	0.0547608	0.996506	1.73585	1.17181	2.02209	0	0.314208	2.04335
C2	8.91181	2.59903	7.81194	7.28769	6.75628	5.09257	1.55763	3.21474	8.15494	7.01148	6.81745	2.58957	0.591419	4.10656	3.42928	2.89187	0.554015	0.27584	0.926053	0.0889432	0.206553	4.66388	4.08721	0.480244	2.68688	3.42907	0.138714	0.0330294	0.0262472	3.3316	0.11317	1.26252	1.51869	0.502672	2.10504	0.662045	1.86479	0.0727981	0.186641	2.50867	0.0379653	0.529592	1.9328	2.32933	1.09661	2.51546	0	0.249461	1.10264
C2	7.36076	2.00218	7.63412	6.77119	6.84933	4.89085	0.211428	3.70544	7.60982	6.52571	6.41937	2.064	0.733522	3.34293	2.63153	2.42557	0.310837	0.165514	0.601447	0.0909389	0.125467	5.08423	4.46155	0.156088	2.37115	2.51028	0.0692504	0.0714522	0.00964647	1.22964	0.0713386	1.31231	1.40698	0.630722	0.460917	0.135509	1.10825	0.0135778	0.0160897	1.85897	0.0093411	0.199496	0.483983	1.26333	1.17288	1.97802	0.0436746	0.263825	0.756041
C2	9.05309	2.19986	7.92285	8.03356	6.95692	6.20414	1.36006	4.38884	9.10874	8.15551	6.92717	1.9642	0.338338	4.83163	3.90742	3.21712	0.334837	0.220137	0.873617	0.144087	0.17264	5.0628	3.35925	0.217968	3.2747	3.8073	0.13995	0.177199	0.0536745	2.78397	0.121157	1.63575	0.922285	0.470454	1.57543	0.26627	2.33598	0.0305061	0.188277	2.87905	0.0210255	0.0508977	0.61812	1.9835	0.752106	2.07251	0.120125	0.437534	1.59961
C2	9.14948	2.46436	8.65807	8.81257	8.11552	4.98627	0.257866	3.4222	7.67387	6.88937	7.37984	3.25323	0.781574	3.86665	2.80133	2.16055	1.18535	0.1332	0.519132	0.07097	0.331349	2.29281	3.34288	0.117458	2.86072	2.46676	0.152047	0.0219094	0	1.65823	0.0414068	2.63485	0.565295	0.75487	0.67716	0.043384	1.10486	0.0147257	0.10166	1.68258	0.0201935	0.0262879	0.355359	1.80686	0.381278	2.31807	0.0473256	1.65529	0.603995
C2	9.22718	2.75654	7.84886	7.98693	8.15407	5.44309	3.30489	3.52312	8.48745	7.28962	7.11069	2.21885	0.50714	4.23214	3.08248	2.35162	1.28623	0.731669	1.40732	0.0805107	0.194424	3.7344	3.30074	0.171531	3.26304	2.90008	0.11232	0.111192	0	2.45101	0.300991	1.02258	0.857112	0.396172	1.23148	0.102778	1.71169	0.232859	0.204577	2.15741	0.338821	0.150408	1.4177	0.931689	1.13023	1.74741	0.0537466	0.423014	1.18261
C2	8.19355	1.8212	8.36593	8.11937	7.1489	5.97589	1.18577	4.89757	8.66006	7.82364	7.03873	2.49663	1.20034	4.89533	3.92247	3.14663	0.380824	0.139899	0.817957	0.0333092	0.0310354	4.26294	3.44013	0.364155	3.4777	3.27202	0.0147793	0.0600888	0	2.33998	0.0737535	1.80617	0.707221	0.243332	0.47391	0.212991	2.5574	0	0.450345	2.27	0.0463464	0.187027	0.585752	1.46448	1.25717	2.37663	0.0546651	0.676968	1.23555
C2	9.64317	3.08022	9.73129	9.23974	9.11136	5.07413	2.04855	1.85532	7.97372	6.37412	6.32132	3.34998	0.888877	3.76569	2.31125	2.02254	0.906244	0.0612448	0.444669	0.0700252	0.226236	3.72495	3.0078	0.10445	2.39314	1.59553	0.111559	0.104965	0	2.73233	0.0747586	2.72524	2.11056	0.204314	0.425624	0.0877791	1.11383	0.139069	0.0840777	1.32174	0.112503	0.0429656	0.142323	0.779969	0.582347	2.58059	0.219666	0.152953	0.918636
C2	7.99256	2.23052	7.42045	6.46081	6.59574	3.9153	2.1177	1.8511	6.59975	5.42259	6.43656	2.09789	0.315977	3.55677	2.21647	1.45862	0.482234	0.375121	1.25997	0.0483147	0.331339	2.36071	3.67512	0.210876	2.66562	2.229	0.21786	0.0987853	0	2.16722	0.0573887	1.3393	0.88639	0.594795	0.451844	0.112372	1.51846	0.0142111	0.113946	1.25289	0.00977743	0.0441137	0.746814	1.29898	2.4049	2.11208	0.215221	1.38673	0.925093
C2	8.37129	1.11414	7.38822	6.62648	6.75415	4.7863	2.32027	2.12944	7.44902	6.18465	6.19199	1.43801	0.195087	3.51479	2.32649	1.65248	0.0886991	0.026481	0.470436	0.052666	0.0628182	3.98862	2.9645	0.0583001	2.10171	2.38189	0.0399786	0.0901437	0	2.06716	0.0435838	1.02641	1.79798	0.152393	0.175122	0.0899254	1.62411	0.0308501	0.10689	1.37937	0.0106709	0.00696935	0.203954	1.15268	0.662219	2.7317	0.0740822	0.137938	1.3056
C2	8.1582	1.81984	7.10734	6.75947	7.31856	5.88586	0.636762	4.78802	8.36665	7.67366	7.6649	2.13686	0.197642	4.34579	3.15318	3.11946	0.664596	0.166199	0.844944	0.0332835	0.176794	4.21595	3.86395	0.179998	2.53877	2.82258	0.0638772	0.0323336	0.00968856	2.82586	0.0551033	2.65235	2.73856	0.411908	0.651956	0.238983	1.96179	0.013637	1.32084	1.78365	0.0371669	0.0747729	0.766047	1.28928	1.42936	1.43495	0.0653042	0.682221	0.93543
C2	7.75043	1.95558	7.16399	6.78716	6.22231	5.01544	0.32506	3.23947	7.7236	6.66879	6.40163	1.57783	0.29732	3.6288	2.63881	2.01921	0.247983	0.0730053	0.606076	0.116808	0.283411	5.53989	3.35836	0.26183	2.35105	2.6215	0.161045	0.228513	0.0102947	2.46423	0.0452042	1.68424	0.788744	0.566827	0.947559	0.0583828	1.63783	0.0288338	0.208675	1.65425	0	0.200696	0.278271	1.36271	1.15551	2.36602	0.0693074	0.762235	0.978012
C2	8.91066	2.95553	9.29188	9.17027	9.06097	5.78814	3.39782	3.53719	8.25694	6.82297	7.96244	3.77866	0.775647	4.46012	3.38183	2.98158	1.82103	0.199144	0.531024	0	0.256914	2.44105	3.05245	0.233562	3.32601	3.10252	0.104119	0.0677535	0.0913255	2.85535	0.115705	2.58438	1.63965	0.631297	1.07386	0.0722968	1.28225	0.0328437	0.363741	2.29993	0.0226424	0.771278	0.0986582	1.90404	0.982561	3.04482	0.0787944	0.544085	0.943975
C2	8.27209	2.17004	7.73774	7.45293	7.6541	4.45845	0.690608	2.95939	7.29253	6.47908	7.22302	2.66592	0.325075	3.99113	3.00719	2.55742	0.324002	0.144158	0.649493	0.0428264	0.0863928	3.59172	3.46196	0.19932	3.35783	3.45904	0.0378262	0.0670165	0.0124957	1.85161	0.0654298	1.83499	1.11268	0.496516	0.832629	0.338578	1.97663	0.0349508	0.368307	2.18371	0.0121005	0.114247	0.415537	1.75203	0.232792	2.55382	0	0.333633	0.720054
C2	7.9414	2.44401	6.61788	7.30173	7.14339	5.41831	2.89318	2.08682	8.32455	6.74419	6.7487	2.72429	0.282933	4.74941	3.59919	3.35683	0.683907	0.249979	0.321915	0.0440397	0.151368	2.43672	3.45782	0.416031	3.17238	2.92167	0.137779	0.549988	0	2.23497	0.0970823	3.3169	2.40051	1.19334	0.877246	0.0498925	1.80806	0.0594182	0.104069	2.14816	0.0206859	0.433917	0.373392	2.00468	0.815809	3.3989	0.0953617	0.639361	1.26202
C2	9.16517	2.04323	8.58204	8.19712	7.84985	6.4321	4.87242	3.85583	9.59664	8.10907	7.51122	3.32169	0.46724	5.43363	4.11704	3.99746	0.900679	0.179541	1.04286	0.0432013	0.0534362	4.47453	3.58877	0.358285	3.34926	3.73438	0.0381578	0.0263755	0.0518145	2.3639	0.09965	1.72248	1.2745	0.369876	0.333293	0.385967	2.22538	0.0582928	1.00182	2.79864	0.0501973	0.501526	1.48619	1.4565	1.40485	1.64306	0	0.30149	1.70651
C2	8.1765	1.61541	7.9697	7.67047	6.85873	4.64337	2.92038	2.09206	7.4965	5.73584	6.23112	2.04449	0.506172	3.45286	2.79481	2.05133	0.701919	0.0425847	0.642576	0.00823767	0.0894624	4.15296	4.02753	0.13268	2.96183	3.22805	0.0641101	0.0199188	0.0118767	2.31153	0.0314578	1.12436	0.914743	0.182854	0.4279	0.198299	2.01173	0.0167117	0.271757	1.96513	0.0229111	0.0335014	0.473854	1.27336	0.975391	1.33045	0	0.371389	1.32942
C2	9.28928	2.39877	8.89179	8.21176	8.58039	5.68238	1.46726	3.82254	8.46408	7.57585	7.60549	3.16522	0.368052	4.3858	3.27806	2.48802	0.31982	0.0846329	0.254352	0.0778356	0.133256	6.28527	3.20002	0.291794	3.12805	3.47355	0.0434111	0.0536003	0	2.45892	0.0991392	2.01379	1.24134	0.240842	0.715718	0.223805	1.86626	0.0597648	0.223069	2.54852	0	0.714768	1.70744	1.72182	0.534232	1.73437	0	0.821013	0.604998
C2	8.13357	2.46079	8.05631	8.07556	8.062	4.22614	1.32271	2.63625	7.22351	5.311	7.10257	2.42851	0.557717	3.34378	2.51906	1.71424	1.1139	0.160584	0.429891	0.0557295	0.157353	4.16373	3.31655	0.21434	2.35432	2.56191	0.0766534	0.171661	0	2.59728	0.0309149	3.28966	1.98776	0.288398	1.14415	0.0835374	1.63563	0	0.112987	1.76784	0	0.272322	0.445648	2.04499	0.75328	2.36946	0.0527087	0.313742	0.958092
C2	8.45592	2.11425	7.06314	6.84879	6.94126	5.14704	2.41663	3.49691	7.96674	6.73552	6.53287	1.98669	0.407268	3.85539	3.0403	2.29973	0.587776	0.0946568	0.358679	0.159186	0.051306	4.44383	3.96141	0.070827	2.93396	3.10686	0.0245223	0.11451	0	2.31094	0.0702511	1.51994	0.944733	0.327565	0.823663	0.0825088	2.17861	0	0.459802	1.88791	0.0763561	0.309531	0.571803	1.19669	1.05331	1.66582	0	0.274851	1.27504
C2	8.82772	2.29244	9.01298	8.28932	7.42254	4.83612	2.79824	3.06097	7.58733	6.16884	6.1606	3.1623	0.926066	3.40514	2.43412	1.61944	0.348573	0.163193	1.19394	0.0841892	0.0785353	4.05667	3.63638	0.180533	1.87423	1.76318	0.0744827	0.115523	0	2.23469	0.143592	1.40565	1.80077	0.467431	0.495143	0.0641626	2.5229	0.0736835	1.01084	1.23249	0.0676326	0.0608036	2.00786	1.11805	0.914688	1.40509	0	0.245284	0.472241
C2	9.77083	3.02911	8.33946	8.87312	8.65299	6.09417	1.78566	4.14295	9.12482	7.88549	7.5435	4.16736	0.816997	5.09981	4.57429	4.12155	0.75072	0.644389	2.40844	0.0359416	0.389572	3.14023	4.81252	0.349588	5.08114	4.86976	0.247114	0.102313	0	1.36704	0.163204	1.39286	1.5193	0.853539	1.31308	0.141553	1.87364	0.0580545	0.0852539	3.51633	0.216847	0.390098	0.960934	2.85838	2.65892	2.19662	0.137634	0.251693	0.497575
C2	7.79429	2.15437	7.79544	7.33064	7.34658	4.85759	1.13882	3.45477	7.45725	6.66426	6.38661	1.73631	0.8256	3.63233	2.44654	2.45568	0.34081	0.0658579	0.404921	0.0475099	0.216711	3.46899	4.12128	0.187304	2.51329	2.47893	0.191174	0.0290228	0	2.6742	0.0725238	1.19967	0.741917	0.275817	0.276092	0.0643416	1.66218	0.166865	0.175388	1.35068	0.0399487	0.332797	0.552496	1.24225	1.88711	1.04738	0.0315957	0.148499	1.39253
C2	8.07485	2.34825	7.94625	7.34921	7.31596	4.88899	1.7894	2.09156	7.61119	6.04727	6.47945	1.99401	0.816304	3.78576	2.96348	2.30522	0.484095	0.154881	0.365434	0.0461331	0.215794	5.32755	3.14311	0.153321	2.5757	2.85539	0.168835	0.0328196	0.011235	2.18203	0.0780582	2.48286	0.698258	0.932652	1.10775	0.0692664	1.69346	0.0469201	0.16043	1.73169	0.0108795	0.139101	0.378495	1.64687	1.53029	2.77672	0.0256078	0.677338	1.2035
C2	8.31981	3.08623	8.52486	6.88314	7.34466	4.54245	1.06062	2.8156	6.82376	5.9497	6.78735	2.54129	0.209687	3.03462	1.7297	1.07973	1.45246	0.0731863	0.335393	0.143317	0.392362	3.42675	2.58907	0.120194	2.7983	1.47317	0.0558421	0.0638892	0.0307435	3.15607	0.0935755	1.69194	0.696877	0.304187	2.98461	0.0480618	2.06212	0.222764	0.100319	1.05974	0.058952	0.14903	0.214076	0.664969	0.347918	2.85682	0.135766	0.402833	2.14713
C2	7.73043	2.49909	7.84117	7.61936	7.83584	4.16902	1.84667	1.46571	6.81013	5.42438	6.20855	1.40448	0.549274	3.36236	2.50777	1.91075	0.337762	0.141109	0.859011	0.0349917	0.242274	3.63884	4.01776	0.0802275	2.77784	2.85065	0.165072	0.02557	0.0101901	1.5359	0.0225487	1.35166	0.474327	0.497722	0.567218	0.22308	1.01953	0.0143419	1.24763	1.77029	0.0196681	0.0600869	0.366851	1.42948	2.40193	1.81279	0.090783	0.127967	0.419575
C2	9.04182	3.21653	8.06897	8.24517	7.9076	6.41081	4.35708	4.23175	9.2146	7.8768	7.53491	2.65899	0.645537	4.89661	3.78728	3.43696	1.11591	0.259547	1.19894	0.126309	0.532031	4.84448	3.35568	0.170391	2.8815	2.93219	0.161743	0.0690171	0	3.40438	0.288077	2.96131	1.14336	0.758295	0.855113	0.118411	2.10145	0.324088	1.80477	2.26892	0.134612	0.0452971	0.428913	1.80384	0.489142	2.80718	0.169393	0.926374	1.56828
C2	8.01024	1.69813	6.05063	6.15203	5.99006	5.07825	0.693134	3.79183	7.38139	6.25851	6.45128	2.11711	0.132211	3.60826	2.61472	2.36636	0.359873	0.202579	0.612638	0.0645606	0.227044	2.21774	3.6766	0.10082	2.21685	2.52341	0.0508415	0.24887	0	1.41848	0.185276	0.863494	0.33576	0.616667	1.56719	0.0966298	0.706963	0.0868921	0.0691325	1.4021	0.127501	0.314292	0.21854	0.971887	1.61989	1.37804	0.0939148	0.286361	0.258975
C2	7.46854	0.75042	5.44028	5.36268	4.85352	2.8284	0.693342	0.960275	5.55609	4.17613	5.71917	0.995848	0.14939	2.18875	2.95996	1.62923	0.0489438	0.414319	1.93557	0.0165841	0.636298	4.77486	3.71222	0.0939977	1.70447	0.958919	0.467041	0.0300567	0	2.61556	0.0317541	3.29348	0.384631	0.599643	0.507308	0.259268	1.11013	0.0335449	0.0199866	0.546634	0.0116101	0.0777069	0.0584101	0.893576	3.21662	1.83612	0.0804496	0.78038	1.72673
C2	8.57521	2.53899	7.93985	7.77516	8.02722	4.14048	0.554565	1.57643	7.24166	6.03705	6.02736	2.77634	0.490759	3.14673	1.80267	1.57617	0.159644	0	0.326624	0	0.160041	3.66308	3.45131	0.176898	1.53725	1.99871	0.0524657	0.0434764	0	0.595602	0.0307749	1.68386	2.28837	0.260922	1.54987	0.139765	0.516186	0.0244518	0.165607	1.62754	0	1.10872	0.856472	1.76829	0.377671	1.75369	0.152015	0.688938	0.324986
C2	7.39695	2.0027	6.21482	6.3306	5.9328	4.88674	2.68048	1.80324	7.29673	6.18253	6.12204	1.71276	0.237452	3.35707	2.54952	2.04147	1.14573	0.0303423	1.65659	0.0433028	0.233741	2.68201	3.69079	0.250063	2.27041	2.04721	0.33718	0.0575367	0	1.9666	0.0928445	1.27847	1.36185	0.580468	0.72477	0.17522	1.12225	0.0867796	0.141358	1.40449	0.0243703	0.393873	0.163216	1.45716	1.51715	1.78616	0.111842	0.392269	0.365136
C4	9.46491	2.20775	9.10452	8.84279	8.31663	6.59923	3.74539	5.08206	9.53147	8.20976	7.26053	2.08525	0.729971	5.07703	4.01141	3.74997	0.392279	0.445926	0.533422	0.0782304	0.0599715	8.23047	4.35982	0.48528	3.70215	3.8352	0.0255473	0.334964	0	3.5462	0.582347	2.85442	1.31377	0.948412	2.64006	0.507627	3.19761	0.258015	4.11127	2.79395	0.383451	0.331857	3.22009	1.52201	0.105644	3.11803	0	2.57253	1.00082
C4	10.711	3.41892	9.11574	9.59281	8.90915	8.45128	5.66173	7.19831	11.5104	10.2957	8.28515	4.38433	0.674111	6.86735	5.98167	5.52952	1.80653	1.02166	2.6471	0.334922	0.380125	8.34161	4.88733	1.23423	5.01641	5.00073	0.104511	0.888802	0.0805254	2.28653	1.2606	3.13436	2.60441	2.62141	2.75845	0.918327	3.9318	0.615114	4.28891	4.23327	0.98882	0.393237	0.782981	2.88466	0.501149	3.82787	0.0268492	1.13468	1.53787
C4	9.7397	2.34882	8.76365	8.80996	8.79549	6.94047	4.86521	5.09876	10.0218	8.42512	8.07748	3.16186	0.909674	6.12462	5.43663	4.22189	0.841994	0.27199	0.485935	0.036839	0.0343271	4.23689	3.88922	0.287931	4.68027	5.00036	0.0260824	0.0663918	0.0528834	2.24853	0.179838	2.90536	1.88475	0.687353	1.26935	0.285966	2.45619	0.0883435	0.654625	3.81439	0.0411313	1.13456	0.798616	2.31443	0.421602	2.33447	0.0244688	0.44671	1.48549
C4	10.6579	2.93302	9.54045	9.8565	9.62464	6.61172	0.207721	6.34686	10.0479	9.70947	8.69646	4.21598	0.54117	6.1269	4.86059	4.56866	0.917749	0.607133	1.40325	0.0718595	0.115309	5.89021	3.66916	0.280695	4.78507	5.52277	0.0321215	0.315112	0	0.853545	0.516093	3.1829	1.68255	1.0964	2.45449	0.761889	2.42767	0.142625	2.24595	4.26439	0.541085	0.166361	2.05649	2.13435	0.100047	3.05996	0.0596599	0.427113	0.592063
C4	10.4063	2.4231	9.76973	10.0504	9.12298	7.07622	5.44519	4.84888	10.4942	8.99226	8.03577	4.53579	1.51699	5.72247	4.72789	3.41994	0.346879	0.522786	0.607204	0.110609	0.392472	8.08847	4.46261	0.372514	2.79264	4.20486	0.0427993	0.151273	0.0351303	1.17678	0.578222	3.66709	2.13726	0.688734	4.11305	0.207982	4.00272	0.0812088	5.2428	4.18093	0.121029	0.072987	5.61751	1.88752	0.214197	2.40059	0.0792439	2.6231	1.41297
C4	11.1197	2.60842	9.4119	9.66937	9.28144	7.97354	2.54941	7.12855	11.48	9.78774	8.57474	4.52959	1.47513	6.76053	6.72479	4.82575	1.08817	0.64518	1.05369	0.11216	0.0792248	6.86427	4.48395	0.917797	4.96684	6.23286	0.146555	0.213475	0	2.15385	0.732369	3.01392	2.01593	1.64143	1.46694	1.32136	3.69113	0.36498	1.38379	4.8854	0.619883	0.163209	2.33481	3.02786	0.250301	3.64782	0.73842	0.986767	1.1192
C4	10.3155	2.2983	8.62336	8.95568	8.9407	7.76586	0.573426	6.55186	11.1471	9.80922	8.68908	4.12676	0.858893	6.65483	6.14472	5.11031	1.31987	0.723839	0.259457	0.100107	0.135026	6.13964	4.56639	1.14321	4.74308	5.6837	0.0181651	0.0855018	0.0296226	2.21282	0.612246	2.26308	1.92987	0.550619	1.26884	0.480423	3.33978	0.134175	0.944687	4.67465	0.181304	0.213386	4.33802	2.7577	0.135908	3.27579	0.130985	1.18066	0.850105
C4	9.17164	2.91368	8.86367	9.14546	8.85482	6.97965	3.36887	4.04133	10.0623	8.45181	7.97789	3.79237	1.48947	5.70013	4.4017	3.59226	0.434968	0.429688	0.66751	0.0315442	0.141304	5.65747	3.59184	0.70426	4.13675	4.30887	0.134159	0.147095	0.0453187	2.2069	0.278282	1.99273	1.62001	0.300817	1.17205	0.137999	2.58803	0.182607	0.848135	3.02532	0.127888	0.559362	3.40038	2.28551	0.500214	3.1577	0	0.966758	1.06501
C4	10.4502	2.74699	10.1831	9.65218	9.41053	8.08499	5.81087	4.67688	10.8533	8.72141	8.28196	3.89474	1.17709	6.19573	4.97897	4.26585	0.76194	0.286315	0.655629	0.0398035	0.0910011	5.54426	3.70525	0.445711	3.96153	3.8952	0.0694677	0.172926	0	2.7602	0.489379	1.69253	2.06306	0.823865	0.949705	0.326594	3.28962	0.328984	0.591004	3.123	0.20964	0.513181	1.0177	1.68691	0.210802	2.4956	0.0652302	0.681591	1.88915
C4	9.99117	2.48438	9.05542	9.1141	8.82948	7.4101	2.3244	3.4077	10.4893	9.13795	8.33295	3.32628	0.408838	6.25356	5.41649	4.19492	1.11884	0.197491	0.351891	0.0759844	0.0631636	4.19554	4.82263	0.854923	4.60862	5.24665	0.0152066	0.10647	0	1.68789	0.318168	2.14912	1.70961	0.759778	0.772655	0.268603	2.20299	0.272434	0.564153	3.69797	0.0938178	0.700028	2.27295	2.12999	0.623612	2.38861	0.110338	0.70699	0.84824
C4	9.04233	3.34104	8.95801	9.1207	8.76671	7.42497	0.383888	6.20757	10.6088	9.82413	9.32973	3.82126	1.05603	6.24936	4.74709	4.91193	0.663077	0.503276	0.505776	0.108083	0.166804	5.12946	4.12627	0.42301	4.04363	4.09971	0.0449648	0.18653	0.0247131	2.16518	0.267234	2.82994	2.40637	0.860692	1.8868	0.251221	2.41513	0.118003	0.722333	3.37795	0.104711	0.434995	2.72548	1.68472	0.258617	2.12138	0.109901	0.52207	0.886308
C4	9.91561	2.78275	9.76801	9.63517	9.37193	7.69436	5.18455	4.8868	10.6702	9.02726	8.05746	3.67856	1.13417	5.99494	4.91346	4.65272	0.947683	0.530066	1.10525	0.172874	0.117237	3.74161	3.82647	0.873023	4.40993	4.30612	0.0896864	0.440315	0.0250315	2.24215	0.582896	2.47392	2.65224	1.5397	1.00667	0.553804	2.37709	0.199135	0.791968	3.28217	0.49232	0.480437	0.269998	2.3878	0.205922	3.12893	0.287476	1.07887	1.63067
C4	8.83815	2.53634	8.64241	8.94657	8.43511	7.17973	5.29675	4.27294	10.2675	8.73543	7.83662	3.50495	1.14514	5.88345	4.58019	4.79338	1.01091	0.31794	0.885762	0.0860633	0.126399	6.27506	3.84148	0.458226	3.45297	4.0787	0.0612352	0.200679	0	2.62279	0.386957	3.32202	1.9901	1.22511	1.58354	0.569312	2.68724	0.185965	3.74587	3.23576	0.280714	0.16052	3.626	2.07804	0.777779	3.15208	0.0290313	2.32604	1.02146
C4	9.8665	2.8898	9.06969	9.32044	8.3653	6.74788	5.01541	5.31934	9.83251	8.36309	8.38799	3.80328	1.37003	5.74445	4.94084	4.01245	0.466279	0.373007	0.653616	0.0944752	0.130286	5.39042	3.99016	0.772222	4.58427	5.23697	0.0354311	0.123005	0	2.80313	0.283464	2.70355	1.56914	0.484662	1.66322	0.455579	3.08468	0.0804874	1.51143	3.6273	0.109466	0.665547	3.60356	2.74129	0.465328	2.27963	0.0528318	0.752628	1.4502
C4	8.92753	2.1856	9.03582	8.08064	7.77431	5.70175	0.82608	2.24753	8.92136	7.952	7.25056	2.38348	0.680406	4.8999	3.96862	2.02439	0.545879	0.0765169	0.38105	0.0179132	0.0249546	6.06792	3.74792	0.195984	3.61404	4.21538	0.0236442	0.043111	0	1.84262	0.116592	3.51652	1.48936	0.278499	1.2697	0.226753	2.7836	0.0362163	3.50737	2.83634	0.0373044	1.01602	2.39617	1.21229	0.240653	2.93005	0	1.96329	0.786306
C4	9.51905	2.29445	7.68643	8.12552	7.83081	6.88208	3.611	5.09092	10.1043	8.49365	7.8826	3.36193	0.493002	5.74899	4.83534	4.58484	0.745407	0.293779	0.568595	0.0459704	0.0776022	3.86811	3.87605	0.978641	4.00054	4.34337	0.0994546	0.130909	0.0333273	2.50241	0.364429	2.67649	1.20017	0.698261	1.134	0.287508	3.2531	0.46914	0.363436	3.25436	0.212123	0.145059	1.39481	2.36945	0.271891	2.51409	0.0994661	1.08493	1.10273
C4	9.25956	2.06156	8.87883	9.05952	8.67841	7.47634	5.63353	6.21843	10.7523	9.1332	8.11153	3.23388	1.03444	5.99744	4.95364	4.64451	1.32797	0.29398	0.473265	0.183682	0.119275	5.69535	4.10707	0.391183	3.97699	4.43521	0.0463516	0.252231	0.0127967	2.45809	0.334974	1.99061	1.20971	0.789273	1.77236	0.229983	2.76486	0.248975	1.67327	3.35218	0.240199	0.196983	1.52345	2.15757	0.187573	2.77574	0.0577172	1.05836	1.54716
C4	9.84046	2.65222	9.38553	8.83766	8.28488	7.62463	4.63657	5.11178	10.9001	9.34787	7.92427	2.77569	1.03051	6.55407	5.32587	4.98425	1.12098	0.464017	0.248518	0.0295857	0.0679462	5.62897	3.94052	0.851454	4.35127	4.82399	0.0453998	0.286967	0.104033	3.92505	0.381206	2.81956	1.50294	0.520647	3.57216	0.243965	3.15073	0.185242	0.378503	4.02389	0.100842	0.68422	2.0964	2.13971	0.261915	2.95756	0.0722911	0.653599	1.36739
C4	10.0409	2.71757	9.17119	9.18489	8.99729	6.91034	0.890269	5.7229	9.92587	8.69808	7.92265	3.8783	1.21913	5.69256	4.76612	3.98043	1.1986	0.515509	0.615468	0.0741993	0.478278	4.38333	3.56479	0.563701	3.73505	4.3424	0.0868445	0.214332	0	3.15673	0.624614	2.99605	1.24576	1.07522	1.76828	0.197177	3.28169	0.586041	0.277707	3.15689	0.167288	0.174167	1.07054	2.0193	0.992353	3.38743	0.232073	0.963079	2.92855
C4	9.20427	2.8117	8.34421	8.58835	8.11517	7.26766	2.35582	3.59394	10.0431	9.25664	7.50261	2.84167	1.64641	5.83896	4.37283	4.69221	0.766539	0.18355	0.320937	0.0261714	0.0542884	5.83094	3.21785	0.264659	2.94447	3.62446	0.0401858	0.0511788	0	2.68681	0.208678	2.90875	1.4293	0.443595	2.84193	0.101293	2.45399	0.212009	2.83602	2.89751	0.0807545	0.295607	1.71797	1.81007	0.141378	3.1627	0.0430188	1.13616	1.55904
C4	8.68043	1.6791	7.79827	7.65203	7.21327	6.24572	0.783778	4.82926	8.67073	7.76184	7.73114	2.56079	0.544294	4.82984	3.52009	2.80444	0.580408	5.66588	0.800561	0.141702	0.339874	6.80209	3.66388	0.737904	3.93673	3.27752	0.153687	0.535604	0.0250681	3.71414	1.03956	1.09004	1.32657	2.316	0.232457	0.836461	3.26133	0.388255	0.652016	2.37957	0.73281	1.46328	0.270361	2.03772	0.448063	2.14801	0.68011	2.10196	3.90626
C4	9.81444	2.66252	8.99916	9.2585	8.40123	5.70141	0.147878	4.32597	8.65897	7.59311	7.22604	3.65019	1.50019	4.57005	3.68436	2.64628	0.3297	0.208126	0.274922	0.0254513	0.0869703	5.42806	3.64007	0.215637	3.12689	3.83068	0.0224639	0.0647608	0	2.40161	0.252509	3.02303	1.57022	0.382202	2.77533	0.309277	1.98618	0.0638707	0.547659	2.81211	0.103841	0.0852208	1.15856	1.75415	0.37421	2.70142	0	3.44704	1.0764
C4	9.59521	2.12575	8.74632	8.849	7.95026	5.90431	1.60914	5.02875	9.19492	7.60021	7.33281	2.76221	0.764118	5.16529	4.36429	3.4735	0.503821	0.158527	0.462654	0.0579514	0.198952	5.64173	3.87141	0.613882	3.17977	4.36305	0.0449129	0.0743193	0	2.73399	0.243771	1.65957	1.47878	0.502261	1.66524	0.10255	2.26759	0.156613	0.759034	3.06447	0.0705641	0.147219	1.59606	2.26953	0.397214	3.07421	0.0480737	0.996703	0.548182
C4	10.0062	2.36182	8.51946	8.42745	8.3532	6.85238	5.04844	4.06577	10.0485	8.00943	7.817	3.85514	0.584826	6.04638	5.39604	3.86475	0.969736	0.729589	0.62919	0.0767318	0.187389	5.88626	3.66018	0.765913	4.20631	4.89391	0.0188275	0.187327	0.020538	2.11705	0.473763	2.86979	1.75502	0.87447	1.49745	0.491492	3.93528	0.125569	2.19258	3.88468	0.196311	0.067005	1.67034	2.48336	0.436995	3.69688	0.178075	0.964563	0.723112
C4	9.09555	2.70709	8.35831	8.77584	8.18863	6.99195	5.12605	4.28032	10.2251	8.80364	7.64006	3.17324	0.680924	5.71921	4.36808	4.00512	0.611929	0.377433	0.739126	0.0776726	0.174718	9.07164	3.89145	0.347092	3.34814	3.69254	0.108402	0.36219	0.0453592	3.58976	0.50466	3.24434	2.12981	0.968804	1.16319	1.05951	2.49077	0.292891	4.00632	3.66936	0.291853	0.064038	4.82369	2.31806	0.344397	2.83709	0.328926	3.85439	1.42616
C4	9.6627	2.27778	8.78582	8.5424	8.41243	6.79952	5.18533	5.37482	10.1115	8.79787	7.79047	3.17017	0.821539	5.61053	4.66265	4.03243	0.727051	0.38781	0.445193	0.101892	0.147793	5.46032	3.89643	0.574598	3.31337	4.29353	0.104709	0.107996	0.0126451	2.42668	0.326919	2.45388	1.14842	0.897973	1.02664	0.336934	2.65934	0.103597	2.42908	3.28505	0.278693	0.465562	3.47266	2.19241	0.362689	2.40982	0.289038	1.57279	1.81899
C4	9.62993	2.43577	8.61746	8.80998	8.00153	6.38434	0.944026	5.0498	9.5157	8.85502	7.40985	2.91228	1.02454	5.62791	4.10181	3.75385	0.940587	0.0764755	0.405754	0.0873742	0.120604	7.65327	4.12807	0.0458854	3.90506	4.15641	0.0314229	0.115526	0.051096	2.41699	0.111189	3.57554	2.21608	0.278358	2.14832	0.690875	3.14805	0.0361964	5.81608	3.28203	0.0372839	0.731446	3.79665	1.63212	0.0820548	2.87273	0	0.224636	0.515193
Warm	9.01428	2.51865	8.0241	7.91761	7.42892	7.78907	4.67998	5.2998	10.5864	9.94619	7.94028	3.12187	1.15556	6.39082	4.22226	4.51644	0.842667	1.04612	0.881734	0.138738	0.184301	4.35436	3.64979	0.463411	3.91901	3.88925	0.0380151	0.186313	0.0208708	2.60475	0.589931	2.66831	2.04298	1.06014	1.3829	0.126539	3.3369	0.244698	3.41062	3.2855	0.172462	0.0869471	3.42248	1.37153	0.392038	3.60101	0.115631	1.04428	0.787778
Warm	9.01636	3.05064	9.26424	9.53256	9.29051	6.72274	3.59521	3.12438	9.61471	7.99429	8.08541	4.16669	1.25061	5.51387	4.35979	4.21878	0.682452	1.05492	1.53257	0.0284752	0.27355	5.63855	3.47809	0.331067	3.63689	4.12495	0.086124	0.160874	0.0708802	2.10028	0.257063	2.86652	2.37877	0.88699	1.64836	0.0998442	1.79254	0.0289639	1.10734	3.40172	0.106509	0.646767	2.78738	2.6479	0.692972	3.47159	0.136026	1.12658	1.04999
Warm	9.15475	2.31962	9.20882	8.83434	8.35518	6.66041	1.86774	4.59589	9.57681	8.24595	7.52153	3.48664	1.02805	5.42699	4.42073	3.87388	0.896594	0.0823428	0.534268	0.0206763	0.0816602	4.59587	3.15698	0.284421	3.40867	3.7327	0.0658025	0.029196	0.0297538	2.11562	0.131858	1.90442	1.44852	0.62526	0.323259	0.191585	2.86238	0.172835	0.503866	2.47505	0.0756051	0.319451	2.01256	1.4712	0.576882	2.26604	0	0.461054	2.16788
Warm	8.59111	2.39633	8.56191	7.86521	8.08693	5.92336	3.85865	4.50642	8.93632	7.66476	6.94376	2.15495	0.769331	4.57192	3.74487	3.3246	0.538233	0.0368144	0.147411	0.0559219	0.114755	3.55668	3.46044	0.53357	2.86668	3.39523	0.0554787	0.00431963	0.0204328	2.67841	0.0626437	1.56916	0.606177	0.287132	1.08737	0.114042	1.9682	0.0287165	0.162495	2.18544	0.0197883	0.238994	0.398131	1.50289	0.469232	1.30704	0.0233787	1.23869	1.29511
Warm	9.2665	2.85919	8.76835	8.5412	8.20097	6.05425	1.8049	3.20367	9.13321	8.00458	7.10497	3.25381	1.02867	5.25835	3.97771	3.08113	0.302503	0.130091	0.21866	0.0129526	0.203053	5.05947	3.7466	0.329688	3.33999	3.61312	0.0227632	0.0466214	0	1.81761	0.157986	3.79823	1.73277	0.30622	2.08351	0.158375	2.02184	0.102186	0.40757	2.81377	0.0709688	0.822759	0.964044	1.99322	0.235761	1.47226	0.123623	1.95298	0.661019
Warm	9.67905	3.07636	8.59258	9.37327	8.81168	6.29613	3.17523	3.79586	10.0803	7.92991	8.35652	4.09639	0.90151	5.29413	3.99838	4.16697	1.01291	0.414175	0.705021	0.0783523	0.277594	6.15069	3.13104	0.261359	3.70185	3.63329	0.0465697	0.20822	0.0192436	1.64573	0.482218	2.99954	1.65293	0.946207	1.94971	0.185581	2.01004	0.179491	2.26784	2.95729	0.2253	0.139821	2.94921	2.19237	0.54376	3.09746	0.0861303	0.691524	0.977559
Warm	10.6172	1.78101	9.36466	8.86911	8.51314	6.9425	1.61179	3.99451	11.1919	9.06337	7.63393	3.22996	1.1028	5.57776	5.73128	3.9395	0.834764	0.381423	0.245755	0.465136	0.120346	4.6451	3.83799	0.560745	2.49408	4.458	0.0168813	0.0572932	0	2.15879	0.284996	2.3753	1.42462	0.414145	1.05742	0.336476	2.12079	0.113011	0.890378	3.63141	0.235426	0.0643853	1.26026	1.05543	0.153957	2.30567	0.2614	0.238927	1.11195
Warm	11.0922	4.76323	11.2801	11.5483	11.7255	7.38464	2.58713	2.20897	9.60099	8.74265	9.78229	5.54227	1.30664	5.25123	3.72353	3.74585	1.69016	0.0847694	1.14208	0.0370695	0.226042	3.33052	2.90693	0.0633742	4.1715	3.08676	0.0219048	0.0226131	0	2.10269	0.236499	2.95138	2.77049	0.711004	1.91226	0.211115	1.81277	0.168087	0.143631	2.74802	0.101326	0.297939	0.107704	1.34813	0.596791	3.54548	0	0.434222	1.12045
Warm	9.79227	4.2895	9.09948	9.72049	9.40913	6.40229	2.61837	2.72823	8.95154	8.45346	9.14539	4.27385	0.757586	5.30064	3.93572	3.56211	1.09598	0.452547	2.67417	0.120352	0.223768	4.91431	3.88588	0.225113	5.02745	4.35766	0.0618915	0.409417	0	1.68244	0.286048	2.14031	1.9103	0.709693	1.57249	0.231446	2.0642	0.280895	0.104311	2.95837	0.231086	1.24899	1.55739	1.73174	0.971694	2.82388	0.113964	0.650914	0.642167
Warm	10.2328	3.8362	9.96643	9.94047	10.1646	5.9251	3.66422	3.03004	8.72556	7.3766	8.55468	4.00495	0.85139	4.91934	3.62382	2.66118	1.28341	0.127302	0.670798	0.0561318	0.26682	5.13311	2.8849	0.185111	3.32276	3.20165	0.120953	0.219776	0	2.315	0.111846	2.89816	1.56417	0.684206	1.73413	0.137617	2.11042	0.0383072	0.152766	1.98114	0.0394572	0.236149	0.56991	1.45755	0.538514	3.53184	0	0.279918	2.0739
Warm	9.27262	1.84034	8.2025	8.24001	7.63026	6.63265	1.65092	3.82817	9.3128	8.17383	7.57184	2.6098	1.02679	5.05229	4.34429	3.74422	0.373321	0.412218	0.621684	0.136125	0.234584	4.2748	3.72443	0.446559	3.4115	3.67586	0.081562	0.14418	0.0339436	2.01755	0.498425	3.08091	1.33023	1.17248	1.79849	0.418984	3.44042	0.323846	3.19196	3.0107	0.285678	0.119628	0.43682	2.34395	0.694525	3.30698	0.0766062	1.32947	0.831382
Warm	8.83357	2.39692	8.04467	7.46405	7.26423	4.51052	0.417134	2.63836	7.17459	6.02781	7.33444	2.25837	0.691018	3.34289	2.22765	1.65292	0.150561	0.0138419	0.163991	0.0547766	0.18119	3.68891	3.15747	0.109282	2.16129	2.00316	0.0209439	0.00964952	0	3.76081	0.0699207	2.62816	1.23349	0.195287	1.70432	0.202411	2.12317	0	0.0931604	1.40551	0	0.267991	0.211701	1.16042	0.607288	1.3806	0.0518066	0.343159	0.683171
Warm	10.1764	1.95174	8.65753	7.91023	8.29415	5.35551	1.29788	4.4453	9.26154	7.57185	6.89789	2.38164	0.649529	4.57813	5.07962	2.20724	0.633487	0.0723141	0.604651	0.0501476	0.0770841	4.07328	3.61891	0.580962	3.60637	4.67526	0.0223229	0.0102875	0.0122255	1.51045	0.110271	3.46089	1.38966	0.371484	0.733934	0.169824	2.17319	0.0676095	0.879187	2.85863	0.0118389	0.349489	0.881822	1.36204	0.261753	2.32859	0.108325	0.252052	1.21228
Warm	8.78423	1.73664	7.902	7.90397	7.90043	5.96065	1.48557	1.97322	8.78842	7.36553	7.33525	2.39148	0.607605	4.479	4.33186	3.09125	0.482909	0.153149	0.175668	0.0406021	0.101754	3.19122	3.88597	0.151606	3.4655	3.71473	0.00904849	0.0124432	0.0147852	1.62591	0.019681	1.63261	2.21979	0.22452	0.373402	0.0758801	1.71186	0.101105	0.119156	3.08356	0.014318	0.413371	0.267846	1.09249	1.0024	1.42214	0	0.230578	0.575818
Warm	9.23457	2.01059	8.2451	8.24352	7.80344	6.3041	4.66486	3.24666	9.36986	7.14071	7.08907	2.5178	0.430491	5.09078	4.33932	3.73569	0.635433	0.177063	0.452926	0.13963	0.0632481	4.90236	3.97403	0.280427	3.56034	3.92907	0.0468556	0.055135	0.0110963	2.95443	0.132364	2.2032	1.30448	0.241608	0.734875	0.149638	2.73157	0.0614723	1.1712	2.82189	0.0735883	0.326042	0.636274	1.64741	0.357001	1.99939	0.168393	1.60174	0.746644
Warm	9.1499	3.10033	8.46392	8.50423	7.88848	5.0285	0.625747	3.99476	7.668	6.87239	7.51717	2.54665	0.79585	3.70802	2.62282	1.95371	0.253784	0.168903	0.221777	0.0218521	0.124315	5.08661	3.39271	0.0919785	2.51354	2.60118	0.0570965	0.0221037	0.0210361	2.63612	0.0689622	2.64926	0.906003	0.24701	0.923992	0.152708	2.16214	0.0585302	0.0176037	1.65926	0.0102223	0.219904	0.418289	1.29536	0.704405	2.10009	0.0240683	0.777263	0.669151
Warm	9.82359	2.96819	9.49735	9.62249	9.29634	6.44745	0.976632	4.8517	9.54488	8.61847	8.23619	3.02603	1.29686	5.22113	4.05623	4.46445	0.394859	0.517887	0.359456	0.0197132	0.123879	5.80874	4.04105	0.192098	3.92411	4.23702	0.068357	0.15951	0.0142557	2.38899	0.378655	2.69329	1.30063	0.463379	2.76306	0.695566	2.22445	0.188989	0.818531	3.26979	0.230288	0.502905	1.20346	2.5843	0.191385	2.4143	0	1.44698	1.35974
Warm	9.38479	1.20028	7.36479	8.07199	6.99746	5.90529	4.61947	2.53266	10.4984	7.87263	6.42878	2.11564	0.570133	5.28188	5.4739	2.99604	1.05802	0.17683	1.09968	0	0.0537674	3.85497	3.63159	0.692197	3.35001	4.51105	0.00862109	0.0697176	0.0140881	0.872745	0.143624	1.86123	2.65106	0.566799	0.34389	0.269968	2.38313	0.0198173	0.259241	2.94863	0.0928967	0.136402	1.01457	1.37237	0.90532	1.55368	0.0320706	0.28703	0.930064
Warm	9.02803	2.05664	8.67546	8.30306	8.39899	6.57633	5.06619	5.30131	10.0409	8.70366	7.78067	3.1181	0.81095	5.76681	4.58613	4.53835	1.17395	0.268846	0.751784	0.112042	0.13184	4.9517	4.06524	0.633204	3.30142	3.91637	0.0639334	0.15238	0.0302601	2.50894	0.348468	2.21063	1.29005	1.0282	0.899581	0.473974	2.54962	0.083725	0.456331	3.04714	0.256974	0.11146	1.55011	2.1684	0.593834	2.52862	0.034606	0.636657	1.02919
Warm	9.44257	2.8383	9.04588	9.33345	8.96995	6.19224	3.02678	4.18632	8.9327	7.69428	8.18719	4.28443	0.48979	4.81	3.4365	3.92126	0.710104	0.0501689	0.412941	0.0432572	0.173151	4.60832	3.24006	0.169572	2.94775	2.87098	0.0507215	0.0132653	0	2.15636	0.117199	2.76239	2.07864	0.325067	1.30987	0.0807784	1.81392	0.0294791	0.710685	2.23052	0.0403488	0.184521	2.39516	2.16595	0.340611	2.58787	0.0240007	1.14057	1.3976
Warm	9.0766	2.70333	7.23975	7.60648	7.5105	6.4932	2.55982	4.49358	9.37916	8.2955	7.32931	2.65068	0.229573	5.40292	4.57952	3.65299	0.551713	0.49391	0.702804	0.0625238	0.249145	4.50232	3.75699	0.198339	4.08595	4.14931	0.0396916	0.0755544	0	1.97318	0.427686	2.17306	1.5391	0.922855	1.21479	0.205684	2.47842	0.0899995	0.384468	3.58139	0.168403	0.416389	0.333466	2.47984	0.354744	2.96913	0.0878283	1.01754	0.561422
Warm	9.38601	2.76597	8.17285	7.81939	7.86654	5.64408	0.951201	4.41011	8.77285	7.73845	7.83264	2.29506	0.669426	4.69759	4.01315	3.83373	0.872662	0.208501	0.679666	0.172109	0.160871	1.95566	3.64806	0.219038	4.32658	4.57256	0.131149	0.0760364	0.00974036	2.51893	0.140612	1.39438	1.51922	0.453259	1.05151	0.070006	1.6767	0.0933404	0.0948398	3.73779	0.00943203	0.415454	0.547143	2.10304	0.995768	1.38386	0	0.0885729	0.77883
Warm	9.89658	3.21732	9.72246	9.54932	9.36736	5.56906	3.35158	4.1749	8.60325	7.22837	7.97422	3.94207	1.10275	4.33548	3.53661	2.62095	0.577043	0.154303	0.590197	0.0500604	0.219537	3.72775	3.50141	0.433265	3.16984	3.3954	0.128814	0.132825	0.0600131	3.4549	0.240296	1.9118	0.98529	0.518062	1.97209	0.186578	2.65809	0.147647	0.136725	2.16118	0.046702	0.133002	0.336715	1.60073	0.576222	2.55927	0	0.750903	1.24969
Warm	10.2118	3.47374	9.38041	9.58843	9.51393	5.72684	1.53876	3.47789	8.87715	7.74171	7.87254	3.77737	0.516238	4.60161	3.86036	3.05829	0.861119	0.218538	0.791104	0.0416757	0.0841051	3.42409	2.74678	0.145602	4.07526	3.67143	0.0295212	0.0553849	0.0242115	2.86133	0.216266	1.95574	2.56326	0.45298	1.86718	0.104894	2.20488	0.131476	0.593819	2.63702	0.0579225	0.461285	0.197409	1.42538	0.71622	2.80674	0.0548723	0.361461	1.07594
Warm	8.1425	1.55657	7.89746	7.50093	6.98759	4.8244	1.44165	3.07101	7.54424	5.88994	6.71187	2.22333	0.689309	3.81537	2.99265	2.41263	0.684391	0.0322963	0.376724	0.0369795	0.202982	4.40865	3.12967	0.274986	3.20325	3.6533	0.228593	0.0281428	0	1.06799	0.0119669	1.34413	0.731517	0.545488	0.336702	0.258813	1.69648	0	0.190265	1.81983	0	0.221196	0.467533	1.50249	1.70906	1.72067	0.0900298	0.376036	0.47552
Warm	8.93985	2.50078	8.65512	8.2814	8.09573	5.45225	3.36362	2.89301	8.04447	6.82032	7.30939	2.74692	0.645253	4.50725	3.37032	2.83509	1.29067	0.0181736	0.569171	0.0311239	0.0853012	5.30208	3.77807	0.214014	4.12688	3.91187	0.222364	0.292806	0	3.75387	0.0912561	1.85324	1.07352	0.524443	1.01007	0.240677	3.39191	0.0626353	0.211484	2.0602	0.0145845	0.225276	1.25691	2.25746	1.20683	2.66966	0	0.613195	2.40869
Warm	9.21413	1.69351	7.60392	7.68518	7.53158	6.75183	0.236005	4.61964	10.079	8.39146	7.68722	2.59015	0.4342	5.44078	4.5232	2.80613	0.297578	0.307163	0.13088	0.210381	0.0686299	4.62813	3.89528	0.470915	3.29923	3.83791	0.0263841	0.0406634	0	1.93321	0.284807	2.82072	0.903986	0.565831	1.09742	0.109974	1.88555	0.117936	0.942517	3.3276	0.0919779	0.260629	0.676675	1.91466	0.198068	2.0846	0.0730175	0.565734	0.92549
Warm	9.43469	2.75749	8.98052	8.84022	8.63188	7.60816	4.43287	5.75317	10.1814	8.69095	7.7712	3.3824	1.20697	6.01232	4.87314	4.5493	1.05047	0.446494	0.90558	0.134723	0.241543	5.29224	3.59184	0.707794	4.57283	4.16836	0.0609491	0.272546	0.0252593	3.18495	0.305108	2.08468	1.91245	1.12894	0.961223	1.10934	2.75019	0.291666	1.12502	3.08027	0.184995	0.53227	1.08065	1.79969	1.03117	3.51386	0	0.375353	1.10867
Warm	8.63116	3.07976	8.64917	8.27125	8.39628	6.57795	1.80593	4.45009	9.44383	8.36726	8.0515	3.03518	0.619558	5.46696	3.95547	3.90005	1.02972	0.259548	1.11012	0.0994773	0.15873	4.45434	3.90728	0.49363	3.33115	3.72486	0.0447025	0.194625	0.0123363	2.76206	0.401209	2.28975	1.37607	0.553781	0.985288	0.0759088	2.04722	0.225834	0.487438	2.74173	0.104113	0.495163	3.92004	2.17106	0.475433	2.26032	0.135347	0.311265	1.43275
Warm	9.7403	2.49226	8.0301	9.16779	8.19656	6.95714	4.26086	4.2394	10.456	8.36868	7.39756	3.24362	0.547934	5.45148	5.05985	3.78783	1.17368	0.356546	0.770551	0.0995675	0.0853954	4.0031	4.34787	0.4621	4.15231	4.56411	0.0150693	0.105538	0	1.52512	0.393168	1.77671	1.01633	0.599511	0.614007	0.298448	2.43506	0.149307	0.573902	3.41544	0.169718	0.397887	2.06759	1.59757	0.619008	1.99676	0.259301	0.913602	0.979742
Warm	9.11918	2.86125	9.29184	9.68605	8.70048	5.57827	4.01174	3.24846	8.49237	6.91747	9.10702	4.06565	1.43806	4.45656	3.24626	3.04926	0.471164	0.0945052	0.696857	0.0489445	0.0734171	4.35423	3.48435	0.216448	3.4268	3.47615	0.0432406	0.356299	0	2.19445	0.25213	2.90877	1.65213	0.593539	1.40166	0.331009	1.85051	0.211607	0.16981	2.06257	0.042848	0.348594	0.379171	1.96667	0.336645	2.62575	0.0204329	0.288254	0.654891
Warm	8.49209	2.50308	8.2486	7.96145	7.41389	5.33693	2.63437	2.32987	7.59482	5.69926	7.13385	2.63277	0.779171	3.5487	2.43965	2.01098	0.396699	0.145425	0.301047	0.0201069	0.0794572	4.23268	2.82738	0.076536	2.47153	2.21611	0.0468382	0.0522955	0.00971029	2.80489	0.0841085	2.7882	1.11655	0.243661	0.683709	0.0501953	1.55094	0	0.548797	1.83363	0.0280269	0.129394	1.13447	2.36278	1.23843	2.00128	0.0439601	0.782063	1.23677
Warm	9.54969	2.84329	9.149	9.12281	8.39044	5.79669	0.399064	4.86723	8.90794	7.851	8.11838	2.96199	1.08872	4.84741	3.76799	3.54112	0.891725	0.222304	0.519429	0.147272	0.180671	5.70683	4.20697	0.422185	3.42841	4.04991	0.0300646	0.257852	0	2.54913	0.166831	2.34216	2.31045	0.49266	1.50472	0.38656	2.45678	0.101504	0.758398	3.11082	0.11564	0.170186	3.25969	2.49356	0.588531	2.63802	0.109663	0.537192	0.962837
Warm	8.89709	2.44119	7.90443	7.65277	7.20338	6.84384	4.73126	3.39274	9.65262	8.08822	7.0758	2.54439	0.706395	5.11507	4.19089	3.96875	0.825857	0.369446	0.563471	0.102509	0.208909	5.86756	3.65958	0.429225	3.2821	3.36055	0.0987305	0.319456	0	2.48511	0.10744	1.87413	1.23471	0.211604	0.412899	0.639053	2.69703	0	0.294159	3.09682	0	0.12638	0.403786	1.77404	0.400577	2.0131	0	0.194746	0.852261
Warm	9.69326	2.4075	8.5909	8.85356	8.63638	7.21874	4.0438	3.97015	10.0977	8.28795	8.30731	3.67247	0.903227	5.86322	5.16424	4.79203	0.741399	0.502888	0.553858	0.171987	0.234881	5.43238	3.90409	0.686906	4.12605	4.67244	0.144608	0.195543	0.0574372	3.00982	0.505599	2.69158	1.92149	0.871779	1.12261	0.328281	2.87355	0.297467	0.346626	3.66882	0.210766	1.02323	0.900894	2.48698	0.330145	3.3808	0.033172	0.934398	1.25708
Warm	9.90308	2.29739	9.33441	9.83443	9.29953	5.43842	4.28288	4.33279	9.27618	7.86497	7.95356	3.96937	0.740145	5.08268	3.67556	3.28875	0.601037	0.085387	0.21052	0.0143405	0.0397015	4.4604	3.62939	0.1504	3.34003	3.73082	0.018936	0.0302961	0.0103651	1.74094	0.063319	2.87395	1.06733	0.160749	1.96821	0.179262	1.72327	0.0145879	0.148584	2.62003	0.0100371	0.0736411	1.38705	1.6391	0.286946	1.72039	0.0468874	0.583725	0.437315
Warm	9.22472	2.36114	8.54715	8.31932	8.32455	6.86485	2.09173	4.60335	10.6658	9.06191	7.92642	3.14345	0.980597	5.88781	5.05453	4.16608	1.07171	0.412632	0.53905	0.211918	0.0892729	4.85971	3.74712	0.684745	3.39189	4.07943	0.0591516	0.226097	0.021803	3.18287	0.372296	2.14806	2.36162	0.935618	0.710205	0.517114	3.06903	0.090024	0.426154	3.4664	0.261883	0.0743608	1.65477	1.74843	0.521116	2.3815	0.120623	0.541462	1.55455
Warm	9.05116	2.68154	8.62501	8.95649	8.65596	6.88729	2.07924	3.81696	9.77252	8.78165	7.60953	3.08925	0.337267	5.54368	4.29445	4.22337	0.179253	0.239231	0.19282	0.0316252	0.0772747	5.05528	3.8255	0.525816	3.40767	3.78151	0.0279201	0.0256469	0.0304481	2.46828	0.244719	2.31384	1.87759	0.183445	2.61024	0.0936849	1.84557	0.183052	0.699526	3.36684	0.0726268	0.69569	1.36226	1.94269	0.151599	2.64241	0.134507	0.213487	0.607586
Warm	9.53004	2.79392	8.64345	8.47092	8.79896	5.8568	3.97811	3.73724	8.8203	7.23279	7.77397	2.6204	1.53799	4.84808	4.12291	3.78453	0.83081	0.137625	0.613757	0.0224086	0.127368	3.79606	3.73157	0.0942637	3.9664	4.10495	0.0962753	0.139268	0	3.24282	0.0798584	2.24097	1.67465	0.236164	0.969348	0.156422	2.16382	0.0600016	0.0708936	3.0033	0.0312253	0.177374	0.476737	2.02401	0.74414	2.05579	0.0489463	0.117009	0.511913
Warm	10.4301	2.52548	9.603	9.80981	9.10817	6.39429	4.47194	4.17022	9.61076	7.94729	7.9861	3.77127	1.04427	5.02682	3.91607	2.7912	0.507874	0.598003	0.670359	0.0745263	0	2.58219	3.29064	0.349829	3.13839	3.41695	0.0587323	0.179241	0.0122161	1.66342	0.458561	2.39572	1.07929	1.09959	1.10814	0.186753	2.17783	0.223788	0.453746	2.77049	0.410708	0.0115755	0.1716	0.969704	0.129439	1.76201	0.184411	0.7378	1.38941
Warm	9.98335	2.07236	7.95409	7.91051	8.02684	6.14641	1.85232	3.34637	9.64045	7.82999	7.16648	2.79157	0.752183	5.17114	4.62941	3.21403	0.672728	0.117375	0.712279	0.0588856	0.099104	5.33894	3.6185	0.35449	3.64498	4.13089	0.0349037	0.018126	0	2.19419	0.175296	1.78783	1.23745	0.576815	0.847872	0.412572	2.68359	0.243255	0.284308	3.41829	0.107876	0.407101	2.23182	1.81641	1.19453	2.4074	0.0961025	0.224824	1.55535
Warm	8.77256	2.4842	8.83865	7.97015	8.51722	5.73286	1.18698	4.23533	8.52699	7.68004	7.00976	1.84002	0.290384	4.70078	3.40157	2.82465	0.582246	0.0265053	0.19092	0.0674278	0.0491378	4.01096	3.03907	0.0959836	2.92157	2.99177	0.0334225	0.0367696	0	2.12433	0.0578764	1.99645	0.837328	0.152527	1.57568	0.0230334	1.64667	0.0155218	0.157643	2.42907	0.0212829	0.058246	0.285092	1.82009	0.297761	2.45038	0.0251422	1.32559	1.04411
Warm	8.93485	2.62714	8.87319	7.78165	8.30756	5.59695	1.19799	3.6094	8.32443	7.17005	6.72299	1.43423	0.739119	4.24602	3.38464	2.48992	0.502514	0.0733669	0.52639	0.0214199	0.103358	3.24815	3.67589	0.19149	2.70265	3.00474	0.0375608	0.0173592	0.0206199	2.32345	0.0632092	1.21958	0.623131	0.226448	3.01368	0.0845742	2.10825	0.126052	0.132586	1.69078	0.0100194	0.0259971	1.02394	1.29176	0.367115	1.85488	0.0921404	0.265224	1.10168
Warm	9.16898	2.63328	8.23114	8.36328	8.2842	6.31703	0.259213	5.05286	9.37397	8.33182	8.19877	3.30176	1.08607	5.41054	4.76558	4.30606	0.494662	0.294414	0.357696	0.0685772	0.131829	3.81153	4.43311	0.484365	4.09523	4.51863	0.0540205	0.0917504	0	2.17966	0.19631	2.92683	1.75701	0.595097	0.8852	0.354303	3.41125	0.299973	1.03157	3.30243	0.0744004	0.393036	1.8862	2.5928	0.648815	2.99074	0.0507088	0.873429	1.15813
Warm	9.92788	2.54226	10.6134	9.63278	9.07123	5.01575	2.25325	2.37475	7.77771	6.47437	7.54121	3.63501	1.57734	3.53323	2.3102	1.06654	0.362506	0.0642192	0.387229	0.0371746	0.0768023	3.51495	2.3613	0.0943084	1.96837	1.71507	0.0328267	0.0338841	0	1.28781	0.192012	2.52665	0.704362	0.309804	0.754551	0.1031	1.22439	0.0927312	0.633347	1.33223	0.0260805	0.107478	0.735205	0.868865	0.228078	2.67016	0.060957	0.190142	1.32189
Warm	9.09855	2.15335	8.07851	8.06434	7.77878	6.62338	3.92633	3.02161	9.35827	7.07641	7.35648	2.56202	0.400392	5.54451	4.97879	3.45748	0.64185	0.243858	0.622365	0.0417109	0.113606	2.84882	3.49577	0.875846	4.9016	4.63354	0.0295463	0.10404	0	1.22931	0.10976	1.84792	0.889624	0.35263	0.85845	0.0503554	2.11158	0.147219	0.421998	3.35747	0.0579711	0.231231	0.740638	1.96496	0.536994	3.37402	0.0277205	1.62009	1.02391
Warm	9.51105	3.10393	8.7761	8.80835	8.17632	6.31436	3.79793	3.68712	9.26798	7.83058	7.8186	2.84121	0.975706	4.91726	3.88329	3.71988	0.835681	0.311677	1.63246	0.0650135	0.112447	3.43062	3.74535	0.0654238	4.63377	4.21381	0.0699408	0.173069	0	2.04757	0.169762	2.73513	3.1167	0.594832	1.35757	0.193349	2.93334	0.183291	0.152164	2.95438	0.165684	0.165309	0.420735	1.66509	0.602643	2.49493	0.0242292	0.25519	0.548032
Warm	9.17358	3.08361	8.11532	8.62986	8.14115	6.17843	3.0144	3.67505	9.53421	7.6095	8.03898	3.08973	0.778643	5.23972	4.62748	3.66745	0.956101	0.286529	0.580469	0.210989	0.239796	3.75212	3.66318	0.626134	3.95191	4.35855	0.0524541	0.38149	0.0951833	2.44117	0.426046	2.93456	2.55484	0.890141	1.52144	0.167558	3.22347	0.16026	0.65081	3.15978	0.082291	0.18447	0.926356	2.43293	1.46293	3.25745	0.0248284	0.973257	0.665741
Warm	8.94412	2.17049	8.49018	7.79543	7.70049	4.24772	0.370089	2.67115	7.1133	6.36553	7.07701	3.02691	0.250466	4.28729	2.29905	1.59581	0.69568	0.0374209	0.594946	0.0498536	0.356793	4.40344	2.34888	0.108351	3.13156	2.45065	0.0253332	0.0347642	0	0.832103	0.0457609	2.30621	0.982285	0.352268	1.19996	0.0643529	1.23395	0	0.0848878	1.74776	0.0201162	0.0358866	0.32343	1.80882	0.441302	2.50562	0.0237656	0.283174	0.368855
Warm	9.72566	2.99657	9.2667	9.21602	9.10754	6.86166	4.09733	3.64144	10.2029	8.42446	7.88612	4.09462	0.871829	5.7432	4.55914	3.79654	0.934555	0.306432	0.409614	0.09471	0.137527	5.21162	3.22268	0.495422	3.48676	3.53745	0.00717451	0.0582233	0.0463503	2.6577	0.236051	2.45565	1.54967	0.500913	1.51723	0.443022	2.89768	0.0489525	0.167104	2.63793	0.0559112	1.13824	2.17825	1.67932	0.471873	3.43853	0	1.2925	2.52336
Warm	9.48796	3.1679	8.87017	8.6385	8.85702	7.23271	3.48885	3.92448	10.0225	8.83272	8.44572	3.46506	0.351199	5.69513	5.00499	4.12584	0.579176	1.46767	0.473712	0.178155	0.0576775	4.1214	2.649	0.154955	3.71713	3.89356	0.0184582	0.0948544	0	2.23901	0.462503	1.78402	1.07031	0.689445	0.849371	0.471794	1.00813	0.501821	0.144994	3.64405	0.175402	0.10196	0.31447	2.01334	0.439276	1.92867	0.0457154	0.178064	0.576756
Warm	10.3742	3.56634	10.0892	9.83722	9.11657	6.65793	3.23173	3.95777	9.48094	8.68092	8.63673	5.42604	1.45494	5.46275	4.28659	3.88226	1.70682	0.487771	1.73359	0.0437049	0.174864	4.83746	4.41073	0.398793	4.28152	4.46818	0.0386034	0.606651	0	2.53285	0.490116	2.77358	2.51456	0.885011	1.14018	0.1738	2.76654	0.209707	0.769875	3.22193	0.355512	0.144252	1.77324	2.0016	1.14464	3.34099	0.267137	1.11237	1.33323
Warm	8.73498	2.90506	8.28594	7.94148	7.97552	6.0524	1.91067	3.16952	9.05021	7.84469	8.14765	3.34091	0.426883	5.07797	4.30825	3.54972	0.879815	0.0997473	1.03059	0.0498896	0.21883	5.03263	4.31737	0.348442	4.06346	4.61897	0.107767	0.333236	0	2.43826	0.216353	2.21526	1.4641	0.562336	1.25899	0.0869655	2.48063	0.193056	0.391037	2.94377	0.0465425	0.511013	3.64449	2.19687	1.47847	2.93378	0.0548957	1.1496	0.996534
Warm	9.90571	2.42278	8.8966	8.76816	8.30015	6.78082	2.99645	5.14917	10.2653	8.73331	7.17301	3.69299	1.48807	5.76265	5.01393	4.05327	1.48514	0.161009	0.637652	0.126822	0.0881872	6.59147	4.13528	0.561308	4.03184	4.64675	0.0243992	0.160162	0	1.87724	0.393301	1.55251	2.32748	0.752517	2.77047	0.655002	2.48514	0.122419	1.04405	3.92175	0.13933	0.279582	2.46	2.27752	0.382641	3.35776	0.0894547	0.516684	0.48003
Warm	9.24304	2.44718	7.97364	8.4345	7.84062	5.55474	0.918263	1.92556	8.66962	7.19523	7.65468	2.44454	0.444979	4.60265	4.22804	2.59809	0.401307	0.107737	0.215822	0.070417	0.0939198	4.52847	3.71435	0.588259	3.00282	3.93014	0.0140706	0.0289089	0	1.53969	0.104183	2.51145	1.26019	0.537789	1.48833	0.0939642	1.98539	0.0481314	0.60698	3.10855	0.0332361	0.0538112	1.17076	2.51573	0.266852	2.82359	0.0520778	0.256978	0.56322
Warm	8.97197	2.67229	8.10722	8.11042	7.79406	6.51301	0.47382	4.02041	9.39201	7.98211	8.28627	3.18476	0.649611	4.93317	3.82516	3.39036	0.78546	0.242131	0.308738	0.127582	0.264064	4.29203	3.53462	0.425444	3.62229	3.68028	0.0538681	0.454591	0.0380076	3.49129	0.187038	2.29184	1.00129	0.554541	0.929201	0.16516	2.30477	0.0877471	0.440422	2.82385	0.153162	0.0979457	0.470407	1.74956	0.831906	2.61418	0.192426	0.414331	1.2249
Warm	9.52152	3.59739	8.61703	8.55634	8.17774	6.77429	3.68574	5.50481	9.81143	8.60992	8.26562	3.61085	1.00688	5.55857	4.41668	4.34326	1.2224	0.53984	0.941737	0.099718	0.248249	3.52376	4.4717	0.334542	4.13417	4.37872	0.0804698	1.46939	0	2.45132	0.374479	3.06503	1.89723	0.86298	1.89855	0.26528	2.59336	0.56222	0.190675	3.33341	0.184472	0.426559	0.661063	2.47951	0.96447	3.39	0	0.706662	0.587962
Warm	8.96209	2.41204	8.22844	7.90083	7.73938	6.41755	3.13887	2.63543	9.13687	7.62981	7.1819	2.27235	0.363411	4.94875	3.95332	3.48598	0.577894	0.255268	0.194847	0.0837452	0.0672159	5.11765	4.09753	0.301017	4.02696	4.27585	0.0533058	0.128662	0	3.15094	0.199008	2.22988	1.17134	0.393316	0.859552	0.0548754	2.95096	0.0492736	0.245414	2.54733	0.0171148	0.732619	1.58426	1.78891	0.501993	2.18678	0.117296	0.403333	1.05805
Warm	10.5531	3.08318	9.79804	10.0879	9.36372	6.40259	1.76268	4.42677	9.04714	8.10609	9.10032	4.93005	1.18808	4.9703	3.83908	3.12133	0.664032	0.0680891	0.508348	0.1731	0.0866767	4.04146	2.72807	0.0408062	3.96237	3.26744	0.00703313	0.125427	0	2.04834	0.103907	2.75572	1.6534	0.492528	1.99199	0.0708502	2.14201	0.0321777	0.198025	2.59113	0.0221816	0.0466249	0.0832776	1.71645	0.156137	2.78338	0	0.292018	1.2077
Warm	10.5192	2.12648	9.21785	8.88468	8.12667	7.27175	1.48447	5.08101	10.7349	8.87551	8.43198	3.60912	1.65546	5.94563	5.65173	3.95238	1.10792	0.516899	0.34371	0.214874	0.111714	5.92465	3.52406	0.53368	4.026	5.17229	0.0156298	0.256961	0	1.79345	0.362169	2.67331	1.62733	0.93129	0.737326	0.458366	2.66673	0.264346	1.51014	4.23171	0.271679	0.705534	2.91345	2.02565	0.11245	3.09836	0.407971	0.61674	1.3594
Warm	9.27268	1.91209	8.67434	7.89969	7.9959	7.93262	3.88087	5.89754	10.6765	8.9211	7.69206	2.21989	0.473022	5.79782	4.988	3.92323	0.480727	0.516249	0.367559	0.0675996	0.0453047	4.0407	2.75706	0.360393	3.60779	4.21748	0.0259179	0.0985711	0.0142024	2.66522	0.453494	2.02835	1.09824	0.840461	1.09827	0.62236	1.7207	0.290543	0.338686	3.97144	0.144525	0.0703679	0.102286	1.23063	0.115713	2.34889	0.0639495	0.310821	0.556886
Warm	9.78204	3.10932	9.2937	8.88825	8.40616	8.07548	3.52054	6.22528	10.557	9.37074	8.34885	4.31556	1.37921	6.36933	5.52434	5.53603	1.52026	0.743991	1.40138	0.226831	0.359974	5.57708	4.57984	1.25622	4.80405	4.96307	0.113546	0.470078	0.0107054	2.40684	0.744435	2.4928	1.89268	1.72826	0.94759	0.618185	2.99677	0.598737	0.363301	3.86805	0.547486	0.585894	0.443126	3.05894	0.877103	3.57852	1.01698	0.75037	0.810375
Warm	9.88579	2.32714	8.87497	8.80378	8.55436	6.42359	2.69571	4.06296	10.0806	8.82299	7.50812	3.50199	0.643006	5.39808	4.52172	3.87817	0.930452	0.441529	0.979603	0.123358	0.190657	3.9755	3.35601	0.17257	3.59497	3.63124	0.0336694	0.127117	0	1.50599	0.468579	1.73878	0.859055	0.987716	0.410753	0.298304	1.46628	0.101182	1.83329	2.81695	0.292298	0.134436	0.484158	1.42637	1.1892	1.76945	0.0827542	0.722823	0.941449
Warm	9.1568	2.08133	8.45058	7.8027	7.69599	5.80529	2.44399	4.48034	8.78373	7.95439	6.761	2.6722	0.372273	4.96081	4.1582	2.77576	0.803146	0.0434873	0.886875	0.033367	0.328784	4.32136	3.35335	0.364721	2.9907	3.08429	0.2582	0.045378	0	2.86284	0.114458	1.70346	0.65962	0.499888	0.43022	0.128247	2.33076	0.0506134	0.135943	1.82831	0.0234	0.0602746	0.334915	1.52104	0.998504	2.12862	0.107516	0.543758	1.87338
Warm	10.0411	3.73067	9.67067	9.56414	9.01924	5.90722	1.42264	4.52645	8.74871	7.83318	8.31057	4.34662	1.53183	4.93818	4.03901	3.37463	1.2967	0	0.721069	0.0735334	0.149957	3.58899	3.96901	0.306644	4.12594	4.04106	0.111945	0.05613	0	2.86807	0.0823125	1.9622	1.46563	0.497042	2.01268	0.0282679	2.27626	0.110759	0.25009	2.65382	0.0517817	0.207819	0.663549	1.94617	1.29762	2.65891	0	0.544588	0.74328
Warm	8.78563	2.62356	7.79084	8.0763	7.59254	6.61136	4.65042	5.12182	9.56163	8.5075	7.41848	2.82722	0.879384	5.31887	4.26178	4.06828	0.754269	0.375109	0.520298	0.0712443	0.10143	4.87134	4.07641	0.177615	3.63204	3.87946	0.0517464	0.223541	0	2.89786	0.278101	1.88851	0.930564	0.902102	0.803632	0.389538	2.04169	0.0660109	1.35946	2.85392	0.081192	0.231584	1.53992	1.83725	0.55602	1.76406	0.204366	0.495511	0.775505
Warm	9.48672	3.58527	9.37685	9.46322	9.2795	5.43951	2.166	3.95876	8.74083	7.3628	7.99815	4.03779	0.561143	4.77514	3.6144	2.7457	0.611786	0.107214	0.287781	0.0393478	0.141388	5.20549	3.37484	0.165618	3.40785	3.40359	0.0686804	0.0569674	0.0228514	2.48179	0.0844952	3.22559	1.34163	0.283907	1.26507	0.143557	1.82717	0.0161417	0.263236	2.45057	0	0.18412	2.23128	2.20131	0.468407	2.93736	0.0261429	0.956143	0.989836
Warm	10.3855	2.06473	7.90217	8.56486	8.37383	7.04054	1.85327	4.06354	10.6583	9.15858	7.45788	2.99829	0.27939	6.05708	5.24271	4.05665	0.845222	0.355287	0.234015	0.0915394	0.0854063	5.30412	4.78526	0.663523	3.32794	4.72218	0.0455653	0.0865782	0	1.74857	0.382447	2.88204	1.32208	0.384432	0.982579	0.121857	2.26987	0.19924	0.434335	3.43685	0.326922	0.21733	0.863426	1.9766	0.235592	2.95739	0.132609	0.328075	0.781763
Warm	9.06794	1.90724	7.31319	7.30638	7.27031	5.4177	0.218604	4.59277	8.69171	7.23896	7.21723	2.45826	0.656096	4.54796	4.02781	3.0833	0.309917	0.192591	0.74002	0.034338	0.0939313	3.83233	3.38813	0.471439	3.47878	4.12261	0.0541227	0.0415788	0.00999812	2.13107	0.172138	1.57074	0.967005	0.395914	0.946936	0.214642	2.51653	0.0824445	0.650429	2.81742	0.0756929	0.54712	0.792167	1.97491	0.795812	1.60496	0.110564	0.953071	0.71511
Warm	10.0576	3.93135	9.10663	9.1919	8.83952	5.75733	1.62221	4.68658	9.16445	8.29573	8.65625	3.69048	0.644283	5.23492	4.44442	3.41108	0.991896	0.237926	1.02119	0.0879128	0.152734	3.13494	4.18232	0.22651	5.08897	4.84859	0.0639535	0.0920338	0	1.82121	0.295397	1.72295	1.39517	0.579402	1.38348	0.119631	1.91943	0.328472	0.287524	3.49158	0.0893221	0.276092	0.623811	2.15141	0.807018	2.62878	0	0.2819	0.503031
Warm	9.7845	2.98605	8.80682	8.78468	8.38992	6.34849	0.359184	5.0769	9.81312	8.60369	7.33202	2.96621	0.583546	5.25373	4.10841	3.70489	0.512643	0.144929	0.168722	0.0912062	0.246848	4.90248	3.69466	0.172067	3.5798	3.98025	0.0807131	0.0677743	0.00967563	2.38811	0.219708	2.53503	1.24702	0.411428	1.79007	0.272789	2.1	0.118175	0.992702	3.01312	0.0643425	0.208045	1.93809	2.34047	0.264234	2.69688	0.0220688	0.323754	1.39078
Warm	9.32689	2.38272	8.38471	8.10335	7.30927	6.20758	4.50833	3.72005	9.81773	7.83265	7.25073	2.62997	0.510716	5.02362	3.97449	3.49164	0.682176	0.560375	0.832744	0.105622	0.298459	7.08365	3.97672	0.24901	3.10522	3.85032	0.10105	0.1524	0	2.20648	0.440844	2.40218	2.00993	1.1342	0.891017	0.275938	2.07182	0.141476	0.767786	3.02932	0.267225	0.138805	4.42058	2.01398	0.780684	3.05573	0.347223	0.478062	0.736633
Warm	9.4214	2.89957	8.1939	8.91405	8.23878	5.74545	2.44131	3.8186	8.5983	6.81508	7.65323	2.25751	0.955218	4.53878	3.559	3.23181	0.513608	0.183116	0.176313	0.0917554	0.144826	4.17965	3.5154	0.273301	3.1264	3.80334	0.066773	0.0911516	0.0368239	2.09974	0.166802	2.30732	1.2222	0.375617	1.27079	0.160229	2.14236	0.149671	0.397177	2.61591	0.0589672	0.141968	1.40782	1.9749	0.577662	2.35117	0.0558631	0.659865	0.456165
Warm	9.13251	2.8078	8.4612	7.93534	7.04157	4.83376	3.03424	2.84547	7.97578	6.56714	7.18112	2.39791	0.582842	4.23177	3.96803	2.81199	0.477102	0.074296	0.398053	0.0288563	0.190384	4.13866	4.08552	0.335061	3.50163	4.53282	0.163807	0.0521201	0	2.90759	0.125305	1.75329	1.16862	0.426875	1.97853	0.247685	1.94847	0.0863217	0.134231	2.79824	0.0695884	1.48687	0.690371	2.67405	0.512076	2.79285	0.0932997	0.690047	0.950909
Warm	9.11391	2.40013	8.73161	8.42028	8.26383	7.48289	5.34038	4.30851	10.5227	8.29101	7.82641	3.29418	0.886269	6.11711	5.49653	5.01881	1.09419	0.454293	0.784182	0.136828	0.207103	5.21756	3.92003	0.939839	3.62445	4.37279	0.0333578	0.312125	0.0137471	2.02273	0.427274	2.40479	1.11472	1.13744	0.597714	0.497323	2.30436	0.282042	1.28715	3.63218	0.19953	0.326499	1.03061	2.22477	0.50237	2.55221	0.433932	0.422294	1.09747
Warm	8.89752	2.60337	7.87593	8.27362	8.27996	6.44599	4.4554	4.99603	9.44075	7.97033	7.84563	3.16649	0.436886	5.19948	4.21743	4.13807	1.77742	0.261789	0.536134	0.0698478	0.250174	4.16131	3.90079	0.429354	3.97089	4.16171	0.109332	0.0678785	0.0102943	2.58395	0.189089	2.21036	1.23279	0.652868	1.25064	0.0687461	2.26171	0.215978	0.35087	3.15222	0.096715	0.103831	0.795518	2.50608	0.743506	2.22931	0.0693049	0.554366	0.962291
Warm	9.62786	3.06644	9.06136	8.43325	8.35224	5.3657	3.14394	2.04072	8.11189	6.38036	7.86881	3.19597	1.30665	3.92292	2.91071	2.75482	0.691008	0.0782064	0.247048	0.0965456	0.29631	4.11608	3.28941	0.526977	2.82087	3.02232	0.117022	0.0322697	0.0755982	2.70392	0.0532153	1.71227	2.11346	0.0783863	1.44871	0.0736541	1.22631	0	0.190706	1.82368	0	0.117618	0.393886	1.52397	0.793768	2.42341	0.0499233	0.573827	1.32088
Warm	8.24287	2.68827	8.13748	7.8045	7.46369	5.28161	3.17682	2.81954	8.55941	7.23717	7.16998	1.9953	0.600128	4.45401	3.46415	3.08415	0.303456	0.258025	0.397257	0.00769458	0.123821	5.30593	4.42946	0.383477	3.20925	3.95279	0.0468485	0.00933531	0	2.80703	0.0534494	2.88367	1.75755	0.705734	3.96051	0.149616	2.60164	0.046341	0.360545	2.7055	0.0319937	0.459873	2.47209	2.62852	0.287548	2.61911	0.0501432	1.20991	0.736643
Warm	9.27383	3.58205	9.16689	8.56786	8.99719	6.91191	2.41966	4.38666	9.81402	8.815	8.07003	3.04962	1.09651	5.82605	4.17632	4.92611	0.938256	0.256293	0.841237	0.013918	0.154211	2.24484	3.81	0.129719	4.8485	4.43198	0.0305027	0.149065	0	2.31766	0.216255	1.48281	2.34287	0.439188	0.548312	0.131422	1.87709	0.0558173	0.0978527	3.2436	0.0574826	0.386394	0.219778	1.50643	1.64236	1.49031	0.0455209	0.258453	0.643626
Warm	9.30137	1.66855	8.30822	8.13983	7.80324	5.78191	0.208003	4.64396	8.94017	7.73895	7.63487	1.55088	0.487683	4.53071	3.2911	2.65828	0.327018	0.229341	0.427091	0.0815025	0.083411	5.3108	2.93713	0.257662	2.78188	3.61358	0.029273	0.0549233	0.0240075	1.37265	0.172216	2.39987	2.35071	0.296995	1.58653	0.0862121	1.1312	0.0169604	2.40756	3.02194	0.0347378	0.274177	2.13957	1.67249	0.184216	2.32518	0	2.09691	0.59635
Warm	8.88792	2.63905	8.13995	7.96227	7.5163	6.58184	5.04376	3.5676	9.51089	7.32082	6.53997	2.93841	0.573239	5.38421	4.2854	3.60961	0.750864	0.302502	0.695263	0.0973333	0.382094	3.65084	3.30111	0.311316	3.30685	3.09624	0.106915	0.107908	0.0120625	2.31663	0.269329	3.43963	0.621004	0.982581	1.04809	0.121724	2.07019	0.264451	0.881376	2.03356	0.134291	0.507479	1.62711	1.67922	1.0179	3.18219	0.0544538	0.909912	2.34287
Warm	10.4505	3.49642	9.92042	10.0302	9.75273	7.52718	0.611557	5.01591	10.6659	9.38942	8.84016	4.29979	1.11379	6.1649	4.73776	5.15471	1.22304	0.346042	0.717847	0.0688123	0.285864	5.44949	3.52092	0.370827	3.42699	3.81407	0.0982641	0.101356	0	2.91302	0.282813	1.59932	1.46796	0.381573	3.21807	0.289047	2.92132	0.112803	0.174545	3.15939	0.0527572	0.234053	0.465624	1.91099	0.535662	2.36613	0.0210334	0.79166	1.25876
Warm	8.55824	2.1045	8.24356	7.67063	7.41516	5.44661	3.09395	3.17708	8.02161	6.42845	7.11918	2.72801	0.895252	4.23081	3.06857	2.47721	0.42709	0.110308	0.538039	0.0892136	0.194377	2.69469	3.45979	0.16082	3.2074	3.12481	0.0229995	0.0315712	0.037467	2.1042	0.0819802	2.98013	0.722647	0.441917	1.3224	0.132976	1.32569	0	1.18617	2.18667	0.0182601	0.1096	0.155728	1.68889	0.513095	2.06162	0.124862	0.167303	0.802308
Warm	10.5738	2.4189	9.5795	9.2606	8.74406	7.00645	1.84806	5.61361	10.3218	9.31169	8.03886	3.85621	1.50314	6.03389	5.80489	3.7036	0.880935	0.289574	0.602808	0.0330532	0.147802	4.72601	3.88375	0.671097	4.36468	5.00875	0.0506884	0.107508	0.0474758	2.15811	0.272829	2.34614	1.74424	0.684953	0.927551	0.243865	3.14276	0.220378	0.386914	3.81085	0.154939	0.0523825	1.48613	2.01809	0.824723	3.1011	0.0806259	1.56284	1.8683
Warm	9.83237	2.49979	7.40482	7.86867	7.47953	6.41471	3.41497	2.41929	9.59447	7.45586	6.88928	3.03222	0.924114	4.80692	4.25745	3.36286	0.600055	0.224285	0.344632	0.0428418	0.203553	4.93613	3.3007	0.530703	3.76738	4.17803	0.0303508	0.155005	0.0125003	1.48079	0.128065	2.50578	1.6074	0.528635	0.728082	0.0389602	1.54289	0.102446	0.0616262	3.20048	0.0121049	0.146879	0.3683	1.35673	0.390433	2.50593	0.137071	0.0909474	0.526356
Warm	9.8321	2.25969	8.81413	8.44997	7.67101	5.9212	3.78889	3.65312	9.2665	7.19641	7.54333	2.91451	0.583063	4.91901	4.89249	3.0056	0.487672	0.190287	0.220392	0.0430904	0.0920206	3.97367	3.51954	0.504347	3.98994	4.75665	0.0254844	0.0478696	0	2.49218	0.133911	2.09252	1.10325	0.308576	1.35603	0.257053	1.92107	0.0723211	0.300635	3.66795	0.0598774	0.0554168	0.706676	1.87659	0.273112	2.28363	0	0.690299	1.26971
Warm	10.894	2.70273	10.1637	9.80073	9.01755	6.65131	4.22755	2.87629	11.1943	9.00334	7.70611	3.76841	1.06452	6.00472	5.39501	3.52108	1.8591	0.130708	0.410265	0.107936	0.0411449	4.60658	4.45053	0.95973	2.86252	4.14573	0	0.0664709	0.016089	2.08236	0.355161	3.07086	1.37922	0.406977	3.06864	0.0983541	1.97536	0.361225	0.419479	3.19748	0.134517	0.0452642	2.57088	1.19017	0.258959	2.61824	0.0722815	0.223682	1.08278
Warm	10.6075	2.5951	9.12903	8.88205	9.03822	5.49934	3.97888	3.4352	9.76499	7.76612	7.32143	3.58874	0.689081	4.60923	4.43004	2.74352	0.787591	0.252092	0.596605	0.0917918	0.166484	3.95755	3.6897	0.58554	2.63876	3.59717	0.00925511	0.0686484	0.0151221	1.19479	0.403974	3.66611	1.27366	0.582652	1.16871	0.228045	1.67799	0.0422283	1.14756	2.62763	0.140155	0.167504	1.30674	1.22022	0.252874	2.36772	0.591562	0.479173	0.248728
Warm	9.71723	3.79684	9.05839	9.30646	8.88895	6.69458	5.25729	4.09278	9.6394	8.37433	7.504	3.9028	0.549435	5.14723	4.3554	3.89197	1.28817	1.47709	0.898699	0.393486	0.193546	4.32204	3.93966	0.596634	3.55367	3.79017	0.137124	0.625628	0.0106661	2.89116	1.26407	1.91523	1.24609	1.68275	3.55925	0.922018	3.32762	1.15296	0.443327	2.65355	0.999061	0.107458	1.26623	2.42897	0.886003	3.08417	0.117683	2.18182	1.94446
Warm	8.84683	2.14852	8.27402	8.33025	7.53269	6.21723	1.92911	4.4943	8.94322	8.18452	7.52324	2.6901	1.1099	5.02416	3.71163	3.45674	0.408586	0.244219	0.415878	0.098304	0.184938	3.49686	3.77677	0.185067	3.52034	3.70155	0.0513966	0.196898	0	2.39187	0.183619	1.69185	0.654941	0.486034	1.03357	0.508407	1.95923	0.0673971	0.098826	2.50499	0.135614	1.07288	1.15606	1.7148	0.564829	1.8035	0.0550051	0.777006	0.381785
Warm	8.57041	2.12261	7.87674	7.99483	7.38384	5.5295	0.565591	4.19141	8.46355	7.52126	7.48305	2.08512	0.708329	4.08453	2.88824	2.91332	0.232638	0.0675339	0.456649	0.0391122	0.147251	5.37147	3.6157	0.262004	2.37549	3.10005	0.0276982	0.176457	0.0114016	1.55809	0.10307	2.01446	0.823583	0.265144	1.42318	0.196086	1.35612	0.0631335	0.213083	2.36268	0.0328723	0.39857	0.703585	1.49411	0.200893	2.01853	0.0765936	0.812644	0.41207
Warm	8.98117	2.70171	9.0197	8.95685	8.17739	5.62579	1.21253	3.72791	8.23289	7.44343	7.1564	3.45039	1.0704	4.59656	2.90389	2.8636	1.23313	0.215904	0.675606	0.0695249	0.164344	7.17366	4.37471	0.243273	3.32424	3.03093	0.0463487	0.089062	0.0254792	1.54468	0.288939	1.42383	1.81209	0.555087	2.73179	0.680324	2.03769	0.0707011	5.16326	3.34551	0.0368589	0.552871	1.19547	1.60243	0.466552	2.51735	0.0291454	1.72168	1.29765
Warm	9.97525	1.36905	8.16709	8.76729	8.1581	7.94796	2.91914	6.56036	11.488	10.1979	7.89956	3.3058	0.88509	6.41548	5.8207	4.45627	1.38248	0.490523	0.782938	0.177921	0.304502	4.68447	3.83153	1.27743	3.61226	4.50056	0.0127861	0.432213	0	1.4549	0.533047	1.99566	1.45816	1.79158	1.07	0.384757	3.13977	0.364683	0.771097	3.38822	0.3427	0.139148	4.13877	1.31416	0.349883	2.7119	1.52088	0.883314	0.86724
Warm	9.29889	2.43922	8.46433	8.92424	8.16508	7.12191	2.59318	6.22105	9.8184	8.68303	8.07243	3.15961	0.853677	5.86634	5.15695	4.66322	1.0825	0.0764505	0.513857	0.0515921	0.120565	5.63559	4.84634	0.695275	4.23331	4.91027	0.0772849	0.273044	0	3.22024	0.472081	1.20511	1.30088	0.840737	1.09588	0.225595	3.18165	0.251552	0.735713	3.42271	0.195847	0.197866	2.26337	2.75	0.459858	2.33463	0.0725825	0.356944	0.971496
Warm	10.0963	2.70525	9.13581	9.63229	8.89156	7.68913	6.01054	5.66991	10.6343	9.62072	8.91698	4.01675	1.16294	6.4321	5.64272	5.64772	1.45362	0.919845	1.55006	0.414346	0.193219	5.28927	5.01022	1.11305	5.03492	5.70899	0.126897	0.642091	0.0508027	2.73759	0.900409	2.70752	2.06423	1.59983	1.45801	1.68581	3.21665	0.7371	0.761292	4.42138	0.643566	1.17251	2.72219	3.91557	0.307295	2.97673	0.0917755	0.934471	0.955083
	6.17132	1.84927	5.52983	5.56583	5.60095	3.35195	0.279526	1.68101	5.97521	5.03441	5.80311	1.51612	0.552767	2.38298	1.75222	1.48076	0.210269	0.11222	0.0940169	0.0199376	0.186743	0.585566	2.07115	0.879963	1.55521	1.6658	0.0858972	0.0518599	0	1.78061	0.0793573	1.64828	0.258368	0.299927	0.875696	0.121363	1.16033	0.0402805	0.0319419	1.19142	0.00932344	0.212368	0.733851	1.54401	1.04937	1.53737	0.0435929	0.973672	0.667119
	6.48585	1.8618	5.88967	5.93148	6.60695	3.18484	0.180674	1.55802	5.84512	5.24912	6.13265	1.79401	0.157467	2.18221	0.997013	0.97298	0.135519	0.0675745	0.197074	0.00791258	0.0579166	1.5809	2.65056	1.8975	1.72188	1.93438	0.171304	0.0796304	0.0114086	1.33545	0.0695666	1.56557	0.719609	0.282499	0.792867	0.0297156	1.21884	0.0160541	0.145578	1.15059	0.0436919	0.863785	3.83853	1.90836	0.735543	1.22274	0	1.19608	0.680345
	6.52097	1.71024	6.26701	5.7214	5.7491	3.40375	0.231303	2.42791	5.68038	5.40949	6.11702	1.9106	0.471488	2.48586	1.6559	1.37561	0.205171	0.158438	0.152504	0.0219925	0.192837	1.08556	2.14088	0.33917	2.06705	2.24554	0.100619	0.0657337	0	1.00077	0.0739081	1.50216	0.49152	0.402948	0.738257	0.112868	1.18489	0.101551	0.035219	1.55086	0.0803222	0.457813	2.45499	1.83225	1.42216	1.75324	0.0480456	0.903414	0.919101
	7.11624	2.06861	6.16335	6.42257	5.91485	4.47745	0.418995	1.5968	6.63473	5.80629	6.37104	1.78842	0.868198	2.99709	1.87251	1.96406	0.390633	0.0430391	0.0690374	0.0492538	0.0757226	0.625285	2.69276	0.800347	2.34861	2.50313	0.120034	0.0449106	0	1.29257	0.0370265	1.53673	0.324678	0.61465	0.357602	0.00630606	0.956037	0	0.0397509	1.53354	0	1.30588	0.283564	1.33653	1.33297	1.01575	0.106432	0.741276	0.200643
	6.81562	2.12582	6.02109	5.99143	5.61694	3.83959	0.385903	1.63251	6.16312	5.37657	6.31414	1.8534	0.774397	2.51645	1.67845	1.86107	0.467126	0.328531	0.118552	0.0642087	0.190598	0.828281	2.10975	0.556933	2.23479	2.04635	0.0751952	0.077581	0	1.57836	0.0596031	1.90395	0.738255	0.469373	0.611553	0.05949	1.21677	0.043858	0.051872	1.34856	0.0793536	0.207202	0.777222	1.42241	0.856437	1.46078	0.0239251	0.666101	0.574179
[truncated: 18 more columns]
