# Supplementary material for: Integrated pathway analysis identifies prognostically relevant subtypes of glioblastoma characterized by abnormalities in multi‐omics
Source: Clin Transl Med. 2025 Nov 25;15(12):e70517. doi: 10.1002/ctm2.70517 (PMC12647366; doi:10.1002/ctm2.70517)
Supplement: Supplementary file 1 — Supporting Information [file CTM2-15-e70517-s001.zip › Supplementary Tables/Supplementary Table corresponding to Figure 8.xlsx]

## Sheet: TOC
Data	Description
S22	microRNAs with significant abundance differences five MSig-subtypes

## Sheet: S22-Fig8
ANOVA.p < 0.05	MiSgDB microRNA signature sets enrichscore
Subtypes-specific microRNA	C1 mean	C2 mean	C3 mean	C4 mean	C5 mean
MIR8485	-0.332113	0.0330995	0.146437	-0.149892	0.130167
MIR6867_5P	-0.289015	-0.0049924	0.150885	-0.107429	0.0690463
MIR1277_5P	-0.249272	-0.0148578	0.0908898	-0.10672	0.123776
MIR5688	-0.283297	0.0336953	0.0880146	-0.170549	0.141676
MIR4262	-0.309949	0.0448165	0.132789	-0.186963	0.146726
MIR30B_5P_MIR30C_5P	-0.310991	0.0327918	0.104622	-0.155455	0.142382
MIR30D_5P	-0.310991	0.0316815	0.104122	-0.152338	0.140785
MIR30E_5P	-0.310946	0.0310444	0.104235	-0.151584	0.140978
MIR30A_5P	-0.310739	0.0314119	0.104007	-0.151975	0.140845
MIR495_3P	-0.283347	0.0299216	0.0920545	-0.162922	0.145912
MIR4659A_3P_MIR4659B_3P	-0.258596	0.01541	0.0909555	-0.136691	0.118881
MIR95_5P	-0.263979	0.0107042	0.0838063	-0.126719	0.133167
MIR1468_3P	-0.287174	0.00233002	0.117359	-0.126762	0.159979
MIR4328	-0.257147	0.0001993	0.079934	-0.127804	0.160236
MIR548P	-0.26246	0.00323082	0.0923014	-0.131544	0.144236
MIR23A_3P_MIR23B_3P	-0.283287	0.0317855	0.0958024	-0.16847	0.162723
MIR23C	-0.281952	0.0281865	0.0946844	-0.163658	0.163074
MIR6809_3P	-0.296509	0.052504	0.114462	-0.181804	0.117593
MIR3121_3P	-0.255234	0.00780479	0.0724193	-0.117461	0.130802
MIR1297	-0.293951	0.0145842	0.111683	-0.149663	0.183338
MIR10527_5P	-0.290831	0.011905	0.114399	-0.124555	0.146281
MIR4728_5P	-0.286452	-0.0159612	0.145539	-0.0932465	0.114978
MIR19A_3P	-0.326331	0.00415494	0.141579	-0.13778	0.16572
MIR548AW	-0.273662	0.0146542	0.105844	-0.135963	0.160451
MIR106B_5P	-0.334797	-0.0087605	0.166878	-0.120843	0.148286
MIR19B_3P	-0.32724	0.00457056	0.142347	-0.138542	0.166998
MIR20A_5P	-0.335884	-0.008639	0.168905	-0.120009	0.146749
MIR9983_3P	-0.323759	0.0621222	0.133985	-0.207639	0.133304
MIR506_3P	-0.29683	-0.0825071	0.15103	0.00704471	0.195814
MIR124_3P	-0.296219	-0.0832347	0.150454	0.00810237	0.195596
MIR3680_3P	-0.268749	0.0231931	0.0973911	-0.131763	0.10267
MIR181D_5P	-0.317483	0.0486493	0.135149	-0.188413	0.158846
MIR181C_5P	-0.31706	0.0486583	0.134728	-0.188969	0.158642
MIR4753_3P	-0.276508	0.0204922	0.0861951	-0.127255	0.117836
MIR4668_5P	-0.289195	0.0468399	0.0857032	-0.181375	0.155893
LET_7C_3P	-0.306813	0.0582424	0.0785598	-0.177816	0.173073
MIR144_3P	-0.307392	0.019518	0.120258	-0.155511	0.165284
MIR106A_5P	-0.337916	-0.0116049	0.171664	-0.117129	0.151191
MIR6785_5P	-0.29259	-0.0080611	0.153139	-0.0979904	0.111451
MIR627_3P	-0.264128	-0.023565	0.125044	-0.127656	0.110105
MIR429	-0.311953	0.0340713	0.103958	-0.168986	0.188317
MIR182_5P	-0.296967	-0.0070124	0.118046	-0.139347	0.127013
MIR20B_5P	-0.339562	-0.0102209	0.175262	-0.115745	0.145266
MIR27A_3P_MIR27B_3P	-0.318343	0.0344713	0.119159	-0.147531	0.12379
MIR93_5P	-0.33924	-0.0110986	0.175087	-0.114764	0.145256
MIR526B_3P	-0.33958	-0.0125135	0.17159	-0.115582	0.147247
MIR519D_3P	-0.339973	-0.0113849	0.175098	-0.11413	0.14608
MIR9985	-0.317955	0.0315459	0.120664	-0.144246	0.123257
MIR450B_5P	-0.257294	0.016659	0.100997	-0.136099	0.118644
MIR4306	-0.277359	0.0417259	0.0954644	-0.171055	0.139143
MIR15A_5P	-0.329461	0.0416679	0.11336	-0.169049	0.13358
MIR195_5P	-0.327163	0.0391531	0.112139	-0.167648	0.130861
MIR200B_3P	-0.312466	0.0335529	0.104105	-0.166797	0.187308
MIR16_5P	-0.327337	0.039399	0.111578	-0.167982	0.131837
MIR137_3P	-0.274803	0.0163646	0.0930364	-0.148539	0.150825
MIR4422	-0.270571	0.0111825	0.0913044	-0.140263	0.136948
MIR4261	-0.270697	0.0181444	0.0739756	-0.135525	0.150281
MIR101_3P	-0.324927	0.0455486	0.114937	-0.180651	0.174303
MIR6124	-0.318455	0.0157033	0.129261	-0.131878	0.162675
MIR7110_3P	-0.310524	0.00555829	0.138784	-0.129762	0.11427
MIR548AJ_5P_MIR548G_5P_MIR548X_5P	-0.298739	0.0208691	0.106059	-0.137603	0.153492
MIR494_3P	-0.267924	0.0245417	0.0862336	-0.13714	0.178009
MIR196A_1_3P	-0.275954	0.0210188	0.0810399	-0.158714	0.145473
MIR32_5P	-0.324767	-0.0024662	0.143368	-0.102872	0.11437
MIR92A_3P	-0.325338	-0.0020691	0.143819	-0.102522	0.114052
MIR8068	-0.230505	0.00745995	0.0680767	-0.137482	0.0809608
MIR92B_3P	-0.325197	-0.0029603	0.144253	-0.102071	0.11353
MIR651_3P	-0.311616	0.056748	0.115608	-0.184189	0.153744
MIR6838_5P	-0.333347	0.0423677	0.116641	-0.161739	0.135858
MIR200C_3P	-0.311709	0.0336789	0.103402	-0.166851	0.186252
MIR548F_5P	-0.306618	0.0215765	0.112177	-0.134391	0.154174
MIR616_5P	-0.191588	-0.0083855	0.0276191	-0.137838	0.153675
MIR371B_5P	-0.190913	-0.0071681	0.028353	-0.138478	0.15259
MIR373_5P	-0.189991	-0.0087389	0.0272829	-0.13682	0.15127
MIR548D_3P	-0.297284	0.0694363	0.0686578	-0.191155	0.197964
MIR548H_3P_MIR548Z	-0.296433	0.0712757	0.0655376	-0.197301	0.202351
MIR548BB_3P	-0.294849	0.0707347	0.063528	-0.196504	0.203008
MIR548AC	-0.295717	0.071569	0.0645094	-0.196669	0.200787
MIR1283	-0.237911	0.0419324	0.0447129	-0.198955	0.169697
