# Supplementary material for: Integrated pathway analysis identifies prognostically relevant subtypes of glioblastoma characterized by abnormalities in multi‐omics
Source: Clin Transl Med. 2025 Nov 25;15(12):e70517. doi: 10.1002/ctm2.70517 (PMC12647366; doi:10.1002/ctm2.70517)
Supplement: Supplementary file 1 — Supporting Information [file CTM2-15-e70517-s001.zip › Supplementary Tables/Supplementary Table corresponding to Figure 4.xlsx]

## Sheet: TOC
Data	Description
S10	Mutation genes across five Msig subtypes

## Sheet: S13-Fig4
	Number of Patient					Persentage of patients
gene mutation	C1	C2	C3	C4	C5	C1(%)	C2(%)	C3(%)	C4(%)	C5(%)
COL6A3	5	2	0	1	0	0.172414	0.0512821	0	0.0416667	0
GPR98	4	2	0	0	1	0.137931	0.0512821	0	0	0.04
NF1	0	4	3	6	3	0	0.102564	0.12	0.25	0.12
MXRA5	3	2	0	0	0	0.103448	0.0512821	0	0	0
TP53	7	21	4	7	10	0.241379	0.538462	0.16	0.291667	0.4
IDH1	0	5	0	0	1	0	0.128205	0	0	0.04
PDGFRA	1	5	1	0	0	0.0344828	0.128205	0.04	0	0
PLEKHG4B	0	4	0	1	0	0	0.102564	0	0.0416667	0
KIAA1210	0	4	0	0	1	0	0.102564	0	0	0.04
DSG3	0	4	1	0	0	0	0.102564	0.04	0	0
CEP250	0	4	0	0	1	0	0.102564	0	0	0.04
ANK1	0	4	1	0	1	0	0.102564	0.04	0	0.04
TRPV5	1	4	0	0	1	0.0344828	0.102564	0	0	0.04
SPAG17	0	4	0	1	1	0	0.102564	0	0.0416667	0.04
THSD7B	2	4	0	0	0	0.0689655	0.102564	0	0	0
ATRX	0	5	0	0	4	0	0.128205	0	0	0.16
SULT1B1	0	0	3	1	1	0	0	0.12	0.0416667	0.04
STAG2	2	1	3	0	0	0.0689655	0.025641	0.12	0	0
EGFR	9	16	8	2	8	0.310345	0.410256	0.32	0.0833333	0.32
COL6A2	0	0	1	3	1	0	0	0.04	0.125	0.04
PTEN	9	11	10	13	4	0.310345	0.282051	0.4	0.541667	0.16
RB1	1	4	0	5	3	0.0344828	0.102564	0	0.208333	0.12
F5	1	1	1	3	0	0.0344828	0.025641	0.04	0.125	0
KSR2	0	1	0	0	4	0	0.025641	0	0	0.16
FAT1	1	1	0	0	4	0.0344828	0.025641	0	0	0.16
SCN5A	0	2	0	0	4	0	0.0512821	0	0	0.16
FAT2	1	1	0	1	4	0.0344828	0.025641	0	0.0416667	0.16
SLIT3	1	2	1	0	4	0.0344828	0.0512821	0.04	0	0.16
DNAH11	0	2	0	0	3	0	0.0512821	0	0	0.12
PTPRS	0	2	0	0	3	0	0.0512821	0	0	0.12
PCDHGB2	0	1	1	0	3	0	0.025641	0.04	0	0.12
MEGF8	0	1	1	0	3	0	0.025641	0.04	0	0.12
CARD11	0	2	0	0	3	0	0.0512821	0	0	0.12
ZAN	0	1	1	0	3	0	0.025641	0.04	0	0.12
CALN1	1	1	2	1	4	0.0344828	0.025641	0.08	0.0416667	0.16
CACNA1S	0	2	0	1	3	0	0.0512821	0	0.0416667	0.12
UGGT1	1	2	0	0	3	0.0344828	0.0512821	0	0	0.12
read : Group vs. Other p < 0.05
