# Supplementary material for: Integrated pathway analysis identifies prognostically relevant subtypes of glioblastoma characterized by abnormalities in multi‐omics
Source: Clin Transl Med. 2025 Nov 25;15(12):e70517. doi: 10.1002/ctm2.70517 (PMC12647366; doi:10.1002/ctm2.70517)
Supplement: Supplementary file 1 — Supporting Information [file CTM2-15-e70517-s001.zip › Supplementary Tables/Supplementary Table corresponding to Figure 9.xlsx]

## Sheet: TOC
Data	Description
S23	The correlation of Methylation sites-gene pairs
S24	methylation sites with significant differences between MSig-subtypes

## Sheet: S23-Fig9
methylation sites	chr	pos start	pos end	target gene	cor.r
cg19077494	chr2	157866779	157866780	ACVR1	-0.516249
cg10243075	chr19	13504625	13504626	CACNA1A	-0.514087
cg08402433	chr7	2980521	2980522	CARD11	-0.572626
cg12129983	chr11	69647892	69647893	CCND1	-0.534444
cg12266049	chr11	69646566	69646567	CCND1	-0.516863
cg25611369	chr11	69645870	69645871	CCND1	-0.528317
cg11211690	chr7	148783980	148783981	CUL1	0.515596
cg02316066	chr7	55157217	55157218	EGFR	0.530284
cg14344486	chr7	55084705	55084706	EGFR	-0.792603
cg18809076	chr7	55109930	55109931	EGFR	-0.5401
cg00907267	chr12	56080987	56080988	ERBB3	-0.571613
cg23731805	chr12	56085459	56085460	ERBB3	-0.655551
cg00730832	chr10	121593951	121593952	FGFR2	-0.533222
cg02412684	chr10	121594680	121594681	FGFR2	-0.57492
cg10362842	chr10	121594064	121594065	FGFR2	-0.637549
cg10788901	chr10	121593904	121593905	FGFR2	-0.582177
cg11836372	chr10	121594308	121594309	FGFR2	-0.504699
cg12226006	chr10	121591395	121591396	FGFR2	-0.610223
cg13175830	chr10	121594442	121594443	FGFR2	-0.560525
cg14834653	chr10	121594277	121594278	FGFR2	-0.656362
cg17337672	chr10	121594657	121594658	FGFR2	-0.730522
cg20277356	chr10	121594286	121594287	FGFR2	-0.618499
cg02350535	chr4	1798464	1798465	FGFR3	-0.522098
cg04742135	chr4	1798427	1798428	FGFR3	-0.584157
cg08412188	chr7	74660026	74660027	GTF2I	0.518329
cg06632603	chr1	11106832	11106833	MTOR	-0.51094
cg11750962	chr1	11134621	11134622	MTOR	-0.543764
cg08800893	chr22	36331524	36331525	MYH9	-0.563288
cg08779777	chr7	106865327	106865328	PIK3CG	-0.597639
cg25132230	chr1	198639253	198639254	PTPRC	-0.507833
cg11479000	chr5	112709135	112709136	APC	-0.508516
cg27598407	chr12	14417735	14417736	ATF7IP	-0.624298
cg01045337	chr16	324988	324989	AXIN1	0.52277
cg04286206	chr2	201259102	201259103	CASP8	-0.624037
cg20418725	chr2	201257751	201257752	CASP8	-0.578994
cg00908631	chr1	50967944	50967945	CDKN2C	-0.715926
cg25592206	chr1	50973676	50973677	CDKN2C	-0.743633
cg05966228	chr16	67632539	67632540	CTCF	-0.586412
cg25451702	chr2	224576265	224576266	CUL3	0.535295
cg04452534	chr5	56837543	56837544	MAP3K1	-0.513201
cg16599526	chr5	56826125	56826126	MAP3K1	-0.55673
cg05136528	chr22	29683200	29683201	NF2	-0.517496
cg00127408	chr9	136526019	136526020	NOTCH1	-0.519181
cg01909856	chr9	136543838	136543839	NOTCH1	-0.523616
cg13659914	chr9	136526190	136526191	NOTCH1	-0.523596
cg14120703	chr9	136521650	136521651	NOTCH1	0.520924
cg26779406	chr9	136526652	136526653	NOTCH1	-0.534564
cg00827893	chr13	32588809	32588810	PDS5B	-0.531751
cg09364733	chr13	32589038	32589039	PDS5B	-0.566919
cg01265860	chr21	34884019	34884020	RUNX1	-0.611764
cg01519261	chr21	35049170	35049171	RUNX1	-0.562811
cg04915566	chr21	35049175	35049176	RUNX1	-0.566439
cg13030790	chr21	35049206	35049207	RUNX1	-0.549896
cg15242225	chr21	35049560	35049561	RUNX1	-0.512517
cg02734001	chr15	57259511	57259512	TCF12	-0.601155
cg05359518	chr15	57216239	57216240	TCF12	-0.606845
cg21831937	chr15	57227604	57227605	TCF12	-0.630995
cg25707951	chr15	57236492	57236493	TCF12	-0.590467
cg27119612	chr15	57198803	57198804	TCF12	-0.514211
cg09417692	chr3	30658564	30658565	TGFBR2	-0.666257
cg15171154	chr3	30681065	30681066	TGFBR2	0.72161
cg24719910	chr3	30650001	30650002	TGFBR2	0.562379
cg07529654	chr18	3447018	3447019	TGIF1	-0.636842
cg09836251	chr3	10145895	10145896	VHL	0.518829
cg02113284	chr17	81124260	81124261	AATK	-0.545897
cg03709925	chr17	81122351	81122352	AATK	-0.522686
cg04105716	chr17	81121134	81121135	AATK	-0.816055
cg04935521	chr17	81124972	81124973	AATK	-0.648396
cg05292376	chr17	81121436	81121437	AATK	-0.543517
cg06310712	chr17	81130982	81130983	AATK	-0.694298
cg08317891	chr17	81124603	81124604	AATK	-0.637768
cg09591867	chr17	81124758	81124759	AATK	-0.736486
cg13781408	chr17	81121900	81121901	AATK	-0.630624
cg17279079	chr17	81122018	81122019	AATK	-0.760011
cg17975663	chr17	81128632	81128633	AATK	-0.532992
cg25508376	chr17	81121016	81121017	AATK	-0.547079
cg03035704	chr12	51908186	51908187	ACVRL1	-0.819889
cg19232929	chr12	51905740	51905741	ACVRL1	-0.546137
cg11314684	chr1	243842986	243842987	AKT3	0.524788
cg02245119	chr4	112348734	112348735	ALPK1	0.521842
cg19339179	chr4	112403522	112403523	ALPK1	0.546211
cg15783800	chr18	58579765	58579766	ALPK2	-0.603933
cg06271561	chr15	84816623	84816624	ALPK3	-0.569845
cg07251857	chr15	84816986	84816987	ALPK3	-0.6117
cg24351452	chr19	55287282	55287283	BRSK1	-0.505715
cg16503611	chr4	113758605	113758606	CAMK2D	-0.687959
cg19103429	chr7	92831470	92831471	CDK6	-0.501183
cg16497661	chr14	103519995	103519996	CKB	-0.628841
cg23307798	chr14	103519944	103519945	CKB	-0.676085
cg26002218	chr14	103519890	103519891	CKB	-0.635431
cg07260017	chr5	150112917	150112918	CSF1R	0.549622
cg03228516	chr22	38314720	38314721	CSNK1E	-0.631336
cg04728789	chr22	38315149	38315150	CSNK1E	-0.524291
cg00466425	chr6	30888714	30888715	DDR1	-0.501639
cg01795964	chr7	137848111	137848112	DGKI	-0.50908
cg26607933	chr1	205190695	205190696	DSTYK	-0.612612
cg15000071	chr3	135170651	135170652	EPHB1	0.519676
cg16671157	chr3	134694447	134694448	EPHB1	-0.638196
cg14787964	chr1	22782368	22782369	EPHB2	-0.515755
cg11687966	chr1	204153193	204153194	ETNK2	-0.817979
cg05180856	chr15	90884826	90884827	FES	-0.664293
cg06330618	chr15	90885226	90885227	FES	-0.675943
cg25647583	chr15	90883954	90883955	FES	-0.565161
cg12495731	chr17	82738195	82738196	FN3K	-0.558752
cg03244438	chr6	111818307	111818308	FYN	-0.570295
cg08601984	chr6	111862890	111862891	FYN	-0.544048
cg17587997	chr6	111764578	111764579	FYN	-0.511697
cg06614284	chr20	32101629	32101630	HCK	0.51129
cg09869729	chr5	176899527	176899528	HK3	-0.687208
cg17809377	chr5	176899618	176899619	HK3	-0.680347
cg19589060	chr5	176899515	176899516	HK3	-0.674882
cg19791262	chr5	176900782	176900783	HK3	0.670444
cg16437629	chr12	119195396	119195397	HSPB8	-0.582149
cg26292910	chr3	48695329	48695330	IP6K2	-0.501127
cg12866960	chr12	66241618	66241619	IRAK3	-0.635689
cg01089639	chr19	17848237	17848238	JAK3	-0.552474
cg03272225	chr19	17846297	17846298	JAK3	-0.573112
cg05950755	chr19	17841677	17841678	JAK3	0.571625
cg25566507	chr19	17841590	17841591	JAK3	0.649283
cg10458494	chr10	133164477	133164478	KNDC1	-0.512477
cg12664938	chr12	40228886	40228887	LRRK2	-0.713796
cg01172682	chr3	65356541	65356542	MAGI1	0.578933
cg07165029	chr3	65729684	65729685	MAGI1	-0.532278
cg14533390	chr3	65357168	65357169	MAGI1	0.513387
cg11230435	chr10	30435445	30435446	MAP3K8	-0.541797
cg27338511	chr4	86357182	86357183	MAPK10	-0.535897
cg26033870	chr6	36054845	36054846	MAPK14	0.501485
cg07259660	chr10	48309724	48309725	MAPK8	-0.529348
cg19872284	chr10	48399539	48399540	MAPK8	-0.585168
cg02367723	chr1	45913185	45913186	MAST2	-0.52167
cg00989036	chr1	46594402	46594403	MKNK1	-0.575438
cg01440934	chr1	46586080	46586081	MKNK1	-0.584689
cg02289754	chr1	46602964	46602965	MKNK1	-0.585421
cg07084019	chr2	170237696	170237697	MYO3B	-0.637567
cg03514215	chr20	64165064	64165065	MYT1	-0.644543
cg10071275	chr20	64164477	64164478	MYT1	-0.532398
cg12828073	chr20	64164335	64164336	MYT1	-0.597173
cg15698171	chr20	64164111	64164112	MYT1	-0.543815
cg16772207	chr20	64164454	64164455	MYT1	-0.566064
cg21367256	chr20	64164305	64164306	MYT1	-0.525626
cg23856293	chr20	64163988	64163989	MYT1	-0.657202
cg27416247	chr20	64188788	64188789	MYT1	-0.558339
cg18991240	chr2	71071790	71071791	NAGK	-0.516659
cg15831905	chr1	211672668	211672669	NEK2	-0.533581
cg13505631	chr9	124256561	124256562	NEK6	0.57332
cg13958199	chr9	124256536	124256537	NEK6	0.511364
cg13420366	chr1	205307107	205307108	NUAK2	-0.709443
cg20001087	chr1	205322663	205322664	NUAK2	-0.721299
cg16676676	chr1	228371286	228371287	OBSCN	-0.533885
cg08893575	chr19	39167674	39167675	PAK4	-0.510023
cg10507231	chr1	204490510	204490511	PIK3C2B	-0.582837
cg23958533	chr1	204477180	204477181	PIK3C2B	-0.660413
cg19267205	chr1	9721905	9721906	PIK3CD	0.502738
cg03473087	chr10	22593965	22593966	PIP4K2A	-0.535034
cg04813697	chr10	22631096	22631097	PIP4K2A	-0.544311
cg06511701	chr10	22626661	22626662	PIP4K2A	-0.500416
cg16904399	chr10	22613686	22613687	PIP4K2A	-0.549675
cg19500236	chr10	22622608	22622609	PIP4K2A	-0.655258
cg25073089	chr10	22632626	22632627	PIP4K2A	-0.912222
cg13773247	chr2	42049848	42049849	PKDCC	-0.566687
cg22476504	chr2	42050700	42050701	PKDCC	-0.561387
cg01970427	chr1	2075457	2075458	PRKCZ	-0.530885
cg18888671	chr1	2099023	2099024	PRKCZ	-0.586047
cg22366001	chr1	2134567	2134568	PRKCZ	-0.569811
cg10793390	chr14	29577411	29577412	PRKD1	0.501575
cg18168924	chrY	7309847	7309848	PRKY	0.792733
cg24303123	chr6	3076080	3076081	RIPK1	-0.530028
cg09954631	chr9	91886450	91886451	ROR2	-0.601217
cg12729822	chr1	26528963	26528964	RPS6KA1	-0.530578
cg13092108	chr1	26530793	26530794	RPS6KA1	-0.509972
cg19358195	chrX	84188510	84188511	RPS6KA6	-0.644416
cg02858826	chr14	74922519	74922520	RPS6KL1	-0.563324
cg03394422	chr14	74922577	74922578	RPS6KL1	-0.522175
cg06998765	chr14	74922915	74922916	RPS6KL1	-0.598371
cg16124934	chr14	74922777	74922778	RPS6KL1	-0.647279
cg18664866	chr14	74922497	74922498	RPS6KL1	-0.510566
cg08906246	chr4	5165872	5165873	STK32B	-0.566866
cg17814014	chr10	132306494	132306495	STK32C	-0.521273
cg24158028	chr10	132259803	132259804	STK32C	-0.554991
cg27580953	chr10	132306241	132306242	STK32C	-0.560547
cg23447996	chr9	90802321	90802322	SYK	-0.556577
cg01970904	chr2	171157503	171157504	TLK1	-0.514583
cg24772525	chr2	171158351	171158352	TLK1	-0.58452
cg04214520	chr3	195888488	195888489	TNK2	-0.666483
cg14030878	chr3	195888431	195888432	TNK2	-0.636026
cg15854365	chr3	195889457	195889458	TNK2	-0.593055
cg16929775	chr3	195888755	195888756	TNK2	-0.588787
cg18473978	chr3	195888515	195888516	TNK2	-0.672593
cg20224111	chr3	195889490	195889491	TNK2	-0.645168
cg23258717	chr3	195888706	195888707	TNK2	-0.560636
cg27228383	chr3	195888096	195888097	TNK2	-0.540769
cg27418204	chr3	195889423	195889424	TNK2	-0.657671
cg22644321	chr8	125434681	125434682	TRIB1	-0.585477
cg06200244	chr2	12722211	12722212	TRIB2	-0.506286
cg15241074	chr2	12720488	12720489	TRIB2	-0.535824
cg02705758	chr5	14449389	14449390	TRIO	-0.538117
cg09828761	chr5	14450459	14450460	TRIO	-0.612054
cg02600394	chr4	48134217	48134218	TXK	0.544116
cg04705620	chr2	58047186	58047187	VRK2	-0.515478
cg05505450	chr2	58046508	58046509	VRK2	-0.787849
cg06539717	chr2	58046924	58046925	VRK2	-0.692049
cg12901182	chr2	58047286	58047287	VRK2	-0.713019
cg14399369	chr2	58046548	58046549	VRK2	-0.690293
cg15309264	chr2	58046899	58046900	VRK2	-0.616701
cg18998670	chr2	58046417	58046418	VRK2	-0.676849
cg20604286	chr2	58046303	58046304	VRK2	-0.579985
cg22346380	chr2	58047389	58047390	VRK2	-0.678245
cg26093711	chr2	58046519	58046520	VRK2	-0.771945
cg06136199	chr11	9576030	9576031	WEE1	-0.523333
cg18007957	chr6	151690531	151690532	ESR1	-0.510879
cg02716952	chr7	148807589	148807590	EZH2	-0.507036
cg00198994	chr10	129511138	129511139	MGMT	0.604256
cg04271445	chr10	129651960	129651961	MGMT	0.564199
cg04473030	chr10	129556518	129556519	MGMT	0.563631
cg06566239	chr10	129563208	129563209	MGMT	0.558949
cg09450835	chr10	129465934	129465935	MGMT	0.611815
cg12040555	chr10	129523566	129523567	MGMT	0.557027
cg12981137	chr10	129467311	129467312	MGMT	-0.678049
cg13405636	chr10	129719201	129719202	MGMT	0.551436
cg14194875	chr10	129466873	129466874	MGMT	-0.646138
cg14677612	chr10	129465698	129465699	MGMT	0.567971
cg19680672	chr10	129614315	129614316	MGMT	0.502116
cg25063211	chr10	129680584	129680585	MGMT	0.584251
cg25394042	chr10	129506569	129506570	MGMT	0.57572
cg26127080	chr10	129511035	129511036	MGMT	0.516977
cg14048460	chr9	8395204	8395205	PTPRD	-0.508259
cg27229484	chr1	37481770	37481771	ZC3H12A	-0.615046
cg21959618	chr2	99882138	99882139	AFF3	-0.562837
cg19711587	chr1	7432450	7432451	CAMTA1	-0.539046
cg20313951	chr1	7562635	7562636	CAMTA1	-0.507731
cg04842880	chr1	10787484	10787485	CASZ1	0.504597
cg12105382	chr12	4280925	4280926	CCND2	-0.511021
cg26377281	chr12	4294186	4294187	CCND2	-0.546747
cg07248223	chr17	40561023	40561024	CCR7	-0.507547
cg23230564	chr5	31470783	31470784	DROSHA	0.518521
cg09323400	chr12	113097557	113097558	DTX1	-0.529178
cg01192077	chr5	159096499	159096500	EBF1	0.539155
cg12594800	chrX	130109451	130109452	ELF4	-0.599794
cg06518884	chr3	186104232	186104233	ETV5	-0.536751
cg11601836	chr12	11796632	11796633	ETV6	-0.540739
cg19729536	chr3	60302988	60302989	FHIT	0.575648
cg25921543	chr3	59995036	59995037	FHIT	0.500232
cg01621268	chr7	75643023	75643024	HIP1	0.503892
cg00059246	chr12	53944145	53944146	HOXC13	0.529017
cg04819096	chr12	53945383	53945384	HOXC13	0.538902
cg05771518	chr12	53945504	53945505	HOXC13	0.605798
cg23922739	chr12	53944959	53944960	HOXC13	0.615133
cg02844611	chr3	183556106	183556107	KLHL6	-0.516511
cg20425130	chr3	183555457	183555458	KLHL6	-0.553542
cg01113811	chr11	96194786	96194787	MAML2	-0.514784
cg23912098	chr11	95990362	95990363	MAML2	-0.502863
cg01441622	chr2	209427855	209427856	MAP2	-0.668814
cg07701837	chr2	209652071	209652072	MAP2	-0.581048
cg15310568	chr2	209578587	209578588	MAP2	-0.646166
cg22036003	chr2	209425897	209425898	MAP2	-0.683968
cg24507384	chr2	209520413	209520414	MAP2	-0.549897
cg08547457	chr12	68840439	68840440	MDM2	-0.65822
cg14266611	chr9	20478425	20478426	MLLT3	-0.557228
cg04176246	chr17	57357279	57357280	MSI2	-0.513163
cg04486382	chr17	57406533	57406534	MSI2	-0.562337
cg05490591	chr17	57570776	57570777	MSI2	-0.53969
cg08788712	chr17	57526802	57526803	MSI2	-0.542607
cg18783374	chr17	57397584	57397585	MSI2	-0.540994
cg19810715	chr17	57406483	57406484	MSI2	-0.573662
cg20843025	chrX	65665532	65665533	MSN	0.520928
cg00668559	chr6	44263240	44263241	NFKBIE	-0.522846
cg15431703	chr8	32647750	32647751	NRG1	-0.515729
cg01411652	chr1	13786677	13786678	PRDM2	-0.510912
cg00916255	chr1	170665790	170665791	PRRX1	-0.53461
cg24376434	chr1	170665718	170665719	PRRX1	-0.584376
cg12690127	chr12	6946520	6946521	PTPN6	-0.565455
cg14311559	chr12	6951094	6951095	PTPN6	-0.559225
cg15975802	chr12	6946295	6946296	PTPN6	-0.658297
cg21249754	chr12	6951043	6951044	PTPN6	-0.566654
cg23193870	chr12	6946494	6946495	PTPN6	-0.526207
cg25719851	chr12	6946289	6946290	PTPN6	-0.653556
cg26363363	chr12	6951223	6951224	PTPN6	-0.50961
cg26842815	chr12	6951100	6951101	PTPN6	-0.664632
cg05329960	chr6	163424052	163424053	QKI	-0.595332
cg17736997	chr6	163430583	163430584	QKI	-0.521444
cg14552882	chr8	92078854	92078855	RUNX1T1	-0.634937
cg10876928	chr20	45348833	45348834	SDC4	0.502785
cg24757937	chr14	60644840	60644841	SIX1	-0.514748
cg02945385	chr3	9204817	9204818	SRGAP3	-0.512762
cg08690412	chr3	9198770	9198771	SRGAP3	-0.538191
cg12669543	chr3	9183881	9183882	SRGAP3	-0.597833
cg14456490	chr3	9280230	9280231	SRGAP3	-0.565019
cg21386647	chr3	9248209	9248210	SRGAP3	-0.6105
cg22956060	chr3	9248063	9248064	SRGAP3	-0.586106
cg23958524	chr3	9248103	9248104	SRGAP3	-0.598572
cg01063813	chr12	57111165	57111166	STAT6	-0.681242
cg27320213	chr12	57111205	57111206	STAT6	-0.646753
cg05120042	chr17	40416000	40416001	TOP2A	-0.527734
cg22802813	chr12	95548985	95548986	USP44	-0.560152
cg23982858	chr12	95548093	95548094	USP44	-0.515569
cg17284531	chr19	6773063	6773064	VAV1	-0.547139
cg23129452	chrX	48683790	48683791	WAS	-0.633607
cg04116155	chr10	31323866	31323867	ZEB1	-0.674743
cg07137701	chr10	31322939	31322940	ZEB1	-0.583939
cg17546454	chrX	24186990	24186991	ZFX	0.530032
cg07657465	chr19	22011109	22011110	ZNF208	-0.59903
cg23238231	chr18	25348622	25348623	ZNF521	-0.543906

## Sheet: S24-Fig9
ANOVA.p < 0.05	TCGA-GBM methylation level
methylation sites	C1 mean	C2 mean	C3 mean	C4 mean	C5 mean	target gene
cg27661793	0.628657	0.355397	0.556107	0.695916	0.599163	FAT1
cg21831937	0.523481	0.257743	0.534686	0.669367	0.485976	TCF12
cg13739485	0.520704	0.269441	0.430182	0.540822	0.514605	TMEM8C
cg17755082	0.501697	0.309498	0.466694	0.55347	0.480244	FAT1
cg09488352	0.483648	0.324356	0.455127	0.684215	0.418403	MLIP
cg13703737	0.479106	0.297242	0.429481	0.553578	0.462444	SLC22A23
cg23696193	0.464182	0.232608	0.444838	0.645266	0.417508	LINC00900
cg16094352	0.441585	0.284623	0.415618	0.49816	0.435266	REC8
cg18052139	0.439829	0.24644	0.408411	0.561005	0.403192	RP5-1029K10.4
cg22971402	0.422366	0.305605	0.402416	0.60742	0.430944	GRM4
cg13896328	0.40977	0.191853	0.390935	0.547676	0.293932	PTPRU
cg20584555	0.399518	0.218018	0.369003	0.550129	0.30701	BEST1
cg06454084	0.396952	0.227896	0.381889	0.621247	0.338815	DACT3
cg03725573	0.385562	0.260156	0.376025	0.55783	0.297314	ZBTB16
cg22353755	0.383717	0.241066	0.366266	0.576682	0.276952	AC022153.1
cg08293777	0.382436	0.213718	0.351666	0.582158	0.306853	RSPRY1
cg09487575	0.381704	0.249454	0.373165	0.589585	0.278292	RP11-523L20.2
cg04586299	0.362292	0.190968	0.345062	0.472274	0.317003	JPH3
cg20417424	0.352787	0.157222	0.323459	0.559683	0.228077	ST6GALNAC5
cg05764570	0.350146	0.236244	0.385041	0.542887	0.399316	HLA-DQB2
cg08990507	0.343347	0.178857	0.350057	0.568287	0.299675	ANKRD55
cg23051392	0.328471	0.139919	0.360488	0.507871	0.30834	C1QTNF3-AMACR
cg18395231	0.325213	0.134912	0.293126	0.461828	0.253183	TSPAN18
cg26185508	0.320558	0.165514	0.33222	0.496807	0.303758	CDCP2
cg21189224	0.320111	0.211715	0.330512	0.541406	0.297216	UNQ6494
cg07907506	0.319903	0.166974	0.333039	0.541559	0.366045	TMEM45A
cg08906015	0.317293	0.164855	0.292157	0.5235	0.246527	DACT3
cg05916059	0.316456	0.13769	0.306256	0.553923	0.241584	HS3ST4
cg16805189	0.299141	0.16381	0.282171	0.563998	0.225239	PANX1
cg10384725	0.298024	0.176315	0.339892	0.525828	0.211833	SLC22A10
cg23038594	0.295628	0.094472	0.262503	0.480086	0.204491	LINC01142
cg13491563	0.292836	0.184105	0.291443	0.470833	0.278974	EIF2B5
cg09452728	0.289992	0.182694	0.287813	0.428712	0.256064	RP11-713P17.3
cg08209422	0.268166	0.118573	0.260482	0.403524	0.188381	RHBDL2
cg19788186	0.267553	0.111618	0.288886	0.452554	0.200223	KCNJ15
cg21182263	0.264286	0.163127	0.276476	0.432959	0.223136	KRT4
cg16021217	0.248744	0.161925	0.252332	0.357212	0.190244	AC133680.1
cg20874031	0.248123	0.168468	0.253015	0.460661	0.251235	GKN1
cg12011299	0.24432	0.148152	0.24249	0.402581	0.151901	RP11-696N14.1
cg27597505	0.237943	0.106627	0.233901	0.378655	0.206014	CISTR
cg23645210	0.236575	0.105778	0.260363	0.395717	0.217737	SKI
cg08956101	0.228369	0.0883629	0.218643	0.486469	0.119475	DGKB
cg24627419	0.216675	0.0947359	0.221555	0.427118	0.179625	C1orf61
cg21380380	0.209397	0.0904687	0.172701	0.440203	0.104038	UMAD1
cg24199203	0.20601	0.0968428	0.211494	0.346758	0.174391	NFIC
cg06388363	0.199601	0.106017	0.172334	0.320359	0.184418	RP1-155D22.2
cg25742037	0.176386	0.0990784	0.162824	0.257713	0.153535	IGF2
cg09357934	0.169225	0.0733588	0.172326	0.307333	0.123603	DAPL1
cg11676353	0.160835	0.08845	0.166285	0.306193	0.123435	MACF1
cg09316954	0.160692	0.0546992	0.162981	0.325027	0.120179	RLTPR
cg09866366	0.158928	0.0869185	0.169724	0.296833	0.132956	EIF2B5
cg09395195	0.154573	0.0939787	0.159885	0.295769	0.136178	EVI2A
cg08457514	0.149301	0.0511561	0.136315	0.247555	0.0958561	NFIA
cg11800117	0.142526	0.0790361	0.141687	0.250628	0.104965	SMCO4
cg11339849	0.141646	0.0957304	0.156572	0.259646	0.124851	SLMAP
cg13560436	0.137954	0.0749323	0.142511	0.270579	0.119233	MIER3
cg08322244	0.126211	0.0917822	0.160127	0.304443	0.115132	RP11-599B13.6
cg05125809	0.122499	0.0627279	0.1279	0.22133	0.0800812	MDC1
cg20286956	0.118385	0.0448938	0.101315	0.255361	0.0692565	MACF1
cg25885280	0.117135	0.0628152	0.167659	0.317025	0.0977202	SHANK2
cg03846249	0.11439	0.0810585	0.13458	0.246144	0.104257	RP11-143E21.3
cg25296103	0.110585	0.073645	0.12273	0.265623	0.100495	ZEB2
cg19620294	0.110518	0.0404694	0.111095	0.229248	0.0774565	TNFRSF11B
