# Supplementary material for: Integrated pathway analysis identifies prognostically relevant subtypes of glioblastoma characterized by abnormalities in multi‐omics
Source: Clin Transl Med. 2025 Nov 25;15(12):e70517. doi: 10.1002/ctm2.70517 (PMC12647366; doi:10.1002/ctm2.70517)
Supplement: Supplementary file 1 — Supporting Information [file CTM2-15-e70517-s001.zip › Supplementary Tables/Supplementary Table corresponding to Figure 2.xlsx]

## Sheet: TOC
Data	Description
S6	96 type trinucleotide percentage of GBM
S7	patients contribution of six new GBM mutational signatures from NMF
S8	Correlation of GBM-SBSs percentage of patients and genes expression

## Sheet: S6-Fig2
	A[C>A]A	A[C>A]C	A[C>A]G	A[C>A]T	C[C>A]A	C[C>A]C	C[C>A]G	C[C>A]T	G[C>A]A	G[C>A]C	G[C>A]G	G[C>A]T	T[C>A]A	T[C>A]C	T[C>A]G	T[C>A]T	A[C>G]A	A[C>G]C	A[C>G]G	A[C>G]T	C[C>G]A	C[C>G]C	C[C>G]G	C[C>G]T	G[C>G]A	G[C>G]C	G[C>G]G	G[C>G]T	T[C>G]A	T[C>G]C	T[C>G]G	T[C>G]T	A[C>T]A	A[C>T]C	A[C>T]G	A[C>T]T	C[C>T]A	C[C>T]C	C[C>T]G	C[C>T]T	G[C>T]A	G[C>T]C	G[C>T]G	G[C>T]T	T[C>T]A	T[C>T]C	T[C>T]G	T[C>T]T	A[T>A]A
TCGA-02-0047-01	0	0.0333333	0.0166667	0	0	0	0	0	0	0	0	0	0	0	0.0166667	0	0	0	0	0	0	0	0	0.0166667	0	0	0	0.0166667	0	0.0166667	0	0	0	0.0166667	0.116667	0.0166667	0.0166667	0.0333333	0.116667	0	0.0166667	0.05	0.0833333	0.0333333	0.0166667	0	0.0833333	0.0333333	0
TCGA-02-0055-01	0	0	0	0.04	0	0	0	0.02	0	0	0	0	0	0	0	0	0	0	0.02	0	0	0	0	0	0	0	0	0	0	0.02	0	0	0.02	0	0.16	0	0.02	0	0.12	0.04	0.04	0	0.18	0	0.02	0.06	0.04	0	0
TCGA-02-2483-01	0.0238095	0.0238095	0	0.0238095	0.047619	0	0	0	0	0	0	0.0238095	0.047619	0	0	0.0238095	0	0	0	0.0238095	0	0.0238095	0	0.0238095	0	0	0	0	0	0	0	0	0	0	0.142857	0.0238095	0	0	0.0238095	0.0238095	0.0238095	0.047619	0.0238095	0.0238095	0	0	0.0238095	0	0
TCGA-02-2485-01	0.0204082	0	0	0	0	0.0204082	0	0.0204082	0	0.0204082	0	0	0	0.0408163	0	0.0204082	0	0	0.0204082	0.0408163	0	0	0	0	0	0	0	0	0	0	0	0	0	0.0204082	0.22449	0	0	0	0.122449	0.0204082	0	0	0.142857	0	0	0.0204082	0.0408163	0	0
TCGA-02-2486-01	0	0.0185185	0.0185185	0.0185185	0	0.0185185	0	0	0	0	0	0	0.037037	0	0	0.0185185	0	0	0	0	0	0	0	0	0	0	0	0	0	0.0185185	0	0	0	0	0.185185	0	0	0	0.203704	0	0.0185185	0	0.148148	0	0	0.0185185	0.111111	0	0
TCGA-06-0125-01	0	0	0	0	0	0	0	0	0	0	0	0	0	0.0172414	0	0	0	0	0	0.0344828	0	0	0	0	0	0	0	0	0.0172414	0	0	0.0517241	0	0.0172414	0.172414	0	0	0.0344828	0.137931	0.0344828	0	0	0.172414	0	0.0172414	0.0172414	0.0517241	0	0
TCGA-06-0125-02	0	0	0	0.0147059	0	0	0	0.0147059	0	0.0147059	0	0	0.0294118	0.0147059	0	0	0	0	0	0.0147059	0	0	0	0	0	0	0	0	0.0147059	0	0	0.0441176	0	0.0147059	0.147059	0	0	0.0294118	0.117647	0.0147059	0	0.0147059	0.147059	0	0.0147059	0.0294118	0.0441176	0	0
TCGA-06-0129-01	0	0	0	0.03125	0.03125	0	0	0	0	0	0	0	0	0	0	0	0	0.03125	0	0	0	0.03125	0	0.03125	0	0	0	0	0	0	0	0.09375	0	0	0.125	0	0.03125	0	0.09375	0	0	0.03125	0.1875	0	0.09375	0	0.0625	0	0
TCGA-06-0130-01	0	0.08	0	0	0	0	0	0	0	0.04	0	0	0	0.04	0	0	0	0	0	0	0	0	0	0.04	0	0	0	0.04	0	0	0	0	0	0	0.16	0	0	0	0.08	0	0	0.04	0.12	0.04	0	0.04	0.04	0	0
TCGA-06-0132-01	0	0	0	0	0	0	0	0	0	0.0526316	0	0	0	0.0526316	0	0	0	0	0	0.0526316	0	0	0	0	0	0	0	0	0	0	0	0	0	0.105263	0.157895	0.0526316	0.0526316	0	0.0526316	0.0526316	0	0.105263	0.0526316	0	0	0	0	0	0
TCGA-06-0139-01	0	0	0	0	0.25	0	0	0	0	0	0	0	0	0	0	0	0	0	0	0	0	0	0	0	0	0	0	0	0	0	0	0	0	0	0	0	0	0	0	0	0.25	0	0.25	0	0.25	0	0	0	0
TCGA-06-0141-01	0.0625	0	0.0625	0	0	0	0	0.0625	0	0	0	0	0	0	0	0	0	0	0	0	0	0	0	0	0	0	0	0	0	0	0	0	0	0	0.0625	0	0	0	0.0625	0	0	0	0.0625	0	0	0	0	0	0
TCGA-06-0152-02	0	0.0350877	0.0175439	0	0	0.0350877	0	0.0350877	0.0175439	0.0175439	0	0	0.0175439	0.0175439	0.0175439	0.0350877	0	0	0	0.0175439	0	0	0	0	0	0	0	0	0	0	0	0	0.0175439	0.0350877	0.192982	0.0175439	0.0175439	0	0.140351	0	0	0.0350877	0.122807	0.0175439	0	0.0350877	0.0526316	0	0
TCGA-06-0157-01	0	0.0465116	0	0	0.0232558	0.0232558	0	0	0	0	0	0	0	0	0	0	0	0	0	0	0	0	0	0	0	0	0	0	0	0	0.0232558	0	0	0.0697674	0.209302	0	0.0232558	0	0.139535	0.0465116	0	0.0465116	0.162791	0	0	0	0.0465116	0	0
TCGA-06-0158-01	0.0222222	0	0	0	0	0.0222222	0	0	0	0	0	0	0	0	0	0	0	0	0	0	0	0	0	0	0.0222222	0.0444444	0	0	0	0.0444444	0.0222222	0.0222222	0	0	0.244444	0	0	0.0222222	0.133333	0	0	0	0.0666667	0	0	0	0.111111	0.0222222	0
TCGA-06-0168-01	0	0	0	0	0	0.0322581	0	0	0	0	0	0	0	0	0	0	0.0322581	0.0322581	0	0	0	0.0322581	0	0	0	0	0	0	0.0322581	0	0	0.0322581	0	0	0.16129	0	0	0	0.193548	0	0	0	0.0645161	0	0	0	0.129032	0	0.0322581
TCGA-06-0171-02	0	0	0	0	0	0.03125	0	0.0625	0	0	0	0	0.03125	0	0	0	0	0	0	0	0	0	0	0	0	0	0	0	0.03125	0.03125	0	0.0625	0.03125	0.03125	0.25	0	0	0.03125	0.0625	0.03125	0	0	0.09375	0	0	0.03125	0.0625	0	0
TCGA-06-0174-01	0.016129	0.0322581	0	0.0322581	0	0.0322581	0.016129	0.016129	0	0	0	0.016129	0	0.016129	0	0	0.016129	0	0	0.016129	0.016129	0	0	0.016129	0	0.016129	0	0	0	0	0	0	0.016129	0.0322581	0.209677	0.016129	0	0	0.0967742	0	0	0.0645161	0.16129	0	0.016129	0.016129	0	0	0
TCGA-06-0184-01	0	0	0	0.0222222	0	0	0	0	0	0	0	0	0	0	0	0	0	0	0	0	0.0222222	0	0	0.0222222	0	0.0222222	0	0	0	0.0222222	0	0	0.0222222	0.0222222	0.111111	0.0222222	0.0222222	0.0444444	0.0888889	0.0444444	0.0444444	0	0.133333	0.0222222	0	0.0222222	0.111111	0	0
TCGA-06-0187-01	0.027027	0	0	0	0	0	0	0	0	0	0	0	0	0	0	0.027027	0	0.027027	0	0	0	0	0	0	0	0	0	0	0	0	0	0	0	0.027027	0.135135	0.027027	0	0.027027	0.162162	0	0	0.027027	0.135135	0	0	0	0.027027	0	0
TCGA-06-0190-01	0.0181818	0.0545455	0	0	0	0	0	0	0.0181818	0	0	0	0.0181818	0	0	0.0181818	0	0	0	0	0	0	0.0181818	0	0	0	0	0	0	0	0	0	0.0181818	0.0363636	0.145455	0	0	0	0.127273	0	0.0545455	0	0.2	0	0	0.0363636	0.145455	0	0
TCGA-06-0190-02	0.0229885	0.0344828	0	0	0	0.0114943	0	0	0.0114943	0	0.0114943	0	0	0.0114943	0	0	0	0	0	0	0.0114943	0	0	0	0	0	0	0	0.0229885	0	0	0.0229885	0.0229885	0.0229885	0.103448	0.0114943	0.0114943	0	0.091954	0	0.0344828	0	0.114943	0	0	0.0114943	0.091954	0	0
TCGA-06-0210-01	0	0	0	0.0185185	0	0.037037	0	0.0185185	0.037037	0	0	0.0185185	0	0	0	0	0	0	0	0.0185185	0	0.0185185	0	0.0185185	0.0185185	0.0185185	0	0	0.0185185	0.0185185	0	0.0185185	0.0185185	0.0185185	0.222222	0	0	0	0.0925926	0	0	0	0.0925926	0.0185185	0.0185185	0	0.0740741	0.0185185	0
TCGA-06-0210-02	0.016129	0	0	0.016129	0	0.0322581	0	0.016129	0.0483871	0	0	0.016129	0	0	0	0.016129	0	0	0.016129	0.016129	0	0.016129	0	0.016129	0.016129	0.016129	0	0	0.016129	0.016129	0	0.016129	0.016129	0.016129	0.225806	0	0	0	0.0645161	0.016129	0	0	0.129032	0.016129	0	0	0.0322581	0.016129	0
TCGA-06-0211-01	0	0.0196078	0	0	0	0.0196078	0	0.0196078	0	0	0	0.0196078	0	0	0	0	0	0.0196078	0	0	0.0196078	0.0196078	0	0.0196078	0	0	0	0	0.0196078	0	0.0196078	0.0196078	0	0.0196078	0.156863	0.0196078	0	0.0196078	0.117647	0.0196078	0.0196078	0.0196078	0.0784314	0	0	0.0392157	0.0784314	0.0196078	0
TCGA-06-0211-02	0	0.0204082	0	0	0	0.0204082	0	0.0204082	0	0	0	0.0204082	0	0	0	0	0	0.0204082	0	0	0.0204082	0.0204082	0	0	0	0	0	0	0.0204082	0	0	0	0	0.0204082	0.22449	0	0	0.0204082	0.102041	0.0408163	0.0204082	0.0204082	0.0816327	0	0	0.0408163	0.102041	0.0204082	0
TCGA-06-0219-01	0	0	0	0	0	0	0	0	0	0	0	0	0	0.0277778	0.0277778	0.0555556	0	0.0277778	0.0277778	0	0	0	0	0.0277778	0	0	0	0.0277778	0	0.0277778	0	0	0	0	0.111111	0	0.0277778	0	0.138889	0	0	0.0555556	0.138889	0	0.0833333	0	0.0277778	0	0
TCGA-06-0221-02	0.027027	0	0	0	0.027027	0	0	0.0810811	0.027027	0.0540541	0	0	0	0.027027	0	0.027027	0	0	0	0	0	0	0	0	0	0	0	0	0	0	0.027027	0.027027	0.027027	0	0.0540541	0	0	0.027027	0.0810811	0	0	0	0.0810811	0.0540541	0.027027	0	0.027027	0	0
TCGA-06-0238-01	0	0.0526316	0	0	0.0526316	0	0	0	0.0263158	0.0263158	0	0	0	0	0.0263158	0.0263158	0	0	0	0	0	0	0	0	0	0	0.0263158	0	0	0.0526316	0	0	0	0	0.131579	0	0	0.0263158	0.0526316	0	0	0.0526316	0.0789474	0	0.0263158	0.0263158	0.0526316	0.0263158	0
TCGA-06-0644-01	0	0.0454545	0	0	0	0	0	0.0454545	0	0	0	0	0	0.0227273	0	0	0	0	0	0	0	0	0	0	0	0.0227273	0	0	0	0.0227273	0	0	0	0.0227273	0.272727	0	0	0	0.0681818	0	0	0.0227273	0.136364	0	0	0	0.0681818	0.0227273	0
TCGA-06-0645-01	0.0192308	0.0192308	0	0.0192308	0.0192308	0	0	0	0.0192308	0	0	0	0.0192308	0	0.0192308	0.0192308	0.0192308	0	0.0192308	0	0	0	0.0192308	0	0	0	0	0	0.0192308	0	0	0.0192308	0	0	0.211538	0.0384615	0	0.0192308	0.0769231	0	0	0.0192308	0.115385	0	0.0192308	0.0192308	0.0961538	0.0192308	0
TCGA-06-0646-01	0	0	0	0	0.0357143	0	0	0	0	0.0357143	0	0.0357143	0	0	0	0	0	0	0	0	0	0	0	0	0.0357143	0	0	0	0	0.0357143	0	0	0	0	0.107143	0	0.0357143	0.0357143	0.178571	0	0	0.0714286	0.142857	0	0	0.0357143	0	0	0
TCGA-06-0649-01	0.00909091	0.00909091	0	0.0181818	0.0545455	0.0636364	0.0272727	0.0636364	0.0181818	0.00909091	0	0	0.0363636	0.0363636	0.00909091	0.0545455	0.00909091	0	0	0	0	0	0	0.00909091	0	0	0	0.00909091	0.00909091	0	0	0.00909091	0.0181818	0.00909091	0.0545455	0.0181818	0.0363636	0.0181818	0.0363636	0.00909091	0.00909091	0	0.0454545	0	0	0.0181818	0.0272727	0.0181818	0.00909091
TCGA-06-0686-01	0	0	0	0	0.0377358	0.0188679	0.0377358	0	0.0188679	0	0.0188679	0.0188679	0.0188679	0	0	0	0	0	0.0188679	0	0	0	0	0.0188679	0	0	0	0	0	0	0	0.0566038	0.0188679	0	0.0943396	0	0	0	0.0943396	0.0188679	0	0.0377358	0	0.0377358	0.0188679	0.0188679	0.0566038	0.0377358	0
TCGA-06-0743-01	0	0.0246914	0	0	0.0246914	0	0	0.0123457	0.0246914	0	0	0.0123457	0.0123457	0.0123457	0	0.0123457	0	0.0123457	0	0	0	0	0	0.0246914	0.0123457	0.0123457	0	0	0	0	0	0.0246914	0.0123457	0.0246914	0.111111	0.0123457	0.0123457	0.037037	0.0740741	0.0246914	0.0123457	0.037037	0.0740741	0.0123457	0.0123457	0.0493827	0.0864198	0.0123457	0
TCGA-06-0744-01	0.016129	0	0	0.016129	0	0.0483871	0	0	0	0.0322581	0	0	0.016129	0	0	0.016129	0.016129	0.016129	0	0.016129	0.016129	0	0	0	0	0	0	0	0	0	0	0	0.0322581	0.016129	0.0483871	0.016129	0.016129	0.0322581	0.145161	0.0322581	0.0322581	0.016129	0.0967742	0.0322581	0.016129	0.016129	0.0806452	0.016129	0
TCGA-06-0745-01	0	0	0	0.0238095	0	0	0	0	0	0	0.0238095	0	0.0238095	0.0238095	0	0.0238095	0	0	0	0	0	0	0	0	0	0.0238095	0	0.0238095	0.0238095	0.0714286	0	0.0238095	0	0.0238095	0.142857	0.0238095	0.0238095	0.0238095	0.0238095	0	0	0	0.119048	0.0238095	0.047619	0.0238095	0.0238095	0.0238095	0
TCGA-06-0747-01	0	0.015873	0	0	0	0.015873	0	0.015873	0.015873	0	0	0	0	0.031746	0	0	0.015873	0	0	0.015873	0.015873	0	0	0	0.015873	0	0	0.015873	0	0.015873	0	0.031746	0.015873	0.031746	0.0952381	0.015873	0.015873	0	0.111111	0.015873	0.015873	0.031746	0.174603	0.015873	0	0.015873	0.015873	0.015873	0
TCGA-06-0749-01	0.0243902	0.0487805	0	0	0	0	0	0	0.0243902	0	0	0	0	0	0	0.0243902	0	0	0	0	0	0	0	0	0	0	0	0	0	0	0	0	0.0243902	0	0.170732	0	0.0243902	0.0243902	0.170732	0.0243902	0.0243902	0	0.170732	0	0	0	0.097561	0	0.0243902
TCGA-06-0750-01	0	0.0625	0	0	0.03125	0	0	0.03125	0	0.03125	0	0	0.0625	0.03125	0	0.03125	0	0	0	0.03125	0	0	0.03125	0	0	0	0	0	0	0	0	0	0	0	0.125	0	0.03125	0	0	0.03125	0	0	0.15625	0	0	0	0.09375	0	0
TCGA-06-0878-01	0.0555556	0	0	0	0	0	0	0	0.0555556	0	0	0	0.0277778	0.0277778	0	0.0277778	0	0	0	0.0277778	0	0	0	0	0.0277778	0	0	0	0	0	0	0	0	0.0277778	0.111111	0	0.0277778	0.0277778	0.0833333	0.0277778	0.0277778	0.0277778	0.111111	0	0.0833333	0	0.0277778	0	0
TCGA-06-0882-01	0	0	0	0	0	0	0	0	0	0.0645161	0	0.0322581	0	0	0	0.0322581	0.0322581	0	0	0	0	0	0	0	0	0	0	0	0	0.0322581	0	0.0322581	0.0322581	0	0.193548	0	0.0645161	0.0322581	0.0645161	0	0	0.0322581	0.16129	0	0	0	0	0.0322581	0
TCGA-06-1804-01	0	0.0294118	0.0147059	0	0	0.0147059	0.0147059	0	0.0147059	0.0294118	0	0.0147059	0.0147059	0.0588235	0.0147059	0.0147059	0.0147059	0	0	0.0147059	0	0	0	0	0	0	0	0.0147059	0.0147059	0.0147059	0	0.0147059	0	0.0147059	0.102941	0	0.0147059	0.0147059	0.102941	0.0147059	0.0147059	0.0441176	0.0147059	0.0588235	0.0147059	0.0588235	0.0147059	0.0147059	0
TCGA-06-2557-01	0	0	0	0.0294118	0.0294118	0	0	0	0	0	0	0	0.0588235	0	0	0	0	0	0	0.0294118	0	0	0	0	0	0	0	0	0	0	0	0	0	0	0.117647	0	0	0.0294118	0.0588235	0.0294118	0	0	0.0882353	0	0.0588235	0.0588235	0.0588235	0	0.0294118
TCGA-06-2558-01	0.0142857	0.0285714	0	0.0142857	0.0142857	0.0142857	0.0142857	0.0142857	0	0	0.0142857	0	0	0	0.0142857	0.0142857	0.0285714	0	0	0	0	0	0	0	0.0142857	0	0.0142857	0.0142857	0	0	0.0142857	0.0285714	0	0	0.128571	0.0142857	0.0142857	0.0285714	0.0857143	0.0142857	0	0	0.0428571	0	0	0.0285714	0.0714286	0	0.0142857
TCGA-06-2559-01	0.0204082	0.0612245	0	0	0	0.0204082	0	0	0	0	0	0	0	0.0204082	0.0204082	0.0204082	0	0	0	0	0.0204082	0	0	0	0	0	0	0	0.0204082	0	0	0	0	0.0204082	0.102041	0	0.0204082	0.0408163	0.0816327	0.0204082	0.0204082	0.0204082	0.102041	0.0204082	0.0204082	0.0204082	0.0612245	0.0408163	0
TCGA-06-2561-01	0.030303	0	0	0.030303	0	0	0	0	0	0	0	0	0.030303	0	0	0	0	0	0	0.030303	0	0	0	0.0606061	0	0	0	0.0606061	0.030303	0	0	0	0	0.030303	0.0606061	0	0	0	0.030303	0	0.030303	0	0.181818	0	0.0909091	0	0.0606061	0.030303	0
TCGA-06-2562-01	0.0181818	0	0	0	0.0181818	0.0363636	0	0	0	0	0	0	0	0	0	0	0	0	0	0.0181818	0.0181818	0	0	0.0181818	0	0	0	0	0	0	0	0	0	0.0363636	0.127273	0.0181818	0.0181818	0.0181818	0.0363636	0	0	0.0727273	0.218182	0.0181818	0	0	0.0727273	0	0
TCGA-06-2563-01	0.015873	0.015873	0	0.015873	0	0.031746	0.015873	0.015873	0	0	0	0.015873	0	0	0	0.031746	0	0.015873	0	0.015873	0	0.015873	0	0.015873	0.015873	0	0	0	0	0	0	0.015873	0	0.031746	0.15873	0	0	0.0634921	0.047619	0	0	0.015873	0.111111	0	0	0	0.0793651	0	0.015873
TCGA-06-2564-01	0	0	0	0.0192308	0	0	0	0	0	0	0	0	0	0	0.0192308	0	0	0.0192308	0	0	0	0	0	0	0	0.0192308	0	0	0	0	0	0	0.0192308	0.0192308	0.25	0.0384615	0.0192308	0	0.0384615	0	0	0.0384615	0.173077	0	0.0769231	0.0192308	0.0384615	0.0576923	0
TCGA-06-2565-01	0.0243902	0	0	0	0	0	0	0	0.0243902	0	0	0	0	0	0	0	0	0	0	0	0	0	0	0	0	0	0	0	0.0243902	0.0487805	0	0	0	0.0243902	0.243902	0.0243902	0.0243902	0.0731707	0.0487805	0	0.0243902	0.0243902	0.097561	0	0	0.0731707	0.0243902	0.0487805	0
TCGA-06-2567-01	0	0	0	0	0	0.0238095	0	0	0	0.0238095	0	0	0	0.0238095	0	0	0	0	0	0	0	0	0	0.0238095	0	0	0	0	0.047619	0	0	0	0.047619	0.047619	0.142857	0	0	0.047619	0.166667	0.0238095	0.0238095	0	0.0952381	0	0.0238095	0	0.047619	0	0
TCGA-06-2569-01	0	0.037037	0	0	0.037037	0.037037	0.037037	0	0	0.037037	0	0.111111	0	0	0	0	0	0.037037	0	0	0	0	0	0.037037	0	0	0.037037	0	0	0	0	0.037037	0	0	0.0740741	0	0	0	0.037037	0	0	0.037037	0	0.037037	0	0.037037	0.111111	0	0
TCGA-06-2570-01	0.0322581	0	0	0	0.0322581	0	0	0	0.0322581	0	0	0	0.0322581	0	0	0	0	0	0	0	0.0322581	0	0	0	0	0	0	0	0	0	0	0.0322581	0	0	0.0967742	0	0.0322581	0	0.0322581	0.0322581	0.0322581	0.0967742	0.129032	0	0	0.0645161	0.0645161	0.0322581	0
TCGA-06-5408-01	0	0	0	0.025	0	0.025	0	0	0	0	0	0	0	0	0	0.025	0.025	0	0	0.025	0	0	0	0	0	0	0	0	0	0	0	0.025	0.025	0.05	0.15	0	0	0	0.075	0	0.075	0.025	0.2	0	0	0	0.075	0	0
TCGA-06-5410-01	0	0	0	0.047619	0	0	0	0	0	0	0	0	0	0	0.047619	0.047619	0	0	0	0	0	0	0	0	0	0.0952381	0	0	0	0	0	0	0.0952381	0	0.238095	0.047619	0	0	0	0.047619	0	0	0.190476	0	0	0	0	0	0
TCGA-06-5411-01	0	0	0	0	0	0	0	0	0.037037	0.037037	0	0	0.0740741	0	0	0.037037	0	0	0	0	0	0	0	0	0	0	0	0	0	0	0	0	0.037037	0	0.111111	0.037037	0	0	0.0740741	0	0	0.111111	0.0740741	0	0	0.037037	0.0740741	0.037037	0
TCGA-06-5412-01	0.0212766	0	0	0.0212766	0	0.0212766	0	0	0	0	0	0	0	0.0212766	0.0212766	0.0212766	0	0.0212766	0	0	0.0212766	0.0425532	0.0212766	0.0212766	0	0	0	0	0	0	0	0	0.0212766	0.0425532	0.12766	0.0212766	0.0212766	0.0851064	0.0638298	0.0212766	0	0	0.0851064	0	0.0638298	0.0212766	0.0212766	0	0
TCGA-06-5413-01	0	0.0526316	0	0	0	0	0	0	0	0	0.0263158	0	0	0	0.0526316	0	0.0526316	0	0	0	0	0	0	0	0	0	0	0	0	0.0263158	0	0.0263158	0	0.0263158	0.210526	0	0	0	0.0789474	0	0	0.0263158	0.105263	0	0.0263158	0.0263158	0.0263158	0	0
TCGA-06-5414-01	0	0.0333333	0	0	0	0	0	0	0	0	0	0	0	0.0333333	0	0	0	0	0	0.0333333	0	0	0	0	0	0	0	0	0	0.0333333	0	0	0	0	0.333333	0	0.0333333	0.0333333	0.133333	0.0333333	0	0	0.0666667	0	0.0333333	0.0666667	0.0666667	0	0
TCGA-06-5417-01	0.0227273	0	0.0454545	0	0	0.0454545	0	0	0.0227273	0.0227273	0	0.0227273	0.0227273	0	0	0	0	0	0	0	0	0	0	0	0.0227273	0	0	0.0227273	0	0	0	0.0227273	0	0.0454545	0.136364	0	0	0.0454545	0.0227273	0.0227273	0	0	0.0454545	0.0227273	0.0227273	0	0.0227273	0	0
TCGA-06-5418-01	0	0	0	0	0	0	0	0	0	0	0	0	0.030303	0	0	0	0	0	0	0	0	0	0	0	0	0	0	0	0	0.030303	0	0	0.030303	0	0.272727	0	0.030303	0.030303	0.151515	0	0	0	0.121212	0	0	0.030303	0.151515	0	0
TCGA-06-5856-01	0	0	0	0	0.0384615	0.0384615	0	0	0.0384615	0	0	0.0384615	0.0192308	0	0.0192308	0.0192308	0.0192308	0	0	0	0	0.0192308	0	0	0.0192308	0	0	0	0.0192308	0	0	0.0384615	0	0.0384615	0.0384615	0	0	0.0384615	0.0192308	0	0	0.0384615	0.0576923	0	0	0	0.0384615	0	0
TCGA-06-5858-01	0	0	0	0	0	0	0.00625	0	0.00625	0	0	0	0	0	0	0.00625	0	0.00625	0	0	0	0	0	0	0	0.00625	0	0	0	0	0	0	0.00625	0.0125	0.225	0.00625	0	0.0125	0.18125	0	0.01875	0.0125	0.275	0	0.00625	0.00625	0.14375	0	0
TCGA-06-5859-01	0	0.025641	0	0	0	0	0	0	0	0	0	0.025641	0.025641	0.025641	0	0	0	0	0	0	0	0	0	0	0	0	0	0	0.0512821	0	0	0	0.025641	0.025641	0.230769	0.025641	0	0.0512821	0.0769231	0.0512821	0	0	0.128205	0	0	0	0.102564	0.025641	0
TCGA-08-0386-01	0	0	0	0	0	0	0	0	0	0	0	0	0	0	0	0	0	0	0	0.111111	0	0	0	0	0	0	0	0	0	0	0	0.111111	0	0	0.111111	0	0	0	0.222222	0	0	0	0.111111	0	0	0	0.222222	0	0
TCGA-12-0616-01	0	0	0	0	0	0	0	0	0	0	0	0	0	0.0285714	0	0	0	0	0	0	0.0285714	0	0	0	0	0.0285714	0	0	0	0.0285714	0	0	0	0.0285714	0.285714	0	0	0	0.0285714	0.0285714	0	0	0.257143	0.0285714	0.0571429	0	0	0	0
TCGA-12-0618-01	0	0.05	0.025	0	0	0	0	0	0	0.025	0	0	0.025	0	0.025	0	0	0	0	0	0	0	0	0	0	0	0	0	0	0	0	0.025	0.1	0.025	0.125	0	0.025	0	0.05	0	0.025	0	0.225	0.025	0	0	0.025	0	0
TCGA-12-0619-01	0	0	0.02	0	0.02	0	0.02	0.02	0	0.02	0	0	0.02	0.02	0	0	0.02	0	0.04	0	0	0	0	0.02	0	0	0	0	0	0	0	0	0	0.04	0.16	0	0	0.04	0.18	0.02	0	0.02	0.1	0	0	0	0.06	0.02	0.02
TCGA-12-0821-01	0.0185185	0.0555556	0	0	0	0.0185185	0	0.0185185	0.0185185	0	0.0185185	0	0.0185185	0.0185185	0	0	0	0.0185185	0	0	0.0185185	0	0	0	0	0	0	0	0.0185185	0	0	0.0185185	0	0.037037	0.0925926	0.0185185	0	0.037037	0.037037	0	0	0	0.148148	0.0185185	0.0185185	0.037037	0.0555556	0	0
TCGA-12-1597-01	0	0.0169492	0	0.0338983	0.0169492	0	0	0.0169492	0	0.0169492	0.0338983	0	0.0169492	0.0169492	0	0	0	0	0.0169492	0.0169492	0	0	0	0	0	0	0.0169492	0	0	0.0169492	0.0169492	0.0169492	0.0169492	0	0.152542	0	0.0169492	0.0169492	0.101695	0	0.0508475	0.0338983	0.101695	0.0169492	0	0	0.0847458	0.0169492	0
TCGA-12-3650-01	0.0222222	0	0	0.0222222	0.0222222	0.0222222	0	0	0	0	0	0	0.0222222	0	0.0222222	0	0.0222222	0	0	0	0	0	0	0	0	0	0	0.0222222	0.0444444	0	0	0	0	0	0.266667	0.0444444	0.0222222	0	0.0666667	0	0	0.0666667	0.111111	0	0	0	0.0888889	0.0444444	0
TCGA-12-3652-01	0.0576923	0	0	0	0	0.0192308	0.0384615	0.0384615	0.0192308	0	0	0	0	0	0	0.0192308	0	0	0.0192308	0	0	0	0	0	0	0	0.0192308	0	0.0192308	0	0	0.0192308	0	0	0.153846	0.0192308	0	0	0.134615	0	0.0192308	0	0.0961538	0	0	0	0.115385	0	0
TCGA-12-3653-01	0	0	0	0.04	0	0	0	0	0.08	0	0	0	0	0	0.04	0	0	0	0	0	0	0	0	0	0	0	0	0	0	0.04	0	0	0.04	0	0.16	0	0.04	0	0.04	0.04	0	0	0.16	0.04	0	0	0.08	0.04	0
TCGA-12-5295-01	0	0	0	0.016129	0	0.016129	0	0	0.0322581	0.0322581	0.016129	0.0322581	0	0.016129	0	0	0	0	0	0.016129	0	0	0	0.0322581	0	0	0	0	0.016129	0	0	0	0.0645161	0	0.112903	0	0.0483871	0.0806452	0.0322581	0.0322581	0	0.016129	0.0806452	0	0.016129	0.016129	0.0645161	0.0322581	0.016129
TCGA-12-5299-01	0	0	0	0	0	0.030303	0	0.030303	0	0	0	0	0	0.030303	0	0	0	0	0	0	0	0.030303	0	0	0	0	0	0	0	0	0	0.121212	0	0.030303	0.212121	0	0	0.030303	0.121212	0	0.030303	0	0.212121	0	0	0	0.030303	0	0
TCGA-14-0736-02	0.047619	0.047619	0	0.0238095	0	0	0	0	0	0	0	0	0	0.0238095	0	0	0	0	0	0.0238095	0	0	0	0.047619	0	0	0	0	0	0	0	0.0238095	0	0	0.119048	0	0	0.0238095	0.190476	0	0.0238095	0	0.119048	0	0.0238095	0.0238095	0.119048	0.0238095	0
TCGA-14-0781-01	0	0.04	0	0	0	0	0	0.08	0	0	0	0	0	0	0	0	0	0.04	0	0.08	0	0	0	0	0	0	0	0	0	0.04	0	0	0	0	0.16	0.04	0	0.04	0.12	0	0	0	0.12	0	0	0.08	0.04	0.04	0
TCGA-14-0787-01	0.037037	0	0	0	0	0.037037	0	0	0	0.037037	0	0	0	0.037037	0.037037	0.037037	0	0	0	0.037037	0	0	0	0	0	0	0	0	0.037037	0	0	0	0	0.037037	0.148148	0.037037	0	0	0.111111	0	0	0.0740741	0.111111	0	0.037037	0	0.037037	0	0
TCGA-14-0789-01	0	0.037037	0	0	0	0	0	0	0	0.0185185	0	0	0	0	0.0185185	0	0	0	0	0	0	0	0	0	0	0.0185185	0	0	0	0	0	0.0185185	0.037037	0	0.203704	0	0.037037	0	0.111111	0	0.0185185	0	0.12963	0.0185185	0.0555556	0	0.111111	0	0.0185185
TCGA-14-0790-01	0.0196078	0	0	0.0196078	0	0	0	0	0	0.0196078	0	0	0.0196078	0.0196078	0	0	0.0196078	0	0	0.0196078	0	0	0	0	0	0	0	0	0	0	0	0	0.0196078	0.0392157	0.294118	0	0	0.0196078	0.0784314	0.0196078	0.0196078	0.0588235	0.0588235	0.0196078	0	0	0.0784314	0	0.0196078
TCGA-14-0817-01	0.0322581	0.0483871	0	0.016129	0	0	0	0	0	0	0	0	0	0.016129	0	0	0	0	0.016129	0	0	0	0	0	0	0	0	0	0	0.016129	0	0	0	0	0.258065	0	0.0322581	0.0322581	0.129032	0.016129	0.016129	0.0483871	0.16129	0	0	0	0.0483871	0	0
TCGA-14-0871-01	0.0208333	0.0208333	0	0	0.0208333	0	0	0.0208333	0	0.0208333	0	0	0	0.0208333	0	0.0208333	0	0	0.0208333	0.0208333	0	0	0.0208333	0.0208333	0	0	0	0.0208333	0.0208333	0	0	0.0208333	0	0.0416667	0.0625	0	0.0208333	0.0208333	0	0.0208333	0.0208333	0.0208333	0.0208333	0	0.0416667	0	0.0208333	0.0208333	0
TCGA-14-1034-01	0	0	0	0	0	0	0	0.0153846	0.0153846	0	0	0.0153846	0.0153846	0.0153846	0	0	0.0153846	0	0	0	0	0.0153846	0.0153846	0	0.0153846	0	0	0.0307692	0	0	0	0.0153846	0	0.0153846	0.230769	0	0.0153846	0.0153846	0.123077	0.0153846	0.0153846	0.0153846	0.107692	0.0153846	0.0153846	0.0307692	0.0769231	0	0
TCGA-14-1034-02	0	0.0142857	0	0	0	0	0	0.0285714	0	0.0142857	0	0	0.0142857	0.0142857	0	0.0142857	0.0285714	0.0142857	0	0	0	0	0	0	0.0142857	0	0	0.0285714	0.0142857	0	0	0.0142857	0	0.0142857	0.2	0	0.0285714	0.0142857	0.1	0.0142857	0.0142857	0.0142857	0.128571	0.0142857	0	0.0285714	0.0571429	0.0142857	0
TCGA-14-1823-01	0.0181818	0.0181818	0	0.0181818	0	0	0	0.0181818	0	0.0181818	0	0	0.0363636	0.0181818	0	0.0363636	0	0.0181818	0	0.0545455	0.0181818	0	0	0.0181818	0	0.0181818	0	0	0	0	0	0.0363636	0	0	0.109091	0.0363636	0	0	0.0727273	0	0	0.0363636	0.0545455	0	0	0	0.0909091	0	0
TCGA-14-1825-01	0	0.0217391	0	0.0652174	0.0217391	0	0	0.0217391	0	0.0217391	0	0.0217391	0	0.0217391	0	0.0217391	0	0	0	0	0.0217391	0	0	0.0217391	0	0	0	0	0	0	0	0	0.0217391	0.0434783	0.108696	0	0	0.0652174	0.108696	0	0	0.0217391	0.108696	0.0217391	0	0.0217391	0.0652174	0	0
TCGA-14-1829-01	0	0	0	0	0	0.0227273	0	0	0.0227273	0.0227273	0	0	0.0227273	0.0227273	0	0.0227273	0	0	0	0	0	0	0	0	0	0	0	0.0227273	0.0454545	0.0454545	0	0.0454545	0.0227273	0	0.204545	0	0.0227273	0	0.0454545	0.0454545	0.0227273	0	0.113636	0	0	0.0227273	0.0454545	0	0.0227273
TCGA-14-2554-01	0.0322581	0	0	0.016129	0	0.0645161	0	0	0.016129	0	0	0.0322581	0	0.0483871	0	0	0	0	0	0	0	0	0	0	0	0	0	0	0	0	0	0	0	0.016129	0.16129	0.016129	0.016129	0.016129	0.0645161	0.016129	0	0	0.177419	0	0	0.016129	0.0645161	0	0
TCGA-15-0742-01	0.0153846	0	0	0	0	0.0153846	0	0	0	0	0	0	0.0461538	0	0.0153846	0	0.0307692	0	0	0	0.0307692	0	0	0	0.0153846	0	0	0	0	0	0	0.0153846	0.0461538	0	0.184615	0	0	0.0153846	0.0923077	0.0153846	0	0.0153846	0.107692	0	0	0	0.123077	0	0
TCGA-16-0846-01	0.0169492	0.0338983	0	0.0338983	0	0.0169492	0	0.0338983	0	0	0.0169492	0	0	0	0	0	0.0169492	0	0	0	0	0	0	0	0	0	0	0	0	0.0338983	0.0169492	0.0169492	0	0.0169492	0.118644	0.0169492	0.0508475	0.0338983	0.0508475	0.0169492	0.0169492	0.0338983	0.0508475	0.0169492	0.0169492	0	0.101695	0.0169492	0
TCGA-16-1045-01	0.0461538	0.0307692	0	0.0153846	0	0	0	0	0.0153846	0	0	0	0.0461538	0.0153846	0	0.0153846	0	0	0	0	0	0	0	0	0	0	0	0	0.0153846	0	0	0	0	0.0307692	0.123077	0.0153846	0	0.0307692	0.153846	0	0.0153846	0	0.0769231	0.0307692	0.0153846	0.0153846	0.0615385	0.0153846	0
TCGA-19-1390-01	0	0.0108696	0	0.0217391	0.0108696	0.0217391	0	0.0434783	0	0.0108696	0	0.0217391	0.0108696	0	0.0108696	0.0217391	0	0	0	0.0108696	0.0108696	0	0	0	0	0.0108696	0	0	0	0.0108696	0	0.0108696	0.0217391	0.0217391	0.0978261	0.0217391	0.0108696	0.0217391	0.0434783	0.0543478	0	0	0.130435	0.0108696	0.0543478	0.0108696	0.0434783	0.0434783	0
TCGA-19-1787-01	0	0.00191571	0	0	0.00383142	0.00191571	0.00383142	0.00957854	0	0.00574713	0	0.00383142	0.00191571	0.00191571	0	0.00191571	0.00191571	0	0	0	0	0	0	0.00191571	0.00191571	0	0	0	0	0	0	0.00383142	0.00383142	0.0114943	0.224138	0	0.0172414	0.00191571	0.224138	0.00766284	0.00766284	0.00766284	0.256705	0.00383142	0	0.00191571	0.132184	0.00574713	0
TCGA-19-2619-01	0	0.0681818	0	0	0.0227273	0	0	0	0	0	0	0	0	0	0	0.0227273	0	0	0	0	0	0	0	0	0.0227273	0	0	0	0.0227273	0.0227273	0	0.0454545	0.0227273	0.0227273	0.227273	0	0	0.0454545	0.0909091	0.0227273	0.0227273	0.0227273	0.0909091	0	0.0227273	0.0681818	0.0454545	0.0454545	0
TCGA-19-2620-01	0.0151515	0	0	0.0151515	0	0	0.0151515	0	0	0	0	0	0.0151515	0.0151515	0.0151515	0.0151515	0	0	0	0.0151515	0	0	0	0	0.0151515	0	0	0	0	0.0454545	0	0.0151515	0	0.0151515	0.19697	0.0151515	0.030303	0.0454545	0.0606061	0	0.0454545	0	0.136364	0.0151515	0	0	0.0454545	0	0
TCGA-19-2624-01	0	0	0	0	0.027027	0	0	0.027027	0.0540541	0.027027	0.027027	0	0	0.027027	0	0	0	0	0	0.027027	0	0	0	0	0	0.0540541	0	0	0	0.027027	0	0	0	0	0.108108	0	0.027027	0	0.135135	0	0	0.027027	0.189189	0	0	0	0.0810811	0	0
TCGA-19-2625-01	0	0	0	0	0	0.0416667	0	0	0.0416667	0	0	0	0	0	0	0	0	0.0208333	0.0208333	0.0208333	0	0	0	0.0208333	0	0	0	0	0	0	0	0.0208333	0.0208333	0.0416667	0.145833	0	0.0208333	0.0625	0	0	0	0	0.0833333	0	0	0.0416667	0.0416667	0	0
TCGA-19-2629-01	0	0.0491803	0	0	0	0	0	0	0.0163934	0.0163934	0.0163934	0.0327869	0.0163934	0.0163934	0	0	0.0327869	0	0	0.0327869	0	0.0163934	0	0	0	0	0	0	0	0	0	0.0163934	0	0	0.0655738	0.0163934	0.0163934	0	0	0	0	0.0327869	0.163934	0	0.0163934	0	0.0327869	0	0
TCGA-19-4065-01	0.0263158	0	0	0	0	0.0263158	0	0.0263158	0.0526316	0	0	0	0	0.0263158	0	0	0	0	0	0	0	0	0	0	0	0	0	0	0	0	0	0	0	0	0.157895	0	0	0.0263158	0.184211	0	0	0	0.0789474	0.0263158	0	0.0526316	0.0789474	0	0
TCGA-19-4065-02	0.0340909	0.0113636	0	0	0	0.0113636	0	0.0227273	0	0	0	0.0227273	0	0.0113636	0	0.0227273	0	0	0	0	0	0	0	0	0	0	0.0113636	0	0	0	0.0113636	0	0.0113636	0	0.0568182	0.0113636	0.0113636	0.0227273	0.0681818	0	0.0227273	0.0227273	0.0340909	0.0340909	0.0227273	0	0.0227273	0	0
TCGA-19-5960-01	0	0	0	0	0.0263158	0	0	0.0263158	0.0263158	0	0	0.0526316	0.0263158	0.0263158	0	0	0	0	0	0	0	0	0	0.0263158	0	0	0.0263158	0	0	0	0	0.0526316	0.0263158	0.0263158	0.263158	0	0	0.0526316	0.105263	0.0263158	0	0.0263158	0.0789474	0	0	0	0	0	0
TCGA-26-1442-01	0	0.025641	0	0	0	0	0	0	0.025641	0	0	0.025641	0	0	0.025641	0	0	0	0	0.025641	0	0.025641	0	0	0	0	0	0.025641	0	0	0.025641	0.102564	0	0	0.128205	0	0	0.025641	0.025641	0	0.025641	0	0.179487	0.025641	0	0	0	0.025641	0.025641
TCGA-26-5132-01	0	0	0	0	0	0	0	0	0	0.025	0	0.05	0	0	0	0	0	0	0	0	0	0	0	0	0	0	0	0	0	0	0	0	0	0	0.15	0.025	0	0.025	0.075	0.05	0.025	0	0.15	0	0.025	0	0.025	0.05	0
TCGA-26-5133-01	0	0	0	0	0	0.030303	0	0	0	0	0	0.030303	0	0	0	0	0	0	0	0	0.030303	0	0	0	0	0	0	0	0	0	0	0.0606061	0	0	0.030303	0	0.0606061	0	0.030303	0.030303	0.030303	0.030303	0.0606061	0	0.030303	0.030303	0.0909091	0	0
TCGA-26-5134-01	0.0232558	0.0232558	0	0	0.0232558	0.0465116	0	0.0465116	0.0232558	0	0	0	0.0232558	0.0232558	0.0232558	0	0	0	0	0	0	0	0	0.0232558	0	0	0	0	0.0465116	0.0232558	0	0.0465116	0.0232558	0.0232558	0.0232558	0.0232558	0	0.0232558	0.0465116	0.0232558	0	0.0465116	0.0232558	0.0232558	0.0232558	0.0232558	0.0232558	0	0
TCGA-26-5135-01	0	0	0	0.0217391	0	0	0.0217391	0.0217391	0	0	0	0	0	0	0	0	0	0	0	0	0	0	0	0	0	0	0.0217391	0	0	0	0	0	0	0.0217391	0.282609	0	0.0217391	0.0652174	0.0869565	0.0217391	0	0.0217391	0.108696	0	0	0.0217391	0.0869565	0	0
TCGA-26-5136-01	0	0.0232558	0	0	0	0.0232558	0	0	0	0	0.0232558	0	0	0.0232558	0.0232558	0.0232558	0	0	0	0	0	0	0	0.0465116	0	0	0	0	0	0.0232558	0	0.0232558	0.0232558	0.0232558	0.186047	0	0	0.0465116	0.0930233	0.0930233	0	0	0.116279	0	0	0	0.0232558	0	0
TCGA-26-5139-01	0	0	0	0	0.025641	0.0512821	0	0.0769231	0.025641	0	0	0	0	0.025641	0	0	0	0	0	0	0	0	0	0	0.025641	0	0	0	0	0	0	0	0.025641	0	0.205128	0.025641	0	0	0.128205	0.025641	0.025641	0	0.128205	0	0.025641	0	0.0512821	0.025641	0
TCGA-27-1830-01	0.0243902	0	0	0	0	0.0243902	0.0243902	0	0	0	0	0	0	0	0	0	0	0	0	0	0	0	0	0	0	0	0	0	0.0243902	0.0243902	0	0.0487805	0.0243902	0	0.146341	0	0.0487805	0	0.121951	0	0	0.0243902	0.121951	0	0	0.0243902	0.0731707	0.0243902	0
TCGA-27-1831-01	0	0.0416667	0	0	0.0208333	0.0208333	0	0	0	0.0416667	0	0	0.0416667	0.0208333	0.0208333	0	0	0	0	0.0208333	0	0.0208333	0	0	0	0	0	0	0	0.0208333	0	0	0.0416667	0.0208333	0.208333	0	0.0208333	0	0.0625	0	0	0	0.0833333	0.0208333	0	0.0416667	0.0833333	0.0416667	0
TCGA-27-1832-01	0	0	0	0.0357143	0	0	0	0.0357143	0	0	0	0	0	0	0	0	0	0	0	0	0	0	0	0.0357143	0	0	0.0357143	0	0	0	0	0.0357143	0	0	0.142857	0	0	0.0357143	0.142857	0	0.0357143	0.0357143	0.107143	0	0.0357143	0	0.0714286	0	0
TCGA-27-1834-01	0	0	0	0	0	0	0	0.0227273	0	0	0	0	0	0.0227273	0	0.0227273	0	0	0	0	0	0	0	0	0	0	0	0	0	0.0227273	0	0	0	0	0.181818	0.0227273	0	0.0681818	0	0.0454545	0.0227273	0.0454545	0.0454545	0.0681818	0.0227273	0.0227273	0.0681818	0.0227273	0
TCGA-27-1835-01	0.0172414	0.0344828	0	0	0.0344828	0	0	0.0172414	0	0	0	0	0.0172414	0.0689655	0	0	0.0172414	0	0	0	0	0.0172414	0	0	0	0	0	0.0172414	0.0344828	0	0.0172414	0	0.0172414	0.0344828	0.189655	0	0	0	0.0344828	0.0172414	0	0.0172414	0.137931	0	0	0	0.0517241	0.0172414	0
TCGA-27-1837-01	0	0	0	0	0.0294118	0	0.0294118	0.0294118	0	0.0294118	0	0	0	0	0	0.0294118	0	0	0	0	0	0	0	0.0588235	0	0	0	0	0	0	0	0	0.0294118	0	0.0882353	0	0	0.0294118	0.235294	0	0	0	0.0882353	0	0.0882353	0	0.0588235	0	0
TCGA-27-2519-01	0	0.0263158	0	0	0	0	0.0263158	0.0263158	0.0263158	0.0263158	0	0	0	0	0	0	0	0.0263158	0	0	0	0	0	0	0	0.0526316	0	0	0	0	0	0	0	0	0.263158	0	0	0	0.105263	0	0	0.0263158	0.131579	0	0	0.0263158	0.0789474	0	0
TCGA-27-2521-01	0	0.0196078	0	0.0196078	0	0.0196078	0	0.0392157	0	0	0.0196078	0	0	0	0	0	0	0.0196078	0.0196078	0	0	0	0	0	0	0	0	0	0.0392157	0	0	0.0588235	0.0196078	0	0.0196078	0	0	0.0196078	0.0980392	0	0	0	0.156863	0.0588235	0.0392157	0	0.0196078	0	0
TCGA-27-2523-01	0.0243902	0	0	0	0	0.0243902	0	0	0	0	0	0	0.0243902	0	0.0243902	0	0	0	0.0243902	0	0	0	0	0	0.0243902	0	0	0	0	0	0	0.0487805	0	0.0487805	0.243902	0	0.0243902	0.0487805	0.0731707	0.0243902	0	0.0243902	0.097561	0	0.0243902	0	0.0243902	0.0243902	0
TCGA-27-2524-01	0	0.027027	0	0.027027	0	0	0.027027	0	0	0.027027	0.027027	0.027027	0.027027	0	0	0	0	0	0	0	0	0	0	0	0	0	0	0.027027	0.027027	0	0	0.027027	0.027027	0	0.162162	0	0.0540541	0	0.0540541	0	0	0.0810811	0.0540541	0.027027	0.027027	0	0.0540541	0	0
TCGA-27-2526-01	0	0	0	0	0	0	0	0	0	0.0238095	0	0	0.0238095	0	0	0	0.0238095	0.0238095	0	0	0	0	0	0	0	0	0	0	0	0	0.0238095	0	0.047619	0.047619	0.190476	0	0.047619	0.047619	0.0952381	0	0.0238095	0.0952381	0.0952381	0	0	0.0238095	0.0238095	0.0238095	0
TCGA-27-2528-01	0.0208333	0	0	0	0	0.0208333	0	0.0208333	0	0.0208333	0	0	0	0.0208333	0	0	0	0.0208333	0	0	0	0	0	0.0208333	0	0	0	0	0	0	0	0	0.0625	0.0208333	0.0833333	0	0	0	0.0833333	0.0208333	0.0416667	0.0208333	0.145833	0	0.0208333	0	0.0833333	0	0
TCGA-28-1747-01	0.025641	0	0	0	0	0	0	0	0.025641	0	0	0	0	0.025641	0	0	0	0	0	0	0	0	0	0	0	0.025641	0	0	0	0	0	0	0	0	0.205128	0	0.025641	0.025641	0.128205	0	0.025641	0.025641	0.128205	0	0.025641	0	0.102564	0	0
TCGA-28-1753-01	0	0	0.0217391	0.0217391	0	0	0	0	0	0.0217391	0	0.0217391	0	0	0	0	0	0	0	0	0	0	0	0.0217391	0	0	0	0	0	0	0.0217391	0	0.0434783	0	0.195652	0.0217391	0.0217391	0	0.108696	0	0.0217391	0.0217391	0.173913	0	0	0	0.0652174	0.0217391	0
TCGA-28-2499-01	0	0	0	0.0714286	0	0.0714286	0	0	0	0	0	0	0	0	0	0	0	0	0	0	0	0	0	0	0	0	0	0	0	0	0	0	0.0714286	0	0.214286	0	0	0	0.0714286	0.0357143	0.0357143	0.0357143	0.0714286	0.0714286	0	0	0.107143	0.0357143	0
TCGA-28-2509-01	0	0	0	0	0.0232558	0	0	0.0232558	0	0	0	0	0	0	0	0	0	0	0.0232558	0.0232558	0	0	0	0.0232558	0	0	0	0	0	0	0	0.0465116	0.0232558	0	0.186047	0	0.0697674	0.0697674	0.0930233	0.0232558	0.0697674	0.0232558	0.116279	0	0.0232558	0.0232558	0.0232558	0.0232558	0
TCGA-28-2513-01	0.012987	0.025974	0	0	0.012987	0.038961	0.012987	0.038961	0	0	0	0	0	0.025974	0.012987	0.012987	0.025974	0.012987	0	0.012987	0	0	0	0	0	0	0	0.012987	0.025974	0.012987	0	0	0.012987	0.012987	0.0909091	0.012987	0	0.012987	0.0779221	0	0	0.012987	0.168831	0.012987	0	0.025974	0.0649351	0.012987	0
TCGA-28-2514-01	0	0.0238095	0	0	0	0	0	0	0	0.0238095	0	0	0	0	0	0	0	0	0	0	0	0	0	0.0238095	0	0	0	0	0	0	0	0.0238095	0	0.047619	0.214286	0	0.047619	0	0.0714286	0	0	0.0714286	0.142857	0	0.0238095	0	0.0714286	0.047619	0
TCGA-28-5204-01	0	0	0	0	0	0	0.027027	0	0	0	0	0	0.027027	0.027027	0.027027	0.027027	0	0	0	0	0	0	0	0	0	0.027027	0	0	0	0	0	0.027027	0.027027	0.027027	0.0810811	0	0.027027	0	0.162162	0	0.027027	0.027027	0.0540541	0.027027	0.027027	0	0.135135	0	0
TCGA-28-5207-01	0	0.0243902	0	0.0243902	0	0	0	0	0.0243902	0	0	0	0	0.0487805	0	0.0243902	0	0	0	0	0	0	0	0.0243902	0	0	0	0.0243902	0.0487805	0.0243902	0	0.0243902	0	0.0243902	0.0487805	0	0	0	0.097561	0	0.0487805	0.0243902	0.0487805	0	0	0.0243902	0.0731707	0.0243902	0
TCGA-28-5208-01	0.0181818	0.0181818	0	0	0	0.0181818	0	0	0	0	0	0.0181818	0	0	0	0	0.0181818	0	0	0	0	0	0	0	0	0.0181818	0	0	0	0	0	0	0.0363636	0	0.181818	0.0181818	0	0	0.0909091	0.0181818	0	0	0.290909	0	0.0181818	0	0.0909091	0	0
TCGA-28-5209-01	0.0133333	0.0133333	0.0133333	0	0.0266667	0	0	0.0133333	0	0	0	0	0	0	0	0.0266667	0.0266667	0	0	0	0	0	0	0	0	0.0133333	0	0	0	0.0133333	0	0	0	0	0.213333	0.0133333	0.0133333	0.04	0.0666667	0.0133333	0.0266667	0.0133333	0.173333	0	0	0.0133333	0.0666667	0	0
TCGA-28-5213-01	0.0227273	0.0454545	0	0	0	0	0	0.0227273	0	0	0	0	0	0.0227273	0	0	0	0	0	0	0	0	0	0	0	0	0	0	0	0	0	0	0	0.0227273	0.181818	0	0.0227273	0.0681818	0.136364	0.0227273	0.0227273	0.0909091	0.0909091	0.0227273	0	0.0227273	0.0227273	0	0
TCGA-28-5215-01	0	0	0	0	0	0	0	0.0384615	0	0	0	0	0	0	0	0.0384615	0	0.0384615	0	0	0	0	0	0	0.0384615	0	0	0	0.0384615	0	0	0	0	0	0.192308	0	0.0384615	0	0.0384615	0	0	0.0384615	0.269231	0	0	0	0.0384615	0	0
TCGA-28-5216-01	0	0	0	0	0	0	0.0238095	0.0238095	0	0	0	0.047619	0	0	0	0	0	0	0	0.0238095	0	0	0	0.047619	0	0	0	0	0	0.047619	0	0.0238095	0.0238095	0	0.119048	0.0238095	0.0238095	0.0238095	0.0238095	0	0	0	0.166667	0.0238095	0	0	0	0	0
TCGA-28-5218-01	0	0	0	0	0.0555556	0	0	0	0	0.0555556	0	0	0.0555556	0	0	0	0.0555556	0	0	0	0	0	0	0	0	0	0	0	0	0	0	0	0.0555556	0	0.0555556	0.0555556	0.0555556	0.0555556	0.0555556	0	0	0	0.0555556	0	0	0.166667	0	0	0
TCGA-28-5220-01	0.0333333	0.0666667	0	0.0333333	0	0	0	0	0	0	0	0	0	0	0	0	0	0	0.0333333	0	0.0333333	0	0	0.0333333	0.0333333	0	0	0	0.0333333	0	0	0	0.1	0	0.0666667	0	0	0.0333333	0.0333333	0	0.0333333	0	0.133333	0	0	0	0.1	0	0
TCGA-32-1970-01	0.0298507	0	0.0149254	0	0	0	0	0.0149254	0	0.0149254	0	0.0149254	0	0.0298507	0	0	0.0149254	0	0	0	0	0	0.0149254	0	0.0149254	0	0	0.0149254	0	0.0149254	0	0.0149254	0	0	0.179104	0	0.0298507	0	0.104478	0	0.0298507	0.0149254	0.208955	0	0	0.0149254	0.0746269	0	0
TCGA-32-1980-01	0	0	0	0	0.0625	0	0	0	0	0	0	0	0	0	0	0	0	0	0	0.0625	0	0	0	0	0.0625	0	0	0	0	0	0	0	0	0.0625	0.1875	0	0	0.0625	0.0625	0	0	0	0	0.0625	0	0	0.125	0	0
TCGA-32-1982-01	0.0322581	0.016129	0	0.016129	0.016129	0.016129	0	0.016129	0	0	0	0	0.016129	0.016129	0	0.016129	0	0	0	0	0	0	0	0	0	0	0	0	0	0.016129	0	0.0322581	0	0	0.129032	0	0.0322581	0	0.0483871	0	0	0.0322581	0.145161	0	0.0483871	0.0322581	0.112903	0.0483871	0
TCGA-32-2615-01	0	0	0	0.0333333	0	0.0333333	0	0	0	0	0	0	0	0	0	0.0333333	0	0	0	0	0	0	0.0333333	0	0	0	0	0	0	0	0	0	0	0	0.233333	0	0.0333333	0	0.0333333	0	0	0.0666667	0.133333	0.0333333	0.0333333	0.0333333	0	0.0333333	0
TCGA-32-2616-01	0.00101729	0.00203459	0	0.00101729	0	0.00101729	0	0.00712106	0	0	0.00101729	0	0	0	0.00101729	0	0	0.00101729	0	0	0	0	0	0	0	0	0	0	0.00101729	0	0	0	0.00203459	0.00101729	0.28179	0	0.00203459	0.00203459	0.204476	0	0.00508647	0.0111902	0.315361	0.00508647	0.00101729	0.00305188	0.119023	0.00101729	0
TCGA-32-2632-01	0.0121951	0	0.0121951	0.0121951	0.0365854	0.0243902	0	0.0121951	0	0	0	0	0	0	0.0121951	0	0	0	0	0.0121951	0.0121951	0.0243902	0	0.0243902	0	0	0	0	0.0243902	0	0	0.0243902	0.0121951	0.0365854	0.146341	0	0.0121951	0.0121951	0.0609756	0.0121951	0	0	0.121951	0	0.0243902	0.0243902	0.0853659	0	0
TCGA-32-2634-01	0	0	0	0	0	0	0	0	0	0	0	0	0.025641	0	0	0.0512821	0	0	0	0	0	0	0	0	0	0	0	0.025641	0	0	0	0.025641	0	0	0.128205	0	0.0769231	0.0512821	0	0.025641	0.025641	0.0769231	0.0512821	0	0	0	0.0769231	0	0
TCGA-32-2638-01	0	0	0.0238095	0.0238095	0	0	0	0	0	0	0.0238095	0	0.047619	0	0	0.0238095	0	0	0	0	0	0	0	0	0	0	0	0.0238095	0.0238095	0.0238095	0	0.0238095	0	0	0.166667	0	0.0714286	0.047619	0.119048	0.0238095	0	0	0.166667	0	0.047619	0	0.0238095	0.0238095	0
TCGA-32-4213-01	0	0	0.0196078	0	0.0196078	0.0196078	0.0196078	0.0588235	0.0196078	0	0	0	0.0196078	0.0784314	0	0.0392157	0	0	0	0	0	0	0	0	0	0	0	0	0	0	0	0	0.0196078	0.0392157	0.137255	0	0	0.0392157	0.0784314	0	0.0196078	0.0196078	0.117647	0.0392157	0	0	0.0588235	0	0
TCGA-32-5222-01	0	0	0.0338983	0	0	0	0	0	0	0	0	0.0508475	0	0	0	0.0169492	0.0169492	0	0	0	0.0169492	0	0	0.0169492	0	0	0	0	0	0	0	0	0.0169492	0.0169492	0.220339	0.0169492	0.0338983	0.0169492	0.135593	0.0338983	0	0.0169492	0.0847458	0	0	0.0169492	0.0338983	0.0169492	0
TCGA-41-2571-01	0	0.05	0	0	0	0	0	0.075	0	0	0.025	0.025	0	0	0	0	0	0	0	0.025	0	0	0	0	0	0	0	0	0	0	0	0.025	0.025	0.05	0.1	0.025	0.025	0.075	0.125	0.025	0	0.025	0.1	0	0.025	0.025	0.025	0	0
TCGA-41-2572-01	0	0	0.0212766	0	0	0	0	0	0.0212766	0.0212766	0	0	0	0.0212766	0	0	0	0.0212766	0	0.0425532	0	0.0212766	0	0	0.0212766	0	0	0	0.0212766	0	0	0	0.0638298	0	0.148936	0	0	0	0.12766	0	0	0	0.0851064	0	0	0	0.106383	0	0
TCGA-41-3915-01	0	0.027027	0	0	0.0540541	0	0	0.027027	0	0.027027	0	0.0540541	0	0.027027	0	0.027027	0	0	0	0	0	0	0	0.027027	0	0	0.027027	0	0.027027	0	0	0.027027	0	0	0.189189	0.027027	0	0	0.027027	0.0540541	0	0.027027	0.0540541	0.027027	0	0	0.027027	0.027027	0
TCGA-41-4097-01	0.0227273	0	0	0.0227273	0	0.0454545	0.0227273	0	0.0454545	0.0454545	0	0.0227273	0	0.0227273	0.0227273	0	0	0.0454545	0	0.0227273	0.0227273	0.0227273	0	0	0.0227273	0.0227273	0	0	0.0454545	0.0227273	0	0.0227273	0.0227273	0	0.0454545	0.0227273	0	0.0227273	0.0454545	0	0	0.0227273	0.0681818	0.0227273	0	0	0.0227273	0	0
TCGA-41-5651-01	0.0135135	0.0135135	0	0.0135135	0.027027	0.0135135	0	0.0405405	0.0135135	0	0	0.027027	0	0.0135135	0	0.027027	0	0	0	0	0	0	0	0.0135135	0.027027	0	0	0	0	0.027027	0	0.027027	0.0135135	0	0.216216	0.0135135	0	0	0.108108	0	0	0	0.108108	0	0	0.0540541	0.0135135	0	0.0135135
TCGA-76-4925-01	0	0.02	0	0	0	0	0	0	0	0	0.02	0	0.02	0.02	0	0	0	0	0	0.02	0	0	0	0.06	0	0	0	0	0.02	0	0	0	0.02	0	0.08	0.04	0	0.02	0.06	0.02	0.02	0.08	0.08	0.02	0.02	0	0.08	0.04	0
TCGA-76-4926-01	0	0	0	0	0.0204082	0	0	0	0	0.0204082	0	0	0	0.0204082	0	0	0	0	0.0204082	0	0	0	0	0	0	0.0204082	0	0	0.0204082	0	0	0	0.0204082	0.0204082	0.163265	0	0.0204082	0.0204082	0.102041	0	0	0.0612245	0.22449	0	0	0	0.0408163	0.0408163	0
TCGA-76-4927-01	0	0	0	0	0	0	0	0	0.047619	0	0	0	0	0.0238095	0.0238095	0	0.047619	0	0	0	0	0	0.0238095	0	0	0	0	0	0.0238095	0.0238095	0	0	0.0238095	0.0238095	0.0952381	0	0	0.047619	0.119048	0.0714286	0	0.0238095	0.166667	0	0	0	0.0952381	0.0238095	0
TCGA-76-4928-01	0	0.0298507	0	0.0149254	0	0	0	0	0	0	0	0	0	0.0298507	0	0.0149254	0	0	0	0.0149254	0.0149254	0	0	0	0	0	0	0	0	0.0298507	0	0	0.0149254	0	0.119403	0.0298507	0	0	0.0895522	0	0.0149254	0.0149254	0.164179	0	0.0149254	0.0597015	0.0597015	0.0298507	0
TCGA-76-4929-01	0	0.0222222	0	0.0222222	0.0222222	0	0	0.0222222	0	0	0	0	0	0	0	0	0	0	0	0.0222222	0	0	0	0	0	0	0	0.0222222	0	0	0	0	0.0222222	0.0222222	0.0888889	0.0222222	0	0.133333	0.133333	0.0666667	0.0222222	0.0222222	0.0666667	0	0.0222222	0	0.111111	0.0222222	0
TCGA-76-4931-01	0.0263158	0	0	0	0	0	0.0263158	0	0	0	0	0	0.0263158	0.0263158	0	0.0263158	0	0	0.0263158	0.0263158	0	0	0	0	0	0	0	0	0	0	0	0.0263158	0.0526316	0	0.157895	0	0.0263158	0	0.0526316	0	0.0526316	0.0526316	0.210526	0	0	0	0.105263	0	0
TCGA-76-4932-01	0	0.0196078	0	0	0	0.0196078	0	0.0196078	0	0	0	0.0196078	0	0	0	0	0	0	0	0	0	0	0	0	0	0.0196078	0	0	0	0	0	0	0.0196078	0.0196078	0.235294	0.0196078	0.0196078	0	0.137255	0	0	0	0.0980392	0	0	0.0196078	0.137255	0.0196078	0.0196078
[truncated: 47 more columns]

## Sheet: S7-Fig2
	SBSA	SBSB	SBSC	SBSD	SBSE	SBSF
TCGA-02-0047-01A-01D-1490-08	0.37741	0.371331	6.53324e-08	0.139691	0.106694	0.00487443
TCGA-02-0055-01A-01D-1490-08	0.0598789	0.140381	0.0911681	0.345109	0.279226	0.0842373
TCGA-02-2483-01A-01D-1494-08	0.0628812	0.500763	0.176917	0.0628184	0.0299608	0.166659
TCGA-02-2485-01A-01D-1494-08	0.156414	0.166885	0.354119	0.0121817	0.296618	0.0137829
TCGA-02-2486-01A-01D-1494-08	0.000191335	0.299756	0.0989877	0.0756436	0.418104	0.107316
TCGA-06-0125-01A-01D-1490-08	0.198066	0.0950727	6.14006e-14	0.219569	0.361723	0.125569
TCGA-06-0125-02A-11D-2280-08	0.110555	0.207446	0.0396266	0.250143	0.277553	0.114675
TCGA-06-0129-01A-01D-1490-08	0.0647878	0.0667855	0.0159647	0.423176	0.148569	0.280716
TCGA-06-0130-01A-01D-1490-08	0.144486	0.513969	0.0195469	0.204388	0.0822105	0.0353999
TCGA-06-0132-01A-02D-1491-08	0.611336	0.148911	0.0306165	0.086624	0.104068	0.0184443
TCGA-06-0139-01A-01D-1490-08	0.0529029	0.255037	0.274992	0.234673	2.98224e-13	0.182395
TCGA-06-0141-01A-01D-1490-08	0.000455492	0.315511	0.287306	0.0485286	0.0891902	0.259009
TCGA-06-0152-02A-01D-2280-08	0.0224618	0.294406	0.191868	0.164027	0.298526	0.0287114
TCGA-06-0157-01A-01D-1491-08	0.260984	0.224635	0.179059	0.0514307	0.27078	0.0131111
TCGA-06-0158-01A-01D-1491-08	0.117812	0.0293212	1.84135e-05	0.215299	0.254445	0.383105
TCGA-06-0168-01A-01D-1491-08	0.0809366	0.0329888	0.0212009	0.0513812	0.23493	0.578563
TCGA-06-0171-02A-11D-2280-08	0.213076	1.00442e-10	0.200941	0.176623	0.179198	0.230162
TCGA-06-0174-01A-01D-1491-08	0.0661087	0.399902	0.113548	5.06681e-12	0.289863	0.130578
TCGA-06-0184-01A-01D-1491-08	0.517454	0.0663748	6.47495e-14	0.119497	0.182243	0.114431
TCGA-06-0187-01A-01D-1491-08	0.187084	0.208134	0.271317	0.137525	0.139326	0.0566137
TCGA-06-0190-01A-01D-1491-08	0.0546067	0.352184	5.90504e-14	0.123307	0.369721	0.100181
TCGA-06-0190-02A-01D-2280-08	0.0642756	0.395584	0.0436711	0.058749	0.145724	0.291997
TCGA-06-0210-01B-01D-1491-08	0.177315	5.99707e-14	0.0366681	0.127875	0.248022	0.41012
TCGA-06-0210-02A-01D-2280-08	0.171596	5.36785e-14	0.038708	0.128332	0.246366	0.414998
TCGA-06-0211-01B-01D-1491-08	0.217854	0.0225284	0.148695	0.17413	0.16366	0.273132
TCGA-06-0211-02A-02D-2280-08	0.315989	6.13254e-14	0.102237	0.142938	0.193715	0.24512
TCGA-06-0219-01A-01D-1491-08	7.28714e-14	0.325962	0.135751	0.288554	0.171884	0.0778498
TCGA-06-0221-02A-11D-2280-08	0.0538765	0.203847	0.401024	6.0729e-14	0.0776733	0.263579
TCGA-06-0238-01A-02D-1492-08	0.0906391	0.444799	0.0901835	0.290615	0.0800457	0.00371763
TCGA-06-0644-01A-02D-1492-08	6.47519e-14	0.318486	0.0740444	0.168231	0.320193	0.119046
TCGA-06-0645-01A-01D-1492-08	0.136147	0.0458964	0.0733675	0.410528	0.275932	0.0581286
TCGA-06-0646-01A-01D-1492-08	0.334314	8.88254e-14	0.0695925	0.403484	0.101263	0.0913461
TCGA-06-0649-01B-01D-1492-08	0.0724006	0.0317589	0.761112	0.117005	0.0177234	1.84588e-14
TCGA-06-0686-01A-01D-1492-08	0.262867	0.00564972	0.129642	0.0890807	0.122124	0.390636
TCGA-06-0743-01A-01D-1492-08	0.336373	0.0731406	0.0443532	0.325059	0.127919	0.0931555
TCGA-06-0744-01A-01D-1492-08	0.393818	0.0945521	0.208312	4.36597e-08	0.18698	0.116337
TCGA-06-0745-01A-01D-1492-08	0.0427283	0.179228	0.00350838	0.679426	0.021228	0.0738811
TCGA-06-0747-01A-01D-1492-08	0.177581	0.280898	0.0710554	0.180956	0.158967	0.130542
TCGA-06-0749-01A-01D-1492-08	0.210562	0.111857	0.0473683	0.06116	0.378669	0.190384
TCGA-06-0750-01A-01D-1492-08	4.17675e-08	0.300556	0.239061	0.30194	0.143485	0.0149574
TCGA-06-0878-01A-01D-1492-08	0.174173	0.202928	0.0136488	0.367179	0.104061	0.13801
TCGA-06-0882-01A-01D-1492-08	0.122891	0.0226828	0.0293697	0.255095	0.193213	0.376749
TCGA-06-1804-01A-01D-1696-08	0.100142	0.382331	0.0628802	0.23712	0.145389	0.0721378
TCGA-06-2557-01A-01D-1494-08	0.195469	0.258898	0.108618	0.297363	0.123089	0.0165627
TCGA-06-2558-01A-01D-1494-08	0.0718297	0.234714	0.168898	0.140876	0.176446	0.207237
TCGA-06-2559-01A-01D-1494-08	0.204837	0.38602	0.129179	0.0941065	0.145229	0.0406285
TCGA-06-2561-01A-02D-1494-08	0.0465504	0.305376	9.06622e-14	0.271957	0.154177	0.22194
TCGA-06-2562-01A-01D-1494-08	0.144101	0.267264	0.0966557	5.7154e-14	0.265477	0.226502
TCGA-06-2563-01A-01D-1494-08	0.397925	0.0248646	0.146268	6.911e-12	0.130082	0.300861
TCGA-06-2564-01A-01D-1494-08	0.132168	5.80603e-14	5.80603e-14	0.630142	0.179841	0.0578487
TCGA-06-2565-01A-01D-1494-08	0.352461	0.0294151	0.143309	0.296098	0.151581	0.027136
TCGA-06-2567-01A-01D-1494-08	0.520659	2.08029e-07	0.159448	0.0519434	0.170722	0.097227
TCGA-06-2569-01A-01D-1494-08	0.0127729	0.22299	0.163082	0.055171	0.0664523	0.479532
TCGA-06-2570-01A-01D-1495-08	0.0760158	0.422667	0.0610986	0.179376	0.119994	0.140848
TCGA-06-5408-01A-01D-1696-08	0.122542	0.299277	0.06245	6.44457e-14	0.255841	0.25989
TCGA-06-5410-01A-01D-1696-08	0.396279	1.1221e-13	0.0251655	0.399466	0.0511068	0.127982
TCGA-06-5411-01A-01D-1696-08	0.016138	0.322531	0.00777661	0.25196	0.179724	0.221869
TCGA-06-5412-01A-01D-1696-08	0.520258	0.0369363	0.0759316	0.157208	0.0754696	0.134197
TCGA-06-5413-01A-01D-1696-08	7.21113e-14	0.376601	2.60201e-06	0.388666	0.206886	0.0278439
TCGA-06-5414-01A-01D-1486-08	0.127921	0.38893	0.100898	0.136492	0.203547	0.0422126
TCGA-06-5417-01A-01D-1486-08	0.189581	0.385288	0.00821363	0.037163	0.0286769	0.351078
TCGA-06-5418-01A-01D-1486-08	0.174781	0.0218753	0.0271968	0.406041	0.370106	8.24812e-14
TCGA-06-5856-01A-01D-1696-08	0.201062	6.3811e-09	0.148979	0.227966	7.29773e-12	0.421993
TCGA-06-5858-01A-01D-1696-08	0.0256331	0.0984819	0.0117848	0.0148891	0.778319	0.0708924
TCGA-06-5859-01A-01D-1696-08	0.456507	0.0317044	0.0370311	0.101222	0.229621	0.143914
TCGA-08-0386-01A-01D-1492-08	0.0595004	0.205378	0.118826	0.0513201	0.222467	0.342507
TCGA-12-0616-01A-01D-1492-08	0.113601	0.190105	7.56602e-14	0.404739	0.208566	0.0829886
TCGA-12-0618-01A-01D-1492-08	0.199484	0.148927	0.0325285	0.0977426	0.183331	0.337987
TCGA-12-0619-01A-01D-1492-08	0.283198	0.153193	0.2203	0.072239	0.259511	0.0115596
TCGA-12-0821-01A-01D-1492-08	0.192349	0.12193	0.151677	0.316989	0.0648335	0.152221
TCGA-12-1597-01B-01D-1495-08	0.100348	0.399888	0.128117	0.100328	0.198622	0.0726975
TCGA-12-3650-01A-01D-1495-08	9.73838e-05	0.0273951	0.131447	0.473259	0.300042	0.0677588
TCGA-12-3652-01A-01D-1495-08	5.09945e-14	5.69109e-11	0.41712	0.0849205	0.220594	0.277365
TCGA-12-3653-01A-01D-1495-08	0.0203512	0.02325	0.0117552	0.548542	0.191836	0.204266
TCGA-12-5295-01A-01D-1486-08	0.703506	5.49153e-12	0.0786559	0.00922442	6.55421e-05	0.208549
TCGA-12-5299-01A-02D-1486-08	0.113112	0.0624877	0.099067	0.0617114	0.285078	0.378543
TCGA-14-0736-02A-01D-2280-08	0.303503	0.232494	0.140383	0.0275439	0.173004	0.123072
TCGA-14-0781-01B-01D-1696-08	0.190749	0.166968	0.190924	0.215413	0.182688	0.0532581
TCGA-14-0787-01A-01D-1492-08	1.02208e-12	0.33812	0.0544786	0.285598	0.242139	0.0796648
TCGA-14-0789-01A-01D-1492-08	0.478645	0.00268994	0.0214769	0.244983	0.143589	0.108616
TCGA-14-0790-01B-01D-1494-08	0.395611	0.262893	0.0575847	5.29043e-14	0.207121	0.0767902
TCGA-14-0817-01A-01D-1492-08	0.288156	0.27504	0.0329972	0.0997379	0.304068	5.41558e-14
TCGA-14-0871-01A-01D-1492-08	0.0545531	0.44026	0.0781702	0.386703	5.47049e-14	0.0403141
TCGA-14-1034-01A-01D-1492-08	0.0875645	0.0464522	0.0872622	0.383434	0.316539	0.0787483
TCGA-14-1034-02B-01D-2280-08	0.0554932	0.0456964	0.107148	0.466754	0.241781	0.0831266
TCGA-14-1823-01A-01D-1494-08	2.40621e-06	0.374596	0.109492	8.89066e-10	0.192191	0.32372
TCGA-14-1825-01A-01D-1494-08	0.516458	0.0274506	0.145634	0.0179122	0.146737	0.145808
TCGA-14-1829-01A-01D-1494-08	0.0142399	0.105428	0.00697903	0.512226	0.17743	0.183697
TCGA-14-2554-01A-01D-1494-08	0.0670709	0.0930186	0.340742	0.187974	0.213253	0.0979422
TCGA-15-0742-01A-01D-1492-08	0.0838276	5.73512e-14	1.16357e-06	0.20629	0.319827	0.390055
TCGA-16-0846-01A-01D-1492-08	0.165306	0.296976	0.131491	0.143547	0.11643	0.14625
TCGA-16-1045-01B-01D-1492-08	0.0954695	0.458928	0.0721055	0.150274	0.223223	4.25607e-14
TCGA-19-1390-01A-01D-1495-08	0.147589	2.42503e-08	0.169019	0.416258	0.107761	0.159373
TCGA-19-1787-01B-01D-1495-08	0.0883474	7.85594e-15	0.0493503	0.00303898	0.83244	0.0268232
TCGA-19-2619-01A-01D-1495-08	0.382783	0.0113321	0.0789356	0.480465	0.046484	5.43831e-14
TCGA-19-2620-01A-01D-1495-08	0.14872	0.225289	0.0922735	0.291376	0.230339	0.012004
TCGA-19-2624-01A-01D-1495-08	0.10288	7.01901e-14	0.24703	0.156879	0.204179	0.289032
TCGA-19-2625-01A-01D-1495-08	0.237988	0.000663061	6.19641e-14	0.250089	0.0525875	0.458672
TCGA-19-2629-01A-01D-1495-08	8.63512e-13	0.334909	4.61661e-14	0.254295	0.10401	0.306785
TCGA-19-4065-01A-01D-2280-08	0.035427	6.68396e-14	0.313878	0.104866	0.256908	0.288921
TCGA-19-4065-02A-11D-2280-08	0.0490157	0.364673	0.104336	3.2084e-14	0.0807034	0.401272
TCGA-19-5960-01A-11D-1696-08	0.423509	0.0379307	0.124466	0.110318	0.112968	0.190809
TCGA-26-1442-01A-01D-1696-08	0.0870921	0.245121	6.96228e-14	0.209112	0.0911286	0.367546
TCGA-26-5132-01A-01D-1486-08	0.28452	0.368699	0.00757952	0.187178	0.0889493	0.0630745
TCGA-26-5133-01A-01D-1486-08	0.0721054	0.11684	7.58445e-14	0.18342	0.102261	0.525373
TCGA-26-5134-01A-01D-1486-08	0.227911	0.236174	0.212797	0.128789	5.58253e-14	0.194328
TCGA-26-5135-01A-01D-1486-08	0.403308	5.75821e-14	0.152395	0.227713	0.216584	5.75821e-14
TCGA-26-5136-01B-01D-1486-08	0.35811	0.277097	0.0172915	0.0959352	0.166047	0.0855192
TCGA-26-5139-01A-01D-1486-08	0.10155	5.38762e-14	0.538957	0.141516	0.217977	5.24746e-07
TCGA-27-1830-01A-01D-1494-08	0.0560757	0.0595799	0.360139	0.158828	0.244382	0.120995
TCGA-27-1831-01A-01D-1494-08	0.0278173	0.23169	0.0495223	0.276915	0.224748	0.189308
TCGA-27-1832-01A-01D-1494-08	0.398109	0.214947	0.13038	8.28794e-14	0.14946	0.107104
TCGA-27-1834-01A-01D-1494-08	0.365187	0.366494	0.0616197	0.121515	0.085184	5.39432e-14
TCGA-27-1835-01A-01D-1494-08	0.315025	0.137356	0.207758	0.251098	0.0887624	4.93608e-14
TCGA-27-1837-01A-01D-1494-08	0.289717	0.137982	0.295455	0.000359559	0.194668	0.0818185
TCGA-27-2519-01A-01D-1494-08	8.42444e-14	0.141106	0.180673	0.172574	0.295326	0.21032
TCGA-27-2521-01A-01D-1494-08	0.0242056	0.154172	0.207647	0.0183168	0.144968	0.450691
TCGA-27-2523-01A-01D-1494-08	0.169107	0.0178967	0.110534	0.412906	0.22238	0.0671762
TCGA-27-2524-01A-01D-1494-08	6.75557e-14	0.311592	0.0632593	0.308983	0.109904	0.206262
TCGA-27-2526-01A-01D-1494-08	0.335744	0.319465	0.0382216	0.112708	0.183436	0.0104261
TCGA-27-2528-01A-01D-1494-08	0.147919	0.277054	0.107675	4.31301e-05	0.239837	0.227471
TCGA-28-1747-01C-01D-1494-08	0.116738	0.0387505	0.097318	0.260568	0.311433	0.175193
TCGA-28-1753-01A-01D-1494-08	0.108234	0.306428	0.0567082	8.32431e-14	0.338812	0.189818
TCGA-28-2499-01A-01D-1494-08	0.260698	0.192878	0.0157839	0.050034	0.194615	0.285991
TCGA-28-2509-01A-01D-1494-08	0.554595	2.18507e-12	0.0899948	0.14449	0.113773	0.0971477
TCGA-28-2513-01A-01D-1494-08	0.0660246	0.160546	0.441399	0.150519	0.181511	4.09126e-14
TCGA-28-2514-01A-02D-1494-08	0.244047	0.174253	6.70241e-14	0.2654	0.263741	0.0525593
TCGA-28-5204-01A-01D-1486-08	0.165965	0.164675	0.162306	0.00282509	0.164672	0.339558
TCGA-28-5207-01A-01D-1486-08	6.16896e-14	0.495608	6.16896e-14	0.248415	0.124561	0.131415
TCGA-28-5208-01A-01D-1486-08	0.182007	7.82489e-14	6.63454e-14	0.122499	0.436059	0.259435
TCGA-28-5209-01A-01D-1486-08	0.235965	0.0999393	0.164587	0.262492	0.237017	4.23788e-14
TCGA-28-5213-01A-01D-1486-08	0.252155	0.451248	0.0786702	0.0540152	0.14368	0.0202313
TCGA-28-5215-01A-01D-1486-08	0.139233	8.31681e-14	0.247151	0.199052	0.219621	0.194942
TCGA-28-5216-01A-01D-1486-08	0.112526	0.066611	0.180144	0.159878	0.0890587	0.391783
TCGA-28-5218-01A-01D-1486-08	0.127044	1.55289e-13	0.232902	0.368434	1.25086e-13	0.27162
TCGA-28-5220-01A-01D-1486-08	0.281721	0.217665	0.0982808	0.209335	0.104974	0.0880242
TCGA-32-1970-01A-01D-1494-08	0.00648072	0.131988	0.132506	0.187011	0.392593	0.149421
TCGA-32-1980-01A-01D-1696-08	0.233781	0.276077	0.0583574	0.249559	0.0605996	0.121625
TCGA-32-1982-01A-01D-1494-08	4.68687e-14	0.164864	0.173783	0.342612	0.293824	0.0249182
TCGA-32-2615-01A-01D-1495-08	8.54977e-14	0.173936	0.003715	0.517505	0.164978	0.139866
TCGA-32-2616-01A-01D-1495-08	0.00195168	0.00611744	0.000476163	0.00195429	0.98851	0.000990536
TCGA-32-2632-01A-01D-1495-08	0.363344	0.0605629	0.190226	0.150133	0.189329	0.0464047
TCGA-32-2634-01A-01D-1495-08	0.364682	0.206756	0.00605641	0.149816	0.0216056	0.251085
TCGA-32-2638-01A-01D-1495-08	0.204544	0.150218	0.0133512	0.255157	0.200889	0.175841
TCGA-32-4213-01A-01D-1353-08	0.123096	0.230233	0.495407	4.6508e-14	0.142643	0.00862189
TCGA-32-5222-01A-01D-1486-08	0.429394	0.206244	0.0202199	1.08313e-11	0.184185	0.159956
TCGA-41-2571-01A-01D-1495-08	0.365519	0.20211	0.157099	6.04088e-14	0.137065	0.138207
TCGA-41-2572-01A-01D-1353-08	0.154861	0.224407	0.195746	5.31489e-14	0.247153	0.177834
TCGA-41-3915-01A-01D-1353-08	0.163072	0.0381846	0.160629	0.305122	0.0980502	0.234943
TCGA-41-4097-01A-01D-1353-08	0.0357728	0.0917413	0.171303	0.220445	0.0642196	0.416518
TCGA-41-5651-01A-01D-1696-08	0.0890972	3.78945e-14	0.180296	0.277749	0.21664	0.236218
TCGA-76-4925-01A-01D-1486-08	0.472865	0.389092	0.00441671	0.0249654	0.0791556	0.0295054
TCGA-76-4926-01B-01D-1486-08	0.204566	0.0778976	0.0255257	0.514056	0.177536	0.000418248
TCGA-76-4927-01A-01D-1486-08	0.320517	6.43434e-14	0.0041435	0.402229	0.198224	0.0748871
TCGA-76-4928-01B-01D-1486-08	4.84571e-14	0.235671	0.0380898	0.324432	0.263649	0.138159
TCGA-76-4929-01A-01D-1486-08	0.709333	5.38838e-08	0.123026	0.0998078	0.0678327	4.93835e-14
TCGA-76-4931-01A-01D-1486-08	0.184757	0.198804	0.139524	0.047366	0.295382	0.134167
TCGA-76-4932-01A-01D-1486-08	0.0254412	0.0311214	0.0592445	0.216599	0.412723	0.25487

## Sheet: S8-Fig2
	SBSA	SBSB	SBSC	SBSD	SBSE	SBSF	cor GBM-SBSs
AC005332.4	0.222369	-0.136705	-0.0160337	-0.00449132	-0.0189904	-0.0773106	SBSA
AC008267.5	0.210825	-0.0618163	0.0109839	-0.10093	0.0768914	-0.158458	SBSA
AC008443.5	0.21484	0.0431401	0.0170643	-0.0725039	-0.0941943	-0.141363	SBSA
AC018647.2	0.219917	-0.202866	-0.054743	-0.0095516	0.173426	-0.157292	SBSA
ACOX3	0.250575	-0.0740407	-0.0857493	-0.0065282	-0.0829331	-0.0500212	SBSA
ADGRB2	0.22386	-0.241698	-0.0818328	-0.0431974	0.181821	-0.0664075	SBSA
AGFG2	0.203087	-0.160805	-0.0184664	-0.0557369	0.154506	-0.144471	SBSA
AL121894.2	0.240756	-0.139834	0.0189648	0.0301468	-0.0690379	-0.114979	SBSA
ALDH7A1	0.212046	-0.134721	0.10397	0.00403613	0.0766498	-0.280503	SBSA
ANKRD35	0.235909	-0.0787066	0.087875	-0.0621835	0.0508089	-0.255292	SBSA
ATP6V0E2	0.209324	-0.225772	-0.00470121	-0.172103	0.218811	-0.0282769	SBSA
C19orf54	0.251912	-0.234045	-0.0643814	0.00730884	0.0457111	-0.0422177	SBSA
C9orf64	0.250347	-0.171982	-0.0409755	0.0656729	0.117	-0.266443	SBSA
CBR1	0.217278	-0.131877	0.00261479	0.0322677	0.104194	-0.259171	SBSA
CDO1	0.20221	0.0676236	0.0556864	-0.147528	0.0647663	-0.264562	SBSA
CEND1	0.206964	-0.037793	-0.0689656	-0.117531	-0.0382913	0.026497	SBSA
CERS1	0.209302	-0.108718	-0.0266502	-0.114638	0.0763335	-0.0561325	SBSA
CHDH	0.248518	-0.201051	-0.0966725	-0.0459499	0.20968	-0.152025	SBSA
CLPB	0.233458	-0.159596	-0.114592	-0.139398	0.112529	0.0398239	SBSA
CST3	0.218868	-0.10883	0.0144303	-0.00407158	0.0476895	-0.19871	SBSA
CTNND2	0.23593	-0.199455	-0.0108399	-0.000292934	0.0446437	-0.0989335	SBSA
DCAKD	0.223249	-0.103321	-0.0319031	-0.0261315	-0.0770025	-0.017559	SBSA
DCLK2	0.206618	-0.0480463	0.00231075	-0.0750158	-0.0217735	-0.0897027	SBSA
DELE1	0.224483	-0.119329	-0.0630554	0.0849137	-0.0176122	-0.15841	SBSA
DRG2	0.221823	-0.147897	0.0414146	0.113314	-0.12337	-0.141648	SBSA
DTNA	0.246233	-0.116902	-0.077797	0.0176619	0.120657	-0.238748	SBSA
EPHX2	0.229625	0.0720023	-0.0347035	-0.0369732	-0.120496	-0.157461	SBSA
F11R	0.248353	-0.0380369	-0.0621942	-0.0224926	0.00486416	-0.178722	SBSA
FAM131A	0.230259	-0.16437	-0.144391	-0.0437878	0.0730468	0.00834452	SBSA
FAM181A	0.223392	-0.145438	-0.00215193	-0.0365123	0.0805469	-0.146446	SBSA
FBXL17	0.222202	-0.0631623	-0.233895	0.0616392	0.051872	-0.109254	SBSA
GATM	0.276046	-0.163007	-0.0618647	0.0175845	0.0458888	-0.162292	SBSA
GPR37L1	0.200672	-0.200509	-0.0475535	-0.092644	0.183172	-0.06019	SBSA
GZF1	0.236066	-0.0617487	-0.0606495	-0.091599	-0.104091	0.0482276	SBSA
HDAC11	0.216392	-0.015796	0.0179698	-0.114043	-0.120092	-0.00702866	SBSA
HEPACAM	0.243969	-0.204645	-0.0385891	-0.0434663	0.211947	-0.199463	SBSA
HHLA3	0.20912	-0.0466649	-0.024045	-0.0214126	0.00817531	-0.161115	SBSA
HSDL2	0.231987	-0.0630806	-0.124764	-0.0852436	0.145938	-0.149049	SBSA
HSPB6	0.24092	-0.146046	-0.0478445	-0.0413008	0.100399	-0.140762	SBSA
IPO13	0.208181	-0.226862	-0.114798	-0.0377136	0.152843	-0.0113192	SBSA
IVD	0.222491	-0.173723	-0.159406	0.0119511	0.0575125	-0.00550564	SBSA
JMJD8	0.260908	-0.240088	0.0521121	0.108659	-0.113701	-0.101851	SBSA
KCTD21	0.260414	-0.123458	0.00875063	-0.0761717	-0.0895945	-0.0072631	SBSA
LRTOMT	0.21709	-0.0949994	-0.0436568	0.00682115	-0.0140749	-0.109534	SBSA
MAP4	0.202792	-0.166391	0.0202079	-0.103446	0.173684	-0.138482	SBSA
MED29	0.30499	-0.21176	-0.0195114	-0.0136695	0.0711537	-0.171956	SBSA
MFSD2A	0.235021	-0.109419	0.0249594	-0.0410947	0.0323448	-0.169664	SBSA
MID1IP1	0.241111	-0.0297532	-0.0601082	-0.139266	0.154875	-0.20235	SBSA
MLC1	0.214893	-0.202205	-0.0280637	-0.0656523	0.293962	-0.235186	SBSA
MPI	0.201597	-0.065588	-0.163849	-0.0500085	0.0189024	0.014024	SBSA
MTMR10	0.276174	-0.125227	-0.139582	-0.0266471	0.0325023	-0.0713496	SBSA
NR2E1	0.223218	-0.15191	-0.0809383	-0.0113746	0.211688	-0.230193	SBSA
NR2F1	0.203786	-0.132992	0.0649266	-0.0436285	-0.0329481	-0.0733044	SBSA
NRSN2	0.203916	-0.183815	-0.018991	-0.0408291	0.0787655	-0.0598085	SBSA
NT5M	0.221478	-0.0786627	-0.0446987	-0.12397	0.00765717	-0.00723429	SBSA
NUP210	0.216471	-0.262655	-0.028283	-0.0353916	0.207022	-0.116722	SBSA
OSBPL2	0.202579	-0.112079	-0.0440517	-0.0117421	-0.102945	0.0376091	SBSA
PADI2	0.237451	-0.0314976	-0.165872	0.000904316	0.124241	-0.227837	SBSA
PAQR6	0.204798	-0.124488	-0.184545	0.0246003	0.134119	-0.107552	SBSA
PEA15	0.201698	-0.0687762	-0.0661214	-0.101436	0.00862356	-0.00159413	SBSA
PEX10	0.229455	-0.196716	-0.0223748	-0.150543	0.185599	-0.0586471	SBSA
PIGV	0.203555	-0.0108301	-0.00587766	-0.00675239	-0.0477734	-0.169384	SBSA
PIGX	0.217439	-0.0770069	-0.0684627	-0.0485539	0.0875923	-0.148571	SBSA
PINK1	0.218562	-0.129098	0.0221952	-0.154952	0.0952714	-0.0624903	SBSA
PITPNA	0.241104	-0.0994977	-0.0704162	-0.022953	0.0349317	-0.125773	SBSA
PLD2	0.239209	-0.121937	0.0192043	0.00994153	-0.0213605	-0.158574	SBSA
PLEKHB1	0.225123	-0.0802225	-0.0732021	-0.0311567	-0.0130032	-0.0674746	SBSA
PLPBP	0.204444	-0.124849	-0.0768135	0.0163187	0.0199806	-0.0776056	SBSA
PMVK	0.207686	-0.0742371	-0.0124259	-0.105464	-0.0108521	-0.0263032	SBSA
PNMA2	0.20597	-0.194019	-0.0896534	0.0655797	0.0614872	-0.0898664	SBSA
PNPO	0.219889	0.0363404	-0.126714	-0.114755	0.114589	-0.176412	SBSA
PPP2CB	0.21014	-0.156059	-0.0638709	-0.028205	0.0366588	-0.0289617	SBSA
PSD2	0.218246	-0.0370621	0.0233133	-0.0834702	-0.0515666	-0.0945351	SBSA
PYCR2	0.203606	-0.0985082	-0.0823835	-0.0646507	-0.0583218	0.0697002	SBSA
RBM38	0.258198	-0.0903452	-0.0638768	-0.088252	-0.0329044	-0.0200289	SBSA
RGMA	0.217773	-0.196836	-0.0339191	-0.151544	0.137646	0.0154162	SBSA
RIOX2	0.2133	-0.0782873	0.0522159	-0.0400297	-0.109188	-0.0596544	SBSA
RMDN3	0.218581	-0.167367	-0.181861	-0.0104949	0.105166	-0.0109808	SBSA
RNF141	0.206476	-0.11706	-0.0416561	0.0359921	0.0474587	-0.169691	SBSA
RNF208	0.204224	-0.0966643	-0.0761538	-0.0599615	0.00220859	-0.00521698	SBSA
SEPTIN8	0.220624	-0.224614	-0.0546756	0.0917886	0.0617772	-0.134748	SBSA
SLC1A3	0.224052	-0.23587	-0.106644	0.0230481	0.200216	-0.143729	SBSA
SLC25A20	0.209452	-0.0713803	0.137561	-0.000530682	0.00197672	-0.295498	SBSA
SLC35G2	0.211941	-0.0607323	-0.142978	-0.0241042	0.127512	-0.161294	SBSA
SNN	0.211645	-0.0674091	0.00846321	-0.0789873	-0.0362398	-0.0609499	SBSA
SNX19	0.215755	-0.101132	-0.0169275	-0.0327215	-0.0628305	-0.0313397	SBSA
SNX21	0.229932	-0.107992	-0.0210484	-0.0350063	-0.00989534	-0.0881992	SBSA
SNX5	0.205002	-0.0624995	-0.0819026	-0.033274	0.0714318	-0.138328	SBSA
TKFC	0.309168	-0.0992512	-0.101298	0.00301589	-0.0315596	-0.141271	SBSA
TM7SF2	0.204119	-0.01506	0.00318896	-0.197454	0.0508536	-0.0600115	SBSA
TMCC3	0.231395	-0.048893	-0.0652728	-0.0873172	-0.0178806	-0.0483144	SBSA
TMEM129	0.236709	-0.260619	-0.00581046	0.0246752	0.106554	-0.12842	SBSA
TMEM132A	0.224805	-0.108397	-0.0804456	-0.056288	0.0299702	-0.0453858	SBSA
TMEM222	0.20638	-0.106934	-0.0120974	-0.0501853	-0.0451577	-0.0165177	SBSA
TP53INP2	0.202265	-0.155015	-0.152618	-0.00223659	0.142862	-0.0785037	SBSA
TP73-AS1	0.234768	-0.198534	0.0565689	0.00673757	0.112837	-0.235564	SBSA
TSC22D4	0.271349	-0.1542	-0.0641874	-0.0356387	-0.0142979	-0.0436076	SBSA
TTC7A	0.229943	-0.162907	-0.152917	0.0291955	0.161355	-0.156545	SBSA
VPS13B-DT	0.226026	-0.0267039	0.0599952	-0.0524664	-0.18207	-0.0501138	SBSA
WWOX	0.200295	-0.130562	0.0108612	0.0106811	0.0536534	-0.172299	SBSA
XKR8	0.205668	-0.118716	-0.0544861	0.0818585	-0.0338934	-0.124368	SBSA
ZBED5-AS1	0.203416	0.0461139	0.0409202	-0.0791775	-0.0768922	-0.162303	SBSA
ZBTB4	0.207385	-0.142776	-0.087135	0.0386518	-0.0114244	-0.0455478	SBSA
ZFYVE21	0.201978	-0.111739	0.0342805	-0.0917848	0.0357379	-0.0827672	SBSA
ZNF385A	0.221095	0.0231795	-0.141753	-0.00343515	0.018144	-0.176963	SBSA
ABRACL	-0.170276	0.211013	0.0260633	-0.0318678	0.00693066	-0.021687	SBSB
AC064799.1	-0.101611	0.228734	-0.0579704	-0.0235815	-0.120932	0.0723888	SBSB
AC112491.1	-0.134819	0.250061	-0.0518947	0.0503785	-0.14155	0.0213913	SBSB
ACOT13	0.0143928	0.209134	-0.19805	0.00273068	0.0316826	-0.10395	SBSB
ACP1	-0.0693888	0.268509	-0.0459722	-0.0201731	-0.184691	0.0408326	SBSB
ACVR1	-0.10165	0.239445	-0.0604993	0.0192491	-0.187965	0.0830337	SBSB
AL033519.3	-0.0833315	0.204605	-0.0213794	-0.00044461	-0.152379	0.0503306	SBSB
AL136454.1	-0.112617	0.211356	-0.0213224	-0.0300876	-0.183535	0.142581	SBSB
AP3S1	-0.165537	0.274306	0.0136816	0.0136708	-0.040376	-0.0882965	SBSB
ARF4	-0.0569184	0.213457	0.0776808	-0.114861	-0.13931	0.0359186	SBSB
ARL1	-0.0769613	0.205174	-0.0388606	-0.0413147	-0.0357967	-0.0147734	SBSB
ATP5MD	-0.105839	0.250676	-0.0481564	-0.0541864	-0.0897297	0.0474079	SBSB
ATP6V1G1	-0.126928	0.267724	-0.0606372	-0.0747421	-0.0197276	0.0170874	SBSB
BCAS2	-0.0778881	0.200931	-0.19834	-0.0123673	0.0211233	0.042758	SBSB
BLZF1	-0.0901879	0.221425	-0.110443	0.0328383	-0.15081	0.080576	SBSB
C11orf74	-0.0386629	0.238995	-0.0429198	-0.0844731	-0.134355	0.0546338	SBSB
CALCRL	0.0419826	0.203705	0.0789043	-0.0670246	-0.350026	0.0877809	SBSB
CD52	-0.0454134	0.22845	0.0822218	0.00660589	-0.0799191	-0.19438	SBSB
CIR1	-0.0292495	0.221579	-0.150807	-0.0139574	-0.146019	0.0912944	SBSB
COMMD1	-0.12331	0.209801	0.013376	-0.0582076	-0.0475759	0.0197517	SBSB
COMMD3	-0.0574422	0.248858	0.0636022	-0.0230955	-0.180277	-0.0507039	SBSB
COX7A2L	-0.15911	0.280382	0.00119868	-0.0550839	-0.156038	0.102799	SBSB
CRYZL1	-0.0729437	0.21233	-0.0307662	0.067219	-0.13107	-0.0594685	SBSB
CXCL12	-0.0938562	0.208945	0.088093	-0.0887755	-0.113395	0.020076	SBSB
DGUOK	-0.0641903	0.20481	-0.0152776	0.0213999	-0.208981	0.0548174	SBSB
DNAJB4	-0.0682587	0.265973	-0.102561	-0.0856709	-0.101991	0.0820866	SBSB
DPCD	-0.0368075	0.201217	-0.0821344	-0.0933351	0.0325698	-0.030851	SBSB
DPM1	-0.0855304	0.243474	-0.065014	0.021501	-0.106604	-0.0215573	SBSB
DSTN	-0.0285418	0.224219	-0.0366897	-0.000842073	-0.0748966	-0.100789	SBSB
DUSP11	-0.181448	0.255586	-0.0614223	0.00699926	-0.0758603	0.0613409	SBSB
EEF1B2	-0.112857	0.209496	-0.0205663	-0.0141935	-0.122589	0.0646261	SBSB
EEF1B2P3	-0.0826619	0.206433	-0.0520204	-0.0209075	-0.141297	0.0864839	SBSB
EIF4E2	-0.147294	0.283009	-0.0959364	0.0151595	-0.195295	0.133471	SBSB
ERLEC1	-0.216354	0.220776	-0.0166551	0.0151043	-0.0195776	0.0348566	SBSB
EXOSC1	-0.17628	0.226214	-0.035765	-0.116014	-0.110442	0.237152	SBSB
FAM92A	-0.120572	0.217017	-0.00525626	-0.0177666	-0.172824	0.106933	SBSB
FKBP7	-0.187971	0.245393	0.112621	0.0195779	-0.238499	0.0761552	SBSB
FRG1	-0.0760465	0.24117	-0.0630188	-0.027108	-0.0216438	-0.0638434	SBSB
GFPT1	-0.190491	0.21164	-0.000917563	-0.0329515	-0.11792	0.153527	SBSB
GHITM	-0.0596228	0.236365	-0.155804	-0.12162	0.0195313	0.0684748	SBSB
GLRX2	-0.092482	0.212334	-0.0829622	-0.0275688	-0.0774759	0.0620301	SBSB
GLS	-0.160676	0.296059	-0.0101398	-0.0287856	-0.21364	0.126636	SBSB
GORASP2	-0.182019	0.217359	-0.000747287	0.0432556	-0.191205	0.126043	SBSB
HPCAL1	-0.125881	0.222475	-0.0256703	-0.145026	0.0669142	0.024863	SBSB
HPRT1	-0.176292	0.279089	-0.0579409	-0.0287232	-0.0036939	-0.00668949	SBSB
HSPB11	-0.108194	0.203752	-0.0754996	0.00702222	-0.0586794	0.0256637	SBSB
IER3IP1	-0.167524	0.205331	-0.0309553	-0.0247899	0.00557468	0.0254212	SBSB
INPP1	0.0312862	0.219535	-0.106389	-0.0761414	-0.174775	0.0806774	SBSB
LIAS	-0.0407894	0.208001	-0.152463	0.095526	-0.141601	-0.00575368	SBSB
LSM6	-0.0223422	0.223276	-0.113423	0.0481939	-0.120033	-0.0479881	SBSB
MCEE	-0.104258	0.241676	0.0196565	-0.0108445	-0.166526	0.0243261	SBSB
MCTS1	-0.17535	0.233112	-0.0571956	0.0238008	-0.0240041	0.00341267	SBSB
MDH1	-0.118177	0.251263	-0.0629793	-0.103918	-0.117163	0.158153	SBSB
METTL5	-0.0386088	0.235002	-0.133406	-0.00913533	-0.151319	0.0723024	SBSB
MITD1	-0.0853659	0.270535	-0.0523685	0.0872333	-0.178621	-0.0630647	SBSB
MMADHC	-0.211091	0.271054	-0.0580522	0.00133592	-0.0501879	0.0570991	SBSB
MORF4L1	-0.0819557	0.214512	-0.0491148	0.0307873	-0.160571	0.035919	SBSB
MORF4L2	-0.17316	0.235568	-0.0338291	-0.0237418	-0.0726164	0.0798555	SBSB
MRPL1	-0.139284	0.264347	-0.0700804	-0.00736343	-0.0716484	0.0210965	SBSB
MRPL13	-0.0418874	0.212807	-0.0243996	-0.0424316	-0.151997	0.0413465	SBSB
MRPL30	-0.163926	0.268853	-0.145372	0.0713274	-0.0914884	0.0445537	SBSB
MRPS10	-0.158844	0.235995	-0.127446	0.0478414	0.0326086	-0.0411873	SBSB
MRPS18C	-0.15542	0.268766	-0.101657	-0.0535864	0.0364544	0.0057352	SBSB
MT-TC	-0.0343156	0.20333	0.0104151	0.0324009	-0.148099	-0.0760649	SBSB
MT-TY	-0.0319219	0.200317	-0.0167547	0.0798469	-0.12201	-0.131028	SBSB
MTRNR2L12	-0.0402273	0.254288	-0.0014053	-0.0139388	-0.189135	-0.0205378	SBSB
MTRNR2L8	-0.00161848	0.26178	-0.00494174	-0.0470429	-0.213713	-0.00954818	SBSB
NAA20	0.0420717	0.222017	-0.115708	-0.0657288	-0.109314	-0.00461409	SBSB
NACA	-0.189202	0.23811	-0.0500469	-0.0616062	-0.19097	0.273028	SBSB
NAP1L1	-0.0609167	0.223201	-0.0611456	-0.121933	-0.157695	0.180174	SBSB
NDUFAF7	-0.127234	0.203376	-0.0351125	0.123611	-0.262268	0.0887081	SBSB
NDUFB3	-0.00893774	0.243571	-0.0444946	-0.0509678	-0.11457	-0.0419256	SBSB
NDUFB8	-0.0734028	0.207556	-0.0191515	-0.115016	-0.0809149	0.0891199	SBSB
NPM1	-0.117637	0.203945	-0.114661	0.000552777	-0.00216176	0.0214851	SBSB
OLA1	-0.0788996	0.235989	-0.0414551	-0.0925349	-0.0636977	0.0419049	SBSB
ORMDL1	-0.0224904	0.250225	-0.065374	0.0669992	-0.232451	-0.0270007	SBSB
OSTC	-0.151818	0.234651	0.0349019	0.0750683	-0.146018	-0.041931	SBSB
PFDN4	-0.12352	0.211426	0.091904	-0.0146536	-0.162126	0.0157347	SBSB
PFN2	-0.00838971	0.219309	0.0297708	-0.178887	-0.114303	0.0607141	SBSB
PGF	-0.0620091	0.24819	0.0226994	-0.0337768	-0.247456	0.0719436	SBSB
POLB	-0.0833951	0.215674	0.0343866	-0.030632	-0.234215	0.105495	SBSB
POLR2K	-0.0730478	0.211753	0.0539829	-0.0524555	-0.157237	0.0263829	SBSB
POMP	-0.12999	0.260934	-0.0154786	0.0559571	-0.054711	-0.122918	SBSB
PPA1	-0.0471497	0.227949	-0.0205582	-0.120104	-0.125914	0.08821	SBSB
PPHLN1	-0.141976	0.215953	0.00773528	-0.0538404	-0.0641941	0.0522595	SBSB
PPID	-0.00676591	0.264064	-0.180486	0.037371	-0.102564	-0.056896	SBSB
PPIL3	-0.0400429	0.247729	-0.115075	0.00786715	-0.0191062	-0.109272	SBSB
PPP3CB	-0.185651	0.207247	-0.00666046	-0.0331108	-0.131472	0.171581	SBSB
PRKRA	-0.115537	0.209641	-0.0199924	-0.0180438	0.0285763	-0.081821	SBSB
PSMA3	-0.187511	0.218062	-0.054788	-0.0932304	0.157603	-0.0209678	SBSB
PSMA4	-0.149406	0.281266	0.00233219	-0.0663114	-0.131654	0.0771154	SBSB
PSMD14	-0.0700772	0.20341	-0.0824996	-0.0262763	-0.0392719	0.0044734	SBSB
PSMG1	-0.127641	0.213358	-0.101429	-0.0533614	0.0665864	0.00201972	SBSB
PTGDS	-0.0823595	0.208165	-0.0601341	-0.0976187	-0.0585384	0.0934277	SBSB
RAB11A	0.00623378	0.213627	-0.148967	-0.0231874	-0.177069	0.0978815	SBSB
RAB1A	-0.230236	0.203857	-0.00309506	0.0659321	-0.124073	0.106807	SBSB
RASSF3	-0.116708	0.208994	-0.0359433	-0.0216063	-0.025728	-0.00647274	SBSB
RBIS	-0.14816	0.246829	0.0112565	-0.02493	-0.127119	0.0542836	SBSB
RPL11	-0.0869046	0.214374	0.0209946	-0.119798	-0.140062	0.127371	SBSB
RPL17	-0.176775	0.224939	-0.0197396	-0.0425506	-0.0105739	0.0413507	SBSB
RPL21	-0.148354	0.246302	0.00126915	0.0327311	-0.147351	0.0199328	SBSB
RPL21P16	-0.153457	0.280363	-0.0153292	0.0212203	-0.172203	0.0417565	SBSB
RPL31	-0.131359	0.268809	-0.00504944	0.00597808	-0.187567	0.0515244	SBSB
RPL34	-0.112623	0.24511	0.00701471	-0.00808045	-0.194963	0.0675384	SBSB
RPL34P18	-0.0315798	0.233802	-0.0125328	-0.0221339	-0.251598	0.0739015	SBSB
RPL37AP1	-0.0643599	0.203917	-0.0305031	-0.0494374	-0.249234	0.18967	SBSB
RPL37P2	-0.127417	0.23261	-0.0296903	-0.0496745	-0.0825096	0.0639859	SBSB
RPL5	-0.163439	0.248789	-0.0820117	-0.014004	-0.13816	0.152311	SBSB
RPL5P34	-0.0937637	0.219553	-0.0453579	-0.0827682	-0.171492	0.179358	SBSB
RPL6	-0.134698	0.205726	0.0142035	-0.107685	-0.158477	0.204868	SBSB
RPL9P7	-0.0819629	0.219213	0.0239905	-0.0195159	-0.173611	0.035288	SBSB
RPS17	-0.117476	0.23704	-0.00614876	-0.0544186	-0.201965	0.152808	SBSB
RPS24	-0.130981	0.248742	-0.0172301	-0.110461	-0.170619	0.196962	SBSB
RPS25	-0.0992403	0.205288	-0.00755185	-0.019415	-0.179636	0.105105	SBSB
RPS27A	-0.155589	0.235052	0.00668126	-0.0348357	-0.169341	0.133939	SBSB
RTRAF	-0.16191	0.242605	-0.0159506	-0.114904	0.0588386	0.0116495	SBSB
RWDD4	-0.0892442	0.205984	-0.0260202	0.0839296	-0.0755552	-0.112366	SBSB
SAR1A	-0.186208	0.23548	-0.101722	-0.0608147	-0.0401487	0.164498	SBSB
SLC40A1	-0.0156068	0.239442	0.0405624	-0.00159214	-0.214692	-0.0589406	SBSB
SNCG	-0.0683514	0.222575	-0.010481	-0.0643533	-0.196742	0.119748	SBSB
SNHG8	0.035781	0.260022	-0.0214319	-0.0943284	-0.224695	0.0265808	SBSB
SNRPB2	-0.063976	0.236274	-0.0509765	0.0283025	-0.172039	0.00686144	SBSB
SNRPF	-0.0682586	0.266274	-0.0454352	-0.0807385	-0.136726	0.0606167	SBSB
SRP19	-0.116157	0.238245	-0.00489197	0.017098	-0.0796332	-0.0553117	SBSB
STK17B	-0.0868246	0.235691	0.0231976	-0.0696212	-0.00251159	-0.0935687	SBSB
SUMO1	-0.117172	0.263069	-0.0530233	-0.0407464	-0.121394	0.0687921	SBSB
TAF9	-0.113576	0.21939	-0.127293	-0.0453089	0.00124194	0.0589572	SBSB
TATDN1	-0.13575	0.284458	-0.0925359	0.00529395	-0.197184	0.128079	SBSB
TCEAL8	-0.165841	0.206717	0.0140923	-0.0258242	-0.0851598	0.0749781	SBSB
TDP2	-0.183895	0.28655	-0.0888714	0.0760417	-0.0538298	-0.0446959	SBSB
THOC7	-0.0800223	0.232579	0.0780479	-0.102469	-0.132609	0.0216019	SBSB
TIMM17A	-0.158966	0.226792	-0.130415	-0.011873	-0.101691	0.174666	SBSB
TIMM23	-0.135616	0.250653	-0.128569	-0.0875562	0.00660555	0.0941376	SBSB
TIPRL	-0.138973	0.234778	-0.0783927	0.0224542	-0.154552	0.111023	SBSB
TMA16	-0.148297	0.200011	-0.00209891	-0.0370545	-0.067008	0.0699691	SBSB
TMEM138	0.0296804	0.202152	-0.0180197	-0.069093	-0.054824	-0.106636	SBSB
TMEM14B	-0.0558456	0.225805	-0.0405583	-0.0611698	-0.0460292	-0.0282852	SBSB
TMEM14C	-0.0637984	0.209199	-0.0791897	0.00210616	-0.0125344	-0.0711467	SBSB
TMEM39A	-0.22897	0.201994	0.0349371	0.0919523	-0.171884	0.0928289	SBSB
TNFSF10	-0.0802196	0.253283	0.0184188	-0.0833963	-0.0270252	-0.0760713	SBSB
TPM1	-0.233062	0.265736	-0.0239925	0.0669528	-0.169161	0.10592	SBSB
TPRG1L	0.018945	0.244114	-0.029484	-0.132706	-0.143176	0.0314393	SBSB
TPRKB	-0.0922822	0.304322	0.0161918	-0.0630093	-0.151213	-0.0122375	SBSB
TXN	-0.0420968	0.219308	-0.0820317	-0.0831324	-0.06015	0.0382387	SBSB
TXNDC9	-0.149903	0.316945	-0.0043475	-0.0129566	-0.109017	-0.0379171	SBSB
UBE2D3	-0.0381493	0.22987	-0.12188	0.0335938	-0.0901882	-0.0427374	SBSB
UBE2E2	-0.149102	0.214421	0.0527334	0.0382572	-0.275497	0.133515	SBSB
UCHL3	-0.180364	0.218902	0.0349503	0.0849935	-0.0519383	-0.0973256	SBSB
USP14	-0.133336	0.234967	-0.119836	0.0274077	-0.0760918	0.0558826	SBSB
VMO1	0.0304286	0.20893	0.0520902	-0.0522294	-0.151134	-0.0985308	SBSB
VPS29	-0.0679816	0.220579	-0.0349016	-0.016768	-0.0384643	-0.070555	SBSB
YPEL5	-0.0595463	0.218648	0.0427811	-0.0115886	-0.156757	-0.0334818	SBSB
ZC3H15	-0.0868441	0.232978	-0.147495	0.0190926	-0.105497	0.0664234	SBSB
ZCCHC7	-0.113037	0.202609	-0.117966	-0.0475608	-0.0443425	0.117045	SBSB
ZFAND1	-0.114046	0.283049	-0.0317847	0.0159409	-0.216068	0.0569288	SBSB
CLEC11A	0.00131336	-0.0951865	0.200674	0.0180879	-0.0196595	-0.0767541	SBSC
FRZB	0.0971452	0.061801	0.209581	-0.121059	-0.0542294	-0.179026	SBSC
SNHG19	0.0544205	-0.0901929	0.202074	-0.0337854	-0.140668	0.0340926	SBSC
AC010326.4	-0.160047	-0.0202199	0.0486499	0.225519	-0.00770952	-0.0753376	SBSD
AC015922.2	-0.0824592	-0.0969605	-0.0950363	0.24192	0.0422728	-0.0252876	SBSD
AC015922.3	-0.12769	0.0058997	-0.0543446	0.232389	-0.0140066	-0.0519785	SBSD
AC135050.6	0.0488505	-0.0455745	-0.081072	0.236634	-0.112159	-0.0875767	SBSD
ANXA9	-0.0242432	-0.0841775	-0.0119972	0.21584	-0.174024	0.0660751	SBSD
CBFB	-0.0904501	-0.0410613	-0.00274729	0.201019	0.101342	-0.172919	SBSD
CYBC1	-0.0482148	-0.193981	0.0276635	0.216744	0.045736	-0.0448744	SBSD
EIF2D	0.0819152	-0.0874537	0.0110598	0.205143	-0.142866	-0.0969196	SBSD
H3-3B	-0.129552	-0.0533414	-0.0460439	0.253849	-0.0270973	-0.00334956	SBSD
KIFC3	-0.00807157	-0.100829	0.00444724	0.213169	-0.0850247	-0.0369296	SBSD
MEIS3P1	-0.0483147	-0.0951125	-0.0942214	0.227445	0.0460073	-0.05627	SBSD
MINDY1	0.0510592	-0.0883399	-0.11877	0.222241	-0.176393	0.0711902	SBSD
PLPP5	-0.113489	0.100106	-0.0165095	0.234539	-0.191134	-0.0280152	SBSD
PXYLP1	-0.0829747	-0.0673061	-0.0736503	0.214092	0.000244669	-0.00224606	SBSD
SPRED1	-0.0883902	-0.181581	0.0247561	0.206866	0.0547317	-0.00601542	SBSD
STK32B	-0.0137503	-0.104633	-0.0389547	0.201209	-0.0800166	0.0209171	SBSD
ZDHHC1	0.0287258	-0.0965842	0.0342319	0.225117	0.016841	-0.228554	SBSD
ZFP3	0.0657361	-0.0892631	-0.0678474	0.20815	-0.174036	0.0227852	SBSD
ABCB7	-0.0602704	-0.0948751	-0.173954	0.0178257	0.259144	0.047242	SBSE
ABCB8	0.118055	-0.0941918	-0.0276781	-0.0567942	0.207635	-0.16028	SBSE
ABCF2	0.107566	-0.101778	-0.0622494	-0.060698	0.215859	-0.112724	SBSE
ABHD11	0.100597	-0.123556	-0.127422	-0.0362568	0.268012	-0.10294	SBSE
ABHD3	0.0364873	-0.129246	-0.0469307	-0.0126302	0.314282	-0.165395	SBSE
ABHD4	0.137462	-0.188419	0.00825258	-0.123849	0.283541	-0.114588	SBSE
AC006978.1	-0.0863014	-0.00779397	0.0346734	-0.15188	0.252959	-0.00603947	SBSE
AC018645.3	-0.0406957	-0.0959484	-0.105958	0.0224153	0.321587	-0.103871	SBSE
AC093673.1	0.091752	-0.218308	-0.0199328	0.051845	0.220175	-0.134955	SBSE
AC245884.9	0.081008	-0.194839	-0.0226503	-0.0620215	0.226452	-0.0241923	SBSE
ACOT2	0.0608185	-0.0543662	-0.0817345	-0.0896142	0.242944	-0.086461	SBSE
ACP2	-0.0135002	-0.192625	0.0421945	-0.0129367	0.206242	-0.00622548	SBSE
ACSL3	0.0179663	-0.116627	-0.0890513	0.0477768	0.217904	-0.0895079	SBSE
ACTN1	-0.0937073	-0.127809	-0.0093677	-0.0162344	0.313569	-0.0405802	SBSE
ACTN4	0.0365171	-0.276122	0.0103663	0.0538522	0.214645	-0.0297814	SBSE
ADAM9	-0.0117283	-0.228432	-0.0254025	0.0992194	0.211942	-0.0405114	SBSE
ADNP2	-0.146864	-0.0556403	-0.0761554	0.0347968	0.208713	0.0527141	SBSE
ADORA1	0.0984567	-0.192915	0.0180555	-0.0054695	0.213376	-0.133353	SBSE
AEBP1	-0.0237672	-0.030936	-0.0269561	0.0568157	0.207373	-0.187884	SBSE
AFG3L2	0.0698459	-0.0652191	-0.12487	-0.0990874	0.253779	-0.0473777	SBSE
AGGF1	0.194457	-0.105273	-0.207827	-0.0579069	0.227363	-0.0976253	SBSE
AGTRAP	0.00211223	-0.077065	-0.0196991	-0.0407863	0.249003	-0.107834	SBSE
AL035446.1	0.0483774	-0.101235	0.117297	-0.115022	0.264275	-0.190887	SBSE
AL390755.1	0.0712022	-0.141299	-0.117033	0.0271629	0.222534	-0.0827367	SBSE
AL391422.4	-0.0598274	-0.223133	-0.00320605	0.12128	0.215676	-0.0372423	SBSE
ANK2	0.140172	-0.143977	-0.114103	-0.079831	0.215813	-0.0379554	SBSE
ANXA1	0.037877	0.0258569	-0.0936622	-0.0113683	0.214496	-0.194699	SBSE
ANXA5	0.00390236	-0.133918	-0.065151	0.0567267	0.24878	-0.116516	SBSE
AP1S2	-0.14403	-0.0619558	0.0192673	-0.0369565	0.489532	-0.233116	SBSE
AP4M1	0.102597	-0.0972393	-0.0995288	0.00838775	0.22164	-0.161785	SBSE
AP5M1	0.0136173	-0.0104099	-0.0127755	-0.134584	0.242487	-0.0887037	SBSE
APP	0.0160023	-0.20493	0.0270624	0.0168335	0.217664	-0.0593986	SBSE
ARAF	-0.06949	-0.233455	0.000967147	0.023675	0.284597	0.0211933	SBSE
ARF6	-0.0913336	-0.0453882	-0.0143752	-0.0230088	0.263914	-0.0708254	SBSE
ARHGAP21	0.0385969	-0.152419	-0.0692698	-0.0255141	0.204487	0.00298074	SBSE
ARHGEF6	0.0793703	-0.199912	-0.117521	0.0288777	0.220779	-0.0283024	SBSE
ARL4C	-0.0170864	-0.0352737	0.00407957	-0.0701353	0.206686	-0.0759009	SBSE
ARL6IP1	0.0685611	-0.0918127	-0.0065576	-0.0584942	0.219401	-0.132753	SBSE
ARMC10	-0.0611279	0.0193413	-0.0392682	0.0408058	0.207154	-0.16907	SBSE
ARNTL	0.0706037	-0.133764	-0.0168158	0.0525633	0.208781	-0.193918	SBSE
ASMTL	0.159002	-0.155184	0.0177252	-0.103296	0.241323	-0.165088	SBSE
ATG101	-0.165709	0.0398256	-0.0712747	-0.10486	0.206016	0.125887	SBSE
ATG16L1	-0.14931	0.0570074	-0.17537	-0.0227786	0.234151	0.0598471	SBSE
ATP11A	-0.0298917	-0.16309	-0.00514686	0.090614	0.221758	-0.108425	SBSE
ATP13A4	0.0574802	-0.239203	-0.0890733	0.121915	0.231291	-0.0995618	SBSE
ATP1A1	0.0660142	-0.114162	-0.0894525	-0.119915	0.222242	0.0342935	SBSE
ATP6V0E21	0.209324	-0.225772	-0.00470121	-0.172103	0.218811	-0.0282769	SBSE
ATP6V0E2-AS1	0.13847	-0.192987	0.00212107	-0.163363	0.209772	0.0136887	SBSE
ATP6V1D	-0.0302511	0.0739163	-0.0973047	-0.166683	0.301771	-0.077293	SBSE
ATXN1	-0.12825	-0.102768	-0.0798287	0.10822	0.242417	-0.0312143	SBSE
AVL9	0.021566	-0.0728433	-0.162086	-0.0613612	0.224409	0.0390924	SBSE
BACE1	-0.0293302	-0.190405	0.00811842	0.0348616	0.263519	-0.0710596	SBSE
BAG5	0.0410692	-0.160692	0.00139783	-0.0742621	0.214414	-0.00932724	SBSE
BAIAP2	-0.0902578	-0.114586	-0.162852	-0.0250905	0.343114	0.0574564	SBSE
BAZ1B	0.0437133	-0.148051	-0.115722	0.00116266	0.220496	-0.0126313	SBSE
BBOX1	0.138582	-0.0814011	-0.108518	-0.0363132	0.228643	-0.170951	SBSE
BCAP29	0.0912971	-0.0507096	-0.102044	0.0274785	0.234189	-0.23089	SBSE
BCKDK	0.093493	-0.219581	-0.0816973	0.0180944	0.243126	-0.0661581	SBSE
BCL7B	-0.00445017	-0.0304521	-0.101398	0.0217385	0.286829	-0.186461	SBSE
BICD1	0.0197388	-0.205949	0.0193927	0.0377785	0.238133	-0.100118	SBSE
BRI3	-0.0689998	0.0172332	-0.0927182	-0.0465337	0.208182	-0.0130855	SBSE
BRMS1L	-0.055526	0.106813	-0.0460684	-0.159736	0.206339	-0.0396468	SBSE
C18orf25	0.0216265	-0.105439	-0.122304	0.0197595	0.217662	-0.0448489	SBSE
C1QTNF1	0.0476143	-0.0949999	-0.0197994	-0.0427205	0.230834	-0.121803	SBSE
C21orf62	0.0983795	-0.258738	0.00284884	0.0618826	0.293294	-0.204449	SBSE
C4B	-0.0116757	-0.0769068	-0.042649	0.00329753	0.202942	-0.0738129	SBSE
C6orf62	-0.0383441	0.0626187	-0.12847	-0.0118647	0.241287	-0.139615	SBSE
CADM1	-0.0756349	-0.0565143	0.0229169	-0.0688483	0.203817	0.00167411	SBSE
CAMK2D	-0.0327214	-0.130605	-0.152081	0.105644	0.246915	-0.0520216	SBSE
CANT1	-0.065764	-0.176275	-0.0886557	0.0675488	0.256958	0.0131149	SBSE
CANX	0.0208071	-0.131608	-0.0876422	0.0730686	0.287757	-0.176969	SBSE
CAPG	0.0432371	-0.0223267	-0.100184	0.0283486	0.237278	-0.210343	SBSE
CAPN5	-0.109013	-0.165824	-0.00279288	0.0280357	0.255381	0.022657	SBSE
CAPNS1	-0.0484741	-0.0916197	0.0393814	0.0185533	0.222737	-0.124114	SBSE
CARS1	0.0299735	-0.143179	-0.0695133	0.0208476	0.280021	-0.125099	SBSE
CASP7	-0.13055	0.0260217	-0.00618689	-0.0442724	0.233408	-0.0544807	SBSE
CAVIN1	0.00945911	-0.128944	0.0355728	-0.0126669	0.245546	-0.137221	SBSE
CBLL1	0.0539313	-0.134712	-0.131392	0.0114898	0.212581	-0.0289266	SBSE
CCM2	0.023575	-0.18621	0.00395644	-0.0283185	0.208131	-0.00803218	SBSE
CD44	-0.00547888	-0.049888	-0.0459942	-0.0228636	0.258053	-0.134248	SBSE
CDCA7L	0.0614734	-0.178645	-0.0730672	0.00216843	0.297116	-0.117226	SBSE
CDH2	0.00174432	-0.179716	-0.052047	-0.00208162	0.329532	-0.0917443	SBSE
CDH4	0.0952903	-0.163064	0.00712894	-0.0130723	0.236833	-0.167658	SBSE
CDKN2C	-0.00838485	-0.0484318	-0.0776626	-0.0253328	0.20731	-0.0499727	SBSE
CEBPG	-0.0637936	-0.0336167	-0.0806108	-0.0400639	0.221467	0.00463356	SBSE
CELSR2	0.170675	-0.292935	-0.0585898	-0.0287189	0.201335	-0.00392092	SBSE
CENPBD1P1	0.0524094	-0.223115	0.0689956	0.0830022	0.208261	-0.18481	SBSE
CHCHD3	-0.0381801	0.0229018	-0.13608	-0.050019	0.279578	-0.0858687	SBSE
CHDH1	0.248518	-0.201051	-0.0966725	-0.0459499	0.20968	-0.152025	SBSE
CHMP1A	0.0555837	-0.187386	0.0262543	-0.00975196	0.206617	-0.0839667	SBSE
CHST11	-0.0761786	-0.104247	-0.047143	0.0120176	0.233397	-0.00384808	SBSE
CHST7	0.0433857	-0.218595	-0.0636852	0.0422427	0.290778	-0.0989439	SBSE
CITED1	-0.0810905	-0.162956	-0.124563	0.104351	0.258388	0.00615621	SBSE
CITED2	-0.126023	-0.117986	0.0829725	0.0888055	0.282768	-0.18135	SBSE
CLIP1	-0.0258284	-0.0608613	-0.123048	-0.00494893	0.207759	0.00145912	SBSE
CLIP2	0.0840991	-0.209963	-0.0160495	-0.0141871	0.216823	-0.0610604	SBSE
CNDP2	0.152564	-0.0920337	-0.122886	-0.0472148	0.22823	-0.150606	SBSE
CNIH3	-0.0479482	-0.111994	0.00568783	-0.100769	0.223838	0.0599266	SBSE
CNN3	-0.0597159	-0.0042508	-0.143591	0.0401731	0.204	-0.0482938	SBSE
COBL	0.131705	-0.158738	-0.0600874	-0.082366	0.222541	-0.0638451	SBSE
COG5	-0.0095706	-0.0399646	-0.100148	0.0438356	0.206649	-0.114548	SBSE
COPE	-0.0353092	-0.0716616	0.0118651	-0.0526501	0.205888	-0.040245	SBSE
CPSF4	0.061772	-0.146279	-0.0835141	0.050598	0.316346	-0.217274	SBSE
CRB2	0.0821477	-0.133031	-0.047101	0.00613634	0.20022	-0.12085	SBSE
CRIP2	0.0831654	-0.110496	0.0266103	-0.140099	0.283364	-0.132797	SBSE
CRY1	-0.0346045	-0.0697749	-0.112477	-0.000134479	0.341776	-0.129068	SBSE
CSRNP1	-0.0267799	-0.129428	-0.0403379	-0.00845972	0.211464	0.00387041	SBSE
CSTF2	0.019432	-0.128109	-0.0891968	-0.0916991	0.219651	0.075776	SBSE
CTNNA1	0.125068	-0.225687	-0.0774181	-0.00040193	0.254793	-0.0920373	SBSE
CTNNAL1	-0.12313	0.0210242	-0.0355504	-0.0393848	0.223282	-0.0269431	SBSE
CTNS	0.0826544	-0.188615	-0.084588	-0.0436393	0.230287	-0.00228192	SBSE
CUL1	-0.0485853	-0.0752978	-0.0728503	0.0547754	0.228218	-0.0879962	SBSE
CUL4A	-0.116964	-0.00328044	-0.0660711	0.0582617	0.240245	-0.107168	SBSE
CYREN	0.137152	-0.152852	-0.102164	0.0618207	0.245432	-0.223943	SBSE
DAG1	0.151291	-0.316242	0.0436958	-0.0738026	0.301507	-0.0975686	SBSE
DBNDD1	0.101886	-0.12189	-0.0737234	-0.0266794	0.21535	-0.111404	SBSE
DBNL	-0.0180844	-0.0970803	-0.0202875	-0.0647605	0.283095	-0.0691751	SBSE
DBX2	0.138994	-0.116943	-0.152823	0.0209097	0.226947	-0.155633	SBSE
DCAF11	0.0642022	-0.114686	0.000937322	-0.139883	0.268495	-0.0679645	SBSE
DDIT4L	0.0995606	0.00844586	-0.15304	-0.0488951	0.248775	-0.189087	SBSE
DDR1	0.112153	-0.252387	-0.0664633	0.0787313	0.251057	-0.142123	SBSE
DHCR24	-0.0788681	-0.0476963	0.0446113	-0.0688025	0.210613	-0.030333	SBSE
DHCR7	0.0723122	-0.136665	-0.00700966	-0.138755	0.227811	-0.00661043	SBSE
DHDDS	0.048031	-0.0290571	-0.0462333	-0.196509	0.214936	0.0176767	SBSE
DHRS4	0.0873858	-0.043191	-0.0301598	-0.205449	0.328734	-0.133477	SBSE
DHRS4L2	0.140874	-0.0168202	-0.0424061	-0.167405	0.234782	-0.162342	SBSE
DIAPH1	-0.0202014	-0.162524	0.00575409	0.013901	0.239021	-0.061899	SBSE
DIRAS3	0.000313277	-0.0440403	-0.134776	0.0277141	0.302911	-0.17062	SBSE
DMRTA2	0.0801434	-0.160189	-0.0457354	0.0331382	0.223065	-0.143482	SBSE
DNAL1	0.0504154	-0.0526812	-0.12208	0.0210336	0.225436	-0.146132	SBSE
DOK5	0.132677	-0.147341	-0.0292044	-0.0546316	0.2393	-0.152951	SBSE
DPY19L1	0.0681678	-0.207583	-0.0669559	0.118626	0.260364	-0.192227	SBSE
DTX3L	0.00340974	-0.0501768	-0.0767485	0.0238645	0.216457	-0.127288	SBSE
DUSP3	-0.091265	-0.0429475	-0.047359	0.0157199	0.230764	-0.0539593	SBSE
DUSP5	-0.120108	-0.151976	0.00949634	0.0594968	0.23192	-0.00159138	SBSE
EFNB2	-0.200969	-0.0304259	-0.0129113	0.136496	0.21565	-0.0875083	SBSE
EIF2S1	-0.0670474	0.00954645	-0.0798481	-0.0939289	0.287517	-0.0458698	SBSE
EIF4A3	-0.0645624	-0.0680099	-0.113012	-0.0385489	0.22961	0.0619087	SBSE
EIF4H	0.0590962	-0.175277	-0.112291	-0.0102517	0.296335	-0.0684584	SBSE
ELN	-0.0671788	-0.0896718	-0.0329849	-0.121719	0.4067	-0.069043	SBSE
ELOVL2	0.0459149	-0.20878	-0.0655106	0.0150907	0.368834	-0.159776	SBSE
ELOVL5	0.0294914	-0.0679343	0.049431	-0.105782	0.261722	-0.15204	SBSE
EMC9	0.0115948	0.0451602	0.00490009	-0.162298	0.215235	-0.103915	SBSE
EMID1	-0.051075	-0.0538933	0.0741559	-0.0501491	0.31707	-0.211806	SBSE
EML1	-0.0636249	-0.00357881	-0.0254962	-0.108185	0.262471	-0.0426571	SBSE
ERAP1	-0.0619286	-0.0248585	-0.0871263	0.0321844	0.279256	-0.140821	SBSE
ERBB2	0.0168006	-0.164065	-0.0429023	0.0450507	0.252267	-0.109292	SBSE
ERBIN	0.0846057	-0.16285	-0.0185213	-0.0422522	0.239724	-0.102599	SBSE
ERG28	-0.0420357	-0.0166177	-0.057013	-0.11956	0.228688	0.020881	SBSE
ERI1	-0.0266774	-0.135691	-0.0935099	0.0391713	0.264214	-0.0489224	SBSE
ERMAP	0.0112731	-0.0294006	-0.0685936	0.0767647	0.235526	-0.245114	SBSE
ESYT1	-0.0141663	-0.0186406	-0.10628	-0.0588724	0.215373	-0.0207056	SBSE
ETF1	0.0071761	-0.0171882	-0.12087	-0.00771264	0.220283	-0.0969791	SBSE
EVA1C	0.131655	-0.15772	-0.0699261	0.0184392	0.237644	-0.184317	SBSE
EXOC5	-0.0788472	0.0228849	-0.0341926	-0.0950675	0.235277	-0.0327362	SBSE
EYA2	0.0738253	-0.118393	-0.022774	-0.0241926	0.223096	-0.137778	SBSE
EZR	0.0726776	0.00304469	-0.0879946	-0.203384	0.279685	-0.0674467	SBSE
FABP7	-0.0135724	-0.155323	0.0189063	0.0396849	0.288305	-0.168188	SBSE
FADD	-0.136615	-0.0390665	-0.0493776	-0.0701226	0.248004	0.0762459	SBSE
FAM102A	0.0205511	-0.154972	-0.123499	0.0231762	0.235651	-0.0105988	SBSE
FAM120C	0.129161	-0.223142	-0.110969	-0.0230738	0.218538	-0.00768013	SBSE
FAM20C	-0.103579	-0.155882	0.0100856	0.0603592	0.252207	-0.0390816	SBSE
FAM210A	-0.105019	0.0724952	-0.127946	-0.000335711	0.207078	-0.049659	SBSE
FAM210B	0.0078277	0.0556995	0.0305205	-0.162069	0.213122	-0.131827	SBSE
FAM3C	-0.0800292	-0.0231972	-0.0708587	0.0655393	0.231118	-0.124085	SBSE
FAM3C2	-0.00153734	-0.0799672	-0.091313	0.0472387	0.204138	-0.0896531	SBSE
FAM50B	-0.056141	-0.156062	-0.0678265	0.11416	0.304943	-0.139752	SBSE
FAT1	-0.08939	-0.138004	0.0200371	-0.0360861	0.228917	0.047282	SBSE
FBXL14	0.0939233	-0.219319	-0.0859947	0.00873283	0.209445	-0.0184968	SBSE
FBXO33	-0.152846	0.0520153	-0.0221363	-0.155915	0.240654	0.0755933	SBSE
FEM1C	-0.0599252	-0.17548	-0.0343188	0.064319	0.254026	-0.0364734	SBSE
FERMT2	-0.0277397	-0.133002	-0.0184547	0.0357419	0.227771	-0.0765908	SBSE
FICD	0.0149335	-0.119561	-0.070161	-0.0551455	0.248902	-0.0157093	SBSE
FMN2	0.124797	-0.169833	-0.100194	-0.0645683	0.267925	-0.0737794	SBSE
FOXG1	-0.0892775	-0.11442	0.0883112	-0.0638441	0.338585	-0.119437	SBSE
FOXJ1	0.137558	-0.117038	-0.0382347	-0.00474531	0.230369	-0.230545	SBSE
FRMD3	-0.0499612	-0.0936229	-0.124573	0.0131459	0.383256	-0.130958	SBSE
FRMD8	0.0438256	-0.263834	-0.0435018	0.0821652	0.26349	-0.0851634	SBSE
FUCA2	-0.0226367	-0.0750336	0.0676675	-0.0586775	0.230163	-0.119192	SBSE
FZD7	-0.0408869	-0.136384	-0.00619314	-0.0461579	0.33547	-0.085671	SBSE
GADD45A	-0.0919545	-0.137281	-0.124629	0.0602537	0.343388	-0.0456408	SBSE
GAPDH	-0.028755	-0.118545	-0.0801618	0.0139028	0.210519	0.00572657	SBSE
GARS1	-0.0884426	-0.00277064	-0.176879	-0.0623209	0.270056	0.0617031	SBSE
GDPD2	0.0990104	-0.138411	-0.0332293	-0.0457387	0.22001	-0.109401	SBSE
GGCT	0.00821298	-0.0147666	-0.13862	-0.0610324	0.243827	-0.0492313	SBSE
GLDC	0.0388263	-0.170907	-0.0956266	0.0320678	0.264484	-0.0789964	SBSE
GLIS3	0.0335809	-0.136768	-0.0740805	0.0394109	0.296825	-0.170139	SBSE
GNA12	0.106073	-0.233087	-0.0527129	0.0506735	0.256417	-0.14217	SBSE
GNB2	0.122436	-0.207065	-0.077008	-0.00357831	0.260426	-0.111715	SBSE
GNPNAT1	-0.19303	-0.0434241	0.015314	0.0741878	0.220453	-0.0430289	SBSE
GOLPH3	-0.0470294	-0.0588735	-0.149694	0.0470256	0.211093	-0.0133158	SBSE
GPC1	-0.0822169	-0.154108	-0.0189316	-0.0853911	0.310539	0.0634059	SBSE
GPI	-0.0287207	-0.159112	-0.0536704	-0.0052194	0.252179	0.00548027	SBSE
GPR137B	-0.0779428	-0.0282623	-0.050886	-0.122891	0.370073	-0.0687565	SBSE
GRIK5	0.109772	-0.205275	-0.0318657	-0.0424226	0.226259	-0.0606224	SBSE
GS1-124K5.12	-0.0136606	-0.0708498	-0.109679	0.00978384	0.279793	-0.103583	SBSE
GUSB	0.0167598	-0.140153	-0.0707788	0.0264112	0.273839	-0.111495	SBSE
H2AZ2	0.00502281	-0.0736533	-0.0464253	-0.0245685	0.209571	-0.0694064	SBSE
HAUS2	0.0205801	-0.115749	-0.197071	0.0963374	0.214248	-0.0481055	SBSE
HECTD3	0.116548	-0.167292	-0.182476	-0.108107	0.244446	0.0790576	SBSE
HEPACAM1	0.243969	-0.204645	-0.0385891	-0.0434663	0.211947	-0.199463	SBSE
HERC6	0.0415812	0.0399467	-0.0732583	-0.0731159	0.2081	-0.157002	SBSE
HERPUD2	0.108799	-0.143032	-0.177289	0.0778357	0.226121	-0.132368	SBSE
HIP1	0.017557	-0.183203	-0.102372	0.037667	0.205919	0.0188515	SBSE
HK1	0.00689211	-0.104917	-0.034616	-0.0961153	0.213612	0.0279326	SBSE
HLA-B	-0.0812696	0.0179388	-0.0155124	0.0314797	0.230026	-0.177447	SBSE
HLA-C	-0.0740988	-0.0388169	0.0203563	0.0450914	0.222518	-0.163692	SBSE
HNRNPF	0.0966301	-0.157148	-0.18536	0.0360593	0.262901	-0.0858335	SBSE
HOMER3	0.0244182	-0.0930719	-0.068454	-0.115332	0.221607	0.0376751	SBSE
HPS1	-0.0035356	-0.0916216	0.0247431	0.0389782	0.256033	-0.221233	SBSE
HUS1	-0.0790678	0.00645169	-0.203255	0.0189911	0.270216	-0.0272381	SBSE
IFI27L1	0.073529	-0.030988	-0.0939293	-0.0487023	0.227338	-0.1462	SBSE
IFI35	0.0110735	0.0221166	-0.0559262	-0.0179678	0.214141	-0.184537	SBSE
IFIH1	0.0381683	0.0502159	-0.0532953	-0.126277	0.211143	-0.12546	SBSE
IFRD1	-0.0427031	0.0699513	-0.0564882	-0.117704	0.312028	-0.159707	SBSE
IFT22	0.0789976	-0.0244773	-0.110383	-0.0512328	0.288042	-0.203885	SBSE
IL17RB	0.175286	-0.112534	-0.0698354	-0.00758441	0.204907	-0.223262	SBSE
ILDR2	-0.00536186	-0.176725	-0.0630567	-0.0204041	0.26199	0.0122594	SBSE
ILK	-0.00383164	-0.0700781	-0.0745228	0.0442138	0.218527	-0.123843	SBSE
INSIG1	-0.073178	0.0854979	-0.0137701	-0.120438	0.245302	-0.107651	SBSE
IRF7	0.0685085	-0.0365597	-0.0176542	-0.0709725	0.229144	-0.17893	SBSE
IRS2	-0.110477	-0.225986	-0.0516246	0.171481	0.25725	-0.0290839	SBSE
ITGA7	0.0452141	-0.169745	-0.0611851	-0.067325	0.346018	-0.0899153	SBSE
ITGB4	0.00741831	-0.156787	-0.027046	0.0058195	0.269038	-0.0932412	SBSE
ITGB8	0.0553853	-0.248897	-0.0306538	0.0530917	0.37463	-0.206785	SBSE
ITPRIP	-0.0974679	-0.0776735	-0.0254554	0.00458806	0.233694	-0.0187338	SBSE
JAM2	0.140574	-0.157596	-0.0804626	-0.0195797	0.204774	-0.1098	SBSE
KBTBD2	0.0821184	-0.287661	-0.107848	0.117333	0.228632	-0.0515662	SBSE
KEAP1	0.0367507	-0.206597	-0.0218564	0.0278287	0.205144	-0.0383714	SBSE
KIAA0040	-0.0253268	-0.165949	-0.00650697	0.0902036	0.277255	-0.16535	SBSE
KIAA2013	0.0452558	-0.154881	0.00204861	-0.189275	0.265694	0.0555484	SBSE
KITLG	0.0720306	0.0210363	-0.0475095	-0.181498	0.244614	-0.111254	SBSE
KLF16	-0.0336869	-0.22656	0.0184015	0.0242411	0.249756	-0.00978008	SBSE
KLHDC8A	0.0312939	-0.171416	0.052114	0.0160156	0.205345	-0.123016	SBSE
KLHL21	0.0394175	-0.188753	0.0293733	-0.0605892	0.213714	-0.016278	SBSE
KTN1	0.00457151	-0.0691873	-0.0748626	-0.0716527	0.243126	-0.0297352	SBSE
LAMP1	0.0144672	-0.108073	0.067874	-0.0466157	0.283219	-0.194865	SBSE
LAMP2	-0.0481696	-0.0247424	-0.0566475	-0.0768652	0.265567	-0.048484	SBSE
LGALS3	-0.00730181	-0.0839414	-0.0652884	0.0168581	0.312294	-0.177273	SBSE
LIMA1	-0.229881	-0.0467216	-0.0169737	0.00472864	0.228967	0.102322	SBSE
LIMK1	-0.0926514	-0.0899857	-0.0904106	-0.0119494	0.275937	0.0224355	SBSE
LMBR1	0.0473923	-0.111758	-0.0502879	0.0701622	0.213082	-0.184528	SBSE
LMF2	-0.015899	-0.108426	0.0528121	-0.0375344	0.212466	-0.0833356	SBSE
LNPK	-0.0898451	-0.0486615	-0.00026182	-0.039071	0.242059	-0.0414477	SBSE
LPIN2	0.111856	-0.166533	-0.195409	0.0609097	0.298799	-0.14902	SBSE
LRATD1	0.0337402	-0.17287	-0.0559077	0.0352509	0.247785	-0.0927797	SBSE
LRP10	-0.0330586	-0.171791	-0.0293651	0.00461655	0.262597	-0.0187452	SBSE
LRRCC1	0.0364587	-0.0825734	-0.0821825	0.0313675	0.225758	-0.144342	SBSE
LRWD1	0.0899067	-0.195169	-0.0956632	-0.0075572	0.283391	-0.0881669	SBSE
LTBP1	-0.0609879	0.0316732	-0.0688559	-0.0658742	0.216689	-0.04657	SBSE
LZTS1	-0.057787	-0.140802	0.0313896	0.03337	0.228421	-0.0746717	SBSE
MAFF	-0.109238	-0.107141	-0.00108393	0.0491898	0.230058	-0.0405469	SBSE
MAN1C1	-0.0241677	-0.0743919	-0.0869217	-0.0293137	0.27084	-0.0546112	SBSE
MAOB	0.0992117	-0.12435	0.0349453	-0.0356364	0.327558	-0.306	SBSE
MAPK1	0.0391238	-0.142922	0.00717083	-0.132902	0.210056	0.0385616	SBSE
MAPK1IP1L	-0.0330127	-0.134055	-0.0652843	-0.0129549	0.250504	0.00398347	SBSE
MAPK4	0.159402	-0.237445	0.0468126	-0.123873	0.255911	-0.09357	SBSE
MAPK8IP1	0.119775	-0.144635	-0.0861907	-0.059298	0.215552	-0.0605119	SBSE
MAPKAPK3	-0.00756285	0.0163072	-0.0729095	-0.120309	0.213816	-0.0259852	SBSE
MAST2	0.0134779	-0.13073	-0.0622929	-0.105656	0.217793	0.0792898	SBSE
MCM3	0.00977329	-0.124098	-0.0714898	-0.0356817	0.220501	0.00356971	SBSE
MCUB	0.051147	-0.0939134	-0.0987471	0.0420618	0.232807	-0.153858	SBSE
METTL7B	0.0355067	-0.166914	-0.0162072	-0.0341309	0.308048	-0.120131	SBSE
MEX3C	-0.0282792	-0.13864	-0.0539933	-0.0205094	0.242549	0.00981808	SBSE
MFSD14B	-0.0313382	0.0423263	-0.117405	-0.0223948	0.251268	-0.134025	SBSE
MID1	-0.0529629	-0.0929619	-0.0188691	0.0465216	0.283243	-0.158131	SBSE
MLC11	0.214893	-0.202205	-0.0280637	-0.0656523	0.293962	-0.235186	SBSE
MMP14	-0.0492278	-0.0610837	0.0473267	-0.0779149	0.250888	-0.0840983	SBSE
MORC4	-0.0285046	-0.107619	-0.014242	-0.0615597	0.214574	0.0152345	SBSE
MOXD1	-0.0435839	-0.0851787	0.039468	-0.0487388	0.243628	-0.0828745	SBSE
MPP5	0.0422983	-0.107583	-0.0631949	-0.0335158	0.338471	-0.182589	SBSE
MRC2	-0.079026	-0.135316	-0.0202039	0.078044	0.225954	-0.056954	SBSE
MRM2	0.0529906	-0.082879	-0.143187	0.00963928	0.237525	-0.0970102	SBSE
MRPL37	-0.0256013	-0.00569891	-0.126784	-0.168216	0.228061	0.106616	SBSE
MRPS24	-0.0788154	-0.0828237	-0.0109095	-0.0295752	0.20483	0.0192366	SBSE
MRPS30	-0.104267	0.0623081	-0.185838	-0.0789905	0.290767	0.015272	SBSE
MSH3	0.0261276	-0.0484628	-0.230845	0.0195377	0.211177	-0.00887294	SBSE
MSI1	0.0584501	-0.145889	-0.07222	-0.051341	0.236225	-0.0284178	SBSE
MSN	0.159703	-0.176583	-0.0343784	0.0254416	0.239413	-0.238435	SBSE
MTHFD1	-0.0334626	-0.132854	-0.0816992	-0.127197	0.413152	-0.0191985	SBSE
MX1	0.0782397	0.0149503	-0.0311468	-0.181684	0.262395	-0.1444	SBSE
MYO1E	0.0433713	-0.106578	-0.180997	0.0674605	0.250309	-0.103781	SBSE
MYOF	-0.0570944	-0.0273848	-0.0835181	0.00168478	0.226946	-0.059846	SBSE
NAA30	-0.106994	0.00855085	-0.00456139	-0.0921345	0.212668	0.00967342	SBSE
NAGLU	-0.0503851	-0.212251	-0.116075	0.143402	0.286045	-0.0560177	SBSE
NAP1L4	0.132681	-0.153421	-0.0507176	-0.0133144	0.230627	-0.164649	SBSE
NAPA	0.143251	-0.125632	-0.00353696	-0.153707	0.262149	-0.124285	SBSE
NARS1	0.0565192	-0.0357751	-0.143183	-0.122597	0.221248	0.0120173	SBSE
NDE1	0.0435888	-0.170058	-0.146641	0.0598811	0.21431	-0.0204565	SBSE
NDP	-0.0194374	0.0078757	-0.0367306	-0.0970059	0.29841	-0.146723	SBSE
NEDD9	-0.154001	-0.0985529	-0.0499842	0.132652	0.227726	-0.0441574	SBSE
NEK6	0.00904242	-0.174652	-0.0843854	0.116491	0.239985	-0.119129	SBSE
NES	0.0021554	-0.286506	-0.00114429	0.032519	0.251665	0.0190461	SBSE
NETO2	-0.127499	0.00202126	-0.0967152	0.0723556	0.245131	-0.0938605	SBSE
NEU1	-0.217401	0.0446277	-0.0770832	0.0142433	0.220977	0.0388641	SBSE
NFKBIB	-0.00778991	-0.228785	-0.0458329	0.0633815	0.256032	-0.0312165	SBSE
NLGN4X	-0.0155629	-0.239684	0.0280577	0.02875	0.24283	-0.0236824	SBSE
NLN	0.0606622	-0.0475175	-0.0963282	-0.0118077	0.220047	-0.144645	SBSE
NNT	0.0230126	-0.144968	-0.136333	-0.0762643	0.284767	0.0485229	SBSE
NPNT	0.0721707	-0.148013	-0.051791	-0.0825693	0.234071	-0.0234766	SBSE
NR2E11	0.223218	-0.15191	-0.0809383	-0.0113746	0.211688	-0.230193	SBSE
NRCAM	0.00374038	-0.149652	-0.0149433	0.0476121	0.220105	-0.104582	SBSE
NT5C3A	-0.0644151	-0.0181479	-0.0930397	0.0589712	0.204777	-0.0943782	SBSE
NUCB1	0.0103144	-0.183337	0.0621656	0.0419098	0.220168	-0.138009	SBSE
NUDCD3	0.0443969	-0.141605	-0.0817128	-0.0201714	0.290457	-0.0977913	SBSE
NUMBL	0.0388026	-0.197535	-0.031923	-0.0121088	0.217839	-0.00988829	SBSE
NUP2101	0.216471	-0.262655	-0.028283	-0.0353916	0.207022	-0.116722	SBSE
OAS2	0.0512887	0.0695988	-0.0215227	-0.149719	0.204689	-0.157692	SBSE
OAS3	0.0357975	-0.0299354	-0.0820037	-0.0391456	0.262925	-0.159811	SBSE
OGDH	0.13896	-0.141577	-0.157698	-0.0736704	0.303993	-0.0966426	SBSE
ORAI2	0.0198396	-0.205154	-0.0559287	0.0516817	0.23119	-0.0425978	SBSE
OSBPL3	0.00889304	-0.0682035	-0.107282	0.0524387	0.313043	-0.216932	SBSE
OSBPL6	0.0964661	-0.134375	-0.170743	-0.0048602	0.232913	-0.0472397	SBSE
OXCT1	0.0106191	0.137008	-0.187913	-0.162788	0.268805	-0.0850095	SBSE
PANTR1	0.0404354	-0.0211479	-0.0342906	-0.0793919	0.246248	-0.155401	SBSE
PARP9	0.0522344	-0.0379609	-0.0692259	0.00996336	0.220416	-0.193892	SBSE
PATL1	-0.00653357	-0.122267	-0.117882	-0.0243256	0.231522	0.0383936	SBSE
PBDC1	-0.113214	0.0455245	-0.156528	-0.0874919	0.27302	0.0456433	SBSE
PCDH10	0.0987049	-0.224225	-0.143836	0.010263	0.239339	0.000605403	SBSE
PCK2	0.0580503	-0.00348844	-0.0551672	-0.164547	0.369012	-0.206183	SBSE
PDAP1	0.11575	-0.128844	-0.0910425	-0.00684333	0.20132	-0.112907	SBSE
PDGFA	-0.00438311	-0.203916	-0.0861882	0.14622	0.258265	-0.121469	SBSE
PDLIM4	-0.100441	-0.0602894	-0.0975593	0.0715982	0.268589	-0.0803757	SBSE
PEPD	0.0968414	-0.206664	0.0471091	-0.014743	0.239411	-0.158322	SBSE
PFKL	0.0924496	-0.257018	-0.0291575	0.0339629	0.249936	-0.0955523	SBSE
PFKP	-0.0541069	-0.0205057	-0.130327	-0.117266	0.206535	0.124635	SBSE
PHF19	0.0614	-0.222052	-0.0683172	-0.0101508	0.234958	0.0027544	SBSE
PIP4P1	-0.0845038	0.0375742	-0.0447612	-0.163997	0.219977	0.0600889	SBSE
PIPOX	0.0888702	-0.0779079	-0.107287	-0.0873987	0.294195	-0.125925	SBSE
PKN1	-0.022525	-0.215485	-0.0214974	-0.00334427	0.211507	0.0700377	SBSE
PLAAT3	0.168832	-0.0803016	-0.15082	-0.0554731	0.289783	-0.211072	SBSE
PLEKHA4	-0.0192385	-0.237672	0.0364186	0.0179867	0.319691	-0.0948257	SBSE
PLEKHF2	-0.0256702	-0.105113	-0.0224922	0.0033749	0.325481	-0.168691	SBSE
PLEKHG1	0.0202322	-0.190685	-0.0284389	0.00697869	0.29483	-0.097777	SBSE
PLIN3	-0.0927972	-0.131204	-0.0347084	0.0972936	0.216429	-0.0440201	SBSE
PLP2	-0.0251272	-0.0305456	-0.0469333	-0.0579068	0.300702	-0.135101	SBSE
PNMA1	-0.00292983	-0.0959238	-0.0556926	-0.0958938	0.23963	0.0219568	SBSE
PNP	0.0512148	-0.0125578	-0.060453	-0.0274557	0.26291	-0.22936	SBSE
PNPLA4	-4.84364e-05	0.00596781	0.128255	-0.0402463	0.207598	-0.286032	SBSE
POLD2	0.0145552	-0.14293	-0.054849	-0.0855164	0.269761	0.00943145	SBSE
POR	0.0203274	-0.182802	-0.0575316	-0.0103315	0.290492	-0.0568083	SBSE
POT1	-0.0053669	0.0397684	-0.0988769	-0.0171076	0.224946	-0.157886	SBSE
POU3F2	0.0857076	-0.156212	-0.0483705	-0.00558173	0.218224	-0.103836	SBSE
POU3F3	0.0805744	-0.16302	-0.031298	-0.0289694	0.222236	-0.083381	SBSE
PPFIA1	0.0229272	-0.111048	-0.0944737	-0.0281604	0.219654	-0.0134226	SBSE
PPM1G	0.0632519	-0.117997	-0.0482616	-0.142238	0.209793	0.0427205	SBSE
PPP1CB	-0.0837844	0.0425367	-0.00842231	-0.104979	0.261056	-0.0862471	SBSE
PPP2R5E	-0.101633	-0.000251853	-0.0316694	-0.0874823	0.240591	0.00348438	SBSE
PRKD1	-0.0570051	-0.17014	0.0993396	-0.0609131	0.200494	0.0297726	SBSE
PRMT2	0.0427631	-0.102408	-0.0885379	0.0405678	0.219408	-0.128443	SBSE
PRMT5	-0.0640405	-0.0788158	-0.0277718	-0.124959	0.233659	0.0898423	SBSE
PRR5L	0.0504201	-0.0295568	-0.117879	-0.169475	0.214773	0.0490355	SBSE
PRUNE2	0.0205621	-0.0644357	-0.0606822	0.013232	0.221024	-0.139204	SBSE
PRXL2C	-0.074663	0.0961551	-0.134372	-0.0100082	0.240274	-0.128704	SBSE
PSEN1	-0.0593224	-0.0896843	-0.0425209	-0.0119917	0.257655	-0.0416208	SBSE
PSMB9	-0.0823049	0.0996624	-0.0423491	0.0356343	0.208276	-0.223977	SBSE
PSRC1	0.0389775	-0.134391	-0.0712372	0.0378712	0.306907	-0.190186	SBSE
PTPRF	0.0756826	-0.169598	-0.0706844	-0.0432527	0.249662	-0.0471533	SBSE
PURB	-0.0660673	-0.063907	-0.137706	0.0357059	0.294441	-0.0676691	SBSE
PVR	-0.0383942	-0.150586	-0.0133924	-0.0990905	0.285864	0.0428066	SBSE
PXDC1	0.0222029	-0.196207	-0.0320343	0.00578742	0.202974	0.00356996	SBSE
PYGL	0.0358411	-0.101238	-0.118333	0.0740207	0.217448	-0.130424	SBSE
RAB12	-0.0195099	0.0450029	-0.147714	-0.00376069	0.229873	-0.123223	SBSE
RAB15	-0.0596574	-0.0565363	-0.0207399	-0.0784866	0.229446	0.00632671	SBSE
RAB31	0.0677055	-0.0625899	-0.109696	0.0941841	0.217895	-0.241202	SBSE
RAB36	0.136088	-0.145693	-0.0353532	0.0480078	0.20256	-0.231	SBSE
RALA	-0.0146569	-0.0395778	-0.0672276	-0.0225352	0.205785	-0.0630237	SBSE
RAMP1	0.0714707	-0.168005	-0.0595083	0.00833837	0.255715	-0.11772	SBSE
RANBP9	-0.0610683	-0.0973545	-0.0742537	-0.0111174	0.314433	-0.0614943	SBSE
RASSF8	-0.0449227	-0.0600689	-0.0416057	-0.0422668	0.257433	-0.0577334	SBSE
RBBP8	0.0687743	-0.0824739	-0.0758488	-0.129149	0.285951	-0.0698911	SBSE
RBM23	-0.0379155	-0.103682	0.0125069	-0.0661568	0.201374	0.016878	SBSE
RBM42	0.0193262	-0.167165	-0.016396	0.0135806	0.204919	-0.0492658	SBSE
RCAN1	-0.0409865	-0.134323	-0.045958	0.0674199	0.297755	-0.141331	SBSE
RDH11	0.0396872	-0.0369305	0.0089047	-0.149859	0.238724	-0.0892291	SBSE
RENBP	0.00336968	-0.0209919	-0.129887	-0.0688985	0.204435	0.00429953	SBSE
RETREG1	-0.0771445	0.00503343	-0.104089	-0.0599957	0.333791	-0.092267	SBSE
RFC2	0.0305027	-0.108297	-0.137071	0.0118536	0.278164	-0.0916616	SBSE
RFFL	0.0838813	-0.127259	-0.168792	0.080724	0.20442	-0.108671	SBSE
RFTN1	-0.0660895	-0.138106	0.141402	-0.0493065	0.2223	-0.0668558	SBSE
RFX2	0.169471	-0.149388	-0.0984573	0.0222695	0.223751	-0.20324	SBSE
RHBDD2	0.133703	-0.173232	-0.141173	-0.0587529	0.348665	-0.132594	SBSE
RHPN2	0.115442	-0.239742	-0.0308108	0.015701	0.221912	-0.0914256	SBSE
RIPK1	0.000714459	-0.192298	-0.0660591	0.0896658	0.222498	-0.058527	SBSE
RMC1	-0.0294905	-0.010876	-0.180024	-0.0644149	0.280307	-0.00492412	SBSE
RNF180	0.0176385	-0.167303	-0.0373104	0.00382702	0.281696	-0.0954232	SBSE
RNF19B	-0.01857	-0.0594621	-0.0941538	-0.00772712	0.201741	-0.0252119	SBSE
RNF31	0.0252387	-0.142272	0.00439065	-0.0851308	0.211699	0.00171348	SBSE
RRAGD	0.0407122	-0.0510287	-0.108052	-0.138587	0.25241	0.00250202	SBSE
RRM1	0.00521839	-0.0387549	-0.128075	-0.0185863	0.220634	-0.0529164	SBSE
RSAD2	0.017856	0.074573	-0.0432556	-0.153415	0.212001	-0.10723	SBSE
S100A16	0.123964	-0.102014	-0.119404	-0.0312052	0.211632	-0.109864	SBSE
SALL1	0.073775	-0.19188	-0.0830662	0.0447937	0.271811	-0.130621	SBSE
SAMD4A	0.0297039	-0.191844	-0.032217	0.0543684	0.204337	-0.0657294	SBSE
SAMD9	-0.0457441	-0.0107257	-0.142464	0.120382	0.203771	-0.148452	SBSE
SAMD9L	0.0419616	-0.0065931	-0.0744075	-0.0270865	0.229202	-0.178653	SBSE
SCD	0.0881655	-0.00824928	-0.188297	-0.187142	0.235755	0.0420392	SBSE
SCFD1	-0.125171	0.0430028	-0.0775969	-0.0431758	0.22854	-0.0121289	SBSE
SCRN1	0.140121	-0.228109	-0.139756	0.027054	0.290071	-0.118359	SBSE
SDHA	0.124499	-0.0773897	-0.23863	-0.107864	0.220859	0.045246	SBSE
SDSL	0.0698242	0.0667969	-0.10877	-0.104086	0.210871	-0.156427	SBSE
SEC14L2	-0.00974339	-0.109702	-0.00451624	-0.0588361	0.224999	-0.0271149	SBSE
SELENON	0.0408861	-0.165104	-0.00244361	-0.0542354	0.263792	-0.0733732	SBSE
SEPTIN11	-0.0485873	-0.0328582	-0.113199	-0.0250166	0.250598	-0.0316868	SBSE
SEPTIN7	0.133702	-0.147236	-0.139064	-0.0192797	0.226741	-0.083361	SBSE
SERPINB8	-0.0522845	-0.0827569	-0.0335	0.0492683	0.277915	-0.154711	SBSE
SFRP4	-0.0376232	0.077929	-0.0946203	0.00913327	0.213127	-0.182237	SBSE
SGPP1	-0.0266798	0.0423771	-0.00659985	-0.0685148	0.243112	-0.178334	SBSE
SH2B2	-0.00498854	-0.152767	-0.0542048	-0.0860233	0.279126	0.0339239	SBSE
SIPA1L1	0.0803512	-0.169807	-0.0298669	-0.0159817	0.314184	-0.18477	SBSE
SLC10A4	-0.0914383	-0.0931449	0.0133179	-0.101522	0.277004	0.0313231	SBSE
SLC12A2	-0.0235652	-0.149533	-0.0425914	0.0410362	0.224612	-0.0447933	SBSE
SLC12A4	0.0181316	-0.200514	0.035577	-0.0222369	0.201969	-0.014665	SBSE
SLC1A31	0.224052	-0.23587	-0.106644	0.0230481	0.200216	-0.143729	SBSE
SLC2A1	-0.009321	-0.113715	-0.108652	0.0344832	0.215864	-0.0257878	SBSE
SLC35F6	-0.0353558	-0.104139	-0.068501	-0.0979842	0.286239	0.0360041	SBSE
SLC3A2	0.111283	-0.168336	-0.079733	-0.0590815	0.265097	-0.0808038	SBSE
SLC44A2	0.084947	-0.253108	-0.0711448	0.0879109	0.226962	-0.0906156	SBSE
SLC4A2	0.0303778	-0.128677	-0.0652425	-0.0549789	0.251704	-0.0315739	SBSE
SLITRK3	0.0349738	-0.0481909	-0.0940571	-0.0846521	0.217093	-0.0307864	SBSE
SMAD1	0.0888946	-0.14903	-0.0995858	0.0214527	0.209514	-0.0913146	SBSE
SMPD1	0.0870399	-0.140434	-0.0134021	-0.0714093	0.26211	-0.124535	SBSE
SMS	-0.0963632	-0.0191091	-0.0883599	-0.0409031	0.334361	-0.0790251	SBSE
SNTA1	0.126227	-0.0290929	-0.0497081	-0.129904	0.215206	-0.147163	SBSE
SNW1	-0.103501	-0.0353931	-0.128433	0.00423366	0.211661	0.0567647	SBSE
SNX12	-0.124004	0.0309354	-0.0823369	-0.0939668	0.216643	0.072779	SBSE
SNX8	-0.00188633	-0.215579	-0.111311	-0.0442268	0.382097	-0.0017138	SBSE
SOCS4	-0.0737937	-0.0317028	0.00927063	-0.0608026	0.226371	-0.0472873	SBSE
SORD	0.143229	-0.129909	-0.0736684	-0.0825348	0.284715	-0.15975	SBSE
SORT1	0.0615143	-0.204368	-0.117669	-0.0386187	0.384887	-0.0928857	SBSE
SPATS2L	-0.0125055	-0.0334297	-0.135764	0.086654	0.221116	-0.149087	SBSE
SPECC1	0.11293	-0.129733	-0.0894871	0.00578846	0.24777	-0.171207	SBSE
SPIRE1	0.0280087	-0.173367	-0.134918	-0.0698334	0.358166	-0.00936797	SBSE
SPOCK2	0.0331608	-0.0654312	-0.067727	-0.117998	0.286343	-0.0661593	SBSE
SREBF1	0.118612	-0.169021	0.0465943	-0.0911071	0.236199	-0.136053	SBSE
SRP54	-0.0690318	0.00554095	-0.11959	-0.0383507	0.220153	0.0023083	SBSE
SSBP2	-0.0131971	-0.0689181	-0.0422048	0.0983107	0.200741	-0.185248	SBSE
SSX2IP	0.0182699	-0.0191389	-0.122261	-0.113313	0.255217	-0.0240184	SBSE
ST3GAL4	0.00573178	-0.141661	0.0688918	-0.130128	0.213666	0.015261	SBSE
STARD7	0.146859	-0.0265894	-0.0865177	-0.145264	0.222206	-0.131603	SBSE
STAT3	0.00780272	-0.24419	-0.0621375	0.152294	0.228856	-0.0904808	SBSE
STIM1	0.0578701	-0.136707	0.0378324	-0.0377913	0.202867	-0.117021	SBSE
STK17A	-0.061922	-0.0456184	-0.101712	0.043764	0.289801	-0.128884	SBSE
STK24	-0.0934062	-0.067708	-0.0111806	0.0727491	0.237536	-0.127344	SBSE
STON2	0.134628	-0.04389	-0.122564	-0.0738098	0.20185	-0.125467	SBSE
STXBP3	0.109267	-0.0705461	-0.161691	-0.0962486	0.226353	-0.0311188	SBSE
SWAP70	0.13196	-0.164853	-0.157706	0.0968474	0.244111	-0.193129	SBSE
SYNM	-0.0719673	-0.115915	-0.0563014	0.0263158	0.269987	-0.0411103	SBSE
SYPL1	0.0446609	-0.0155842	0.0121684	-0.0838131	0.243368	-0.199973	SBSE
TAF6	0.103782	-0.123005	-0.130225	-0.0160677	0.203389	-0.0619145	SBSE
TAGLN2	0.0495906	-0.0984319	-0.0149637	0.016817	0.214248	-0.174562	SBSE
TAP1	-0.0253598	-0.0419459	-0.0735081	0.0739646	0.203792	-0.148129	SBSE
TAX1BP1	0.116585	-0.0445042	-0.141084	-0.073264	0.219517	-0.105352	SBSE
TBRG4	0.026681	-0.172204	-0.0768884	-0.0402137	0.22731	0.0388267	SBSE
TCEAL3	0.117149	-0.0682833	-0.154618	-0.0902433	0.24309	-0.0729604	SBSE
TCF19	0.0107965	-0.112069	-0.0621449	0.0162774	0.225492	-0.0823077	SBSE
TECPR1	0.0652346	-0.220694	-0.0267706	0.0424807	0.205906	-0.0697367	SBSE
TFDP1	-0.081991	-0.101653	0.0170865	0.0354874	0.225173	-0.0748526	SBSE
TFIP11	0.0033366	-0.175203	0.0384715	-0.0765071	0.219792	0.0154879	SBSE
TGIF1	-0.0395489	-0.0128709	-0.0730944	0.0357624	0.203709	-0.120425	SBSE
THAP8	0.105312	-0.113821	-0.102123	-0.0753438	0.20768	-0.0367392	SBSE
THSD1	0.119078	-0.176549	-0.0775082	-0.0179625	0.201551	-0.0647176	SBSE
THTPA	-0.00440856	-0.00471036	0.0264923	-0.0957351	0.236856	-0.14618	SBSE
TICAM1	-0.022881	-0.131901	-0.109757	0.0980583	0.233144	-0.0775413	SBSE
TLE1	-0.0678959	-0.0496696	-0.0672897	-0.0136414	0.323565	-0.117954	SBSE
TMED10	-0.0613535	-0.0657312	-0.0672829	0.0238461	0.261314	-0.0870995	SBSE
TMEM104	0.0808765	-0.238971	-0.0364099	-0.0199494	0.23096	-0.0153765	SBSE
TMEM106C	0.037095	0.0716199	-0.0586259	-0.0858785	0.211692	-0.188548	SBSE
TMEM158	-0.0733842	-0.207238	-0.016048	0.0700486	0.309541	-0.064808	SBSE
TMEM178B	0.0596905	-0.186705	-0.027364	-0.00271873	0.200144	-0.0431922	SBSE
TMEM248	0.0529106	-0.140783	-0.0564118	0.0354623	0.239237	-0.141693	SBSE
TMEM53	0.0962175	-0.1171	-0.165656	-0.0726418	0.248518	-0.0102281	SBSE
TMEM65	-0.0898921	-0.000816688	-0.090821	-0.10554	0.306411	-0.00376422	SBSE
TMUB1	0.0719227	-0.105174	-0.0773465	-0.074002	0.218262	-0.0406795	SBSE
TMX1	-0.037828	-0.0304415	-0.00100875	-0.0922808	0.318258	-0.140275	SBSE
TNC	-0.00431104	-0.062805	-0.0611087	0.0227781	0.21762	-0.118215	SBSE
TNFRSF12A	-0.0154908	-0.133183	-0.067165	0.0264148	0.262011	-0.071908	SBSE
TNFRSF1A	0.0356301	-0.180579	-0.0241943	0.0158048	0.251848	-0.0972013	SBSE
TOX4	-0.0673723	-0.0568897	-0.049645	-0.102713	0.272443	0.0251495	SBSE
TPI1	-0.0137924	-0.0792729	-0.0689713	-0.0435366	0.200747	0.00937502	SBSE
TRIM21	0.0200485	0.00818296	-0.0316937	0.0023837	0.200162	-0.21022	SBSE
TRIM24	-0.0404247	-0.172217	-0.0613629	0.105472	0.245895	-0.0770152	SBSE
TRIM26	-0.0507017	-0.0536038	-0.0483151	-0.0185776	0.209108	-0.029445	SBSE
TRIM9	0.122723	-0.22725	-0.0689846	-0.004367	0.256563	-0.0924013	SBSE
TRIP6	0.0877594	-0.0768138	-0.13254	0.0177266	0.247731	-0.173905	SBSE
TRMT2B	0.0434101	-0.09823	-0.184669	-0.0163985	0.365708	-0.132781	SBSE
TTL	-0.14153	-0.0205913	-0.1268	-0.0734222	0.328627	0.0528142	SBSE
TTYH3	0.0240225	-0.194526	-0.0259098	0.0360369	0.264696	-0.102334	SBSE
TUBA1B	-0.0212476	-0.0036286	-0.0054061	-0.10355	0.202655	-0.0554864	SBSE
UBC	0.0187093	-0.139318	-0.025065	-0.0864934	0.21817	0.027449	SBSE
UBE2D4	0.0347692	-0.0830963	-0.0711782	-0.0445724	0.219409	-0.0600922	SBSE
UBE3C	0.00237001	-0.0996255	0.0120211	0.00160427	0.216571	-0.126363	SBSE
UBR7	0.070131	-0.191785	-0.0624927	-0.0624301	0.290391	-0.043484	SBSE
UBTD1	0.0516375	-0.160908	-0.104309	-0.145532	0.270913	0.0949037	SBSE
UNC13B	0.0096891	-0.0358591	-0.0114758	-0.162565	0.202036	0.014894	SBSE
UNC93B1	0.119412	-0.119448	-0.075526	0.0181475	0.220401	-0.188644	SBSE
UPP1	-0.115374	-0.00550853	-0.0843545	-0.0317355	0.308609	-0.058921	SBSE
UPRT	-0.07827	-0.0423453	-0.0355513	-0.0498056	0.257056	-0.0338969	SBSE
URGCP	0.00324821	-0.1533	-0.0711258	-0.0442041	0.250055	0.0224109	SBSE
USP1	-0.0207542	-0.0285254	-0.120084	-0.0391282	0.212568	-0.0090656	SBSE
USP18	-0.0421903	0.0671739	-0.00819263	-0.167102	0.249635	-0.0816988	SBSE
VAC14	0.0524483	-0.178846	-0.0554984	-0.0412371	0.204308	0.0208107	SBSE
VASN	-0.0689436	-0.0802898	0.0391454	0.0225113	0.282542	-0.176945	SBSE
VAT1	-0.0319146	-0.0334001	-0.078028	-0.0859193	0.238645	-0.00194466	SBSE
VIM	-0.0229035	-0.161765	-0.0663697	0.0402207	0.267035	-0.0531943	SBSE
VKORC1L1	-0.0801934	-0.0715837	-0.0287878	0.0200067	0.239099	-0.0657208	SBSE
VPS37B	-0.046034	-0.209313	0.0795092	-0.0851154	0.267591	0.0360998	SBSE
WASL	0.0537443	-0.16383	-0.091447	0.0238939	0.26259	-0.0971221	SBSE
WDR34	0.090209	-0.116061	-0.0481282	-0.0652767	0.272748	-0.141616	SBSE
WDR41	-0.0496736	0.0456235	-0.152113	0.0304279	0.203266	-0.09536	SBSE
WDR44	-0.0182254	-0.139915	-0.0521104	-0.0294767	0.300553	-0.0512174	SBSE
WEE1	-0.0456471	-0.149367	-0.0868239	0.0158173	0.323188	-0.0510317	SBSE
XIAP	-0.0222903	-0.113928	-0.079624	0.0334411	0.209383	-0.0282053	SBSE
YKT6	0.0317275	-0.133675	-0.104973	-0.105053	0.369708	-0.0559688	SBSE
ZC3HAV1	-0.0252868	-0.038248	-0.0719956	0.0361707	0.247662	-0.155761	SBSE
ZDHHC12	0.0686618	-0.134979	-0.0793231	0.0179137	0.251155	-0.138824	SBSE
ZFYVE1	0.0503615	-0.16585	-0.0479573	-0.0598717	0.212767	0.0147095	SBSE
ZKSCAN5	0.103873	-0.144513	-0.13407	0.0575071	0.20411	-0.118272	SBSE
ZMIZ2	0.0294738	-0.120294	-0.0887379	-0.0314782	0.217896	-0.0107514	SBSE
ZNF584	0.0455442	-0.207285	0.0180651	0.0293268	0.222757	-0.103159	SBSE
ZNF800	-0.0289681	-0.166213	-0.043568	0.0699856	0.242296	-0.069659	SBSE
ZNF853	0.090373	-0.246817	-0.0885299	0.0662721	0.22591	-0.0631668	SBSE
ZNRF2	-0.0175662	0.0530532	-0.0104883	-0.0820016	0.213472	-0.152206	SBSE
ZYX	-0.0128211	-0.236949	-0.0145996	0.0966216	0.250886	-0.0761237	SBSE
ABCB10	-0.0597921	-0.0100736	-0.0428837	-0.0124952	-0.0221347	0.156784	SBSF
AC004453.1	-0.0787049	0.100512	0.0150262	-0.0168745	-0.166334	0.158392	SBSF
AC007318.1	-0.0225561	-0.00798054	-0.113312	-0.0628074	-0.00870228	0.215547	SBSF
AC010343.1	-0.090268	0.120088	-0.000575234	-0.0602979	-0.129811	0.176299	SBSF
AC016739.1	-0.00854977	0.0454361	-0.0234755	-0.0590651	-0.111658	0.160917	SBSF
AC026403.1	-0.12022	0.0562108	0.106242	-0.102126	-0.0834485	0.186332	SBSF
AC027031.2	-0.10614	-0.109387	-0.117364	0.000497481	0.15963	0.187627	SBSF
AC099336.2	-0.0914981	0.157578	-0.000164794	-0.0611358	-0.159383	0.167472	SBSF
AC099560.2	-0.0675747	0.0640121	0.0117618	-0.0145546	-0.140204	0.158721	SBSF
AC107956.1	-0.138895	0.00433345	0.110555	-0.0874085	-0.000134018	0.160302	SBSF
AC107983.1	-0.115974	-0.0688881	0.040855	0.00607799	-0.0256519	0.196027	SBSF
AC115223.1	-0.0544051	0.130428	-0.0700416	-0.0671826	-0.141941	0.204154	SBSF
AC116533.1	-0.0956083	0.115157	0.00312504	-0.0963589	-0.110742	0.205778	SBSF
AC136632.1	-0.0204427	0.0686577	-0.00210577	-0.0445272	-0.160146	0.163649	SBSF
ACBD6	-0.0204813	-0.0013408	-0.0841167	0.0230677	-0.117143	0.19367	SBSF
ADD1	0.123883	-0.188339	-0.0856898	0.0210024	-0.048777	0.159895	SBSF
ADO	-0.0815468	-0.0749154	-0.0596158	-0.0354207	0.0884099	0.181814	SBSF
AGBL5	0.0182389	-0.0874462	-0.0433127	0.0110687	-0.0761467	0.176932	SBSF
AL139095.2	-0.10425	0.14995	0.0299481	-0.0510194	-0.168989	0.162585	SBSF
AL139393.3	-0.146506	0.103929	0.00540798	-0.0915094	-0.0262697	0.185511	SBSF
AL162151.2	-0.0338301	0.0316817	-0.0574295	-0.0336586	-0.0764148	0.172047	SBSF
AL450405.1	-0.0729846	0.0649146	0.0828254	-0.118501	-0.120459	0.197295	SBSF
AL450998.1	-0.10813	0.0845162	0.0823987	-0.0886941	-0.127473	0.191911	SBSF
ALDH18A1	-0.157071	0.0797038	-0.00677055	-0.0729505	-0.0120086	0.20009	SBSF
ALDH1B1	-0.0132385	0.0174686	-0.051976	-0.0903485	-0.0646515	0.209701	SBSF
AMOTL2	-0.0795634	0.0637591	0.069218	-0.0119814	-0.212675	0.192745	SBSF
AP001972.5	-0.0453656	0.126582	0.0537122	-0.0478339	-0.233284	0.1584	SBSF
ARF1	-0.0871022	-0.010582	0.0115781	-0.0122785	-0.0887384	0.208687	SBSF
ARFGEF1	-0.0384042	-0.0947763	-0.00341299	0.000898064	-0.00977061	0.160949	SBSF
ARHGEF11	-0.0333216	-0.0459362	-0.0299208	0.0838905	-0.135357	0.159693	SBSF
ARHGEF2	-0.0635483	-0.114672	0.0379517	0.0198358	-0.0233104	0.168286	SBSF
ARID4B	-0.0517701	-0.00374584	-0.0301154	0.0478008	-0.115694	0.156333	SBSF
ARL8A	0.0986144	-0.226584	-0.0745131	-0.0402999	0.039834	0.200499	SBSF
ARMCX1	-0.133747	0.192943	-0.0698194	-0.0721776	-0.0769177	0.169985	SBSF
ASB1	0.0393785	-0.0327669	-0.0442635	-0.0355179	-0.09244	0.161701	SBSF
ASB13	-0.0300056	0.0682815	-0.015224	-0.000347613	-0.206277	0.184434	SBSF
ATAD1	-0.135988	0.127232	-0.0515294	-0.151275	0.0597203	0.177985	SBSF
ATE1	-0.0745702	0.0865174	-0.134505	-0.0409754	0.00241655	0.157665	SBSF
ATP6V1C1	0.00130815	0.000734748	-0.0997002	-0.0981081	0.0369027	0.158796	SBSF
ATP6V1H	0.0803857	0.0641777	-0.151925	-0.101932	-0.080422	0.165217	SBSF
ATP8B2	-0.0945234	0.0281722	-9.66041e-05	-0.00632546	-0.0837029	0.173915	SBSF
B4GALT3	-0.132647	0.0223731	-0.0716374	0.0643847	-0.097357	0.223982	SBSF
BAG3	0.120898	-0.0828748	-0.130186	-0.0377252	-0.0683712	0.173751	SBSF
BAG6	-0.102473	-0.1109	-0.0357363	0.0347852	0.0292241	0.206105	SBSF
BAMBI	-0.100968	0.110657	-0.00624622	-0.0170268	-0.168557	0.195208	SBSF
BCCIP	-0.117031	0.101739	-0.138513	0.0388322	-0.0915146	0.201106	SBSF
BMS1	-0.0712589	-0.0214111	-0.0821822	-0.00893598	0.0282385	0.162705	SBSF
BOP1	-0.052058	-0.0207471	0.0813888	-0.0791126	-0.0916874	0.193718	SBSF
BRF2	-0.0154871	-0.0208072	0.0252226	-0.0323816	-0.124461	0.181128	SBSF
BTRC	-0.0872231	-0.00234472	-0.0285198	-0.00855377	-0.0270197	0.168788	SBSF
BYSL	-0.136344	-0.0750867	-0.0478082	0.0718425	0.00273413	0.203533	SBSF
CAMKK2	-0.0929265	0.0884904	0.0418919	-0.0925768	-0.0976022	0.179582	SBSF
CAMSAP2	-0.0426138	-0.0445287	-0.00696014	-0.0488656	-0.0756572	0.236892	SBSF
CCDC82	-0.0762812	0.0111359	-0.0682891	0.0109459	-0.0882882	0.216755	SBSF
CCNY	-0.126	0.0624407	-0.0345029	-0.0501763	0.00693579	0.16187	SBSF
CCT3	-0.0298836	0.0547743	-0.0919647	-0.0199317	-0.129299	0.211175	SBSF
CEP57	-0.129726	0.0679265	-0.0431018	0.00176501	-0.0663374	0.184128	SBSF
CHMP7	0.0919742	-0.065367	-0.0685365	-0.0275523	-0.144229	0.199784	SBSF
CHST3	-0.148046	-0.17499	-0.0498303	0.0333586	0.180796	0.190662	SBSF
CHTOP	0.0482028	-0.0351774	-0.0944377	0.0496439	-0.179707	0.191612	SBSF
CLTA	-0.0932251	0.142342	-0.116274	-0.132915	0.0231946	0.184695	SBSF
CNST	-0.0727556	0.11199	-0.10701	-0.055018	-0.0352298	0.157175	SBSF
COP1	-0.0584355	0.120925	-0.0823454	0.0115392	-0.202908	0.203941	SBSF
COPA	-0.11259	0.03267	-0.111641	-0.033786	0.0169974	0.218436	SBSF
CORO1C	-0.0801113	-0.0166845	-0.00728795	-0.123277	0.0801295	0.176845	SBSF
COX10	-0.0969551	0.0219384	-0.107557	0.104553	-0.117875	0.189748	SBSF
COX15	0.00223813	0.0948436	-0.117165	-0.1197	-0.0264193	0.159068	SBSF
CRABP2	-0.1903	0.152256	4.45811e-05	-0.0220517	-0.0885656	0.175183	SBSF
CS	-0.0534874	0.00960871	-0.0706821	-0.103761	0.066905	0.164465	SBSF
CSDE1	-0.0451376	0.041641	-0.0547651	-0.0673658	-0.0718736	0.205424	SBSF
CSRNP2	-0.157758	0.0147939	-0.0535849	-0.027371	0.0656545	0.183519	SBSF
CTBP2	-0.102424	0.0168388	-0.0396214	-0.025675	-0.0497277	0.218063	SBSF
CUL2	-0.137339	0.172398	-0.103516	-0.033327	-0.0637652	0.169804	SBSF
DAP3	-0.134954	0.150638	-0.0516959	0.00160077	-0.149249	0.192131	SBSF
DCAF10	-0.110219	0.106966	-0.141123	-0.0952701	0.0125825	0.23421	SBSF
DCAF13	-0.0973955	0.0969499	0.0306831	-0.0396576	-0.155879	0.185506	SBSF
DDX20	-0.0828956	0.0450849	-0.104878	-0.0335077	-0.0475574	0.228673	SBSF
DEDD	0.035681	-0.00454417	-0.179106	-0.0220886	-0.0804381	0.228151	SBSF
DIP2C	-0.07151	-0.0829853	-0.0580916	-0.0241138	0.0907216	0.162294	SBSF
DNTTIP2	-0.108897	0.10444	-0.15932	-0.0247585	-0.00954572	0.195073	SBSF
DOCK10	0.00504206	0.0410732	-0.151955	0.0360261	-0.147401	0.193604	SBSF
DUSP7	-0.0602606	0.0340072	0.0731313	-0.0393033	-0.19028	0.206574	SBSF
E2F3	-0.025569	-0.015481	-0.0535559	-0.0591119	-0.0030724	0.164281	SBSF
EEF2	-0.0789946	-0.134507	0.0240311	-5.59389e-05	0.0521477	0.166441	SBSF
EHD1	-0.0241136	-0.0575503	-0.0443826	-0.0463222	-0.00595331	0.188826	SBSF
EIF3A	0.0070427	-0.0963765	-0.119503	-0.0486109	0.096866	0.159186	SBSF
EIF3E	-0.159364	0.188317	-0.01218	0.0162151	-0.180864	0.160673	SBSF
EIF3H	-0.157103	0.184055	-0.0603968	-0.00820403	-0.208821	0.261222	SBSF
EIF4B	-0.0753591	0.0369625	-0.114511	0.0106397	-0.0779782	0.218539	SBSF
ELP3	0.0116964	-0.0552512	-0.163791	-0.00400054	0.0323227	0.163747	SBSF
ENTPD4	-0.0766559	0.0386784	-0.0178579	0.0248013	-0.129324	0.168405	SBSF
EPHB3	-0.113986	-0.0843014	0.0584862	0.0217947	-0.0433361	0.195098	SBSF
EPRS1	0.0198584	-0.102206	-0.0547366	-0.058656	0.0451992	0.156274	SBSF
ERCC3	-0.0454789	0.00855702	-0.0957916	-0.0356782	-0.0125308	0.182741	SBSF
ETV3	-0.121074	0.0154439	-0.107001	0.11493	-0.0650993	0.159922	SBSF
EXOSC11	-0.17628	0.226214	-0.035765	-0.116014	-0.110442	0.237152	SBSF
EXOSC3	-0.0937033	0.195954	-0.12941	-0.0479913	-0.0913672	0.159621	SBSF
EXOSC7	-0.0652783	0.148203	0.0314759	-0.156218	-0.149089	0.21432	SBSF
EXT1	-0.0836241	-0.0163185	0.0578473	-0.0397995	-0.0552423	0.166466	SBSF
FAM110B	-0.0115971	-0.0431432	0.00285562	-0.0685335	-0.0376506	0.17319	SBSF
FAM189B	-0.0615463	0.0208561	-0.0418461	0.0159503	-0.170699	0.243044	SBSF
FAM20B	-0.0468916	0.00771599	-0.0591456	-0.0485788	-0.0309193	0.185816	SBSF
FAM222A	0.00928209	-0.0296966	-0.0772314	-0.0383359	-0.0273008	0.160643	SBSF
FASTKD5	-0.000907402	-0.0509198	-0.109067	-0.0654603	0.0327461	0.193718	SBSF
FH	0.0325852	0.044523	-0.151034	-0.140987	0.037668	0.166751	SBSF
FOXK2	-0.0488338	-0.13933	-0.00264408	-0.0183925	0.0667026	0.165289	SBSF
FOXP4	-0.150586	0.0667394	0.006951	0.00691484	-0.062964	0.156532	SBSF
FRAT2	-0.0285543	0.00131833	-0.0275636	-0.0592045	-0.0994676	0.224247	SBSF
FUT11	-0.231442	0.0145161	-0.100584	0.0798128	0.0632531	0.195831	SBSF
FXR1	0.0357189	-0.0246674	-0.128506	0.00151968	-0.0618044	0.159675	SBSF
GABARAPL1	-0.0206135	0.104757	-0.0675844	-0.0914204	-0.083246	0.157316	SBSF
GEMIN4	0.0048642	-0.162618	0.0413587	0.0163266	-0.0426487	0.159563	SBSF
GNE	-0.0918532	-0.0131322	-0.0464397	0.00313728	-0.0435003	0.205627	SBSF
GNL2	-0.0156411	-0.017117	-0.0820372	-0.109325	0.046427	0.185615	SBSF
GON4L	-0.0232019	-0.122912	-0.0400831	0.0785772	-0.0651581	0.175329	SBSF
GOPC	-0.0959876	-0.0206079	0.0328724	-4.08616e-05	-0.0530926	0.161396	SBSF
GPAT4	0.0914974	-0.191765	-0.0153203	-0.0143671	-0.0479054	0.178287	SBSF
GPATCH4	0.0428293	-0.0942412	-0.121277	0.0321589	-0.0676815	0.192239	SBSF
GPR153	-0.150008	-0.0216931	0.084598	0.0627681	-0.120452	0.178859	SBSF
GPR176	-0.0742282	0.00864573	-0.041148	-0.0620564	-0.00631519	0.191483	SBSF
GTF3C2	-0.050041	-0.0514078	-0.0260728	0.0353184	-0.104719	0.205458	SBSF
GTPBP4	-0.0782646	0.0413206	-0.107546	-0.0642726	0.0250362	0.190469	SBSF
H1-0	0.00143346	-0.0583951	0.0609173	-0.0466612	-0.0982215	0.159548	SBSF
HDAC2	-0.124347	0.0377031	0.054172	-0.0631042	-0.0507689	0.180926	SBSF
HDAC5	-0.0384407	-0.089482	-0.0519661	0.0115892	-0.010607	0.187312	SBSF
HEATR1	-0.0541076	-0.0331389	-0.0463322	0.0244963	-0.0549138	0.170038	SBSF
HNRNPA1P48	-0.117134	0.0545206	-0.054563	-0.0175301	-0.0517045	0.200705	SBSF
HSF1	-0.0331506	-0.0556804	-0.049457	-0.0285489	-0.00587936	0.182093	SBSF
ICK	-0.0161691	-0.0593009	0.0162984	0.017678	-0.134412	0.185869	SBSF
IGF2	-0.158808	0.0928958	0.169712	-0.0693216	-0.150132	0.166716	SBSF
IMP4	0.0386093	-0.0102035	-0.0757983	-0.0768905	-0.0769943	0.196756	SBSF
INPP5A	-0.0869947	0.0195793	-0.0997678	0.0442859	-0.0403292	0.16237	SBSF
ISG20L2	-0.0297484	-0.0512891	-0.12475	0.0338918	-0.0405951	0.205556	SBSF
KDM5B	-0.174935	0.0618293	0.132261	-0.0186163	-0.130669	0.176596	SBSF
KIF13A	-0.0841077	-0.0500022	-0.0729966	0.0441304	-0.0189622	0.189434	SBSF
KIFAP3	0.070804	0.0256211	-0.109281	-0.0554028	-0.109914	0.158499	SBSF
KIZ	-0.0073824	0.0455947	-0.0962377	0.0537242	-0.178425	0.16553	SBSF
KLHL20	-0.0438386	-0.0067973	-0.0500457	-0.0146951	-0.0615625	0.183032	SBSF
KRTCAP2	-0.190057	0.0752487	0.0188731	0.0619356	-0.115362	0.175186	SBSF
LAPTM4B	-0.0502633	-0.00867933	0.0518671	-0.0601677	-0.0881994	0.179957	SBSF
LARP6	-0.0369361	0.110933	-0.164979	0.00541474	-0.10072	0.166003	SBSF
LBR	-0.109642	-0.000312875	0.0654944	-0.0416651	-0.108362	0.229157	SBSF
LDB1	-0.0733932	0.105254	-0.0358847	-0.0540136	-0.101116	0.167658	SBSF
LIX1L	-0.0812182	0.0546348	-0.129421	0.034159	-0.0472909	0.162081	SBSF
LPGAT1	-0.157796	0.0860458	0.0113483	-0.0191425	-0.0546403	0.160902	SBSF
LRIG1	0.120433	-0.0742506	-0.00575932	-0.140649	-0.0572037	0.158084	SBSF
LRP6	-0.00692364	-0.0578997	-0.00301262	0.0254298	-0.122884	0.17015	SBSF
LYAR	-0.0577364	0.0751932	-0.126861	-0.003593	-0.0586808	0.163252	SBSF
LYSMD1	0.0116061	0.0407349	-0.12394	0.0888078	-0.220757	0.176511	SBSF
LZTS2	0.00613513	-0.0567292	-0.0846245	-0.0898137	0.0720277	0.157343	SBSF
MACO1	-0.0979814	0.0951455	0.0202252	-0.105115	-0.0721233	0.185835	SBSF
MACROH2A2	-0.146917	0.118563	0.0683246	0.00724232	-0.198443	0.178081	SBSF
MAP3K4	-0.115745	0.0240063	0.0174141	-0.0226906	-0.102743	0.225774	SBSF
MBTPS2	-0.0670215	-0.0473717	-0.00206545	-0.0398988	0.0182796	0.159411	SBSF
MDH11	-0.118177	0.251263	-0.0629793	-0.103918	-0.117163	0.158153	SBSF
MED23	-0.115881	-0.0744844	0.00420389	0.0520539	-0.00642168	0.163658	SBSF
MIA3	-0.00451033	-0.0318425	-0.00922744	-0.0685712	-0.0530112	0.178808	SBSF
MICU1	-0.174102	0.0706392	-0.086165	-0.0888525	0.0136584	0.292686	SBSF
MINPP1	-0.175043	0.174654	0.00365761	-0.112259	-0.0559533	0.19732	SBSF
MIR4697HG	-0.108085	-0.0425647	0.0593107	0.0425691	-0.100181	0.17624	SBSF
MLLT11	-0.100694	0.121836	0.0447522	-0.00675182	-0.21326	0.171138	SBSF
MMP16	-0.0229118	-0.113606	0.116333	0.068077	-0.195206	0.169264	SBSF
MMS19	-0.00393992	-0.140658	-0.0906322	-0.0194329	0.00394251	0.25638	SBSF
MORN4	-0.0709921	0.0392221	-0.140656	-0.0189044	0.0291027	0.158642	SBSF
MPHOSPH10	-0.120343	0.114081	-0.0693742	-0.0135667	-0.0918001	0.189027	SBSF
MPZL1	-0.130988	0.0937679	0.0552828	0.0393414	-0.232269	0.196097	SBSF
MSH6	0.0217625	0.017038	-0.0218886	0.00876928	-0.188841	0.156664	SBSF
MSTO1	-0.0515674	-0.0258261	-0.0230532	0.0264784	-0.152888	0.235454	SBSF
MTMR2	-0.118152	0.0511663	-0.0519617	-0.0505835	-0.0418836	0.230305	SBSF
MTX2	-0.0739386	0.191284	-0.0665986	0.0158918	-0.281314	0.206352	SBSF
MYC	-0.167091	-0.0239357	0.0294621	0.036157	-0.008824	0.16732	SBSF
MZT2A	0.0390605	-0.0470936	-0.0706927	-0.0767955	-0.00417104	0.157923	SBSF
NACA1	-0.189202	0.23811	-0.0500469	-0.0616062	-0.19097	0.273028	SBSF
NAP1L11	-0.0609167	0.223201	-0.0611456	-0.121933	-0.157695	0.180174	SBSF
NAP1L3	0.0334496	0.000497323	-0.0343007	-0.123313	-0.0699692	0.199161	SBSF
NAV1	-0.137724	-0.0506563	0.0596479	0.0320648	-0.0783643	0.209693	SBSF
NDUFS2	0.0523656	-0.0272693	-0.134069	-0.0511479	-0.0937534	0.239	SBSF
NET1	-0.0879632	0.177856	-0.13214	-0.0424651	-0.167206	0.245649	SBSF
NIPSNAP1	-0.026823	0.0294736	0.062838	-0.120252	-0.0766549	0.156269	SBSF
NKRF	-0.155243	0.093188	-0.050806	-0.0157635	-0.0479951	0.194872	SBSF
PABPC1	-0.0950056	0.0847957	0.00985795	-0.0532941	-0.153156	0.226943	SBSF
PDCD11	-0.0813853	-0.0389357	0.00976304	-0.0595017	0.0257558	0.171164	SBSF
PDHA1	-0.0639571	-0.0211075	-0.0252654	-0.151314	0.00505005	0.285946	SBSF
PFDN2	-0.116312	0.145094	-0.0757641	-0.0704086	-0.115991	0.244291	SBSF
PHLDA1	-0.114726	0.0848944	-0.0297644	-0.00305049	-0.11712	0.192789	SBSF
PIP4P2	-0.0652104	0.0460534	-0.0959478	-0.0227802	-0.0455805	0.184593	SBSF
PIP5K1A	-0.064485	0.036389	-0.121649	0.0156957	-0.0361136	0.164455	SBSF
PITRM1	-0.0623081	0.0222575	-0.0605009	-0.0231787	-0.0391546	0.16945	SBSF
PKNOX2	-0.090328	-0.0299417	0.17194	0.00993944	-0.235909	0.215263	SBSF
PLEKHO1	-0.149404	0.103429	-0.0096597	-0.000142025	-0.0975468	0.172897	SBSF
POGK	0.00511474	-0.113678	-0.117265	-0.0136265	0.0525488	0.184113	SBSF
POLR1B	-0.0796225	-0.0219946	-0.0408955	0.042133	-0.0515302	0.160266	SBSF
POLR3C	-0.251567	0.11988	-0.0464066	-0.0202924	0.00330568	0.229638	SBSF
POLR3D	-0.0605452	-0.0168874	-0.025811	0.00978023	-0.089648	0.19343	SBSF
PPIF	0.000570475	0.0370769	-0.0754461	-0.0981619	-0.0914733	0.228722	SBSF
PPP2R2A	-0.0197948	-0.00359087	-0.0934832	0.1319	-0.21017	0.176119	SBSF
PPP3CB1	-0.185651	0.207247	-0.00666046	-0.0331108	-0.131472	0.171581	SBSF
PPP3CC	-0.117628	0.0147627	-0.126167	0.106264	-0.0430993	0.161011	SBSF
PPRC1	-0.0930027	-0.0441417	-0.0481423	-0.022701	0.0328967	0.193763	SBSF
PPT2	-0.0871166	0.0322376	-0.119494	0.0688238	-0.0607932	0.159555	SBSF
PRCC	0.0310753	-0.0868899	-0.0561393	0.00812947	-0.146709	0.247294	SBSF
PRDM4	-0.0661712	-0.0196068	-0.100112	-0.0183517	0.0428991	0.166313	SBSF
PRKAB2	-0.0543072	0.0920854	-0.0422203	-0.0106032	-0.228439	0.245418	SBSF
PSMD11	-0.0597312	0.0133627	-0.0950556	0.0116336	-0.0372488	0.165916	SBSF
PSMD4	-0.0141227	0.0510997	-0.0890896	-0.0168267	-0.127377	0.188425	SBSF
PTK2	0.0608398	-0.0423644	-0.0559484	-0.0374922	-0.165504	0.233297	SBSF
RAB2A	-0.0897431	0.167185	0.0483606	-0.0364385	-0.276065	0.202391	SBSF
RAB3IL1	-0.0503377	-0.0394451	-0.0317736	0.000119997	-0.0363024	0.167884	SBSF
RABGGTB	-0.148949	0.174522	-0.199108	-0.0255892	-0.0436387	0.237318	SBSF
RB1CC1	0.0336796	-0.0188408	-0.0287649	-0.0111689	-0.146853	0.167434	SBSF
RBPJ	-0.110638	0.0572437	0.0357023	0.0700082	-0.229796	0.192243	SBSF
RCOR2	-0.0170285	0.0201491	0.0545628	-0.102595	-0.101006	0.167052	SBSF
RCOR3	0.00197343	0.0332683	-0.0920747	-0.0351668	-0.0929787	0.176996	SBSF
RGMB	-0.0939783	0.12379	-0.0465513	-0.0554372	-0.0824589	0.164144	SBSF
RIOK1	-0.192189	0.077584	-0.0513457	-0.00809548	0.0120658	0.186868	SBSF
RIPK2	-0.089494	0.135594	-0.132406	0.0110699	-0.165715	0.232309	SBSF
RIT1	-0.126373	0.0703744	-0.059427	-0.061605	-0.0149438	0.210833	SBSF
RNF115	-0.178152	0.159308	-0.131333	0.0137613	-0.033113	0.173627	SBSF
RNF144A	-0.123265	0.04668	0.0297466	0.0198285	-0.157407	0.206872	SBSF
RNF187	0.0942146	-0.104178	-0.0477236	-0.148881	0.0391295	0.170801	SBSF
RNF2	-0.135605	0.0586467	-0.0298419	0.0414138	-0.0965862	0.175721	SBSF
RNFT2	0.0499035	-0.120422	0.00607421	-0.00846785	-0.0931053	0.17027	SBSF
RPIA	-0.157503	0.131492	-0.0049031	-0.00206589	-0.115651	0.168241	SBSF
RPL13P12	-0.125262	-0.0317886	-0.00782707	0.047589	-0.0636558	0.202047	SBSF
RPL14	-0.10502	0.16339	0.0242595	-0.0752096	-0.172203	0.184263	SBSF
RPL14P1	-0.0479379	0.0858311	-0.0178375	-0.057735	-0.145012	0.191123	SBSF
RPL22	-0.108958	0.0825112	0.098756	-0.0649313	-0.131817	0.158324	SBSF
RPL30	-0.146518	0.165293	0.0429024	-0.0827749	-0.188849	0.240368	SBSF
RPL36A	-0.152855	0.190697	0.00952121	-0.0905486	-0.108283	0.176951	SBSF
RPL37A	-0.125097	0.188041	-0.00233604	-0.0638196	-0.172236	0.192262	SBSF
RPL37AP11	-0.0643599	0.203917	-0.0305031	-0.0494374	-0.249234	0.18967	SBSF
RPL4	-0.143271	0.189709	-0.0472077	-0.0650381	-0.18501	0.26634	SBSF
RPL4P4	-0.0894537	0.118412	-0.0443808	-0.0531733	-0.171884	0.250826	SBSF
RPL5P341	-0.0937637	0.219553	-0.0453579	-0.0827682	-0.171492	0.179358	SBSF
RPL61	-0.134698	0.205726	0.0142035	-0.107685	-0.158477	0.204868	SBSF
RPL6P27	-0.0938007	0.180134	-0.0161644	-0.0825577	-0.178639	0.203386	SBSF
RPL7	-0.145776	0.162054	0.0178015	-0.0382672	-0.184095	0.210701	SBSF
RPL7L1	-0.216643	-0.0425641	-0.0716154	0.087787	0.0827357	0.185939	SBSF
RPL7P1	-0.0508202	0.108293	-0.00974522	-0.0522196	-0.164518	0.176481	SBSF
RPL7P9	-0.0969193	0.14336	0.00168347	-0.033637	-0.180288	0.178186	SBSF
RPLP0	-0.110534	0.0476487	0.0400236	-0.0736197	-0.0424643	0.169582	SBSF
RPLP0P6	-0.0521116	0.0374512	0.0132686	-0.078274	-0.0728348	0.170935	SBSF
RPRD2	0.0233298	-0.0813298	-0.0680561	0.00643753	-0.0433197	0.158123	SBSF
RPS241	-0.130981	0.248742	-0.0172301	-0.110461	-0.170619	0.196962	SBSF
RPS27AP16	-0.0929439	0.165683	-0.0175032	-0.0359842	-0.17472	0.163184	SBSF
RPS2P46	-0.0280424	-0.088982	0.0474911	-0.0854941	-0.00016426	0.183978	SBSF
RPS2P7	-0.128056	-0.0290324	0.0779204	-0.105811	0.0156981	0.217345	SBSF
RPUSD4	-0.0343078	-0.0218498	0.000338458	-0.0444195	-0.0453004	0.160033	SBSF
RRP12	-0.0388335	-0.11394	-0.0710323	-0.0669962	0.095662	0.211629	SBSF
RRS1	0.0438892	-0.0522436	-0.0621897	-0.0339635	-0.062845	0.161756	SBSF
RTCA	-0.217492	0.0573703	-0.183265	0.108007	0.0344981	0.203695	SBSF
RTL8A	0.00735605	-0.0858082	0.0964513	-0.203865	0.0681598	0.158039	SBSF
RUSC1	0.00332978	-0.0276365	-0.0628664	-0.0847862	0.00186766	0.175132	SBSF
SAR1A1	-0.186208	0.23548	-0.101722	-0.0608147	-0.0401487	0.164498	SBSF
SARS1	-0.138379	0.00372046	-0.142638	-0.128376	0.193326	0.235388	SBSF
SBNO1	-0.0557565	0.0234747	-0.064942	-0.00182774	-0.0800303	0.181816	SBSF
SCAMP3	-0.0371514	-0.107949	-0.0393186	-0.00674707	-0.0576238	0.262848	SBSF
SDE2	-0.0814894	-0.103948	-0.0711721	0.0430831	0.0205124	0.20462	SBSF
SERINC5	-0.012913	-0.0360923	-0.0966576	-0.0958453	0.0231781	0.224536	SBSF
SERPINE2	-0.0574371	0.10772	-0.0867876	0.107231	-0.245291	0.156931	SBSF
SETDB1	0.0409566	-0.0427491	-0.0302207	0.0168512	-0.159738	0.167809	SBSF
SF3B4	-0.00162672	-0.0819976	-0.0885576	-0.0116623	0.00380716	0.179296	SBSF
SH3BP4	-0.0983831	-0.0428827	0.0480196	-0.0895764	0.0557356	0.164934	SBSF
SH3GL2	-0.0040856	0.0798191	0.0273233	-0.10438	-0.160519	0.173206	SBSF
SHLD2	-0.130729	0.121054	-0.141022	-0.0168923	-0.0559867	0.22497	SBSF
SHMT2	-0.100222	0.020055	-0.0940088	-0.0671	0.0452288	0.210433	SBSF
SINHCAF	-0.117228	0.115022	0.0935975	-0.0227163	-0.222127	0.181649	SBSF
SLC25A32	-0.156965	0.112923	0.0122114	0.0548493	-0.198499	0.192887	SBSF
SLC25A44	0.0938333	-0.171725	-0.112473	-0.0263799	0.0134032	0.191414	SBSF
SLC4A1AP	-0.103301	0.0329116	-0.186194	-0.0535803	0.062726	0.249253	SBSF
SNHG16	-0.19618	0.120642	0.0746002	-0.0226344	-0.182139	0.245818	SBSF
SNHG6	-0.0842403	0.164054	-0.0323514	-0.043259	-0.263094	0.265565	SBSF
SNRNP35	0.00650446	0.0272576	0.0270422	-0.124242	-0.109135	0.188253	SBSF
SNX27	0.0150398	-0.141218	0.0193915	0.0695382	-0.117571	0.16007	SBSF
SOCS5	-0.0629559	0.0464881	0.0433134	-0.0549125	-0.129995	0.179069	SBSF
SPPL3	-0.0834052	-0.02178	0.0203587	0.000629018	-0.080789	0.18616	SBSF
SRSF8	-0.041598	0.032717	0.0479452	-0.033195	-0.169127	0.179881	SBSF
SSBP3	-0.0728718	0.115144	-0.037063	-0.0649967	-0.0921981	0.160564	SBSF
ST3GAL5	-0.0286892	-0.0649043	-0.0499388	-0.00766687	-0.0869317	0.246067	SBSF
STAM	-0.04753	0.10756	-0.107448	-0.0733563	-0.0473774	0.165198	SBSF
SULF2	-0.11851	0.0519915	0.0304801	0.013684	-0.115187	0.158836	SBSF
SUPV3L1	-0.162893	0.100926	-0.134415	-0.0695765	0.041973	0.238983	SBSF
TADA2B	0.0715206	-0.139688	-0.193733	0.0102663	0.044646	0.182686	SBSF
TAF5L	-0.0308487	-0.0747228	-0.0880974	-0.0098682	-0.0290692	0.237089	SBSF
TAPT1	0.0112798	0.0608308	0.0241513	-0.14083	-0.125646	0.18387	SBSF
TBC1D25	-0.0527069	-0.152616	0.0320843	-0.0447014	0.0679766	0.181635	SBSF
TBKBP1	-0.0149742	-0.084352	0.0726347	0.0748284	-0.208271	0.172513	SBSF
TBL1XR1	-0.0323891	0.0408174	0.00108341	-0.011524	-0.159065	0.167326	SBSF
TBPL1	-0.175687	0.151308	0.0335515	-0.0282744	-0.147026	0.195239	SBSF
TCF7L1	-0.0481595	0.000281338	0.00476379	-0.0105915	-0.120543	0.186898	SBSF
TCF7L2	-0.0700515	-0.0338586	-0.00918347	0.0131604	-0.0707002	0.185449	SBSF
TCP1	-0.0677656	0.0611112	-0.040514	-0.0654574	-0.0498546	0.17401	SBSF
TGS1	-0.0778663	-0.0614435	-0.00207238	0.00713295	-0.0424498	0.196588	SBSF
TIGD5	0.0472464	-0.128292	0.00306139	-0.0506885	-0.0365221	0.174588	SBSF
TIMM17A1	-0.158966	0.226792	-0.130415	-0.011873	-0.101691	0.174666	SBSF
TMEM63B	0.0143661	-0.220123	-0.025251	0.0296434	0.0444426	0.166967	SBSF
TNIP2	-0.115321	-0.00725914	-0.0567799	0.0319018	-0.0832892	0.244518	SBSF
TOMM20	-0.126948	0.112462	-0.028836	0.063681	-0.228469	0.214675	SBSF
TOMM70	-0.099483	0.0237002	0.0421412	-0.0530181	-0.0790839	0.194699	SBSF
TOR1AIP2	-0.0541409	-0.00832724	-0.119663	0.0306538	-0.0864995	0.233438	SBSF
TP53BP2	0.085827	-0.184984	-0.121114	-0.0213603	0.0184162	0.212384	SBSF
TP53I3	-0.100843	0.078222	0.0478959	-0.210764	0.0576084	0.169797	SBSF
TRAPPC12	0.0396277	-0.0820576	0.0177633	-0.0022597	-0.154102	0.185201	SBSF
TRIM27	-0.159707	-0.0206983	0.033253	0.00112126	-0.00598326	0.187971	SBSF
TRIT1	-0.113733	0.15389	0.0406279	-0.0264213	-0.195441	0.159362	SBSF
TRMT10C	-0.00976927	0.0766614	-0.0242496	-0.116445	-0.106045	0.187585	SBSF
TRMT1L	-0.138115	0.191656	-0.100671	0.0503028	-0.167176	0.158437	SBSF
TTC13	-0.0160567	0.0333811	-0.0598371	-0.0464079	-0.0806188	0.169708	SBSF
TWNK	-0.0376939	-0.0145053	-0.0302686	-0.111525	0.00832944	0.204053	SBSF
UAP1	-0.184763	0.115629	-0.0463035	0.0431681	-0.0917501	0.179956	SBSF
UBAP2L	0.0765827	-0.127288	-0.0948195	-0.00406086	-0.0492745	0.186393	SBSF
UBE2Q1	-0.0836657	-0.0144774	0.0140645	0.0200474	-0.169344	0.252168	SBSF
UBE3A	-0.0249713	-0.0274361	-0.0412387	-0.0407796	-0.014986	0.157189	SBSF
UBQLN2	-0.0493286	-0.0232727	0.000680631	-0.00765221	-0.0906374	0.183974	SBSF
UBQLN4	-0.0266175	-0.0628148	-0.0133342	0.0181331	-0.0716728	0.164387	SBSF
UCK2	-0.0266012	-0.0232146	-0.024617	-0.0435174	-0.0516779	0.180009	SBSF
UGDH	-0.246447	0.0466716	0.0160954	0.0924398	-0.049336	0.17485	SBSF
URB2	0.018079	-0.152426	-0.07851	-0.0814006	0.0937797	0.210477	SBSF
USP3	-0.106239	0.0908545	-0.00614156	0.0128429	-0.203797	0.225261	SBSF
VDAC2	-0.150061	0.127816	-0.14314	-0.0785461	-0.00630442	0.261161	SBSF
VIRMA	-0.031902	-0.021686	-0.0176056	-0.0159675	-0.0918587	0.188314	SBSF
VPS33B	0.0394244	0.0942538	-0.106441	-0.0628883	-0.157153	0.174838	SBSF
VPS37A	0.0363613	0.0132515	-0.149218	0.00735924	-0.0883725	0.156426	SBSF
VPS51	0.0181739	-0.111413	0.0106451	-0.0387394	-0.0264432	0.160471	SBSF
VPS54	-0.144362	0.0704569	-0.0018187	0.0969171	-0.176119	0.166845	SBSF
WAC-AS1	-0.033654	0.0731192	-0.13525	-0.0511063	-0.0457394	0.184372	SBSF
WASF1	-0.0392222	-0.00199141	0.0313666	0.00596597	-0.148238	0.164599	SBSF
WASHC2A	-0.115221	-0.0160392	-0.0533604	-0.0651053	0.102639	0.171004	SBSF
WASHC5	-0.0739978	-0.0395173	-0.0972573	-0.013183	0.0516548	0.180124	SBSF
WDR12	-0.0795713	0.114811	-0.0759144	-0.0239288	-0.0929229	0.158236	SBSF
WDR26	-0.0188433	-0.122408	0.00355819	0.0164226	-0.0526371	0.187643	SBSF
WDR3	0.00429848	-0.0412347	-0.090447	-0.0717587	0.0297411	0.170492	SBSF
WDR33	-0.0444257	-0.0237166	-0.0374403	-0.0117933	-0.0789084	0.205288	SBSF
WDR74	-0.0910116	0.00984546	-0.00371915	-0.0423122	-0.00911596	0.157587	SBSF
WDR75	-0.0158648	0.0956909	-0.123949	0.0140322	-0.148823	0.16013	SBSF
WDYHV1	-0.0912661	0.104599	-0.012707	-0.0541969	-0.102215	0.170349	SBSF
WNT5A	-0.0272046	0.154425	0.0179361	-0.0869515	-0.215675	0.164214	SBSF
XPNPEP1	-0.141952	-0.082023	-0.0372679	-0.00599149	0.0831622	0.21398	SBSF
YY1AP1	-0.0164572	-0.0920062	-0.0749567	-0.0174642	-0.0176542	0.224018	SBSF
Z74021.1	-0.0850739	0.171572	0.0131186	-0.0594758	-0.212167	0.184415	SBSF
ZDHHC16	-0.0956957	0.00552221	-0.0904939	-0.140927	0.0893897	0.255629	SBSF
ZFYVE27	-0.149992	0.0118081	-0.10255	-0.0468398	0.0612501	0.247365	SBSF
ZNF281	-0.114834	0.105009	-0.0425385	-0.00863823	-0.187839	0.260335	SBSF
ZNF516	-0.153886	-0.030402	0.0948966	0.0678125	-0.104065	0.161537	SBSF
ZNF623	-0.0752519	-0.00788248	-0.0350862	-0.0141522	-0.0592889	0.205398	SBSF
ZSWIM4	-0.0959776	-0.0706575	0.0147921	0.0959383	-0.088563	0.160519	SBSF
