# Supplementary material for: Integrated pathway analysis identifies prognostically relevant subtypes of glioblastoma characterized by abnormalities in multi‐omics
Source: Clin Transl Med. 2025 Nov 25;15(12):e70517. doi: 10.1002/ctm2.70517 (PMC12647366; doi:10.1002/ctm2.70517)
Supplement: Supplementary file 1 — Supporting Information [file CTM2-15-e70517-s001.zip › Supplementary Tables/Supplementary Table corresponding to Figure 3.xlsx]

## Sheet: TOC
Data	Description
S9	538 prognostic gene panel (Msig subtype Anova.p < 0.05)
S10	WGCNA model gene
S11	Predict model evaluation and BP neural network
S12	The predicte subtypes of CGGA-GBM and GBM cell lines

## Sheet: S9-Fig2
	Anova test for five MS subtypes and t.test between two subtype											subtypes-sprecific					gene expression
	aov.p	p (C2 with C1)	p( C3 with C1)	p (C4 with C1)	p(C5 with C1)	p(C3 with C2)	p(C4 with C2)	p(C5 with C2)	p(C4 with C3)	p(C5 with C3)	p(C5 with C4)	C1	C2	C3	C4	C5	C1_mean	C2_mean	C3_mean	C14_mean	C5_mean
AC002467.1	1.31e-05	0.0079475	3.29e-06	0.00560854	0.009712	0.146815	0.98514	0.997896	0.520724	0.387619	0.999697	C1					2.06502	1.76055	1.5523	1.72486	1.72599
AC008035.1	2.82e-06	0.00013093	1.32e-05	0.0213609	6.85e-05	0.892442	0.876561	0.963552	0.437571	0.999665	0.591541	C1					1.15466	0.57241	0.51615	0.628848	0.504679
AC008443.5	2.42e-08	4.62e-06	6.09e-08	0.0004644	1.7e-05	0.663069	0.987891	0.99852	0.462914	0.880504	0.95541	C1					2.78507	2.09909	1.90849	2.15038	2.04161
AC009961.3	2.74e-06	0.0178522	1.35e-06	0.0054789	0.00054096	0.0496697	0.939438	0.621657	0.414512	0.773295	0.979438	C1					0.558525	0.406996	0.315199	0.373384	0.339234
AC010468.1	3.14e-10	1.23e-05	2.27e-10	0.00213266	1.33e-06	0.0647329	0.95121	0.822883	0.0228641	0.634779	0.492556	C1					2.47688	1.86327	1.53761	1.93428	1.71761
AC011495.1	6.03e-09	2.86e-05	6.79e-09	0.0108655	5.87e-06	0.19042	0.831345	0.891513	0.0316983	0.801495	0.394421	C1					2.80748	2.31263	2.09204	2.43265	2.2168
AC020898.1	2.29e-12	8.67e-07	1.43e-12	0.00047849	1.28e-07	0.0223158	0.921045	0.839086	0.00563333	0.394605	0.449748	C1					2.8008	2.12162	1.76054	2.20955	1.98428
AC023424.2	3.92e-05	0.0058358	5.99e-05	0.00545112	0.00070227	0.54151	0.991958	0.850804	0.876666	0.99249	0.986957	C1					0.639661	0.481813	0.377488	0.431295	0.396773
AC024293.1	5.14e-16	8.34e-08	3.85e-14	0.00246931	1.29e-07	0.0003661	0.418324	0.976411	2.51e-06	0.012058	0.226336	C1		C3			6.20856	5.45682	4.9239	5.68614	5.37891
AC027644.3	2.22e-06	0.00017389	2.66e-06	0.00056419	0.00152879	0.663265	0.999421	0.999982	0.861671	0.694018	0.998462	C1					2.34441	1.85555	1.70423	1.81827	1.86213
AC073861.1	1.7e-15	3.5e-07	3.99e-14	0.0112319	1.54e-08	0.00069626	0.301582	0.695631	2.01e-06	0.108816	0.0325985	C1					6.24867	5.4655	4.90551	5.74648	5.27915
AC078991.1	1.94e-06	0.0114914	3.25e-07	0.0347244	0.00254086	0.0312118	1	0.9181	0.0749112	0.349827	0.94499	C1					0.705049	0.502514	0.363743	0.521981	0.452837
AC090114.1	6.86e-11	1.35e-05	2.11e-11	0.00701998	4.89e-06	0.0176796	0.824242	0.931336	0.00206609	0.241488	0.449895	C1					2.87593	2.26976	1.91209	2.40186	2.17282
AC104212.2	4.03e-05	0.00584362	3.28e-05	0.0149106	0.00113739	0.447829	0.999961	0.905541	0.636035	0.957881	0.960377	C1					0.780063	0.545721	0.44629	0.556942	0.4713
AL139100.2	1.48e-09	0.00018888	1.42e-10	0.0358208	0.00228988	0.0082105	0.828185	0.999689	0.00095332	0.0138151	0.93462	C1		C3			2.65968	2.14157	1.75389	2.27174	2.16125
AL353151.1	5.58e-05	0.00371538	3.69e-05	0.0254378	0.0023021	0.548713	0.999661	0.982158	0.538832	0.912072	0.962779	C1					0.816538	0.566211	0.46628	0.602205	0.506466
AL450998.1	1e-08	0.00199882	5.87e-09	0.00918634	9.45e-06	0.0120634	1	0.37756	0.0340916	0.7294	0.485495	C1					3.12053	2.58652	2.12833	2.5741	2.33098
AL606495.1	7.82e-08	0.00298638	2.25e-08	0.0144539	0.00010836	0.0195975	0.999998	0.681277	0.0445826	0.534352	0.732989	C1					0.454298	0.294467	0.19472	0.309018	0.237003
ANO1	2.76e-06	0.0153712	0.00010485	3.23e-06	0.0128081	0.442939	0.0670309	0.993609	0.86728	0.791635	0.259276	C1					0.362652	0.572918	0.772783	0.968935	0.663584
AP001062.1	8.08e-05	0.00017397	0.0001936	0.0295193	0.0384907	0.997804	0.853544	0.781791	0.739747	0.657395	0.999956	C1					0.614476	0.852018	0.84805	0.74545	0.750732
AP005329.1	3.83e-05	0.0020579	0.0003881	0.00508793	0.00012794	0.941355	0.999734	0.764967	0.986975	0.993688	0.901665	C1					0.776305	0.55747	0.502024	0.516844	0.478889
ARL3	3.43e-08	0.00469032	7.96e-08	4.31e-06	0.0008683	0.0287887	0.170558	0.900361	0.983444	0.362168	0.732398	C1					4.15619	3.79991	3.49662	3.55746	3.70057
ARSB	1.45e-13	3.22e-06	1.41e-09	2.01e-11	8.72e-10	0.259563	0.0222355	0.15283	0.829795	0.997581	0.954111	C1					1.87111	2.18162	2.30518	2.38799	2.32848
ATP13A2	1.18e-06	2.24e-05	2.07e-06	0.0302296	0.00113053	0.884435	0.590107	0.990632	0.18748	0.71198	0.892807	C1					3.74069	4.24832	4.35113	4.07871	4.19562
ATP5F1C	8.13e-08	0.00906173	9.49e-09	0.0130701	0.0014136	0.00399372	0.99857	0.8811	0.0318354	0.136723	0.977165	C1					6.09096	5.75059	5.37605	5.71825	5.64732
ATP5MC3	2.58e-10	4.5e-09	1.03e-08	0.0384802	0.00066275	0.99667	0.0158791	0.299526	0.0113191	0.212285	0.79314	C1					5.23025	4.41979	4.36568	4.82912	4.66422
C12orf57	7.45e-16	2.91e-08	3.99e-14	1.22e-05	1.02e-06	0.00051205	0.982415	0.999999	0.00042203	0.00213762	0.991118	C1		C3			6.28155	5.39735	4.80334	5.47831	5.40301
C3orf38	2.46e-06	0.00218762	2.64e-06	0.00012893	0.0474477	0.274791	0.737017	0.973657	0.970889	0.132985	0.464793	C1					3.71783	3.41106	3.24352	3.30215	3.46006
CEMIP2	4.44e-12	3.97e-07	2.06e-08	2.32e-11	1.67e-06	0.823801	0.071964	0.997319	0.563331	0.967257	0.236659	C1					1.61819	2.30323	2.43829	2.68835	2.3363
CHSY1	4.28e-12	0.0319428	5.54e-08	1.93e-10	3.76e-06	0.00337357	2.73e-05	0.0427438	0.684335	0.969533	0.333393	C1	C2				2.86489	3.1855	3.61396	3.79306	3.52914
CKAP4	3.19e-08	0.0017079	0.00048872	7.11e-09	0.0004266	0.966731	0.0096086	0.926043	0.0886801	0.999772	0.156079	C1					4.24658	4.68369	4.76022	5.1039	4.78273
CLPTM1L	9.59e-09	0.00112544	0.0202619	1.25e-08	5.6e-06	0.974958	0.0188345	0.393052	0.00660625	0.187044	0.736566	C1					3.64248	3.91682	3.87302	4.1566	4.05079
CNBP	1.94e-06	0.00569343	4.54e-07	0.00215103	0.00395428	0.0665944	0.952285	0.987001	0.447119	0.317346	0.999643	C1					7.6862	7.44201	7.25152	7.38771	7.40433
COMMD3	7.47e-16	1.34e-05	4.35e-14	7.33e-09	2.89e-10	7.63e-05	0.180152	0.045487	0.253571	0.540465	0.987381	C1					3.33183	2.81027	2.34573	2.58448	2.51078
COX7A2L	2.51e-13	6.44e-09	1.51e-11	0.0102378	2.24e-09	0.456073	0.0694575	0.879477	0.00110991	0.972194	0.0128471	C1					4.42521	3.80718	3.64653	4.06952	3.71117
CRBN	6.9e-09	0.00559356	7.77e-08	1.21e-06	3.14e-05	0.024502	0.0806847	0.380723	0.998713	0.840262	0.951068	C1					3.49875	3.16813	2.88794	2.91598	2.99157
CRIM1	2.48e-09	0.00094449	5.53e-08	1.21e-07	3.11e-05	0.0753966	0.0753926	0.674665	0.999952	0.80993	0.7709	C1					2.33301	2.87238	3.26327	3.28672	3.08088
CSNK1D	4.17e-11	2.85e-08	4.88e-10	0.00176817	1.78e-07	0.696149	0.36156	0.997536	0.0382122	0.912367	0.296315	C1					3.81501	4.2021	4.28467	4.07887	4.22331
CTC-205M6.5	9.57e-11	0.0336996	2.84e-08	8.13e-09	6.81e-05	0.00194687	0.00050502	0.203625	0.985935	0.632226	0.357157	C1					0.341875	0.417662	0.609621	0.65899	0.511378
CYTH3	3.45e-06	0.00018169	2.78e-05	0.0206221	3.63e-05	0.9269	0.909617	0.898226	0.544999	0.999969	0.508782	C1					3.00279	3.39135	3.46645	3.30929	3.47788
DCTN3	4.48e-10	0.0284156	4.78e-10	4.87e-05	4.54e-05	0.00010637	0.183594	0.186972	0.283212	0.258608	1	C1					5.0759	4.677	4.06674	4.36316	4.36816
DPH5	6.51e-15	0.00807597	7.75e-14	3.88e-09	0.00065789	2.45e-07	0.00151685	0.79591	0.497281	0.00038701	0.0966738	C1					3.8006	3.53661	3.07852	3.2165	3.44262
EIF4A2	5.18e-06	0.0145848	5.83e-06	0.00055031	0.00115562	0.129637	0.645994	0.785821	0.923899	0.825607	0.999439	C1					6.09471	5.76301	5.51164	5.61051	5.6376
EIF4H	2.85e-11	2.33e-08	9.15e-06	0.00370622	7.7e-11	0.930915	0.232637	0.367854	0.728518	0.117092	0.00510402	C1					6.14663	6.76477	6.68422	6.54418	6.95535
ETFA	1.38e-07	0.00010264	4.32e-08	0.00093688	0.00118437	0.223589	1	0.999909	0.321242	0.260806	0.999979	C1					4.40241	4.00816	3.8224	4.00909	4.02073
FAHD2B	2.98e-05	4.3e-05	0.0233546	0.00031023	0.00489894	0.601492	0.999992	0.943156	0.658022	0.976368	0.945437	C1					2.91366	2.21422	2.35311	2.11568	2.26111
FAM204A	1.83e-07	0.00035605	3.63e-08	0.00181487	0.00165985	0.110577	0.999996	0.999999	0.221686	0.207246	1	C1					1.8595	1.57257	1.4153	1.56295	1.56299
FAM3C2	1.15e-06	0.00446578	0.00345703	0.00135205	3.07e-07	0.996556	0.934781	0.048026	0.993554	0.159244	0.391571	C1					2.30156	2.70516	2.75111	2.80899	3.06839
FLII	3.38e-09	0.000623	5.62e-08	1.39e-05	2.91e-07	0.0984242	0.593765	0.157935	0.913758	0.99997	0.951056	C1					3.83078	4.20727	4.44742	4.35387	4.43587
FNDC3B	1.56e-10	0.0219203	6.96e-08	4.66e-09	7.67e-05	0.00610412	0.00056519	0.279588	0.936157	0.717924	0.289834	C1					1.76356	2.06709	2.4666	2.58121	2.30248
FUNDC2P1	1.05e-12	2.02e-06	4.54e-13	1.82e-06	4.73e-07	0.00660943	0.96032	0.887047	0.115374	0.176574	0.999551	C1					1.97467	1.4455	1.16068	1.38565	1.37575
GET3	3.72e-14	9.89e-08	9.23e-14	1.33e-08	0.00233619	0.0143283	0.783478	0.411431	0.393715	0.00012749	0.0756749	C1					6.95804	6.37067	6.05334	6.25129	6.55054
H6PD	5.41e-08	0.00077781	9.46e-08	3.88e-05	4.08e-05	0.110857	0.714477	0.743788	0.861515	0.82927	0.999998	C1					2.61519	3.14669	3.50733	3.34836	3.32611
HGSNAT	3.83e-07	0.00438451	1.18e-06	8.54e-06	0.00493382	0.130299	0.24061	0.996302	0.999805	0.385592	0.533623	C1					2.74066	3.08353	3.32511	3.30907	3.11518
HK1	4.94e-14	0.00065648	6.76e-11	5.23e-12	9.94e-07	0.00177144	0.00015344	0.258954	0.939063	0.540322	0.177799	C1					3.84709	4.23358	4.61132	4.69672	4.44284
HSP90B1	7.7e-05	0.0229877	0.0103918	2.64e-05	0.0150031	0.986221	0.155545	0.988252	0.447677	1	0.47978	C1					6.65359	6.98943	7.04741	7.26347	7.04719
ING4	9.81e-15	0.00011355	5.18e-13	1.16e-11	6.06e-05	0.00028714	0.00132189	0.963975	0.9998	0.01256	0.0305239	C1					5.03116	4.52628	4.04187	4.06481	4.44653
KCNC4	2.33e-06	8.91e-05	1.86e-06	0.00314147	0.0425672	0.711352	0.993815	0.66896	0.554966	0.124276	0.923228	C1					0.32515	0.49198	0.553661	0.483504	0.434471
KCTD10	1.88e-10	0.00022663	2.99e-07	2.66e-10	0.00751882	0.328153	0.00592347	0.985692	0.51949	0.193919	0.00372169	C1					2.38526	2.62652	2.73485	2.84145	2.59287
LAMC1	4.97e-10	5.35e-05	1.02e-07	1.3e-08	1.6e-06	0.39155	0.122468	0.666478	0.964455	0.997039	0.869258	C1					3.53643	4.28759	4.58724	4.71986	4.5218
LINC00869	0.00050934	0.016778	0.00485942	0.0122552	0.00083048	0.966115	0.988357	0.707519	0.999949	0.974123	0.956377	C1					1.27346	1.05714	1.00027	1.03722	0.982863
LPCAT1	1.25e-07	7.91e-05	1.92e-06	0.00148598	1.29e-06	0.731846	0.999472	0.580688	0.689918	0.998826	0.550418	C1					4.03278	4.52857	4.66566	4.50078	4.69938
LSM2	2.07e-17	1.33e-07	3.59e-14	6.59e-09	1.36e-05	1.66e-05	0.668959	0.996768	0.0155094	3.68e-05	0.548105	C1		C3			6.32941	5.67011	5.11336	5.51209	5.70998
MAN2B2	3.41e-16	0.0134002	1.66e-12	7.78e-11	1.04e-09	2.94e-06	4.24e-05	0.00036101	0.998061	0.916434	0.986023	C1	C2				2.54969	2.79247	3.23412	3.20415	3.15163
MLEC	1.6e-12	1.29e-06	3.75e-10	2.38e-06	5.22e-11	0.229677	0.983695	0.0675208	0.655274	0.975994	0.329851	C1					4.35729	4.92841	5.15428	4.99084	5.22542
MRPL43	5.14e-13	1.49e-07	4.31e-13	7.39e-06	5.8e-08	0.0317262	0.999933	0.90999	0.0548759	0.365393	0.899513	C1					4.1601	3.63387	3.37366	3.64479	3.55294
MYLK-AS1	5.41e-11	0.0110504	6.31e-09	3.67e-09	0.00022418	0.00243128	0.00104124	0.564835	0.995015	0.296159	0.167514	C1					2.0026	1.62555	1.25697	1.2005	1.4513
MYO1C	2.27e-10	0.00174769	1.22e-07	6.97e-10	0.00208485	0.0756712	0.00202358	0.995696	0.734739	0.280451	0.0197087	C1					2.38956	2.79288	3.09687	3.26913	2.83344
NDUFA11	5.73e-16	2.13e-10	3.85e-14	3.72e-06	4.02e-09	0.0388166	0.795071	0.999261	0.00402345	0.138582	0.733096	C1					4.2214	3.41959	3.10276	3.54989	3.39018
NDUFA9	2.97e-12	1.81e-07	1.04e-12	3.82e-06	0.00075124	0.0453982	0.999998	0.687879	0.111885	0.0024339	0.739117	C1					2.89141	2.41151	2.18573	2.4003	2.51538
NDUFB2	1.18e-19	4.39e-14	3.67e-14	0.00035123	3.61e-07	0.270464	0.00128607	0.126769	2e-06	0.00084803	0.622773	C1					5.33314	4.57788	4.40802	4.92838	4.7882
NIBAN2	4.33e-10	0.0486687	1.18e-07	9.48e-09	0.00916646	0.00345205	0.00034895	0.894301	0.945286	0.117158	0.023017	C1					4.08261	4.5173	5.11717	5.26096	4.67526
NOS3	5.82e-05	0.0299314	4.94e-05	0.00174972	0.00926092	0.225982	0.70714	0.947587	0.961987	0.754024	0.987737	C1					0.882368	1.11342	1.31893	1.24382	1.19246
NSL1	1.25e-13	3.32e-06	1.3e-13	1.72e-08	0.00097082	0.00180989	0.400636	0.926395	0.410786	0.00045033	0.142768	C1					4.37421	3.88142	3.52902	3.70902	3.96015
NSMCE2	1.2e-12	4.51e-05	9.69e-14	0.0004828	9.48e-05	0.00015121	1	0.996863	0.00094262	0.00294832	0.997136	C1		C3			3.25893	2.82755	2.41734	2.82179	2.78386
NTPCR	2.7e-11	3.87e-07	7.23e-11	2.01e-07	5.55e-06	0.200714	0.91792	0.999997	0.788053	0.330218	0.954363	C1					2.58771	2.15406	1.99414	2.08857	2.15208
ORAI2	1.95e-08	0.0246539	2.08e-06	6.51e-05	4.23e-07	0.0482251	0.230829	0.0135845	0.986	0.986086	0.860466	C1					2.81715	3.09913	3.38192	3.32212	3.43911
OSBPL5	2.81e-06	0.00110396	6.27e-06	0.00081629	0.00013185	0.491724	0.980168	0.850964	0.893932	0.986777	0.994861	C1					1.91191	2.27953	2.45285	2.34853	2.386
OSER1-DT	9.8e-19	2.72e-05	5.12e-14	3.75e-14	8.64e-08	7.42e-05	2e-06	0.367029	0.868238	0.106409	0.0104957	C1					4.33414	3.76611	3.22669	3.1127	3.54302
PGAP6	0.0001617	0.00207443	0.00173094	0.00145713	0.00213668	0.996868	0.980564	0.993803	0.999517	0.999993	0.999921	C1					3.64913	4.03404	4.07187	4.09677	4.08042
PHB2	6.77e-12	0.00096617	4.31e-13	0.00025215	0.00201383	2.72e-05	0.91593	0.999308	0.00486967	0.00052555	0.981216	C1		C3			6.65892	6.30187	5.85622	6.21972	6.27882
PHRF1	6.19e-12	1.71e-10	2.22e-08	0.00213398	8.71e-09	0.99517	0.0493029	0.999999	0.17002	0.994816	0.0848404	C1					2.49608	3.30296	3.24834	2.93494	3.30281
PLBD2	1.06e-15	0.0111295	1.07e-11	5.42e-13	9.11e-06	1.83e-05	8.13e-07	0.155403	0.911441	0.147272	0.02235	C1					3.46215	3.80973	4.37902	4.49468	4.07985
PLXNA1	5.71e-12	7.21e-08	2.9e-10	2.8e-09	9.09e-07	0.519313	0.633202	0.999895	0.999984	0.708901	0.790009	C1					2.33013	3.11809	3.35372	3.34876	3.14616
PLXND1	2.16e-17	0.0027675	7.32e-14	1.68e-13	1.2e-05	1.01e-06	1.6e-06	0.360799	0.999822	0.0103742	0.00947927	C1					3.17335	3.64205	4.42595	4.4496	3.90345
PODXL	8.88e-08	0.0364749	1.45e-05	0.00059566	3.59e-07	0.104828	0.472915	0.00806617	0.96606	0.878735	0.539125	C1					3.79898	4.22667	4.61625	4.50615	4.78901
PPA2	1.53e-12	6.12e-08	3.8e-13	0.00022709	4.87e-05	0.0473382	0.791671	0.930533	0.0049228	0.012395	0.998079	C1		C3			3.90105	3.38775	3.15441	3.48739	3.45708
PRDX2	8.26e-11	0.0253692	3.72e-10	2.97e-07	0.00206965	0.00010215	0.00962328	0.7823	0.882166	0.0245776	0.278069	C1					7.64636	7.31373	6.79873	6.91851	7.1788
PTPN1	8.8e-10	4.02e-05	5.22e-08	1.8e-08	1.95e-05	0.349289	0.161754	0.954562	0.989502	0.855368	0.61638	C1					3.63025	3.99838	4.14643	4.1908	4.05627
PTPN12	4.74e-09	0.0005236	1.81e-05	7.42e-08	4.05e-07	0.766597	0.083512	0.198903	0.661133	0.869135	0.995622	C1					3.85063	4.24128	4.35776	4.5106	4.46504
PXDN	2.05e-08	8.98e-07	3.4e-07	1.88e-05	0.0360849	0.96718	1	0.175112	0.977377	0.0645711	0.276951	C1					2.11594	3.18184	3.32409	3.19533	2.6953
RAB15	3.88e-07	1.59e-05	2.9e-05	0.00772395	2.53e-06	0.999205	0.825729	0.864376	0.745245	0.957292	0.354471	C1					2.25847	2.90133	2.93388	2.74292	3.0456
RABEPK	7.08e-12	0.00385666	1.82e-10	3.71e-09	0.00775737	0.0006051	0.00306049	0.999743	0.999455	0.00511766	0.0161148	C1					4.05674	3.72299	3.3436	3.36558	3.70596
RIMBP3	1.28e-06	0.00130259	0.00075546	1.07e-05	1.55e-05	0.99094	0.439277	0.516865	0.762577	0.827013	0.99994	C1					0.0466007	0.0767684	0.0843491	0.106909	0.0990015
RNF5	1.37e-10	0.0304552	3.59e-10	9.41e-07	0.00255511	7.65e-05	0.0172866	0.783514	0.765905	0.0203648	0.367979	C1					6.08196	5.7851	5.31102	5.44527	5.66149
RPL13A	2.22e-11	3.52e-05	3.85e-12	0.028125	3.49e-05	0.00320431	0.668305	0.983108	0.00012668	0.0479657	0.439696	C1		C3			9.58799	8.98537	8.51523	9.16642	8.91292
RPL13AP20	9.19e-09	0.033683	1.51e-08	0.0318737	7.9e-06	0.00121776	0.99585	0.0636777	0.0171203	0.841358	0.24664	C1					2.56621	2.27234	1.88458	2.23491	1.99123
RPL18	4.18e-10	0.00779889	4.92e-11	0.00935462	0.00020464	9.88e-05	0.996688	0.615416	0.00249416	0.0492499	0.874949	C1		C3			7.40068	6.98394	6.40995	6.93695	6.79733
RPL18A	1.23e-10	0.00323963	3.15e-11	0.0254249	1.62e-05	0.00019974	0.999336	0.376501	0.00057705	0.165073	0.362313	C1					7.3487	6.81292	6.153	6.84924	6.53041
RPL24	4.28e-15	2.23e-06	3.99e-14	0.00045751	2.21e-08	0.00012052	0.969379	0.5109	8.19e-05	0.0807629	0.274328	C1					7.91708	7.25727	6.69358	7.33996	7.05108
RPL24P4	6.28e-15	1.37e-06	6.83e-14	0.0256076	1.9e-09	0.00170111	0.289096	0.284776	4.89e-06	0.501807	0.0046088	C1					4.94904	4.28873	3.82439	4.54043	4.04208
RPL29	4.57e-11	0.0086292	8.39e-12	0.0404561	8.13e-05	2.12e-05	0.999922	0.446617	0.00012665	0.0402284	0.478746	C1		C3			8.27839	7.90637	7.34773	7.92234	7.70702
RPL32	1.01e-11	0.0156069	2.95e-12	0.00545739	1.56e-05	3.86e-06	0.949721	0.163122	0.00082687	0.068152	0.649795	C1					8.04419	7.6689	7.02585	7.57522	7.38265
RPL35	4.32e-14	2.78e-06	4.37e-14	0.00036454	1.24e-06	0.00025023	0.984162	0.936467	0.00023524	0.0159349	0.76387	C1		C3			8.71064	7.98447	7.38375	8.06164	7.8718
RPL35P1	1.4e-13	2.46e-05	2.62e-13	0.0459029	5.33e-08	0.00066235	0.500303	0.323636	8.3e-06	0.324856	0.0165256	C1					3.18178	2.54741	2.0555	2.76272	2.31838
RPL35P5	4.41e-13	3.04e-06	3.91e-13	0.0155722	1.54e-07	0.00451588	0.479816	0.725525	5.8e-05	0.258113	0.0763484	C1					3.80598	3.13125	2.69179	3.34718	2.97181
RPL37A	4.49e-14	2.33e-05	7.14e-14	0.00829938	2.8e-08	0.00018008	0.852667	0.262875	2.68e-05	0.235032	0.0556227	C1					7.01683	6.51904	6.05908	6.62847	6.29974
RPL5	5.44e-10	0.0170122	8.29e-11	0.033148	0.00029709	5.37e-05	0.999911	0.527878	0.00075299	0.0488291	0.711801	C1		C3			8.30928	7.91871	7.31851	7.89926	7.71159
RPS10	1.43e-14	2.61e-07	3.94e-14	0.0017917	1.06e-06	0.00108099	0.612173	0.996593	2.86e-05	0.0133697	0.493449	C1		C3			7.57359	6.79997	6.26506	7.00228	6.7491
RPS10P3	8.79e-08	0.00192323	7.94e-09	0.0275417	0.00511669	0.0150083	0.994611	0.999934	0.0140927	0.0534729	0.989218	C1					3.08112	2.60097	2.19871	2.65393	2.57601
RPS11	4.52e-14	1.46e-05	4.34e-14	0.00062915	6.15e-07	7.02e-05	0.997045	0.709501	0.00015802	0.0273627	0.597298	C1		C3			10.071	9.45251	8.86416	9.49801	9.28467
RPS16	3.83e-14	1.04e-05	5.05e-14	0.00548995	1.89e-07	0.00016063	0.835258	0.595539	2.06e-05	0.0696549	0.168533	C1					8.29045	7.65572	7.08682	7.796	7.46184
RPS18	5.16e-15	4.97e-07	3.9e-14	0.00359364	4.88e-08	0.00062481	0.557382	0.791968	1.14e-05	0.0704522	0.126387	C1					9.82048	8.99773	8.39368	9.23185	8.82465
RPS18P12	4.79e-11	2.04e-05	2.27e-11	0.0232009	3.33e-06	0.0140157	0.639299	0.86839	0.00052786	0.285809	0.215486	C1					4.40047	3.71142	3.25833	3.91381	3.56222
RPS3A	2.42e-16	1.45e-08	4.1e-14	9.57e-05	8.07e-09	0.00090855	0.770484	0.919321	6.79e-05	0.0436007	0.37392	C1		C3			8.99045	8.04629	7.44358	8.23076	7.91492
RPS3AP26	3.7e-14	1.03e-06	4.72e-14	0.00341744	4.07e-07	0.00091389	0.656584	0.922876	3.19e-05	0.0425598	0.286619	C1		C3			4.6069	3.82722	3.26454	4.02392	3.70295
RPS3AP43	4.06e-06	0.0388694	1.18e-05	0.00691889	6.84e-05	0.0883439	0.878876	0.185392	0.6486	0.999471	0.798715	C1					0.522391	0.392842	0.270059	0.321932	0.268713
RPS3AP49	4.53e-11	1.81e-05	5.2e-11	0.00352737	1.76e-07	0.0240991	0.932874	0.510676	0.00686175	0.731351	0.21024	C1					1.65882	1.17464	0.901303	1.24811	1.01261
RPS3AP5	2.62e-09	0.00459066	5.8e-10	0.0163039	5.2e-05	0.00115532	1	0.489319	0.00571176	0.259797	0.607589	C1					3.70081	2.97257	2.15722	2.94189	2.60413
RPS3AP6	7.2e-14	7.35e-07	5.03e-14	0.00234818	8.05e-07	0.00163196	0.686236	0.9731	7.01e-05	0.036324	0.416027	C1		C3			4.94967	4.12288	3.55495	4.32307	4.02773
RPS5	1.7e-11	2.73e-05	1.36e-12	0.00077844	5.06e-05	0.001984	0.998851	0.99487	0.00360048	0.0233872	0.975481	C1		C3			8.11719	7.36403	6.76331	7.40874	7.29871
RPS8	1.27e-13	1.44e-05	6.21e-14	0.0121735	2.1e-06	0.00020774	0.732203	0.855784	1.2e-05	0.0259023	0.264857	C1		C3			8.64984	8.04262	7.49793	8.20364	7.91294
RPS9	2.21e-13	4.84e-08	2.46e-13	0.0042824	2.71e-07	0.0421399	0.273009	0.9973	0.00020802	0.176695	0.221911	C1					7.57487	6.88335	6.56033	7.12362	6.84333
RPSA	2.69e-11	0.00395151	3.74e-12	0.00240523	3.2e-05	3.01e-05	0.977216	0.441152	0.0022436	0.0498707	0.860559	C1		C3			8.22642	7.75786	7.11167	7.67527	7.52223
RPSAP9	8.09e-08	0.0177131	1.76e-08	0.0289	0.00037722	0.0029642	0.999611	0.560639	0.0205806	0.325736	0.771718	C1					1.97005	1.70663	1.39851	1.67894	1.56896
RSL24D1	1.11e-15	8.98e-06	3.7e-14	1.22e-08	2.76e-06	1.31e-05	0.256434	0.917517	0.0813563	0.00247121	0.813256	C1					5.68634	5.12968	4.57501	4.89247	5.03225
SARNP	6.9e-11	0.00025514	4.14e-11	6.68e-06	3.6e-06	0.00295354	0.620729	0.555359	0.297545	0.329342	0.999992	C1					1.03777	0.805286	0.615163	0.715284	0.713697
SDHC	9.31e-09	3.36e-06	6.24e-09	0.00016077	0.00264159	0.412515	0.998661	0.807022	0.372531	0.0772615	0.948787	C1					3.34703	3.04405	2.94408	3.05997	3.10927
SHLD1	3.37e-14	4.65e-07	1.26e-13	1.28e-09	3.36e-07	0.00705755	0.326363	0.953718	0.710089	0.119398	0.818343	C1					2.99652	2.39256	2.0534	2.19649	2.31416
SLC12A9	8.25e-07	2.33e-05	0.00013718	0.00288341	2.94e-06	0.999998	0.96119	0.843022	0.977456	0.85078	0.542645	C1					2.67104	3.16482	3.15422	3.08171	3.28185
SLC20A1	2.37e-12	0.0109234	0.00115619	2.13e-13	0.0194252	0.879913	3.3e-07	0.999808	8.49e-05	0.959145	8.93e-06	C1			C4		3.17027	3.6481	3.79868	4.6294	3.67757
SLC9A1	4.01e-17	6.47e-07	6.45e-14	9.29e-14	2.07e-09	0.00255438	0.00187713	0.371955	0.999085	0.470283	0.362969	C1					2.30184	2.79472	3.15835	3.18765	2.97705
SNHG29	1.49e-11	0.00163813	2e-12	9.85e-05	4.43e-05	5.22e-05	0.740716	0.640903	0.0224285	0.0306919	0.999928	C1		C3			6.4814	5.93659	5.25447	5.74941	5.72661
SOX6	1.48e-20	1.64e-09	0.00278912	0.00024095	0.00557952	0.0481176	2.32e-14	0.0524849	1.24e-11	0.999994	7.09e-11	C1			C4		1.2564	2.24276	1.79312	0.813651	1.75553
SRPRA	6.07e-09	1.97e-06	2.05e-05	1.58e-08	9.17e-05	0.999959	0.452638	0.998355	0.455714	0.999808	0.388122	C1					4.353	4.77196	4.7621	4.91261	4.7463
ST3GAL1	1.41e-15	0.0264812	2.28e-09	7.38e-14	0.0264092	0.00039944	1.98e-08	0.997246	0.182911	0.00596811	1.72e-06	C1					1.40626	1.67903	2.12765	2.4361	1.71115
STOML2	2.02e-10	0.00504923	1.27e-11	0.00259595	0.00939876	5.86e-05	0.970248	0.999671	0.00418628	0.00083815	0.994833	C1		C3			6.13355	5.73884	5.20275	5.66256	5.71498
SVIL	5.88e-09	0.0153327	1.97e-06	1.62e-08	0.0298385	0.0699172	0.00214552	0.999956	0.759945	0.167029	0.0101152	C1					0.875394	1.21891	1.53786	1.76096	1.23445
THYN1	8.05e-15	0.00744888	3.63e-12	2.31e-11	0.0118581	1.3e-05	3.35e-05	0.999392	1	0.00028397	0.00049818	C1					5.2397	4.89806	4.38671	4.38497	4.87518
TNKS2	1.14e-10	7.24e-08	1.4e-09	0.00561129	3.52e-07	0.712259	0.267808	0.996678	0.0254775	0.927891	0.210985	C1					2.8477	3.34085	3.44201	3.16092	3.36792
TRAM2	2.57e-14	1.45e-07	2.63e-11	2.24e-11	5.94e-10	0.20221	0.11096	0.396913	0.996255	0.998541	0.970818	C1					1.64382	2.28873	2.56238	2.63191	2.5176
TTYH3	1.23e-08	1.36e-05	6.58e-05	0.0109949	8.2e-09	1	0.745873	0.204594	0.784552	0.271376	0.0240146	C1					5.10639	5.94186	5.94309	5.72007	6.33019
UBE2E1	6.9e-08	0.0141855	2.89e-07	2.98e-06	0.0125023	0.0240831	0.0680195	0.994521	0.999502	0.138166	0.254875	C1					5.88485	5.60028	5.3247	5.34728	5.56123
UQCC2	3.03e-15	2.91e-06	4.14e-14	6.23e-09	5.85e-07	0.00012007	0.302085	0.875891	0.185764	0.0159522	0.895613	C1					4.04413	3.51185	3.06648	3.30816	3.40931
WNK3	1.14e-15	2.65e-07	0.00672601	0.0153858	0.0005813	0.22963	6.77e-14	0.771833	2.43e-08	0.933589	1.25e-09	C1			C4		0.997611	1.42015	1.25618	0.793292	1.31509
YWHAG	3.92e-06	8.73e-05	0.00015106	0.00048598	4.86e-05	0.999493	0.999965	0.964828	0.999985	0.993477	0.98829	C1					6.0752	6.51313	6.53404	6.52447	6.57989
Z99714.1	9.23e-08	0.00402636	4.45e-08	0.00775877	4.56e-05	0.0230731	0.999383	0.491787	0.0990773	0.739742	0.729556	C1					0.476279	0.320326	0.19336	0.305019	0.247585
ZDHHC18	0.00177253	0.00646894	0.0322986	0.0100614	0.00655555	0.99855	0.998734	0.995478	0.986234	0.97306	0.999983	C1					2.52687	2.78901	2.76808	2.81267	2.8199
ZDHHC5	5.64e-15	2.86e-08	4.96e-10	2.52e-13	4.2e-10	0.697556	0.0271476	0.542494	0.473579	0.998755	0.674769	C1					3.13627	3.52586	3.6091	3.73094	3.62841
ZNF32	4.11e-15	4.2e-06	4.27e-14	3.05e-09	7.01e-07	0.00014623	0.204246	0.860999	0.292457	0.0200049	0.824317	C1					5.27697	4.71127	4.22616	4.46518	4.59926
ZNRD1	7.25e-11	0.00073767	9.39e-12	4.36e-05	0.00015553	0.00039646	0.739163	0.908704	0.0742418	0.0276186	0.997415	C1					2.84271	2.46169	2.08188	2.34324	2.37748
AC009108.1	2.31e-07	0.0162656	0.999959	0.0478481	0.504787	0.0293608	2.93e-07	7.46e-05	0.0414775	0.456131	0.785363		C2				0.240958	0.332996	0.23952	0.175115	0.189494
AC012485.1	6.22e-07	5.22e-05	0.450302	0.781115	0.563137	0.0420897	1.07e-06	0.0405899	0.0590562	0.99996	0.0955514		C2				0.0677617	0.126393	0.077484	0.0454671	0.0736668
AC022148.1	1.21e-10	0.00027262	0.906742	0.00772597	0.978938	0.0109099	3.16e-11	7.06e-05	0.0005316	0.638253	0.0611381		C2				0.0931469	0.31384	0.110849	0.0523641	0.135715
ACPP	5.61e-13	0.0111123	0.168168	9.71e-06	0.999863	1.09e-06	3.05e-13	0.0126914	0.0353152	0.285541	5.72e-05		C2		C4		0.440231	0.225403	0.583181	0.94627	0.396059
AL157700.1	2.49e-11	0.00040258	0.989486	0.0040992	0.637717	0.00376903	1.71e-11	2.35e-06	0.00107565	0.373195	0.226336		C2				0.91774	1.52849	0.980818	0.523691	0.723267
AL357033.4	5.67e-13	0.0142858	0.0316978	2.81e-05	0.999346	4.64e-08	1.82e-12	0.0125357	0.262397	0.0874907	0.0001975		C2				0.394869	0.285402	0.549956	0.648986	0.398846
ALDH3B1	1.3e-15	0.016207	0.00407823	4.12e-07	0.77257	1.51e-09	4.69e-14	0.00046242	0.152057	0.16833	0.00020685		C2				1.69085	1.38911	2.12993	2.44883	1.82474
ANXA11	2.46e-18	0.00033365	0.0355419	1.46e-07	0.999969	2.32e-10	3.71e-14	0.00143518	0.0163679	0.0410135	3.91e-07		C2	C3	C4		2.90453	2.54269	3.18097	3.51433	2.89639
ANXA2	1.19e-12	4.39e-07	0.975276	0.0560349	0.59981	1.64e-05	8.97e-13	0.00146913	0.0132312	0.914168	0.00114688		C2				5.74039	4.6167	5.61285	6.35591	5.42105
AP001273.1	1.19e-12	0.0122652	0.994861	4.54e-05	0.0423594	0.00411799	2.72e-12	1.26e-07	0.00030848	0.122936	0.348576		C2				0.356389	0.471697	0.335818	0.215759	0.273595
ARHGEF7	1.16e-13	7.98e-09	0.155518	0.209312	0.0399851	0.00102729	4.55e-13	0.016881	0.00036874	0.970679	5.37e-05		C2				2.94559	3.74061	3.2291	2.65239	3.31971
ARL5B	5.08e-08	4.82e-07	0.315806	0.999877	0.384723	0.00419935	1.7e-06	0.00550697	0.301654	0.999998	0.363043		C2				1.74519	2.2793	1.91748	1.72728	1.90917
ARPC1B	1.38e-27	1.09e-07	0.877628	9.5e-13	0.814248	1.29e-09	0	2.09e-09	3.56e-10	0.999825	2.84e-09		C2		C4		4.56771	3.86768	4.68874	5.67042	4.70978
ASGR2	4.7e-16	1.77e-06	0.985709	0.00020843	0.683687	2.48e-07	3.93e-14	0.00237449	0.00184802	0.392602	2.45e-06		C2		C4		0.41112	0.201794	0.457316	0.804915	0.331063
ATF7IP	7.28e-25	2.14e-14	2e-10	0.999935	1.09e-09	0.0226049	3.76e-14	0.0270311	4.93e-09	0.999998	1.91e-08		C2				2.40088	3.29508	3.0268	2.41215	3.0215
BATF	2.35e-21	1.04e-10	0.99478	0.00012203	0.626688	2.8e-09	5e-15	2.35e-06	3.71e-05	0.854779	9.06e-07		C2		C4		1.43553	0.707297	1.42868	2.15124	1.26751
C16orf47	5.6e-07	0.030857	0.454862	0.0543388	0.973182	7.58e-05	1e-06	0.00770766	0.801426	0.863688	0.263267		C2				0.254758	0.170724	0.321704	0.392211	0.250665
C1R	2.24e-17	9.2e-05	0.153229	1.72e-06	0.934609	1.32e-09	3.54e-14	8.93e-06	0.0136287	0.631245	0.00015371		C2		C4		5.2924	4.33396	5.80896	6.60043	5.4726
C1RL	6.54e-11	0.00309445	0.142855	0.00467367	0.935208	1.16e-07	3.72e-10	0.00034253	0.693548	0.610106	0.0702114		C2				3.02247	2.39333	3.43625	3.68795	3.13915
CAMSAP2	1.66e-17	4.19e-12	0.00163284	0.391054	0.00026391	0.00314152	3.96e-14	0.0367786	3.15e-06	0.974936	4.45e-07		C2				3.23936	3.83145	3.54498	3.09115	3.5969
CATSPER1	1.89e-17	1.57e-12	0.186138	0.34561	0.0592552	1.12e-06	4.02e-14	4.64e-05	0.0014393	0.980159	0.00028882		C2				0.511622	0.16918	0.350523	0.673875	0.315729
CCR2	1.1e-14	1.15e-06	0.996091	0.00141033	0.904911	1.31e-05	4.1e-14	0.00030699	0.00051503	0.986028	0.00012034		C2		C4		0.520176	0.167626	0.490615	0.994782	0.435691
CD180	8.31e-10	0.00420309	0.373041	0.0167658	0.565394	2.49e-06	5.53e-09	2.1e-05	0.634917	0.999254	0.514		C2				1.16325	0.82089	1.41135	1.57914	1.3671
CD3E	1.65e-10	6.15e-05	0.994748	0.0206771	0.883617	0.00053992	3.11e-11	0.00757035	0.00789048	0.983039	0.00191863		C2		C4		0.941984	0.490715	0.899137	1.42187	0.842018
CD3G	2.44e-11	2.01e-07	0.971374	0.397138	0.779485	9.18e-06	1.1e-10	0.00025347	0.146053	0.98313	0.0501151		C2				0.252342	0.0903387	0.237661	0.376145	0.223847
CD40	8.81e-13	0.00102756	0.895224	6.07e-05	0.99999	3.26e-05	1.2e-13	0.0034526	0.00238913	0.883166	0.00011794		C2		C4		2.20512	1.73442	2.34145	2.93067	2.20089
CD6	1.51e-07	0.00238336	0.911155	0.120278	0.999542	0.0001034	1.41e-07	0.0111094	0.532228	0.845593	0.100327		C2				0.377088	0.231118	0.433953	0.538541	0.41184
CD68	3.02e-19	5.26e-08	0.958742	6e-05	0.188908	2.66e-09	3.1e-14	0.00563724	0.00113874	0.0452897	9.66e-09		C2		C4		1.20392	0.733278	1.30108	1.76179	0.996872
CD7	1.66e-18	1.45e-08	0.65167	0.00179195	0.356867	1.34e-11	3.63e-14	0.00064174	0.104366	0.0198527	2.97e-06		C2				0.743137	0.372511	0.83328	1.11286	0.642309
CD81	5.65e-07	0.0001258	0.944143	0.612715	0.653062	0.00387644	6.69e-07	0.0463713	0.225728	0.970881	0.0692158		C2				7.04349	6.62541	6.96775	7.19341	6.9014
CD96	3.43e-13	4.2e-06	0.999883	0.00612419	0.972199	3.71e-06	1.55e-13	0.00028955	0.0120437	0.944928	0.00148474		C2		C4		0.267148	0.103499	0.263965	0.446332	0.247046
CEBPB	1.83e-20	6.24e-08	0.912835	4e-06	0.525814	1.23e-09	1.32e-14	0.00058268	0.00020532	0.139193	1.04e-08		C2		C4		4.26934	3.44477	4.39695	5.1059	4.02779
CHI3L1	2.29e-14	6.3e-06	0.847847	0.00154972	0.936465	6.68e-08	5.41e-14	0.0007725	0.0415501	0.422891	0.00019453		C2		C4		9.31838	7.2203	9.76381	11.0899	8.963
CLDN23	1.34e-20	3e-08	0.992085	3.28e-06	0.999691	6.03e-09	7.22e-15	6.02e-07	3.39e-05	0.974065	4.92e-06		C2		C4		0.966293	0.467169	1.00114	1.71967	0.920214
CLRN3	3.13e-05	0.0201388	0.994211	0.292649	0.994842	0.00671481	2.22e-05	0.0102673	0.540445	1	0.572864		C2				0.224943	0.0967868	0.206845	0.344821	0.256352
CPQ	9.91e-15	8.06e-09	0.998887	0.11041	0.162184	8.03e-08	1.03e-13	0.00229479	0.0680567	0.287152	0.00015791		C2				3.84917	2.99018	3.8053	4.23187	3.49818
CTSB	3.95e-23	1.26e-06	0.419587	2.42e-09	0.634259	2.05e-10	0	0.0024984	1.41e-05	0.0259117	1.13e-11		C2		C4		7.42274	6.67865	7.67476	8.45515	7.21276
CTSD	1.88e-12	0.00212874	0.36501	0.00016745	0.988179	9.44e-07	1.11e-12	0.0245392	0.0684398	0.184385	6.22e-05		C2				7.37452	6.90018	7.62274	8.00697	7.30518
CTSL	5.44e-13	0.00020596	0.999999	0.0001708	0.899753	0.00026247	7.9e-14	0.0155977	0.00029084	0.889594	1.22e-05		C2		C4		6.1123	5.51881	6.11979	6.79489	5.97683
CTSZ	6.31e-22	0.0377918	0.00146364	1.81e-13	0.399188	1.36e-09	4.77e-15	0.00011052	5.74e-05	0.304921	1.67e-08		C2		C4		5.68098	5.21415	6.36882	7.26611	6.00424
CXCR3	6.75e-10	0.0015389	0.931465	0.00626313	0.97529	8.33e-05	2.27e-10	0.0003583	0.0678432	0.999825	0.0555874		C2				0.329071	0.148355	0.391311	0.672827	0.38165
CXCR6	2.84e-12	4.29e-08	0.766854	0.351847	0.0855026	3.22e-05	1.4e-11	0.0165563	0.0335403	0.636806	0.0005182		C2				0.428389	0.131502	0.361737	0.573268	0.254711
CYP27A1	5.03e-07	2.56e-06	0.885284	0.998322	0.603062	0.00032313	6.03e-05	0.00485723	0.977872	0.983873	0.820315		C2				4.52877	3.80452	4.39061	4.48227	4.30573
DENND2D	5.24e-16	9.5e-08	0.854605	0.00739935	0.834217	8.28e-10	3.93e-14	9.07e-05	0.120788	0.285697	0.0003974		C2				1.34257	0.806583	1.4723	1.77016	1.23465
DIRAS3	3.38e-06	0.00227276	0.999997	0.58305	0.950059	0.00255136	1.37e-05	0.00031297	0.637105	0.965185	0.953168		C2				3.8082	2.87907	3.82144	4.26627	4.02418
DOK1	1.3e-10	2.24e-06	0.860572	0.255546	0.999959	0.00036971	3.04e-10	1.86e-05	0.0325753	0.924109	0.252566		C2				3.39574	2.9935	3.3141	3.57414	3.38481
DUSP23	1.82e-21	4.1e-14	0.00106697	0.442061	9.53e-06	2.63e-05	3.32e-14	0.00919436	2.8e-06	0.720426	1.66e-08		C2				4.71088	3.32288	4.05213	5.00855	3.83487
FAH	2.19e-20	1.24e-12	0.988903	0.029906	0.247309	7.07e-11	3.18e-14	1.83e-06	0.0091106	0.529857	4.86e-05		C2		C4		2.23853	1.58805	2.19173	2.53957	2.03597
FCGR2A	1.67e-27	2.77e-09	0.294943	3.17e-10	0.657375	9.85e-14	0	2.4e-05	6.94e-06	0.0154121	1.8e-12		C2		C4		3.73391	2.78167	4.04737	4.95689	3.50799
FES	7.75e-13	0.0107208	0.639963	3.93e-06	0.99984	6.4e-05	1.12e-13	0.0120269	0.00136413	0.781382	2.61e-05		C2		C4		2.29776	1.94965	2.46138	2.99433	2.30843
FGF17	5.43e-14	1.07e-05	0.806654	0.0739227	0.0395337	0.00199854	6.1e-11	1.07e-11	0.00404703	0.00171099	0.999638		C2				0.408165	0.882436	0.404196	0.146516	0.16432
FSD1	2e-08	0.00535909	0.93323	0.0156349	0.978921	0.00035221	6.92e-09	0.001413	0.130485	0.999731	0.102852		C2				3.0813	3.69294	2.92568	2.49362	2.96454
FXYD5	4.62e-16	2.27e-05	0.994399	7.38e-06	0.970384	0.00022889	3.57e-14	0.00116635	2.06e-06	0.999326	1.58e-06		C2		C4		3.81689	3.16554	3.75611	4.63426	3.72705
GAS6	1.73e-11	0.0207455	0.940614	1.17e-05	0.978524	0.00189727	1.08e-12	0.00571023	0.0003677	0.999858	0.00034009		C2		C4		3.3452	2.96243	3.45406	4.11558	3.43119
GNMT	4e-08	0.00543324	1	0.0183871	0.950349	0.00747128	9.5e-09	0.000787	0.0215997	0.952037	0.158598		C2				1.01343	1.29769	0.967013	0.707925	0.889109
GPR132	3.42e-21	0.00293781	0.00023064	2.97e-10	0.394461	9.27e-13	2.23e-14	3.7e-06	0.0313237	0.126821	8.51e-06		C2		C4		0.755839	0.542068	1.09335	1.3967	0.888084
GPR171	1.29e-12	1.09e-07	0.99687	0.179862	0.70094	1.37e-06	4.06e-12	0.00028246	0.0969551	0.884427	0.0100019		C2				0.270937	0.0859293	0.263165	0.419522	0.219181
GPR84	2.97e-17	0.00033443	0.0102974	3.82e-06	0.847727	1.99e-11	3.74e-14	1.14e-05	0.225299	0.214805	0.00068777		C2				1.292	0.813687	1.78128	2.15759	1.41252
GRAP2	6.06e-09	0.00078925	0.837828	0.0634662	0.91077	1.3e-05	8.01e-09	0.0361283	0.471878	0.36381	0.00903891		C2				0.130886	0.073148	0.179732	0.228074	0.136622
GSAP	6.06e-05	0.001946	0.999957	0.978967	0.999999	0.00176042	0.00058942	0.00535169	0.991367	0.999857	0.976511		C2				1.92296	1.48082	1.94036	2.01381	1.90101
GZMA	2.19e-13	6.39e-09	0.239361	0.283882	0.0565975	0.00036605	9.46e-13	0.0097643	0.00147199	0.955618	0.00017223		C2				1.74153	0.705029	1.31957	2.14238	1.1863
GZMK	2.02e-10	1.22e-06	0.66766	0.311381	0.209435	0.00094766	3.04e-10	0.0300479	0.0172731	0.9212	0.00168607		C2				0.638252	0.219768	0.519423	0.954737	0.447088
HEXA	3.12e-13	2.6e-08	0.169448	0.144801	0.347398	0.00196956	5.11e-13	0.00102252	0.000213	0.998106	0.00112558		C2				2.94002	2.38106	2.71423	3.19799	2.74316
HEXB	2.64e-13	0.00014883	0.953945	0.00014262	0.999544	0.00384409	5.86e-14	0.00018916	1.19e-05	0.90421	0.00076587		C2		C4		4.33179	3.85279	4.24877	4.88882	4.35721
HPS1	1.65e-06	0.0197764	0.184826	0.483308	0.999708	3.27e-06	9.58e-05	0.0195387	0.99023	0.324794	0.650632		C2				2.90043	2.51345	3.21564	3.14565	2.94415
HSPB1	4.7e-09	2.67e-05	0.763931	0.227437	0.987429	0.0053578	3.31e-09	0.00079634	0.0161682	0.970842	0.10571		C2				7.656	6.90805	7.45932	8.02068	7.56918
HTATIP2	2.42e-09	2.83e-08	0.539423	0.999877	0.0434661	0.00011777	6.42e-07	0.0298827	0.697872	0.691038	0.0962247		C2				3.08494	1.96977	2.75626	3.04473	2.48533
ICAM3	5.47e-08	0.00244511	0.984879	0.0470815	1	0.00044402	1.9e-08	0.00519784	0.171649	0.989185	0.0703627		C2				0.332934	0.221333	0.365843	0.466224	0.344487
IER3	1.85e-19	3.13e-08	0.664819	0.00052113	0.0279168	3.44e-11	3.54e-14	0.0496622	0.0441642	0.00045407	2.85e-09		C2		C4	C5	3.48712	2.3163	3.76449	4.42348	2.84012
IFI30	2.82e-15	4.65e-07	0.988692	0.00345252	0.384137	7.51e-08	4.3e-14	0.00540415	0.0188657	0.181356	8.2e-06		C2		C4		0.762362	0.438014	0.829537	1.13447	0.643126
IGFL3	3.77e-08	1.08e-05	0.983882	0.760918	0.468926	0.0002059	1.75e-07	0.0243502	0.462774	0.800097	0.0624739		C2				0.325813	0.102858	0.240426	0.492247	0.171773
IKBKE	2.75e-13	0.0358778	0.00086471	7.41e-05	0.500426	5.47e-10	3.7e-11	0.00020792	0.936353	0.175529	0.0350292		C2				1.73818	1.48582	2.18155	2.26663	1.90791
IL1B	2.79e-10	0.00337099	0.0468524	0.0416422	0.998209	1.09e-08	2.31e-08	0.0195769	0.999828	0.0317562	0.0281838		C2				2.17287	1.45961	2.78977	2.81893	1.98929
ISG20	3.44e-12	3.78e-07	0.913383	0.103718	0.899279	4.66e-05	3.37e-12	0.00013784	0.0134715	0.999995	0.0149839		C2				1.34953	0.878958	1.25041	1.61193	1.26053
ITK	2.64e-12	0.00225821	0.10063	0.0011437	0.595463	3.24e-08	2.3e-11	1.24e-05	0.538412	0.888576	0.127566		C2				0.238329	0.135066	0.411616	0.472909	0.372341
JADE3	1.03e-12	7.17e-06	0.533147	0.0052267	0.710699	0.00752048	2.02e-13	0.00535227	2.4e-05	0.999478	0.00011333		C2		C4		1.65642	2.24402	1.83649	1.26111	1.80936
KLHL23	1.34e-19	0.0014757	0.061727	8.67e-10	0.999894	5.94e-09	2.39e-14	0.00594239	0.00027768	0.0621597	2.72e-09		C2		C4		2.64174	3.08467	2.31967	1.83424	2.6479
KPNA5	1.21e-09	0.00025361	0.822719	0.0458336	0.947564	0.0194604	9.39e-10	3.13e-05	0.00238109	0.417866	0.291202		C2				1.83344	2.22314	1.92375	1.56949	1.75622
KRT7	7.71e-14	1.98e-07	0.950276	0.0319744	0.0817037	1.48e-05	1.39e-13	0.0396553	0.00463336	0.361114	6.25e-06		C2		C4		0.576341	0.193638	0.464756	0.923424	0.360219
LACTB	2.17e-10	0.0134518	0.76207	0.0003636	0.636169	0.00020613	6.44e-11	0.00014269	0.0223775	0.999216	0.0556217		C2				2.19227	1.98793	2.27272	2.51307	2.29108
LCK	2.55e-11	9.19e-06	0.975172	0.0304093	0.833054	0.0002364	7.02e-12	0.00287235	0.00651479	0.990692	0.00205871		C2		C4		0.58971	0.271824	0.552801	0.910716	0.540247
LCTL	1.44e-08	0.00018651	0.755216	0.423806	0.987647	1.15e-06	2.25e-07	0.00376097	0.979181	0.490765	0.224747		C2				1.27986	0.826477	1.4146	1.52514	1.20019
LINC00239	6.13e-09	0.00064489	0.999994	0.0272088	0.981106	0.00126168	1.07e-09	0.0121483	0.0265846	0.98937	0.00875076		C2		C4		0.261935	0.099289	0.226115	0.595441	0.234409
LINC02773	2.9e-09	0.00028917	0.934317	0.180217	0.819574	1.37e-05	2.76e-08	7.42e-06	0.607198	0.997993	0.810599		C2				0.541556	0.321572	0.612834	0.787823	0.694769
LSP1	7.03e-10	0.0021326	0.361553	0.0151692	0.998937	9.18e-07	1.76e-09	0.0119725	0.626339	0.278095	0.0115723		C2				2.82278	2.22261	3.17104	3.46125	2.75785
LTB	1.04e-07	0.00891619	0.999155	0.0130612	1	0.0256074	1.07e-08	0.0188389	0.00764267	0.99959	0.0197318		C2		C4		0.808356	0.541096	0.776478	1.17622	0.853885
LTBR	3.21e-12	0.0424673	0.0935706	7.37e-06	0.994964	2.43e-06	2.22e-12	0.0219729	0.0582454	0.276641	0.00011377		C2				2.22079	1.86584	2.57133	3.00503	2.25788
LY75	9e-12	2.49e-07	0.999945	0.341958	0.2494	9.69e-07	7.84e-11	0.00886445	0.299563	0.328909	0.00278809		C2				0.680466	0.361636	0.670383	0.872006	0.523193
MAN1A1	3.78e-14	0.0158689	0.109772	7.02e-07	0.978309	6.98e-07	5.32e-14	0.0042829	0.0119213	0.411182	3.16e-05		C2		C4		2.1622	1.68965	2.56012	3.19615	2.25244
MKRN3	2.17e-14	0.0008129	0.843584	1.57e-05	0.366585	1.42e-05	4.72e-14	6.06e-07	0.0011944	0.926312	0.0239712		C2		C4		1.22646	1.73754	1.08585	0.694256	0.974863
MLKL	4.2e-17	0.0117261	0.00256449	4.04e-08	0.739793	4.02e-10	4.01e-14	0.0002471	0.0709415	0.14519	4.13e-05		C2				0.906749	0.709296	1.16634	1.40438	0.981825
MTPAP	2.02e-08	1.54e-08	0.0936443	0.835858	0.126894	0.00373944	2.86e-05	0.00516996	0.674178	0.999999	0.724389		C2				1.29156	1.66291	1.43479	1.3515	1.43283
MYL12A	6.93e-13	1.14e-07	0.203346	0.0913652	0.259673	0.00379676	6.89e-13	0.00506053	0.00013376	0.999998	0.00028898		C2				5.59586	4.78737	5.27978	5.98371	5.28934
NCF2	1.84e-15	5.67e-05	0.104278	0.00021402	0.999929	2.64e-10	5.03e-14	0.00033961	0.28194	0.105442	0.00031319		C2				2.80523	2.17787	3.18166	3.52637	2.77759
OSCAR	1.54e-22	7.79e-10	0.471196	2.53e-05	0.738281	1.47e-13	3.44e-15	4.77e-06	0.0124946	0.0508673	3.76e-07		C2		C4		2.16309	1.39637	2.39508	2.90169	1.98395
P2RY6	2.29e-13	0.00966437	0.0699771	3.04e-05	0.212501	1.23e-07	1.05e-12	3.01e-06	0.157494	0.994698	0.0773853		C2				0.89136	0.624738	1.19009	1.50711	1.12133
PHOX2B	5.27e-05	0.0117979	0.999985	0.706139	0.864985	0.0202583	0.00022623	0.00067438	0.66937	0.834731	0.998377		C2				0.0312833	0.0596267	0.0183738	0.00295457	0.00444035
PIP5KL1	6.37e-07	0.00041895	0.988752	0.539393	0.99877	0.00402207	1.43e-06	0.0003854	0.29023	0.950507	0.749106		C2				0.464323	0.691787	0.453884	0.341758	0.439746
PLBD1	3.89e-13	0.00011007	0.988484	0.00023305	0.999998	0.00128963	6.56e-14	0.00027706	5.02e-05	0.985694	0.00067885		C2		C4		2.2783	1.65236	2.19742	3.05571	2.28186
PLK3	1.05e-14	2.25e-06	0.980425	0.00240084	0.321992	2.5e-07	5.01e-14	0.0206255	0.0172428	0.123061	3.22e-06		C2		C4		3.00751	2.45943	3.06779	3.46005	2.78184
PMP22	2.45e-06	2.07e-05	0.535458	0.999442	0.892019	0.0153678	3.61e-05	0.0031674	0.45904	0.979759	0.822014		C2				6.38456	5.64497	6.13142	6.42255	6.22961
PMS1	7.85e-17	1.31e-06	0.296351	0.00063948	0.83824	5.9e-11	4.01e-14	0.00065265	0.189963	0.0384251	2.72e-05		C2				2.0965	2.43296	1.97169	1.83421	2.16362
POLD4	6.7e-18	9.76e-08	0.901567	7.98e-05	0.305847	1.71e-05	3.41e-14	0.00328551	2.99e-06	0.830066	4.78e-08		C2		C4		2.54313	2.04812	2.46442	3.01649	2.36096
PRSS36	5.02e-12	6.86e-09	0.0111793	0.772339	0.0407864	0.0295473	1.25e-10	0.0152018	0.00041124	0.99777	0.00211325		C2				0.876373	0.517766	0.669796	0.975512	0.687321
PTPN7	3.8e-17	4.79e-06	0.063407	0.00048588	0.870655	3.67e-12	4.01e-14	1.82e-07	0.510177	0.514796	0.0224194		C2				1.09158	0.695585	1.33102	1.50522	1.15708
PYHIN1	4.32e-09	0.00020126	0.999982	0.0683471	0.97987	0.0002109	1.69e-09	0.00511275	0.0961754	0.967843	0.0230868		C2				0.107396	0.0439586	0.110626	0.214011	0.103278
RAC2	8.91e-20	1.01e-07	0.429989	2.32e-05	0.972374	1.36e-11	2.56e-14	1.36e-05	0.0142841	0.177266	5.2e-06		C2		C4		2.93142	2.1451	3.18391	3.71091	2.83351
RGS19	9.57e-14	5.24e-07	0.890651	0.0188121	0.998516	8.12e-05	1.34e-13	7.01e-07	0.00131035	0.781868	0.0614231		C2				3.95125	3.42336	3.8598	4.28497	3.98051
RILPL2	6.25e-14	0.0004486	0.582509	0.00031963	0.154516	7.9e-07	3.41e-13	2.48e-08	0.0439386	0.914433	0.319142		C2				1.99957	1.67864	2.12114	2.3931	2.20474
RNF135	1.67e-08	0.0222177	0.63356	0.00388379	0.978052	0.00016155	5.87e-09	0.00606728	0.177055	0.944468	0.0369493		C2				2.78489	2.46667	2.94522	3.23627	2.84935
RNF39	3.34e-11	4.17e-09	0.0410854	0.980027	0.0135193	0.00523124	2.42e-09	0.0374555	0.0139641	0.989731	0.00443652		C2				0.77851	1.33975	1.01131	0.726441	1.03084
RPL5P30	3.17e-13	2.74e-05	0.999924	0.0173952	0.180521	2.51e-05	8.2e-12	1.32e-09	0.0302053	0.252067	0.898588		C2				1.02177	1.29715	0.99647	0.828714	0.878335
S100A11	4.15e-25	1.41e-12	0.996265	8.54e-06	0.398501	3.96e-11	0	4.8e-07	2.85e-06	0.638182	8.67e-09		C2		C4		7.88753	6.6461	7.82677	8.77999	7.58343
SDC4	8.89e-09	7.56e-06	0.995878	0.859598	0.608261	2.24e-06	3.32e-07	0.00970414	0.971407	0.403912	0.154872		C2				5.1987	3.95209	5.28654	5.46583	4.7893
SECTM1	4.96e-13	0.00075956	0.360104	0.00027899	0.812969	2.39e-07	5.55e-13	1.98e-05	0.0944951	0.963687	0.0212426		C2				2.21873	1.5636	2.55651	3.09675	2.45535
SERPINA1	4.51e-26	4.04e-09	0.250405	3.43e-09	0.999744	9.33e-14	0	9.76e-08	6.73e-05	0.220473	8.22e-09		C2		C4		3.8504	2.68957	4.26339	5.30647	3.81284
SIAH1	7.7e-12	0.0260328	0.475098	8.71e-06	0.993216	6.84e-05	1.1e-12	0.0120799	0.00575583	0.788466	0.00014859		C2		C4		1.75182	1.92724	1.64371	1.43202	1.71683
SIRPG	6.3e-10	0.00084017	0.943591	0.0089719	1	5.17e-05	1.86e-10	0.00189384	0.0801521	0.960595	0.0166785		C2				0.223001	0.117596	0.242132	0.412268	0.228687
SLAMF6	5.31e-12	0.001082	0.538132	0.00049795	0.999999	1.64e-06	2.14e-12	0.00311849	0.0692674	0.566294	0.00095354		C2				0.453498	0.226185	0.601985	0.86463	0.455232
SLC22A18	2.06e-08	0.00075763	0.997771	0.108214	0.958137	0.00030621	2.53e-08	0.00011702	0.224487	0.995671	0.452698		C2				1.70215	1.24048	1.76257	2.09964	1.80762
SLC66A3	3.93e-16	4e-12	0.110099	0.605746	0.0565175	7.78e-06	5.61e-14	9.64e-05	0.00279231	0.996708	0.00125387		C2				3.4153	2.48495	3.09286	3.61906	3.03823
SNX20	1.73e-20	1.22e-05	0.0104527	4.34e-07	0.864933	2.85e-13	2.76e-14	4.41e-07	0.0847345	0.201396	0.00010568		C2				0.91492	0.557932	1.26574	1.58893	1.01486
SOCS3	3.15e-12	0.00907774	0.0463054	0.00022055	0.99987	4.76e-08	1.59e-11	0.0281839	0.457844	0.0464556	0.00029692		C2				4.66276	3.81261	5.45483	5.96926	4.6129
SPIN3	7.37e-16	0.00465614	0.960114	2.91e-08	0.952503	0.00046906	3.87e-14	0.00069304	1.3e-06	0.999998	3.78e-06		C2		C4		1.81374	2.09388	1.75653	1.30958	1.76372
SPINT1	8.7e-12	0.014395	0.480803	2.39e-05	0.999743	3.1e-05	1.48e-12	0.0147923	0.0114964	0.653926	0.00014234		C2		C4		0.959262	0.703547	1.13718	1.57947	0.964123
SPP1	1.54e-11	3.05e-06	0.99854	0.0986144	0.823616	1.39e-06	2.96e-11	0.00137692	0.19605	0.682865	0.00840949		C2				10.3719	8.8479	10.4596	11.1757	10.0311
ST8SIA4	4.03e-14	0.00792903	0.310257	9.71e-07	0.9777	3.39e-06	4.65e-14	0.00204577	0.00295006	0.723998	4.24e-05		C2		C4		1.97287	1.57497	2.23876	2.80042	2.06112
STEAP3	2.14e-09	0.00368326	0.777304	0.0103223	0.822305	4.65e-05	1.9e-09	0.00012324	0.202538	0.999999	0.212771		C2				4.14418	3.4003	4.41217	4.94711	4.38338
SUMF1	2.65e-12	0.00012442	0.999997	0.00086364	0.999959	0.00015448	2.97e-13	0.00062724	0.00141884	0.999821	0.00122424		C2		C4		2.49156	2.09004	2.49717	2.91449	2.47144
SUV39H2	3.13e-10	0.00098516	0.34681	0.0242625	0.97715	2.94e-07	1.49e-09	0.0183946	0.737078	0.142334	0.0070787		C2				1.812	2.18613	1.62707	1.51023	1.85181
TASOR2	1.08e-19	3.7e-14	5.64e-09	0.424932	2.97e-07	0.0224329	1.33e-11	0.00548769	0.00012947	0.984245	0.00161006		C2				1.5075	2.26555	2.00933	1.63948	1.96437
TIMP1	1.68e-17	0.00021211	0.821933	1.33e-07	0.83924	2.47e-06	3.31e-14	0.0248426	2.61e-05	0.259326	4.13e-09		C2		C4		7.79327	6.75894	8.06871	9.40686	7.51781
TMCO4	2.51e-07	0.00280304	0.96594	0.630569	0.367429	0.00030129	2.46e-05	2.78e-06	0.942002	0.772132	0.995469		C2				2.20244	1.76126	2.27879	2.3914	2.46326
TMEM106A	7.82e-15	0.00483004	0.0870139	1.53e-06	0.999321	6.95e-08	4.35e-14	0.00446142	0.0253897	0.196273	1.51e-05		C2		C4		1.53591	1.2113	1.82173	2.195	1.55918
TNFSF13	4.81e-18	2.18e-07	0.999933	3.76e-05	0.669625	2.29e-07	3.32e-14	0.00057823	9.49e-05	0.607849	3.42e-07		C2		C4		2.41813	1.7943	2.44604	3.06019	2.2513
TRADD	1.33e-09	3.12e-05	0.999966	0.138731	0.77248	8.62e-05	1.01e-09	0.0102183	0.122229	0.838854	0.0099358		C2				2.69244	2.25449	2.67535	2.94426	2.56006
TRAT1	6.21e-09	3.39e-06	0.647609	0.645538	0.93131	0.00231613	1.92e-08	0.00051284	0.0699461	0.985806	0.245897		C2				0.145645	0.0471989	0.102091	0.206329	0.133909
TRAV5	4.38e-06	0.00065181	0.993212	0.91322	0.99995	0.00016732	5.89e-05	0.00269662	0.99216	0.985244	0.886822		C2				0.0807467	0.0105379	0.0804453	0.130106	0.0679172
TRBC1	1.32e-06	0.00045297	0.80392	0.548877	0.999993	0.0328985	1.68e-06	0.00165194	0.08973	0.868275	0.552563		C2				0.106186	0.0407135	0.0923238	0.158221	0.101151
TRBV19	1.07e-10	3.33e-05	0.99902	0.0549112	0.999543	1.72e-05	1.17e-10	4.72e-05	0.113124	1	0.124316		C2				0.187762	0.0607772	0.208504	0.373904	0.171984
TRBV20-1	3.19e-10	4.17e-07	0.723648	0.577418	0.783666	0.00028194	1.23e-09	0.00042518	0.0719481	0.999997	0.100613		C2				0.402899	0.122772	0.338172	0.655367	0.345532
TRBV28	1.72e-09	4.16e-06	0.547601	0.357912	0.732883	0.00473531	1.84e-09	0.00320558	0.0130678	0.99932	0.0341556		C2				0.804364	0.311566	0.663921	1.17467	0.658465
TSHR	1.78e-05	0.00717755	0.998734	0.43125	0.98657	0.0230041	1.8e-05	0.00243648	0.304338	0.942414	0.781529		C2				0.300694	0.960547	0.485823	0.15342	0.337573
TWNK	7.89e-20	9.85e-14	0.825706	0.711353	1.27e-05	1.36e-10	3.87e-14	0.0449717	0.171711	0.00119698	1.76e-07		C2			C5	1.90088	2.50144	1.97509	1.8101	2.28003
TYMP	8.01e-18	2.8e-05	0.225833	2.26e-06	0.999635	9.11e-10	3.54e-14	0.00024517	0.00922089	0.192615	3.34e-06		C2		C4		3.52509	2.752	3.90233	4.5688	3.50144
UPP1	1.79e-11	1.19e-06	0.315698	0.100766	0.492596	0.00769868	1.09e-11	0.00532082	0.00039169	0.999398	0.00147988		C2				3.71951	2.82393	3.37392	4.20395	3.43336
USP3	1.12e-11	4.52e-07	0.880224	0.152845	0.666292	8.05e-05	1.16e-11	0.00100096	0.0175985	0.993216	0.00663647		C2				2.09077	2.51677	2.16018	1.90954	2.19289
ZBTB5	5.98e-18	1.08e-09	0.908445	0.00326407	0.469202	3.06e-07	3.73e-14	4.49e-05	0.00020031	0.931758	1.39e-05		C2		C4		2.52088	3.1794	2.60229	2.14571	2.68679
ZEB1-AS1	1.16e-15	2.23e-05	0.839714	3.68e-05	0.999998	2.42e-07	3.9e-14	0.00010584	0.0024478	0.842546	8.36e-05		C2		C4		1.37425	1.72535	1.30115	1.06478	1.37313
ZKSCAN3	9.11e-16	1.21e-08	0.0725284	0.017539	0.0346427	0.0046658	4.12e-14	0.0246708	1.36e-06	0.996184	5.76e-07		C2		C4		1.14201	1.43269	1.2596	0.995581	1.28169
ZNF239	5.25e-08	0.00415747	0.480726	0.454182	0.389618	5.85e-06	1.09e-05	5.49e-06	0.999962	0.999623	0.999989		C2				1.63532	1.98497	1.46918	1.44674	1.46739
ZNF248	5e-11	5.05e-07	0.730354	0.303735	0.960439	0.00031328	1.09e-10	6.85e-05	0.02202	0.987115	0.101237		C2				1.23135	1.6711	1.32018	1.07993	1.27847
ZNF431	5.8e-15	6.71e-05	0.999563	1.7e-05	0.947679	0.00026984	3.99e-14	0.00404616	1.1e-05	0.984928	2.25e-06		C2		C4		1.27792	1.60716	1.27557	0.929454	1.32515
ZNF529	4.71e-13	0.0204058	0.756068	8.56e-07	0.983866	0.00033724	6.98e-14	0.00651006	0.00020203	0.974183	3.13e-05		C2		C4		2.0708	2.30433	1.9779	1.63769	2.02476
ZNF560	3.72e-07	0.00028342	0.979734	0.78545	0.999912	3.72e-05	6.56e-06	0.00046273	0.976895	0.994672	0.876711		C2				0.267118	0.892764	0.120027	0.109635	0.223304
ZNF571-AS1	3.5e-12	3.45e-05	0.852023	0.00392438	0.999822	0.00352765	6.96e-13	5.98e-05	0.00014557	0.798237	0.0119194		C2		C4		0.72288	1.19304	0.773027	0.447639	0.696641
ZNF891	3.18e-17	4.23e-05	0.883712	9.57e-07	0.979141	8.16e-07	3.65e-14	1.14e-05	8.16e-05	0.997635	4.02e-05		C2		C4		0.489291	0.69236	0.446804	0.298557	0.45639
AP3M1	7.89e-17	2.77e-11	0.00189529	0.995436	7.46e-10	0.00805629	6.68e-11	0.999411	0.00117236	0.0123253	1.01e-09			C3			2.96087	3.3801	3.18485	2.93572	3.39178
BTF3	4.09e-09	0.00605093	3.69e-10	0.0507325	0.111758	0.00061501	0.997569	0.957597	0.00108937	0.00025009	0.997498			C3			7.18266	6.9088	6.57654	6.93619	6.96698
CDYL	1.25e-14	6.25e-10	0.0309423	0.949924	2.95e-07	0.00231913	1.6e-10	0.9912	0.00615876	0.0307136	5.32e-08			C3			2.76624	3.28462	2.99701	2.70598	3.24655
EPC2	5.22e-23	3.63e-14	1e-06	1	2.69e-13	0.00372676	4.56e-14	0.998067	6.27e-06	0.0293651	5.28e-12			C3			2.66565	3.23384	3.01227	2.66704	3.21234
FAM20A	4.17e-13	0.551545	0.0384445	2.68e-08	0.989731	0.00013167	2.2e-12	0.88568	0.00530239	0.0158356	1.39e-08			C3	C4		1.41284	1.14641	1.88354	2.68252	1.27066
IL4R	4.62e-24	0.448614	1.96e-07	3.95e-14	0.427427	5.18e-12	6.11e-15	0.00814472	0.00241718	0.0012838	8.77e-11			C3	C4		2.13165	1.9535	2.82488	3.34038	2.32242
NPM3	2.47e-10	2.17e-05	4.18e-11	0.0562906	0.00460197	0.0189469	0.433104	0.903385	0.00022666	0.00370553	0.942539			C3			4.60735	4.04761	3.68981	4.25389	4.15132
P4HA2	7e-11	0.97384	0.0256854	2.08e-07	0.972902	0.00226817	2.63e-09	0.999993	0.0275939	0.00666232	5.09e-08			C3	C4		1.62387	1.55561	2.08745	2.63896	1.55148
PTCD3	3.39e-14	0.286411	0.0284223	2.1e-08	0.987351	1.22e-05	1.81e-13	0.678963	0.00636876	0.0106339	9.64e-09			C3	C4		3.20278	3.31271	3.02253	2.80448	3.23223
RPL13	1.44e-09	0.0249825	3.49e-10	0.241572	0.00101291	9.93e-05	0.970557	0.663827	7.07e-05	0.0408324	0.392773			C3			7.20099	6.90345	6.44212	6.97026	6.76188
RPL7A	7.87e-08	0.262485	1.89e-08	0.0789749	0.0139732	4.58e-05	0.919681	0.583531	0.00671352	0.0358592	0.980357			C3			8.9068	8.66191	8.07199	8.55243	8.47135
RPL7AP6	1.64e-06	0.4258	4.39e-07	0.366645	0.0909762	0.00020842	0.997889	0.838927	0.00386513	0.0286093	0.967661			C3			4.2512	4.03429	3.4692	3.98685	3.89438
RPS19	3.77e-12	1.19e-05	1.12e-12	0.122671	0.00021397	0.00334429	0.197027	0.999899	4.39e-06	0.00741447	0.357005			C3			8.01042	7.36924	6.89526	7.66613	7.38842
RPS4X	1.6e-06	0.0785066	5.42e-07	0.833991	0.166386	0.00559592	0.693189	0.999997	0.00026632	0.014765	0.793531			C3			8.39724	8.0777	7.63493	8.2507	8.08506
RPSAP15	5.9e-08	0.0782617	7.39e-09	0.0582357	0.00955618	0.00020813	0.992417	0.82351	0.00569746	0.0310814	0.9805			C3			2.06507	1.78457	1.34184	1.72189	1.66452
RPSAP58	1.81e-07	0.201789	3.18e-08	0.104885	0.0235292	0.00012626	0.977779	0.775546	0.00622085	0.0289799	0.986171			C3			2.91384	2.60118	1.95782	2.48591	2.41726
SNRPB	4e-10	0.283021	1.24e-10	0.0349791	0.124718	4.12e-07	0.751929	0.966208	0.00090522	9.62e-05	0.98696			C3			7.10797	6.86813	6.15335	6.71116	6.78349
TGM2	3.96e-15	0.993613	4.73e-05	3.08e-11	0.456272	2.47e-06	4.5e-13	0.208113	0.0278698	0.040559	8.98e-07			C3	C4		2.545	2.46557	3.32674	3.90171	2.82644
VDR	5.01e-21	0.133267	1.35e-05	1.17e-12	0.344165	2.61e-11	2.79e-14	0.00049924	0.0115216	0.0321185	1.49e-07			C3	C4		0.411042	0.263787	0.833086	1.36083	0.529392
ZC3H12A	9.96e-14	0.908651	0.00360551	9.99e-10	0.997569	6.61e-05	1.71e-12	0.77804	0.00749768	0.0190861	3.2e-08			C3	C4		1.26037	1.15931	1.68539	2.2083	1.27567
AC002464.1	0.0009233	0.999933	0.992368	0.002795	0.999535	0.997351	0.00230229	0.996875	0.0137566	0.97139	0.00265388				C4		0.00533225	0.00386667	0.00659646	0.017262	0.00285752
AC003001.1	1.57e-06	0.226405	0.806955	0.00334877	0.993701	0.901139	4.23e-07	0.545278	8.44e-05	0.969777	0.00160115				C4		0.0418492	0.0709425	0.0367743	0.011008	0.0475823
AC004707.2	4.16e-06	0.135102	0.999185	0.00728933	0.999903	0.0851603	4.4e-07	0.247225	0.0185362	0.995838	0.00821196				C4		0.0441973	0.0142653	0.0433333	0.108877	0.0374039
AC005868.1	8.59e-05	0.997082	0.700933	0.00614836	0.939893	0.845558	0.00113116	0.988682	8.48e-05	0.99043	0.00088563				C4		0.0106007	0.00605199	0	0.0372274	0.00272797
AC006994.2	5.07e-05	0.955682	0.947317	0.00058586	0.848777	0.588937	1.73e-05	0.423855	0.0090263	0.998313	0.0292609				C4		0.085228	0.131213	0.0716265	0.0355628	0.0709698
AC007375.3	8.88e-09	0.00712261	0.71705	0.00427741	0.999171	0.268426	1.12e-09	0.0304003	6.03e-05	0.877859	0.00357198				C4		0.133631	0.283975	0.128138	0.0529644	0.099973
AC011444.3	2.41e-07	0.987363	0.31059	6.13e-06	0.328491	0.0938027	2.05e-07	0.108419	0.0106233	1	0.0161371				C4		1.04459	0.996917	0.653848	0.454665	0.601833
AC012574.2	0.00136372	0.97889	0.984135	0.012905	0.999835	1	0.00124926	0.95425	0.00309543	0.964115	0.0329608				C4		0.00229248	0	0	0.0545689	0.0036017
AC013391.3	1.02e-10	1	0.202522	3.19e-09	0.0284319	0.153736	5.05e-10	0.0175342	9.86e-05	0.908245	0.00405644				C4		2.14984	2.17201	1.61892	0.839939	1.46352
AC015819.1	6.39e-09	0.0646612	0.763025	0.00044608	0.956121	0.00166837	1.49e-09	0.402239	0.0258429	0.376435	7.22e-05				C4		0.333534	0.24359	0.386223	0.590376	0.293846
AC021594.1	4.14e-05	0.917619	0.999694	0.00186203	0.958469	0.972184	4.1e-05	0.999996	0.0012725	0.987791	0.00032977				C4		0.0219604	0.0155773	0.0254968	0.121125	0.0126036
AC068643.1	3.29e-12	0.347717	0.818583	1.53e-07	0.802474	0.0306092	2.94e-12	0.978734	3.02e-05	0.224248	3.3e-09				C4		0.348546	0.529773	0.257691	0.0999616	0.390268
AC089983.1	0.00052444	0.53573	0.998587	0.0402279	0.912692	0.747239	0.00018461	0.981858	0.0222867	0.979175	0.00536623				C4		0.015839	0.00467319	0.0199158	0.105713	0.0179515
AC090791.1	5.37e-05	0.828768	0.996944	0.00150997	0.92204	0.633771	1.31e-05	0.345428	0.00608035	0.988709	0.0349873				C4		0.0373284	0.0151813	0.0415488	0.116608	0.0314669
AC092437.1	1.2e-10	0.757482	0.00061313	7.95e-10	0.00330807	0.0159954	4.67e-08	0.057476	0.0266555	0.998008	0.0145667				C4		0.810394	0.716012	0.537729	0.409684	0.556669
AC092718.2	9.68e-08	0.898804	0.156449	1.31e-07	0.0357826	0.544735	1.85e-06	0.190427	0.00236321	0.962886	0.0271625				C4		0.868683	0.747483	0.579718	0.386573	0.524337
AC099792.1	1.82e-17	0.916324	0.0284636	1.09e-13	0.0261452	0.00111993	3.94e-14	0.00117384	7.05e-07	0.999932	2.97e-06				C4		1.45879	1.61579	1.03458	0.47812	1.02283
AC110058.1	0.0053392	0.999176	0.976235	0.00660237	0.997505	0.995442	0.00814592	0.999964	0.0428329	0.99928	0.0289719				C4		0.0471316	0.051502	0.0637713	0.175668	0.0422474
AC147067.1	1.91e-15	3.35e-06	0.992206	0.00057514	0.0393179	4.83e-05	4.21e-14	0.270959	0.00015496	0.127384	5.99e-09				C4		0.719796	0.412686	0.672691	1.08523	0.500077
AC239584.1	2.06e-09	0.999834	0.947029	6.38e-08	0.99993	0.972135	3.11e-08	0.998375	3.38e-06	0.921551	1.62e-07				C4		0.00616288	0.00889501	0.0121927	0.0835649	0.00482688
AC244157.1	5.61e-05	0.50007	0.98248	0.0189452	0.610185	0.861352	4.7e-05	1	0.00452218	0.902044	0.00029439				C4		0.0218907	0	0.00802471	0.0548063	0
AL035460.1	7.21e-05	0.906512	0.979697	0.00246398	1	0.999068	5.12e-05	0.924963	0.00044936	0.983564	0.00471836				C4		0.00324763	0.00166773	0.00187892	0.0123074	0.0031234
AL133268.2	2.64e-06	0.999196	0.996453	2.61e-05	0.832758	0.972406	2.55e-05	0.907824	9.01e-06	0.65106	0.00335001				C4		0.00167284	0.00294908	0	0.100114	0.00906924
AL161457.2	0.00010202	0.817933	0.998301	0.00360842	1	0.947201	3.7e-05	0.849576	0.00174145	0.998592	0.0067241				C4		0.139813	0.156327	0.143346	0.0852844	0.133856
AL450124.1	0.00083908	0.965218	0.656213	0.00056149	0.925713	0.933726	0.00257189	0.999263	0.0480701	0.988763	0.016384				C4		2.03741	1.95517	1.8244	1.3789	1.89386
AL512625.1	1.01e-05	0.360064	1	0.0031582	1	0.370391	1.29e-06	0.418179	0.00441393	1	0.00620687				C4		0.781167	0.876373	0.758236	0.540033	0.760958
AP001434.1	1.72e-06	0.350756	0.999876	0.00127533	0.963691	0.289957	3.31e-07	0.839616	0.0028226	0.931658	0.00024494				C4		0.074225	0.0420414	0.126231	0.408155	0.0432495
AQP3	3.81e-06	0.777353	0.78289	0.00024206	0.921367	0.141034	8.36e-07	0.295281	0.0149196	0.998837	0.0090568				C4		0.708574	0.594445	0.839775	1.22786	0.777466
ASPN	2.69e-05	0.416081	0.999418	0.00486772	0.999998	0.306666	3.64e-06	0.448114	0.012154	0.999851	0.0103059				C4		1.27869	1.029	1.32865	2.11684	1.26912
ATP13A5	5.63e-10	0.0389576	0.999998	6.55e-05	0.981132	0.0546619	3.64e-11	0.0119327	7.87e-05	0.975892	0.00132111				C4		0.564984	0.964233	0.563411	0.235261	0.486062
B3GNT8	3.43e-07	0.290032	0.97021	0.00043095	0.999705	0.0801637	4.32e-08	0.475696	0.00500028	0.935871	0.00048909				C4		0.471154	0.376856	0.560111	0.866768	0.493515
B4GALT1	3.77e-21	0.941595	1.17e-05	3.97e-14	0.0508415	9.45e-08	2.72e-14	0.00384245	8.36e-05	0.235851	1.28e-08				C4		2.54581	2.44499	3.31538	4.11274	2.96433
BACE2	6.23e-10	0.917818	0.069156	1.28e-06	0.976248	0.00395331	6.7e-09	0.999825	0.0294458	0.0210354	3.34e-07				C4		1.82571	1.71425	2.21628	2.74311	1.78216
BCL3	1.86e-12	0.280859	0.185139	1.2e-07	0.999775	0.00035152	1.13e-12	0.456641	0.00169324	0.165904	2.37e-07				C4		2.78559	2.45816	3.18792	3.95958	2.75636
BDKRB1	3.11e-07	0.996226	0.355541	2.23e-05	0.982451	0.153605	1.63e-06	0.99937	0.0198631	0.159822	6.78e-06				C4		0.076935	0.0575673	0.125816	0.381094	0.0773363
C2orf49	5.62e-10	0.630962	0.345059	9.91e-07	1	0.00982095	3.03e-10	0.703871	0.00241803	0.388107	3.32e-06				C4		3.00123	3.09912	2.85573	2.56013	2.99946
CAVIN3	2.19e-06	0.492482	0.996228	0.00057081	1	0.293649	3.22e-07	0.571761	0.00271372	0.996224	0.0011644				C4		2.17292	1.88486	2.22631	3.13997	2.18746
CCDC71L	7.65e-07	0.870333	0.964472	6.49e-05	0.998445	0.476677	3.86e-07	0.974864	0.00110373	0.893462	5.52e-05				C4		2.23026	1.9436	2.32214	3.37734	2.17024
CCL13	2.43e-08	0.0987079	0.796677	0.00040853	1	0.00380553	3.11e-09	0.133188	0.0204883	0.839602	0.0010046				C4		0.267819	0.0587455	0.492405	1.20272	0.239021
CCL7	7.15e-10	0.0560921	0.957063	0.00048791	0.196518	0.00799371	1.29e-09	0.998857	0.00684248	0.0467707	1.31e-07				C4		0.441227	0.134471	0.650686	1.59123	0.238287
CD1D	1.98e-11	9.93e-06	0.976895	0.0489595	0.0865879	0.00024058	2.17e-11	0.225655	0.0116732	0.302655	1.35e-05				C4		1.1149	0.651863	1.0284	1.5254	0.818313
CD70	5.2e-12	0.0085867	0.99999	7.14e-05	0.178469	0.0146334	2.84e-12	0.924174	7.65e-05	0.226598	1.03e-08				C4		0.714649	0.397642	0.744242	1.96615	0.414371
CGGBP1	1.48e-09	0.00218874	0.999486	0.00500857	0.527313	0.00668126	2.54e-10	0.327174	0.00315206	0.680128	3.41e-05				C4		4.09606	4.31109	4.10837	3.86809	4.19484
CHST9	1.79e-06	0.999503	0.804891	1.71e-05	0.999398	0.646138	2.31e-06	0.992011	0.00167735	0.924409	0.00012553				C4		1.41962	1.52884	1.26652	0.601676	1.39587
CISTR	1.74e-06	0.883652	0.424	1.02e-06	0.415334	0.895698	1.63e-05	0.878433	0.0015673	0.999993	0.00309639				C4		0.408603	0.393967	0.321315	0.124517	0.303859
CLASP2	2.3e-10	0.0196073	0.961468	0.00017055	0.775666	0.149282	4.04e-11	0.00059525	1.67e-05	0.393487	0.0183054				C4		3.23416	3.67679	3.33132	2.55854	3.04443
CLCF1	2.12e-11	0.114634	0.181036	1.16e-05	0.902345	5.68e-05	3.3e-11	0.665429	0.03584	0.0291159	7.86e-07				C4		2.14554	1.71535	2.58547	3.29616	1.94407
CLEC10A	3.59e-06	0.285916	0.999986	0.00269361	0.9805	0.264805	5.49e-07	0.71778	0.00461717	0.969614	0.00077423				C4		0.558477	0.341457	0.581631	1.21953	0.506641
CLEC2B	5.12e-16	9.56e-08	0.997984	0.00448492	0.0408117	1.01e-06	4.12e-14	0.0584661	0.00208379	0.0992384	1.03e-07				C4		2.29851	1.34512	2.20017	3.03742	1.76184
COLGALT1	1.94e-09	0.130458	0.00083183	5.05e-10	0.0210159	0.306165	6.09e-06	0.853922	0.0168052	0.931584	0.00183633				C4		4.1802	4.45523	4.69113	5.12572	4.58177
CPD	5.61e-12	0.994556	0.00190306	2.94e-09	0.201046	0.00019776	6.59e-11	0.0682335	0.0232467	0.579951	0.00022682				C4		2.78391	2.71977	3.26878	3.71348	3.05468
CSF2	9.9e-11	0.0846778	0.896244	1.52e-05	0.830981	0.00666722	2.4e-11	0.699168	0.00075308	0.331609	4.85e-07				C4		0.0426635	0.0104237	0.0887985	0.254849	0.022911
CTSA	1.75e-08	0.939568	0.291396	1.81e-06	0.200592	0.0436861	1.42e-08	0.0268738	0.00515881	0.998903	0.0165314				C4		4.62539	4.54404	4.85057	5.28882	4.88318
CTSC	2.97e-17	0.00195138	0.925226	1.12e-08	0.919098	9.94e-05	3.59e-14	0.0621006	9.97e-07	0.505532	9.55e-10				C4		3.0026	2.43473	3.14159	4.1764	2.86094
CXCL1	3.29e-08	0.0468929	0.986166	0.00748857	0.175549	0.0120436	6.16e-08	0.998768	0.038691	0.0639975	3.37e-06				C4		1.42064	0.879861	1.52529	2.35564	0.969145
CXCL13	3.34e-06	0.233441	0.891817	0.0147053	0.308418	0.822603	4.34e-06	0.999995	0.00098467	0.844138	3.01e-05				C4		0.855893	0.394754	0.855788	2.16838	0.662625
CYGB	8.98e-07	0.992748	0.36049	2.95e-05	0.90136	0.560506	6.08e-05	0.670337	0.023315	0.0755046	2.01e-06				C4		1.08848	1.14868	1.38575	2.06453	0.934554
CYP1B1	4.67e-12	0.0397909	0.534093	4.8e-06	0.971834	0.00018876	1.12e-12	0.263575	0.00276243	0.239029	1.07e-06				C4		1.65875	1.08737	2.01751	3.15121	1.55439
CYP1B1-AS1	3.43e-07	0.362176	0.999853	0.0095725	0.0517719	0.29632	6.63e-06	0.769109	0.0186406	0.0400874	4.61e-07				C4		0.0784467	0.0725939	0.0900741	0.234385	0.0415561
DAB2	7.32e-14	0.998363	0.0003326	1.04e-10	0.536081	4.01e-05	3.04e-12	0.324958	0.0140777	0.0926754	1.37e-06				C4		2.39315	2.33907	3.05192	3.60887	2.62556
DKK1	5.61e-07	0.382546	0.999861	0.00142126	0.521475	0.31548	4.95e-07	1	0.00316959	0.447381	7.24e-06				C4		1.18098	0.640971	1.13485	2.57356	0.853896
DNASE1L1	9.36e-08	0.314969	0.783243	0.00015757	0.999988	0.0210384	1.39e-08	0.331686	0.0107828	0.856374	0.00052921				C4		2.12446	1.93675	2.24228	2.63613	2.13397
DOK2	2.87e-09	0.0870568	0.99987	0.00035291	0.334415	0.0682175	1.94e-09	0.993919	0.00085445	0.27833	3.5e-07				C4		1.20908	0.89082	1.30531	1.98733	0.954693
DPF2	5.79e-15	3.39e-06	0.999922	0.0106057	0.0006142	1.2e-05	2.93e-13	0.960154	0.00870078	0.00136016	7.23e-10				C4		3.44523	3.75475	3.45282	3.2316	3.71146
DPT	1.66e-05	0.999986	0.644883	0.00055121	0.860929	0.542056	0.0001815	0.876139	0.049629	0.161459	2.83e-05				C4		0.270233	0.224144	0.386501	1.2087	0.20737
DRAIC	3.89e-09	0.750184	0.427556	1.32e-06	0.608653	0.0273667	1.15e-09	0.0702262	0.00186102	0.999483	0.00133236				C4		0.343999	0.411174	0.246661	0.148915	0.263791
DTX1	0.00017749	0.774103	0.865947	0.0155766	0.93169	0.999973	0.00019371	0.999093	0.00084526	0.999906	0.00221622				C4		3.00029	3.26581	3.19123	2.37923	3.17367
ECM1	9.16e-11	0.998147	0.00583139	4.44e-09	0.912394	0.00842621	3.65e-09	0.972759	0.0116938	0.108438	1.41e-06				C4		2.49705	2.53264	3.07132	3.6836	2.63847
EMILIN1	1.17e-08	0.610239	0.00354026	1.84e-08	0.542899	0.114939	2.86e-06	0.998839	0.0382305	0.309718	7.8e-05				C4		3.71746	4.00386	4.53638	5.26699	4.06168
EREG	2.14e-09	0.285391	0.904095	0.00012072	0.276072	0.0395152	7.37e-09	0.999256	0.00387207	0.0472779	5.82e-08				C4		0.139445	0.0503711	0.283222	0.753806	0.0722328
ERRFI1	2.51e-05	0.866032	0.177078	1.34e-05	0.263871	0.636275	0.00022654	0.752003	0.0401788	0.999942	0.0367565				C4		3.14176	3.29729	3.59929	4.27845	3.56123
EVA1A	2.68e-08	0.940759	0.996248	9.15e-05	0.194368	0.792437	1.44e-06	0.520915	0.00051996	0.101549	1.7e-08				C4		0.769065	0.764583	0.841618	1.84339	0.526382
F13A1	1.81e-16	0.0168635	0.187175	8.35e-09	0.990216	2.65e-06	4.07e-14	0.106456	0.00023785	0.0889332	4.67e-09				C4		3.20348	2.05493	4.03593	5.92697	2.96336
FAM183DP	2.27e-06	0.227714	0.999512	0.00315046	0.934304	0.36909	3.92e-07	0.7865	0.00199022	0.979736	0.00040173				C4		0.0416043	0.0102912	0.0406711	0.152188	0.019503
FCGR2B	3.42e-13	1.5e-06	0.993002	0.0389035	0.0155679	2.21e-05	1.5e-12	0.363289	0.0143235	0.0582539	5.91e-07				C4		1.53876	0.621478	1.39034	2.13703	0.996263
FCN1	1.1e-06	0.825677	0.556203	0.00015424	0.999128	0.0702313	7.2e-07	0.94861	0.0299147	0.452802	0.00014741				C4		0.274225	0.198986	0.377432	0.767203	0.311391
FGF7	0.00097144	1	0.937753	0.00411544	0.991429	0.934282	0.00249446	0.987286	0.0468309	0.766862	0.00174734				C4		0.0565811	0.0648598	0.0798019	0.319601	0.0811999
FHL2	3.15e-07	0.88402	0.985034	6.66e-05	0.886193	0.59105	4.63e-07	0.999978	0.0006932	0.627713	3.93e-06				C4		1.29628	1.18854	1.40964	2.25716	1.14751
FOXN2	2.62e-07	0.0078377	0.993805	0.0267067	0.901963	0.037524	3.25e-08	0.169166	0.00987388	0.989386	0.00302457				C4		2.64223	2.96851	2.67102	2.31018	2.72615
FPR3	6.27e-10	0.0945215	0.571723	3.21e-05	0.983436	0.00087556	8.32e-11	0.0331738	0.00930315	0.90355	0.00068331				C4		2.19946	1.7138	2.55814	3.39579	2.34496
FUCA1	1.59e-12	0.00045901	0.999816	0.00019719	0.63797	0.00134101	1.88e-13	0.104955	0.00014756	0.752672	1.67e-06				C4		4.11392	3.5695	4.09413	4.77463	3.9112
FXYD6	3.27e-08	0.582148	0.840911	1.63e-05	0.999952	0.0912937	6.41e-09	0.560676	0.00125769	0.912262	7.88e-05				C4		5.91305	6.2839	5.64691	4.57804	5.88082
GDPD1	2e-11	0.999997	0.0178595	6.33e-10	0.237641	0.012823	1.34e-10	0.217414	0.00111409	0.888022	5.27e-05				C4		2.53577	2.53095	2.05285	1.51585	2.19772
GLMP	3.86e-10	0.00090211	0.812347	0.00566169	0.978752	0.0505723	9.03e-11	0.00023133	0.00016436	0.505592	0.0485611				C4		3.6089	3.1972	3.48905	4.03097	3.6771
GPBAR1	1.64e-09	0.723852	0.27334	8.84e-07	0.734085	0.00983598	5.66e-10	0.105621	0.0035029	0.960448	0.00048034				C4		0.283213	0.250914	0.371516	0.543812	0.320195
GRN	1.29e-14	0.933028	0.00157227	1.08e-10	0.0081691	3.16e-05	2.49e-13	0.00030793	0.00414416	0.997264	0.00198484				C4		5.9722	5.88548	6.42488	6.87614	6.38272
GZMB	3.06e-12	4.73e-05	0.878396	0.00480997	0.0854718	0.00361656	1.45e-12	0.399931	0.0002327	0.498511	4.35e-07				C4		0.742154	0.368634	0.634879	1.30097	0.54154
HES6	7.51e-13	0.859336	0.0394453	1.46e-09	0.93149	0.00104086	1.35e-12	0.399034	0.00074353	0.315618	4.15e-07				C4		5.8445	6.13252	5.03038	3.8341	5.60416
IGFBP4	1.45e-07	0.888254	0.999721	2.52e-05	0.995396	0.95604	1.51e-07	0.990584	1.78e-05	0.999654	1.52e-05				C4		5.63127	5.46114	5.59459	6.68202	5.54966
IGFBP6	8.97e-15	0.002624	0.983939	1.21e-06	0.41128	0.0218386	3.94e-14	0.469669	1.82e-07	0.748966	1.15e-09				C4		3.04146	2.22627	2.91768	4.57658	2.60462
IGHV3OR16-8	1.58e-05	0.165499	0.977569	0.0202997	0.844701	0.509274	3.46e-06	0.836578	0.004335	0.991331	0.00138353				C4		0.0423577	0.00193518	0.0297295	0.107543	0.0420178
IGHV4-31	1.12e-05	0.120874	0.99995	0.0210596	0.910446	0.103476	1.96e-06	0.664172	0.0347593	0.872919	0.00249244				C4		0.417638	0.0601026	0.490066	0.844946	0.198137
IGLC7	0.00301783	0.999961	0.999998	0.0102727	0.998473	0.999804	0.00871626	0.994013	0.0106819	0.999384	0.00732571				C4		0.238217	0.0722724	0.121322	0.490541	0.240493
IKBIP	3.83e-08	0.210058	0.867417	0.00029595	0.949779	0.827089	1.11e-08	0.0492685	8.76e-06	0.479402	0.00777401				C4		2.7275	2.50082	2.60736	3.25242	2.80224
IL31RA	2.86e-06	0.837673	0.767195	0.0001504	0.993515	0.168592	7.79e-07	0.621533	0.0113397	0.956732	0.00164957				C4		0.042584	0.0340155	0.129354	0.416266	0.0432786
IMPA2	2.1e-05	0.186194	0.999608	0.0174125	0.942355	0.307605	3.45e-06	0.713474	0.0116982	0.98198	0.00284711				C4		1.50993	1.29953	1.47946	1.95753	1.44867
ITGA5	3.75e-16	0.98613	9.27e-07	5.12e-13	0.0552472	2.44e-06	7.86e-13	0.127662	0.0367269	0.0713208	3.75e-06				C4		2.95243	3.02705	3.89431	4.43309	3.41289
JAML	1.19e-08	0.0168335	0.9985	0.00697076	0.229505	0.00836465	9.76e-09	0.943608	0.0199881	0.144182	5.53e-06				C4		0.433782	0.277541	0.536964	0.816847	0.33854
KCNJ15	4.6e-08	0.718592	0.85563	6.16e-05	0.708153	0.158252	9.46e-08	0.999856	0.00330592	0.188317	7.74e-07				C4		0.114158	0.0860571	0.184928	0.40633	0.0802183
KIR2DP1	0.00029873	0.901694	0.988248	0.00030378	0.983164	0.996804	0.00305128	0.998902	0.00235445	0.999996	0.00439104				C4		0	0.00148198	0.000617574	0.00757485	0.000702242
KRT18	1.36e-05	0.999988	0.696778	9.18e-05	1	0.601267	2.57e-05	0.999982	0.0111605	0.747646	0.00024976				C4		0.549569	0.551899	0.730198	1.34676	0.530108
LAYN	9.2e-11	0.0017385	0.398164	0.0302127	0.00069209	0.337646	4.93e-09	0.958989	0.00010813	0.143537	5.05e-09				C4		2.93153	2.39657	2.65783	3.43653	2.28062
LINC01526	1.85e-05	0.192803	0.799752	0.0464948	0.357509	0.875296	1.92e-05	0.999956	0.00208972	0.945274	0.00021304				C4		0.0502778	0.0189063	0.0293142	0.0911275	0.0220326
LINC01605	5.03e-11	0.498869	0.973146	9.36e-07	0.601542	0.183359	9.86e-11	1	2.19e-05	0.275274	3.98e-09				C4		0.448237	0.302615	0.559615	1.28239	0.368014
LRCH2	8.57e-09	0.00152439	0.666574	0.0184295	0.999974	0.134277	1.59e-09	0.00523739	0.00027697	0.770903	0.0220088				C4		1.67099	2.13273	1.81997	1.33448	1.71175
LUM	3.68e-10	0.0265116	0.997291	0.0001074	0.908735	0.0115277	3.57e-11	0.326185	0.00054107	0.771435	8.37e-06				C4		2.97532	2.14036	3.10219	4.63145	2.6963
MANBA	8.38e-11	0.581933	0.0305549	5.71e-07	0.704697	0.00011111	1.06e-10	0.0553157	0.041287	0.547878	0.00041142				C4		2.1417	2.04663	2.3589	2.58381	2.23716
MCTP2	7.06e-10	0.681785	0.30287	7e-06	0.69974	0.00967699	4.86e-09	0.999958	0.012141	0.0196921	7.12e-08				C4		0.132534	0.11754	0.254384	0.56071	0.0805142
METRNL	5.56e-10	0.0636662	0.381131	9.16e-05	0.999999	0.00013252	1.53e-10	0.0862153	0.0440328	0.466769	0.00027833				C4		3.36342	2.94329	3.66541	4.19921	3.36606
MIR4300HG	1.19e-07	0.764544	0.235333	5.83e-08	0.348389	0.836986	2.88e-06	0.91825	0.00065323	0.999887	0.00061443				C4		0.330843	0.286632	0.223157	0.106899	0.21394
MME	1.74e-09	0.388544	0.823719	6.42e-05	0.316756	0.038304	8.1e-09	0.997291	0.0042459	0.0362446	4.12e-08				C4		0.246784	0.125554	0.360631	0.954727	0.159884
MRC1	5.84e-11	0.415435	0.445312	1.01e-06	0.934114	0.00600579	5.38e-11	0.930136	0.00137704	0.130454	1.05e-07				C4		1.21968	0.862305	1.76946	2.85638	1.10069
MRPS31P4	1.75e-06	0.357756	0.922351	0.00916228	0.193358	0.889368	6.01e-06	0.979758	0.00076575	0.658119	5.46e-06				C4		1.31591	1.44893	1.36694	1.02504	1.49553
MSC	2.38e-07	0.46294	0.147556	3.83e-07	0.999252	0.926077	0.00011772	0.69101	0.00536656	0.297526	4.51e-06				C4		0.826556	1.04618	1.13554	2.04663	0.820972
MYL9	1.52e-07	0.329231	0.654288	0.00033092	0.9972	0.0113682	4.3e-08	0.620022	0.033759	0.489908	0.00021991				C4		4.33164	3.94243	4.63457	5.34689	4.24888
NDUFS1	6.83e-11	0.0108459	0.878696	0.0013251	0.0181307	0.182423	3.26e-10	0.999689	5.29e-05	0.199838	4.76e-09				C4		3.20799	3.36448	3.25576	2.99846	3.3743
NECTIN4	7.3e-08	0.147175	0.977262	0.00266053	0.28564	0.0373988	1.13e-07	0.999979	0.0200384	0.0998762	2.69e-06				C4		0.137904	0.0876407	0.19946	0.481423	0.100846
NEU4	4.12e-11	0.0171816	0.892287	3.51e-05	0.999876	0.22613	3.4e-12	0.0476026	1.1e-06	0.953656	5.35e-05				C4		2.00442	3.02962	2.3038	0.99529	2.06805
NRP1	6.85e-13	0.847473	0.00062102	5.23e-12	0.0193815	0.0095588	1.29e-10	0.152077	0.00148025	0.917292	0.00010013				C4		2.49126	2.62382	3.14326	3.84791	2.99319
OLIG2	8.27e-11	0.00858253	0.727161	0.00042709	0.226735	0.287097	3.9e-11	0.877827	4.19e-06	0.903677	1.57e-07				C4		4.66007	5.73039	5.05765	3.33646	5.38115
P4HA3	2.69e-08	0.998653	0.465438	6.38e-07	0.994004	0.584193	6.02e-07	0.95798	0.00086945	0.287825	3.91e-07				C4		0.313007	0.316125	0.449394	0.875566	0.297721
P4HB	7.84e-08	0.816672	0.14504	4.84e-08	0.313291	0.637665	1.58e-06	0.85624	0.00132795	0.997913	0.00067989				C4		6.28309	6.39286	6.53741	6.99551	6.50055
PARVB	8.1e-06	0.340884	0.97794	0.00319021	0.999977	0.113319	1.12e-06	0.473235	0.0229687	0.967211	0.00434639				C4		2.17214	1.94818	2.24566	2.72094	2.16519
PDP2	1.76e-10	0.0109528	0.774307	0.00019516	0.968824	0.281288	1.82e-11	0.118838	2.44e-06	0.989761	4.01e-05				C4		1.64052	1.84564	1.71136	1.35701	1.6795
PGBD1	9.51e-14	2.21e-07	0.349301	0.0282946	0.0522205	0.00194812	1.25e-13	0.068204	7.05e-05	0.881105	2.39e-06				C4		2.2592	2.71127	2.4056	2.01647	2.4856
PHF6	2.91e-24	1.47e-13	0.088397	0.00643261	1.57e-07	7.34e-07	5.66e-15	0.412631	4.36e-07	0.00656074	5.07e-14				C4		2.28783	2.85612	2.46362	2.04176	2.72714
PHGDH	1.8e-11	0.103187	0.664088	2.15e-06	0.996166	0.00175427	2.92e-12	0.306249	0.00074546	0.48156	1.54e-06				C4		4.79096	5.19025	4.56042	3.81984	4.85972
PHYHIPL	8.69e-08	0.372131	1	9.77e-05	0.99999	0.408342	1.22e-08	0.493129	0.00013384	0.999996	0.00018426				C4		4.15145	4.59194	4.15894	3.08421	4.17248
PIGT	2.83e-07	0.0920276	0.997812	0.00195233	0.99775	0.216548	2.67e-08	0.0595794	0.00086443	0.973182	0.0102966				C4		5.99783	5.77639	5.96737	6.37601	6.02897
PLAUR	4.21e-18	0.00047238	0.374623	4.61e-08	0.781512	1.5e-07	3.3e-14	0.0576903	0.00020005	0.0414678	8.01e-10				C4		2.86654	2.24512	3.18491	4.03746	2.67162
PLD3	1.87e-07	0.999871	0.372806	1.76e-06	0.907589	0.245625	2.48e-07	0.828135	0.00311273	0.912234	0.00021577				C4		5.62925	5.61232	5.82178	6.24225	5.72403
PLK2	0.00110626	0.963411	0.989997	0.00451899	0.959221	0.999868	0.0188812	0.664526	0.0226968	0.798098	0.00084684				C4		2.48988	2.59495	2.55745	3.22359	2.37525
PODNL1	4.7e-15	0.0457843	0.439775	1.97e-08	0.957503	0.00012204	4.16e-14	0.328098	6.7e-05	0.155934	3.41e-09				C4		0.893249	0.558762	1.15463	2.1669	0.816325
PRR5	6.68e-07	0.677837	0.889777	0.00048991	0.720039	0.165224	9.71e-07	0.999992	0.0133093	0.227176	8.16e-06				C4		1.39949	1.30685	1.4963	1.89918	1.25724
PSAT1P1	3.13e-05	0.945853	0.750834	0.00050023	0.993139	0.275955	1.21e-05	0.783794	0.0297168	0.951923	0.00459742				C4		0.115111	0.13932	0.0881787	0.0449538	0.0892088
PSME3IP1	8.14e-10	0.315469	0.65295	7.7e-06	0.980655	0.0104274	2.74e-10	0.748869	0.00214394	0.357224	2.24e-06				C4		4.62144	4.77041	4.50731	4.17479	4.6693
QSOX1	1.22e-12	0.263369	0.00011289	2.06e-12	0.217426	0.0448944	7.82e-09	0.997312	0.00347478	0.184319	7.88e-07				C4		3.1686	3.36425	3.64508	4.07218	3.39601
RAB27A	2.76e-15	0.172979	0.0439053	1.5e-09	0.927699	8.03e-06	4.23e-14	0.0304607	0.00065786	0.342431	4.5e-07				C4		1.52675	1.29107	1.83692	2.42771	1.61104
RELB	8.91e-14	0.122346	0.0337021	8.32e-08	0.478068	2.44e-06	1.11e-13	0.00106698	0.0123558	0.782915	0.00035951				C4		2.4601	2.19572	2.79549	3.23102	2.64986
RFTN2	7.42e-13	0.294458	0.808477	1.83e-07	0.440588	0.0217498	2.14e-12	0.999998	3.81e-05	0.0590134	1.96e-10				C4		3.34232	3.63273	3.17958	2.45183	3.61514
RFX8	2.51e-08	0.695243	0.951607	0.00037508	0.123782	0.261308	7.8e-07	0.696215	0.00592624	0.0241575	3.33e-08				C4		0.281821	0.190885	0.34591	0.809348	0.139815
RNFT2	2.82e-10	0.00072525	0.842753	0.00333729	0.841187	0.0364503	2.68e-11	0.0550598	0.00011143	0.999999	0.00017094				C4		1.86023	2.50708	2.02141	1.3706	2.00832
ROR2	9.2e-06	0.999988	0.639872	0.00017327	0.970733	0.539412	5.16e-05	0.978292	0.0228465	0.311112	3.72e-05				C4		0.397817	0.452361	0.570104	1.04864	0.382576
RP11-15H20.6	6.73e-11	0.617225	0.0757923	2.17e-07	0.548165	0.00058323	4.41e-11	0.0315901	0.00897712	0.872392	0.00048872				C4		0.916181	1.01945	0.740534	0.551775	0.795956
RPLP0P2	2.33e-07	0.111324	0.999878	0.0339909	0.0224062	0.179968	3.8e-06	0.891282	0.0267076	0.0401086	8.22e-07				C4		0.583623	0.475907	0.605307	0.819791	0.431443
S1PR4	3.34e-09	0.00059048	0.645816	0.0319399	0.206063	0.082178	1.31e-09	0.49823	0.00050952	0.928834	3.63e-05				C4		0.77185	0.488934	0.685647	1.08472	0.624748
SDC1	7.81e-08	0.628242	0.475006	3.23e-08	0.331243	0.996383	4.31e-06	0.964207	7.97e-05	0.998332	0.00045038				C4		2.17035	2.49388	2.55312	3.85241	2.63345
SDC2	3.43e-09	0.0040278	0.991504	0.0331149	0.0159984	0.0240641	1.88e-08	0.999999	0.0112417	0.0628868	4.71e-07				C4		4.3838	3.70538	4.28069	5.03104	3.71326
SFRP2	2.34e-05	0.999543	0.881623	0.00067393	0.860649	0.754492	0.00014237	0.918798	0.0180704	0.346469	3.51e-05				C4		1.63562	1.59968	1.83394	3.22286	1.44562
SH2D2A	1.37e-09	0.00653569	0.970244	0.00188355	0.812986	0.00084991	2.55e-10	0.232061	0.0170862	0.462052	7.23e-05				C4		0.635839	0.420785	0.657861	1.10936	0.511244
SIL1	7.59e-08	0.0527766	0.999997	0.00197424	0.905592	0.0740289	9.27e-09	0.00567858	0.00210894	0.89086	0.0479613				C4		3.52084	3.28142	3.50958	3.89547	3.60228
SLA2	1.1e-09	0.00186724	0.999459	0.00598736	0.538951	0.00112706	2.75e-10	0.295565	0.0144888	0.426399	4.57e-05				C4		0.358483	0.228253	0.39217	0.592281	0.330835
SLC16A9	2.02e-08	0.143504	0.997108	0.00021794	0.943802	0.318719	2.92e-09	0.637161	8.4e-05	0.993715	2.81e-05				C4		2.4533	2.77751	2.48017	1.78402	2.56727
SLC49A3	5.25e-14	0.0231366	0.310348	1.61e-06	0.542996	1.58e-05	1.3e-13	0.729891	0.00421961	0.00977412	4.5e-09				C4		1.33671	1.05785	1.57277	2.10449	1.16028
SMAD9	5.93e-07	0.168076	0.933149	0.00187079	0.999997	0.65506	8.98e-08	0.197305	0.00014341	0.928585	0.00446085				C4		2.39825	2.6921	2.4976	1.88754	2.40794
SMAGP	5.02e-08	0.0665246	0.954435	0.00110544	0.957445	0.356237	5.99e-09	0.404737	0.00011022	1	0.00018839				C4		1.11003	0.859459	1.03081	1.69184	1.01435
SOAT2	1.63e-05	0.219223	0.993649	0.021936	0.584024	0.485307	7.15e-06	0.992175	0.00791194	0.83356	0.00030499				C4		0.0458898	0.0255233	0.0404129	0.118625	0.0242275
SOD3	5.92e-06	0.693888	0.883094	0.00227091	0.73435	0.167832	8.15e-06	0.999993	0.044788	0.230492	5.06e-05				C4		2.97509	2.68216	3.15316	3.85773	2.63808
SOX21	2.47e-07	0.999674	0.998775	6.85e-05	0.492102	0.989319	1.18e-05	0.558991	0.00028601	0.356075	1.82e-07				C4		3.61493	3.6978	3.56333	2.66567	3.98034
SOX21-AS1	4.72e-10	0.351563	0.545556	6.71e-05	0.216969	0.999709	6.26e-09	0.987819	1.33e-07	0.96971	1.56e-08				C4		2.32306	2.62544	2.56642	1.72788	2.66448
SPAST	1.57e-10	0.00095233	0.999999	0.00342806	0.389881	0.00117297	4.09e-11	0.337753	0.00501672	0.387598	8.48e-06				C4		2.89705	3.19035	2.89023	2.60217	3.03821
SPINT2	2.04e-11	0.0007355	0.99119	0.00166249	0.343371	0.00016685	8.47e-12	0.349671	0.0092316	0.166614	2.43e-06				C4		2.10855	1.6336	2.16705	2.69567	1.83179
SRPX2	5.05e-10	0.22233	0.392793	7.37e-06	0.984919	0.00121864	9.48e-11	0.09078	0.00774182	0.772065	0.0001887				C4		3.2824	2.77149	3.7537	4.81232	3.43011
STAT4	3.91e-06	0.322014	0.999866	0.0146112	0.211471	0.444659	9.28e-06	0.99091	0.0112992	0.29947	1.26e-05				C4		0.429855	0.322157	0.397015	0.689647	0.307843
STXBP4	8.07e-12	0.00034198	0.293965	0.00107414	0.937854	0.229798	1.47e-12	0.0153711	5.43e-07	0.812579	0.00013481				C4		0.734297	0.915959	0.8156	0.58661	0.767614
SYNPO2L	8.78e-11	2.39e-05	0.108214	0.0458432	0.804666	0.189114	5.26e-11	0.00694355	1.29e-05	0.732514	0.00281944				C4		0.113821	0.27273	0.175082	0.0677419	0.153248
TCF12	1.15e-14	9.56e-07	0.416676	0.0451624	3.33e-05	0.00354629	1.28e-12	0.999723	0.00021868	0.0204702	2.43e-10				C4		4.37053	5.09665	4.61034	3.96394	5.06895
TIGD1	9.57e-18	0.200992	0.00065144	6.67e-11	0.132789	1.56e-08	4.01e-14	0.00012849	0.00656153	0.529505	3.18e-05				C4		2.46086	2.66244	2.04511	1.7124	2.1978
TLCD5	6.04e-13	0.00846527	0.951289	3.15e-06	0.999961	0.0916754	7.61e-14	0.0235276	2.02e-07	0.97927	6.63e-06				C4		2.42278	2.68366	2.48181	1.98905	2.43192
TMEM236	7.71e-06	0.810317	0.875383	0.00142966	0.823409	0.238967	1.05e-05	0.999981	0.0333212	0.297575	5.78e-05				C4		0.108722	0.0700744	0.163805	0.299511	0.0715531
TMEM255B	4.48e-10	0.00314771	0.997993	0.00186787	0.424656	0.0125136	8.3e-11	0.485679	0.00084649	0.633144	5.17e-06				C4		1.0798	0.869869	1.05656	1.40117	0.955998
TMEM26	1.21e-09	0.998996	0.0742384	2.45e-07	0.999304	0.0260347	1.73e-08	1	0.00993703	0.0593319	3.51e-07				C4		0.342642	0.309755	0.461107	0.773957	0.309778
TNFRSF18	6.81e-07	0.981623	0.500389	1.29e-05	0.897865	0.177368	3.77e-07	0.591912	0.0067447	0.969549	0.00116795				C4		0.588716	0.544292	0.744019	1.34918	0.740827
TNFSF4	2.72e-10	0.431421	0.753333	2.71e-06	0.866439	0.0317136	2.08e-10	0.97796	0.00052669	0.231374	1.17e-07				C4		0.872096	0.723415	1.04097	1.66342	0.746661
TRABD2A	4.39e-07	0.54071	0.949358	0.00015733	0.999849	0.161665	8.38e-08	0.709645	0.0029609	0.915404	0.00021155				C4		0.176605	0.131799	0.204833	0.38995	0.190192
TRAC	9.49e-09	0.0124864	0.778925	0.00239777	0.9921	0.297317	1.05e-09	0.0803038	4.61e-05	0.965282	0.00105092				C4		1.62064	1.15917	1.44925	2.40318	1.58678
TRAPPC13P1	5.53e-05	0.99318	0.974096	0.00035352	0.972388	0.831169	2.96e-05	0.834713	0.00392032	1	0.00633076				C4		0.849998	1.05004	0.675248	0.306558	0.676108
UAP1	2.05e-06	0.998989	0.999777	8.44e-05	0.972606	0.999995	1.14e-05	0.994492	6.15e-05	0.992513	1.89e-05				C4		3.54522	3.51939	3.52325	4.11152	3.46798
VEGFC	7.99e-08	0.830754	0.121703	5.37e-08	0.33192	0.565878	1.54e-06	0.860748	0.00187288	0.993327	0.00064544				C4		0.611476	0.670989	0.833509	1.42212	0.750497
WIPI1	5.99e-13	0.355433	0.105444	1.64e-08	0.638714	0.00020469	2.52e-13	0.0153016	0.00101421	0.869288	3.93e-05				C4		2.58013	2.40598	2.83781	3.30939	2.7275
WNT2	7.3e-08	0.999962	0.833001	1.22e-05	0.693933	0.743785	2.48e-06	0.720279	0.00104979	0.163637	1.22e-07				C4		0.257291	0.223161	0.261256	0.93077	0.228881
ZBTB6	7.33e-07	0.0418242	0.999956	0.0348676	0.201992	0.069654	7.14e-07	0.995253	0.0300291	0.270298	3.96e-05				C4		2.38271	2.60585	2.38037	2.11523	2.56723
ZFP1	4.23e-12	0.0115506	0.962676	2.56e-05	0.544841	0.00137703	1.12e-12	0.593578	0.00051067	0.211938	9.03e-08				C4		2.73562	2.99259	2.66877	2.31043	2.86672
ZKSCAN7-AS1	9.11e-11	0.998003	0.0137917	3.55e-09	0.00410979	0.0205641	2.98e-09	0.00605194	0.00450544	0.989485	0.026737				C4		1.36349	1.33699	1.08114	0.817505	1.02326
ZNF197-AS1	2.09e-08	0.874156	0.00573318	5.2e-08	0.110957	0.0536394	9.77e-07	0.461877	0.045597	0.895556	0.0042076				C4		1.2196	1.11981	0.868048	0.714917	0.964092
ZNF253	6.07e-16	4.31e-06	0.997111	0.00020661	0.0478284	3.87e-05	3.86e-14	0.259027	7.95e-05	0.120964	2.32e-09				C4		2.17018	2.68011	2.20104	1.73943	2.46457
ZNF322	1.78e-06	0.517671	0.999998	0.0204815	0.0444012	0.504702	5.89e-05	0.584898	0.0285381	0.0447626	1.1e-06				C4		1.47018	1.55686	1.44707	1.22746	1.66844
ZNF429	9.06e-14	0.974585	0.361853	3.21e-11	0.925978	0.0934383	1.96e-13	0.617006	6.04e-07	0.885328	1.65e-08				C4		2.15528	2.20169	2.00408	1.56153	2.08342
ZNF440	4.11e-07	0.137985	0.904868	0.00166315	0.998549	0.0139424	4.89e-08	0.0979175	0.0305864	0.981777	0.00812419				C4		1.6798	1.86266	1.58435	1.34644	1.64833
ZNF486	3.06e-07	0.018984	0.999948	0.0152727	0.876766	0.0162438	4.54e-08	0.316007	0.025935	0.832909	0.00127803				C4		1.5794	1.87683	1.54822	1.26578	1.69776
ZNF501	8.8e-13	0.00030367	0.991112	0.0019394	0.0327872	6.61e-05	3.28e-12	0.874336	0.0105776	0.0108406	2.2e-08				C4		1.70157	2.10451	1.65805	1.34017	1.99636
ZNF506	1.17e-07	0.00895125	0.972436	0.0137212	0.999309	0.0728005	1.17e-08	0.0353934	0.00250119	0.996723	0.0113786				C4		1.65282	1.89188	1.6882	1.40753	1.66907
ZNF527	3.17e-09	0.880877	0.148946	4.89e-06	0.952244	0.00903711	1.97e-08	0.999939	0.0271362	0.0359689	7.02e-07				C4		1.44901	1.51167	1.29791	1.11133	1.49765
ZNF566	2.89e-16	1.23e-05	0.993176	2.45e-05	0.17513	0.00014525	3.94e-14	0.124956	6.38e-06	0.388309	2.83e-09				C4		1.6511	2.02131	1.68061	1.29514	1.82672
ZNF572	3.6e-11	5.11e-05	0.999483	0.014864	0.348875	0.00021834	1.29e-11	0.101298	0.00952687	0.496167	4.15e-05				C4		0.900152	1.17468	0.896543	0.71487	0.999785
ZNF573	4.71e-09	0.00212663	0.295205	0.0209155	0.206756	0.48724	3.19e-09	0.703266	3.02e-05	0.999027	1.98e-05				C4		0.547662	0.722505	0.632704	0.420225	0.645529
ZNF625	6.92e-08	0.00574043	0.891192	0.0179383	0.738727	0.112439	9.84e-09	0.280768	0.00124321	0.997317	0.00058931				C4		0.297655	0.418705	0.30691	0.19661	0.331687
ZNF708	1.32e-06	0.324007	0.93889	0.00146394	0.991717	0.837693	3.21e-07	0.686875	0.00011808	0.998434	0.00063017				C4		1.91864	2.11462	1.9964	1.52815	1.97817
ZNF844	1.06e-07	0.51475	0.943369	0.00014426	0.849392	0.140927	6.19e-08	0.993728	0.00297598	0.434535	6.1e-06				C4		2.15691	2.31634	2.03872	1.64523	2.25769
ZSCAN26	6.39e-08	0.616155	0.3341	4.72e-05	0.99999	0.00854179	3.13e-08	0.618638	0.0358852	0.440733	0.00017661				C4		3.17033	3.2843	3.00626	2.7482	3.16228
ALKBH2	3.43e-20	0.818058	4.32e-14	1.12e-11	0.0017397	1.91e-13	3.82e-10	0.0256046	0.901918	3.57e-05	0.00231254					C5	3.90691	3.8097	3.06244	3.14598	3.52682
AP003419.2	0.0008405	0.999981	0.99903	0.63578	0.0203701	0.996224	0.535704	0.0169907	0.795437	0.0117355	0.00039901					C5	0.186589	0.170149	0.184562	0.281984	0.100157
CUL1	1.92e-06	0.222863	0.967984	0.768582	1.6e-06	0.643227	0.950472	0.00207613	0.982277	4.14e-05	0.00077894					C5	4.5712	4.72462	4.62058	4.6671	5.02024
CYREN	0.00016996	0.945089	0.993361	0.962429	0.00189796	0.76774	0.632177	5.79e-05	0.998936	0.00955996	0.0309437					C5	2.73362	2.68904	2.76047	2.77894	3.00153
MRM2	2.49e-06	0.331631	0.870423	0.903328	7.5e-05	0.0391466	0.924402	0.0199251	0.396258	1.91e-06	0.00522347					C5	3.91442	4.06178	3.83119	3.99154	4.32085
NAP1L4	2.07e-06	0.967514	0.637956	0.3727	0.00238582	0.231052	0.0977969	0.00987544	0.98948	1.67e-05	5.19e-06					C5	4.95309	5.00579	4.83472	4.79085	5.28607
NUB1	0.00078576	0.999346	0.97039	0.99048	0.00241937	0.901115	0.956113	0.00054845	0.999927	0.0213769	0.0210413					C5	3.85581	3.83987	3.90336	3.89214	4.16208
NUDT9	0.00018217	0.714721	0.977224	0.628838	0.00011219	0.972513	0.998287	0.004311	0.922617	0.00139873	0.0316639					C5	3.44351	3.51632	3.47834	3.5341	3.73881
POR	0.00012696	0.99996	0.986104	0.96538	0.00248946	0.993043	0.977829	0.00086221	0.999838	0.0005476	0.00056742					C5	4.23398	4.22312	4.18574	4.16981	4.59049
RCC1L	7.59e-05	0.774043	0.997159	0.599635	7.5e-05	0.937526	0.992208	0.00216859	0.806429	0.00040342	0.0276726					C5	3.99369	4.09345	4.02279	4.13415	4.44353

## Sheet: S10-Fig2
WGCNA 538, filter SD= 462，filter MAD ==231								Model	gene number
Gene	Module	MM_R	MM_pvalue	Related subtype	GS_R	GS_pvalue		black	7
RPS3A	turquoise	0.956453	1.28237e-89	C1	0.5531	1.09884e-14		blue	46
NDUFA11	turquoise	0.842002	8.13989e-46	C1	0.575168	5.29114e-16		brown	22
CLASP2	yellow	0.80354	8.67433e-39	C2	0.412767	3.26927e-08		green	17
KLHL23	yellow	0.8	7.91529e-37	C2	0.526141	3.34333e-13		grey	1
BTF3	turquoise	0.824382	2.20157e-42	C3	0.381975	3.81222e-07		magenta	6
COX7A2L	turquoise	0.845298	1.66695e-46	C3	0.481456	5.15105e-11		pink	6
IL4R	blue	0.890601	5.29475e-58	C4	0.599938	1.32477e-17		red	16
ARPC1B	blue	0.848428	3.57019e-47	C4	0.660689	3.49335e-22		turquoise	90
RCC1L	magenta	0.883375	7.3932e-56	C5	0.374967	6.44373e-07		yellow	20
CUL1	magenta	0.832289	7.11325e-44	C5	0.418172	2.06943e-08

## Sheet: S11-Fig2
	Accuary-train (Average)	AUC-train(Average)	Accuary-test(Average)	AUC-test(Average)		BP neural network	Model Value			neuron1	neuron2	neuron3	neuron4	neuron5
rpart	0.592593	0.7412	0.580645	0.661		error	18.785		TCGA.12.3650.01	0.275651	0.167138	1.22809e-266	1.7758e-14	0.0576963
randomForest	1	1	0.709677	0.6887		reached.threshold	0.00998261		TCGA.12.0619.01	4.41588e-19	1.44143e-254	1	1.20917e-11	8.54724e-16
Naive Bayes	0.748148	0.8009	0.677419	0.6743		steps	6238		TCGA.12.0821.01	1.21315e-10	0.999765	1.68702e-99	5.81727e-29	1.56864e-05
svm	0.866667	0.8727	0.741935	0.7589		Intercept.to.1layhid1	3.4429		TCGA.26.1442.01	2.33609e-16	0.999898	2.4434e-91	1.54838e-27	5.45669e-05
knn	0.733333	0.7983	0.709677	0.699		RPS3A.to.1layhid1	7.96755		TCGA.26.5132.01	2.32958e-16	0.999897	2.43236e-91	1.55057e-27	5.46594e-05
neuralnet	0.977778	0.9865	0.903226	0.8871		NDUFA11.to.1layhid1	21.8947		TCGA.06.0745.01	1	1.51049e-205	9.14089e-178	6.05198e-09	1.31373e-14
						CLASP2.to.1layhid1	-15.4413		TCGA.06.0211.01	5.08413e-09	0.00267571	7.73214e-260	2.90927e-13	0.997094
						KLHL23.to.1layhid1	-7.87844		TCGA.14.0787.01	1.4948e-17	2.74169e-06	2.55268e-297	6.79181e-07	1
						BTF3.to.1layhid1	7.64633		TCGA.06.0644.01	1.78993e-17	3.23715e-263	2.40166e-118	1	1.90299e-05
						COX7A2L.to.1layhid1	26.766		TCGA.14.1829.01	1	0.0204151	1.61958e-199	5.21005e-13	5.58385e-21
						IL4R.to.1layhid1	-9.29045		TCGA.12.3653.01	5.14859e-11	0.00505826	4.98349e-255	6.34425e-13	0.997097
						ARPC1B.to.1layhid1	19.5609		TCGA.16.0846.01	1.26489e-16	3.8858e-252	1	6.33336e-13	5.32728e-17
						RCC1L.to.1layhid1	6.74743		TCGA.41.2572.01	1	7.72632e-255	1.79669e-172	5.88144e-08	4.6102e-13
						CUL1.to.1layhid1	-3.72515		TCGA.41.4097.01	2.79536e-16	9.03854e-254	1	6.48486e-13	2.53875e-17
						Intercept.to.1layhid2	4.67178		TCGA.27.2528.01	1.5339e-17	0.888857	8.14655e-238	9.52791e-11	0.302301
						RPS3A.to.1layhid2	-4.72329		TCGA.06.0219.01	0.837322	0.223565	7.34829e-174	1.57552e-08	2.81269e-19
						NDUFA11.to.1layhid2	-36.4793		TCGA.12.1597.01	1	0.0216073	5.76585e-199	6.52452e-13	6.12368e-21
						CLASP2.to.1layhid2	-17.4992		TCGA.28.5209.01	3.65748e-34	0.0629747	1.18959e-124	2.61291e-19	0.999995
						KLHL23.to.1layhid2	11.8925		TCGA.14.0789.01	3.03947e-34	5.58095e-259	1	0.000129481	1.16837e-07
						BTF3.to.1layhid2	-9.29487		TCGA.06.0178.01	1	0.0204151	1.61958e-199	5.21005e-13	5.58385e-21
						COX7A2L.to.1layhid2	3.19944		TCGA.41.3915.01	5.84455e-17	1.52219e-255	0.999941	0.00284521	4.42082e-15
						IL4R.to.1layhid2	-14.667		TCGA.06.5408.01	3.7539e-07	0.00362432	7.12071e-278	1.05812e-11	0.99049
						ARPC1B.to.1layhid2	-11.2932		TCGA.14.0871.01	5.31642e-16	0.854599	2.22394e-232	1.58941e-10	0.0108216
						RCC1L.to.1layhid2	-29.3506		TCGA.06.2561.01	1.007e-15	1.35691e-26	1	1.95384e-17	2.18094e-24
						CUL1.to.1layhid2	-12.1309		TCGA.26.5134.01	2.3361e-16	0.999898	2.44336e-91	1.54838e-27	5.45669e-05
						Intercept.to.1layhid3	14.0304		TCGA.15.1444.01	2.35783e-16	1.75854e-85	1	2.37772e-16	5.00645e-22
						RPS3A.to.1layhid3	27.9241		TCGA.06.2563.01	4.33768e-09	0.00100779	3.0832e-281	7.77065e-11	0.999117
						NDUFA11.to.1layhid3	-3.117		TCGA.15.0742.01	5.27854e-17	0.996457	7.91582e-88	3.17177e-27	5.05187e-05
						CLASP2.to.1layhid3	-0.787072		TCGA.28.5204.01	1.80711e-16	0.00232117	1.8088e-163	3.07172e-22	0.99991
						KLHL23.to.1layhid3	10.2723		TCGA.41.2571.01	0.933025	0.00146534	2.0222e-263	3.76175e-15	0.0104388
						BTF3.to.1layhid3	11.8911		TCGA.06.2570.01	0.00353654	0.981151	2.57161e-05	2.00105e-23	1.25311e-23
						COX7A2L.to.1layhid3	-3.88068		TCGA.26.5135.01	1.6815e-12	9.56497e-254	1	3.59635e-19	0.000269716
						IL4R.to.1layhid3	-23.467		TCGA.14.2554.01	0.832024	1.27827e-07	3.4948e-233	0.000105163	2.66811e-11
						ARPC1B.to.1layhid3	-3.80632		TCGA.28.1753.01	1.70724e-25	2.00483e-255	1	9.59003e-11	1.02174e-09
						RCC1L.to.1layhid3	9.82826		TCGA.27.1830.01	9.23994e-34	4.92697e-85	0.999997	2.92e-18	0.00037866
						CUL1.to.1layhid3	-3.07863		TCGA.06.0130.01	1.78993e-17	3.23715e-263	2.40166e-118	1	1.90299e-05
						Intercept.to.1layhid4	-0.0365586		TCGA.06.0184.01	3.53704e-11	2.16212e-261	1.21815e-106	0.999997	7.93732e-09
						RPS3A.to.1layhid4	-11.4051		TCGA.06.2558.01	2.98228e-05	0.999483	3.39558e-107	2.63385e-30	4.83855e-06
						NDUFA11.to.1layhid4	1.62087		TCGA.06.0238.01	1	0.0227071	1.27111e-201	4.41522e-13	2.20736e-20
						CLASP2.to.1layhid4	2.05774		TCGA.02.2486.01	2.10498e-17	7.50788e-257	2.19371e-59	0.999975	2.08679e-13
						KLHL23.to.1layhid4	14.7529		TCGA.32.2616.01	1.49669e-17	3.50768e-06	2.48947e-297	6.75666e-07	1
						BTF3.to.1layhid4	13.3672		TCGA.02.0055.01	1.79181e-17	3.2381e-263	2.40464e-118	1	1.90204e-05
						COX7A2L.to.1layhid4	-15.7367		TCGA.19.2619.01	9.25833e-36	9.17102e-97	0.99617	3.97782e-17	0.0108167
						IL4R.to.1layhid4	-4.45057		TCGA.06.0878.01	5.11838e-28	2.27255e-237	0.999969	0.000733378	1.18694e-08
						ARPC1B.to.1layhid4	-6.95362		TCGA.76.4925.01	2.3361e-16	0.999898	2.44335e-91	1.54838e-27	5.45669e-05
						RCC1L.to.1layhid4	9.86806		TCGA.06.5410.01	1.78993e-17	3.23715e-263	2.40166e-118	1	1.90299e-05
						CUL1.to.1layhid4	3.58684		TCGA.12.5299.01	1.49584e-17	3.50713e-06	2.48626e-297	6.75843e-07	1
						Intercept.to.1layhid5	-5.44861		TCGA.06.5413.01	1.49688e-17	3.50784e-06	2.48962e-297	6.75622e-07	1
						RPS3A.to.1layhid5	-6.75716		TCGA.06.0157.01	4.29342e-33	0.869588	0.00144586	3.69062e-20	4.81484e-07
						NDUFA11.to.1layhid5	6.1578		TCGA.06.2559.01	2.33609e-16	0.999898	2.44334e-91	1.54839e-27	5.4567e-05
						CLASP2.to.1layhid5	-4.11833		TCGA.14.1034.01	9.37152e-51	5.73529e-08	1.62038e-38	6.15045e-12	0.999667
						KLHL23.to.1layhid5	-8.24941		TCGA.06.0168.01	8.42646e-13	3.69478e-257	1.01793e-65	0.999656	7.41446e-14
						BTF3.to.1layhid5	0.282681		TCGA.32.4213.01	1.82635e-17	7.30898e-257	4.61921e-59	0.999976	2.05074e-13
						COX7A2L.to.1layhid5	-0.251439		TCGA.06.5858.01	5.78679e-51	4.03504e-05	2.37824e-37	7.02957e-12	0.999546
						IL4R.to.1layhid5	19.8574		TCGA.06.0132.01	1.82386e-17	7.30519e-257	4.67088e-59	0.999976	2.04993e-13
						ARPC1B.to.1layhid5	-2.52434		TCGA.12.0618.01	2.3361e-16	0.999898	2.44336e-91	1.54838e-27	5.45669e-05
						RCC1L.to.1layhid5	6.01533		TCGA.06.0138.01	0.83242	1.02337e-06	2.81654e-173	2.02521e-08	4.16898e-19
						CUL1.to.1layhid5	-10.8324		TCGA.76.4932.01	4.3396e-33	0.000248349	7.39586e-267	0.00143499	1
						Intercept.to.1layhid6	13.2661		TCGA.06.0882.01	1.88322e-15	1.66126e-11	0.997823	4.05397e-14	3.20758e-17
						RPS3A.to.1layhid6	-3.32397		TCGA.12.3652.01	1	0.0204157	1.61769e-199	5.20984e-13	5.5857e-21
						NDUFA11.to.1layhid6	-1.21262		TCGA.06.5856.01	6.52245e-15	0.999537	4.08405e-119	4.81365e-25	0.000189803
						CLASP2.to.1layhid6	-1.41396		TCGA.06.0747.01	8.81812e-16	0.991911	5.23439e-172	1.33552e-17	0.000494456
						KLHL23.to.1layhid6	5.53515		TCGA.06.0749.01	1	1.33176e-192	3.77155e-179	3.33365e-09	5.1532e-15
						BTF3.to.1layhid6	-8.28788		TCGA.27.2519.01	0.0724823	8.26747e-258	2.86045e-93	0.415038	1.08695e-12
						COX7A2L.to.1layhid6	12.8885		TCGA.06.2567.01	2.08832e-51	7.24333e-256	1.20526e-09	5.26196e-07	1
						IL4R.to.1layhid6	1.31155		TCGA.32.2632.01	4.10787e-06	3.92564e-260	4.51527e-178	0.999622	0.00044835
						ARPC1B.to.1layhid6	-15.273		TCGA.02.2485.01	2.3361e-16	0.999898	2.44336e-91	1.54838e-27	5.45669e-05
						RCC1L.to.1layhid6	4.62982		TCGA.06.0190.01	1.78993e-17	3.23715e-263	2.40166e-118	1	1.90299e-05
						CUL1.to.1layhid6	-18.2723		TCGA.19.2625.01	0.497309	1.06866e-253	7.89966e-147	0.00177107	2.32643e-11
						Intercept.to.one	-34.184		TCGA.06.0750.01	0.9426	5.23905e-258	9.71267e-85	0.586565	4.14045e-15
						1layhid1.to.one	-2.73064		TCGA.26.5136.01	0.989761	4.83304e-71	3.86156e-109	1.7049e-30	0.000236714
						1layhid2.to.one	-41.3745		TCGA.06.0686.01	0.00748055	0.97132	2.45204e-125	5.89761e-30	0.000272019
						1layhid3.to.one	38.5353		TCGA.19.4065.01	0.834027	5.19831e-08	4.22847e-233	0.000107544	2.68438e-11
						1layhid4.to.one	-40.362		TCGA.14.0790.01	2.3361e-16	0.999898	2.44336e-91	1.54838e-27	5.45669e-05
						1layhid5.to.one	-1.64713		TCGA.19.2624.01	2.29705e-16	0.999898	2.66922e-91	1.55993e-27	5.44541e-05
						1layhid6.to.one	41.3923		TCGA.27.2521.01	0.000203597	0.999208	1.5058e-114	7.91272e-30	5.7997e-06
						Intercept.to.two	-16.042		TCGA.06.5418.01	0.834634	7.53424e-08	3.98624e-233	0.000106579	2.65537e-11
						1layhid1.to.two	-7.12062		TCGA.32.2634.01	2.3361e-16	0.999898	2.44336e-91	1.54838e-27	5.45669e-05
						1layhid2.to.two	2.62584		TCGA.27.2524.01	0.496401	4.75213e-260	4.14672e-206	0.921931	0.00213858
						1layhid3.to.two	7.28814		TCGA.27.1834.01	1.44213e-15	0.196164	1	5.7361e-18	3.11392e-25
						1layhid4.to.two	3.31377		TCGA.76.4927.01	1.2955e-13	9.31427e-258	4.61958e-249	0.00494469	1
						1layhid5.to.two	-581.243		TCGA.28.2499.01	1	0.0204284	1.63745e-199	5.22268e-13	5.59411e-21
						1layhid6.to.two	12.0036		TCGA.32.1970.01	0.0021645	0.987668	7.73842e-91	8.20249e-30	2.67561e-07
						Intercept.to.three	4.72524		TCGA.32.1980.01	2.33932e-17	1.40193e-256	1.25444e-45	0.999182	8.99789e-14
						1layhid1.to.three	-337.796		TCGA.76.4929.01	2.3361e-16	0.999898	2.44336e-91	1.54838e-27	5.45669e-05
						1layhid2.to.three	59.0769		TCGA.06.1804.01	4.29334e-33	0.868836	0.00144688	3.69111e-20	4.81584e-07
						1layhid3.to.three	-202.104		TCGA.02.2483.01	1.6366e-17	0.887371	4.37478e-238	9.91609e-11	0.304376
						1layhid4.to.three	-147.782		TCGA.12.5295.01	0.99488	3.87941e-07	2.67928e-230	1.79382e-05	3.94508e-12
						1layhid5.to.three	62.2418		TCGA.28.2513.01	2.29115e-17	3.47741e-263	3.81163e-118	1	1.66633e-05
						1layhid6.to.three	77.4423		TCGA.06.2557.01	7.70124e-16	1.79861e-253	0.0330049	1.37342e-19	0.441252
						Intercept.to.four	-30.8866		TCGA.12.0616.01	0.934074	0.364222	1.06734e-263	3.33834e-15	0.00867266
						1layhid1.to.four	38.7162		TCGA.06.0744.01	1	0.0203995	1.60854e-199	5.21654e-13	5.5948e-21
						1layhid2.to.four	10.3169		TCGA.27.1837.01	1.98681e-33	1.03183e-117	1	8.41609e-18	0.00238285
						1layhid3.to.four	-16.9866		TCGA.28.5215.01	1.76097e-32	1.09339e-77	1	1.68489e-18	1.7997e-05
						1layhid4.to.four	-5.05029		TCGA.06.0187.01	1.3495e-15	0.00511456	1	6.17437e-18	3.69845e-25
						1layhid5.to.four	11.6315		TCGA.14.1823.01	1	0.019924	1.35245e-199	5.42064e-13	5.88045e-21
						1layhid6.to.four	-19.126		TCGA.06.5411.01	1	0.0204259	1.58206e-199	5.20558e-13	5.62174e-21
						Intercept.to.five	-38.0958		TCGA.28.5216.01	0.000222648	0.999008	1.77645e-47	4.88507e-26	2.00766e-17
						1layhid1.to.five	8.9966		TCGA.32.1982.01	4.07749e-13	2.3011e-256	5.73507e-77	0.998891	3.685e-13
						1layhid2.to.five	3.91943		TCGA.28.1747.01	1.03076e-50	3.93133e-05	5.84095e-36	7.91639e-12	0.999
						1layhid3.to.five	4.73048		TCGA.14.0781.01	3.01606e-17	1.93375e-256	8.39951e-39	0.994789	5.86323e-14
						1layhid4.to.five	41.8956		TCGA.06.5414.01	1.50681e-34	4.53164e-260	2.06948e-102	0.00154248	1
						1layhid5.to.five	18.2298		TCGA.06.0156.01	0.00011924	3.92248e-06	1	3.48703e-23	1.19801e-19
						1layhid6.to.five	-22.2657		TCGA.06.2564.01	4.53851e-51	4.09905e-05	3.36679e-37	7.46686e-12	0.999556
									TCGA.14.1825.01	2.33603e-16	0.999897	2.44619e-91	1.54872e-27	5.45854e-05
									TCGA.06.0649.01	0.99524	2.12719e-136	0.000167361	1.22911e-13	2.39702e-21
									TCGA.06.5416.01	1.52261e-17	0.887829	4.84261e-238	1.00951e-10	0.305885
									TCGA.06.0158.01	7.22689e-18	2.4184e-253	0.964152	4.40013e-19	0.55132
									TCGA.06.0129.01	4.29333e-33	0.868757	0.00144699	3.69116e-20	4.81595e-07
									TCGA.28.5218.01	1.78993e-17	3.23715e-263	2.40166e-118	1	1.90299e-05
									TCGA.06.2562.01	9.27915e-25	3.88655e-256	1	3.79682e-09	1.26437e-12
									TCGA.19.2629.01	0.000703323	1.00886e-162	3.91128e-225	3.26594e-10	0.995749
									TCGA.28.2509.01	2.93285e-18	1.30932e-258	2.84973e-270	0.0708461	1
									TCGA.06.0743.01	1	3.0236e-250	2.19857e-26	1.04682e-24	5.45932e-17
									TCGA.06.0210.01	1.67034e-17	7.1435e-257	3.95908e-59	0.999977	2.14883e-13
									TCGA.32.2638.01	2.75922e-16	8.73691e-254	1	7.79914e-13	2.64998e-17
									TCGA.19.2620.01	2.24054e-15	6.01376e-41	1	2.59696e-17	6.06782e-24
									TCGA.14.0817.01	0.99505	3.71206e-07	3.70658e-230	1.92368e-05	3.60125e-12
									TCGA.27.1835.01	2.31639e-16	0.997981	3.36433e-91	1.64374e-27	5.99241e-05
									TCGA.19.1390.01	2.3361e-16	0.999898	2.44336e-91	1.54838e-27	5.45669e-05
									TCGA.06.2565.01	2.14403e-18	0.999567	5.67659e-95	1.54704e-26	0.000606656
									TCGA.28.5220.01	0.85432	0.307274	2.04901e-264	5.01818e-15	0.0138659
									TCGA.27.1831.01	0.999998	3.43286e-06	6.33086e-224	5.55772e-07	5.81476e-14
									TCGA.19.5960.01	2.32702e-16	0.999898	2.42562e-91	1.55117e-27	5.46813e-05
									TCGA.06.2569.01	0.837319	0.222537	7.35297e-174	1.5757e-08	2.81321e-19
									TCGA.06.0152.02	4.61736e-48	1.82583e-256	0.00335738	1.60378e-08	1
									TCGA.14.1034.02	2.3361e-16	0.999898	2.44335e-91	1.54838e-27	5.45669e-05
									TCGA.19.0957.02	1.19558e-15	0.197614	1	5.6219e-18	3.75824e-25
									TCGA.06.0125.02	1.20312e-15	4.56609e-26	1	1.79387e-17	1.88326e-24
									TCGA.06.0190.02	1.78993e-17	3.23715e-263	2.40166e-118	1	1.90299e-05
									TCGA.19.4065.02	3.31511e-34	4.93403e-259	1	0.000299277	1.33029e-07
									TCGA.06.0210.02	3.62628e-37	9.69121e-259	1	5.50192e-05	0.000131436
									TCGA.06.0221.02	2.3361e-16	0.999898	2.44336e-91	1.54838e-27	5.45669e-05
									TCGA.06.0211.02	5.29459e-15	1.68555e-262	1.00659e-113	1	8.91916e-07
									TCGA.19.1389.02	1.92356e-35	4.47251e-262	1.08967e-92	1	0.000957671

## Sheet: S12-Fig2
CGGA-GBM, Chinese Glioma Genome Atlas (mRNAseq_325)		Cell Lines (RNAseq_cell.csv in Cell Model Passports)
Patient ID	predict subtypes	Cell Lines	predict subtypes
1001	C4	42-MG-BA	C2
1007	C3	A172	C1
1008	C2	AM-38	C4
1011	C3	Becker	C1
1015	C4	CAS-1	C2
1023	C2	CCF-STTG1	C2
1024	C2	D-247MG	C5
1026	C5	D-263MG	C5
1035	C4	D-392MG	C2
1039	C5	D-423MG	C1
1045	C1	D-542MG	C4
1049	C3	D-566MG	C5
1053	C1	DBTRG-05MG	C2
1070	C5	GB-1	C5
1072	C2	GMS-10	C3
1073	C1	KS-1	C5
1074	C3	LN-229	C5
1077	C4	LN-405	C4
1083	C4	LNZTA3WT4	C5
1091	C5	M059J	C1
1109	C5	SF126	C1
1114	C1	SF268	C5
1124	C4	SF295	C5
1139	C5	SK-MG-1	C5
1171	C3	SNB75	C2
1180	C1	SW1088	C1
1214	C2	T98G	C5
1216	C4	U251	C3
1219	C1	YH-13	C5
1224	C4	YKG-1	C5
1234	C1
1237	C5
1240	C4
1251	C1
1258	C5
1270	C1
1275	C4
1287	C2
1299	C5
1313	C3
1314	C1
1320	C3
1332	C1
1338	C1
1342	C3
1384	C2
1409	C2
274	C5
413	C2
483	C5
491	C2
494	C3
499	C2
525	C3
604	C3
658	C2
676	C5
679	C3
680	C2
700	C2
710	C3
731	C3
747	C1
759	C2
761	C2
782	C3
789	C1
802	C3
804	C3
808	C2
837	C2
842	C3
848	C5
850	C2
859	C1
876	C4
878	C5
902	C5
D03	C5
D09	C5
D30	C1
D35	C1
D37	C1
D57	C5
D62	C1
