# Supplementary material for: Integrated pathway analysis identifies prognostically relevant subtypes of glioblastoma characterized by abnormalities in multi‐omics
Source: Clin Transl Med. 2025 Nov 25;15(12):e70517. doi: 10.1002/ctm2.70517 (PMC12647366; doi:10.1002/ctm2.70517)
Supplement: Supplementary file 2 — Supporting Information [file CTM2-15-e70517-s002.xlsx]

## Sheet: F1 score
Cohort	Class	Precision	Recall	F1
TCGA	C1	0.812	0.786	0.799
TCGA	C2	0.791	0.826	0.808
TCGA	C3	0.843	0.833	0.838
TCGA	C4	0.775	0.814	0.794
TCGA	C5	0.821	0.786	0.803
Cohort	Overall_F1_micro	Macro_F1	Weighted_F1
TCGA	0.823	0.805	0.831
Cohort	Class	Precision	Recall	F1
CGGA external	C1	0.782	0.769	0.775
CGGA external	C2	0.925	0.885	0.904
CGGA external	C3	0.75	0.75	0.75
CGGA external	C4	0.818	0.8	0.809
CGGA external	C5	0.909	0.909	0.909
Cohort	Overall_F1_micro	Macro_F1	Weighted_F1
CGGA	0.846	0.829	0.86

## Sheet: ARI_Jaccard_vsReference_perBoot
algo	k	boot	ARI_ref	Jaccard_ref
kmeans	5	1	0.216808	0.34399
kmeans	5	2	0.284202	0.385202
kmeans	5	3	0.262515	0.385375
kmeans	5	4	0.247869	0.387445
kmeans	5	5	0.265508	0.35006
kmeans	5	6	0.235995	0.351339
kmeans	5	7	0.275644	0.423657
kmeans	5	8	0.269125	0.393185
kmeans	5	9	0.246163	0.332116
kmeans	5	10	0.235105	0.363243
kmeans	5	11	0.282656	0.40595
kmeans	5	12	0.307926	0.43766
kmeans	5	13	0.259082	0.341734
kmeans	5	14	0.279744	0.337164
kmeans	5	15	0.221412	0.360789
kmeans	5	16	0.253753	0.394171
kmeans	5	17	0.229211	0.310615
kmeans	5	18	0.248354	0.355031
kmeans	5	19	0.247931	0.393069
kmeans	5	20	0.27687	0.42327
kmeans	5	21	0.225543	0.34282
kmeans	5	22	0.240293	0.34215
kmeans	5	23	0.288125	0.416638
kmeans	5	24	0.230963	0.373162
kmeans	5	25	0.244927	0.375785
kmeans	5	26	0.249945	0.364129
kmeans	5	27	0.232417	0.390922
kmeans	5	28	0.330959	0.380273
kmeans	5	29	0.280611	0.369274
kmeans	5	30	0.267948	0.415542
kmeans	5	31	0.302462	0.357168
kmeans	5	32	0.229644	0.381719
kmeans	5	33	0.28363	0.370117
kmeans	5	34	0.295005	0.436354
kmeans	5	35	0.245302	0.368764
kmeans	5	36	0.254244	0.370467
kmeans	5	37	0.209942	0.364482
kmeans	5	38	0.285326	0.374159
kmeans	5	39	0.264136	0.387745
kmeans	5	40	0.260636	0.349553
kmeans	5	41	0.287627	0.409961
kmeans	5	42	0.304055	0.385217
kmeans	5	43	0.187396	0.352225
kmeans	5	44	0.273403	0.421093
kmeans	5	45	0.22938	0.375944
kmeans	5	46	0.247923	0.394672
kmeans	5	47	0.29168	0.388777
kmeans	5	48	0.27807	0.388796
kmeans	5	49	0.192997	0.34965
kmeans	5	50	0.253767	0.356051
kmeans	5	51	0.320201	0.416919
kmeans	5	52	0.27862	0.389914
kmeans	5	53	0.22534	0.357777
kmeans	5	54	0.219634	0.351755
kmeans	5	55	0.231859	0.3941
kmeans	5	56	0.227543	0.352917
kmeans	5	57	0.224774	0.363378
kmeans	5	58	0.278884	0.397991
kmeans	5	59	0.267266	0.391425
kmeans	5	60	0.240669	0.392644
kmeans	5	61	0.254068	0.378467
kmeans	5	62	0.324903	0.436467
kmeans	5	63	0.273693	0.381579
kmeans	5	64	0.258912	0.381013
kmeans	5	65	0.274888	0.387613
kmeans	5	66	0.275655	0.422718
kmeans	5	67	0.255154	0.377407
kmeans	5	68	0.265713	0.378517
kmeans	5	69	0.287263	0.391335
kmeans	5	70	0.25316	0.404327
kmeans	5	71	0.282223	0.42701
kmeans	5	72	0.329463	0.475164
kmeans	5	73	0.266401	0.380923
kmeans	5	74	0.26017	0.364929
kmeans	5	75	0.240473	0.370692
kmeans	5	76	0.262305	0.358717
kmeans	5	77	0.245784	0.400789
kmeans	5	78	0.231121	0.38496
kmeans	5	79	0.267419	0.397159
kmeans	5	80	0.246014	0.344903
kmeans	5	81	0.215728	0.345236
kmeans	5	82	0.206766	0.343992
kmeans	5	83	0.30049	0.420738
kmeans	5	84	0.239419	0.409008
kmeans	5	85	0.265805	0.385877
kmeans	5	86	0.24569	0.354689
kmeans	5	87	0.252139	0.364622
kmeans	5	88	0.301543	0.415308
kmeans	5	89	0.255103	0.370905
kmeans	5	90	0.238552	0.359895
kmeans	5	91	0.268583	0.390599
kmeans	5	92	0.268379	0.409382
kmeans	5	93	0.247842	0.395025
kmeans	5	94	0.230891	0.354558
kmeans	5	95	0.227427	0.374362
kmeans	5	96	0.236637	0.365144
kmeans	5	97	0.262098	0.396893
kmeans	5	98	0.275383	0.426775
kmeans	5	99	0.273613	0.404851
kmeans	5	100	0.273652	0.381008
kmeans	5	101	0.252353	0.35905
kmeans	5	102	0.307102	0.426269
kmeans	5	103	0.257518	0.391703
kmeans	5	104	0.321312	0.467771
kmeans	5	105	0.247241	0.37588
kmeans	5	106	0.267072	0.384365
kmeans	5	107	0.234802	0.331845
kmeans	5	108	0.256428	0.357388
kmeans	5	109	0.243093	0.36607
kmeans	5	110	0.214657	0.363481
kmeans	5	111	0.263888	0.357245
kmeans	5	112	0.23752	0.381109
kmeans	5	113	0.26597	0.386269
kmeans	5	114	0.219119	0.356208
kmeans	5	115	0.256279	0.360274
kmeans	5	116	0.241033	0.363428
kmeans	5	117	0.273516	0.385837
kmeans	5	118	0.32598	0.403247
kmeans	5	119	0.229836	0.361536
kmeans	5	120	0.25005	0.338321
kmeans	5	121	0.287697	0.421382
kmeans	5	122	0.281376	0.41397
kmeans	5	123	0.27139	0.388009
kmeans	5	124	0.254803	0.375746
kmeans	5	125	0.239511	0.386994
kmeans	5	126	0.254052	0.373906
kmeans	5	127	0.278362	0.363584
kmeans	5	128	0.22944	0.35988
kmeans	5	129	0.259816	0.363974
kmeans	5	130	0.265472	0.360007
kmeans	5	131	0.279264	0.380477
kmeans	5	132	0.223621	0.345376
kmeans	5	133	0.259254	0.363644
kmeans	5	134	0.277547	0.424787
kmeans	5	135	0.263481	0.377546
kmeans	5	136	0.221045	0.366733
kmeans	5	137	0.320802	0.449045
kmeans	5	138	0.266442	0.416487
kmeans	5	139	0.245888	0.409546
kmeans	5	140	0.204031	0.320552
kmeans	5	141	0.332454	0.457847
kmeans	5	142	0.249226	0.387974
kmeans	5	143	0.331579	0.430911
kmeans	5	144	0.279079	0.430881
kmeans	5	145	0.217684	0.351124
kmeans	5	146	0.249041	0.38407
kmeans	5	147	0.253521	0.379183
kmeans	5	148	0.245967	0.374042
kmeans	5	149	0.30281	0.411805
kmeans	5	150	0.297708	0.439544
kmeans	5	151	0.318841	0.400777
kmeans	5	152	0.307116	0.442505
kmeans	5	153	0.250666	0.370387
kmeans	5	154	0.238722	0.35007
kmeans	5	155	0.232858	0.361879
kmeans	5	156	0.245783	0.391002
kmeans	5	157	0.284914	0.3995
kmeans	5	158	0.186643	0.356541
kmeans	5	159	0.223215	0.320925
kmeans	5	160	0.257189	0.376654
kmeans	5	161	0.275783	0.386742
kmeans	5	162	0.258437	0.400946
kmeans	5	163	0.273343	0.388308
kmeans	5	164	0.285832	0.444184
kmeans	5	165	0.249054	0.411677
kmeans	5	166	0.292248	0.428334
kmeans	5	167	0.239295	0.356773
kmeans	5	168	0.244516	0.373165
kmeans	5	169	0.268566	0.397139
kmeans	5	170	0.236121	0.391449
kmeans	5	171	0.230957	0.37467
kmeans	5	172	0.255855	0.362601
kmeans	5	173	0.285533	0.384845
kmeans	5	174	0.244964	0.369871
kmeans	5	175	0.303872	0.416245
kmeans	5	176	0.284553	0.393051
kmeans	5	177	0.210841	0.341891
kmeans	5	178	0.249824	0.37246
kmeans	5	179	0.30827	0.410558
kmeans	5	180	0.252305	0.386797
kmeans	5	181	0.260595	0.387508
kmeans	5	182	0.199687	0.322
kmeans	5	183	0.195425	0.321516
kmeans	5	184	0.270748	0.393296
kmeans	5	185	0.282277	0.399831
kmeans	5	186	0.301474	0.419104
kmeans	5	187	0.260444	0.37384
kmeans	5	188	0.307528	0.44327
kmeans	5	189	0.216196	0.343159
kmeans	5	190	0.298945	0.419525
kmeans	5	191	0.230548	0.352262
kmeans	5	192	0.291819	0.40581
kmeans	5	193	0.285162	0.392884
kmeans	5	194	0.293228	0.409798
kmeans	5	195	0.216279	0.359813
kmeans	5	196	0.279458	0.38428
kmeans	5	197	0.273241	0.411964
kmeans	5	198	0.248313	0.371807
kmeans	5	199	0.248785	0.388201
kmeans	5	200	0.311923	0.424274
kmeans	5	201	0.246934	0.355799
kmeans	5	202	0.296111	0.411285
kmeans	5	203	0.295307	0.402678
kmeans	5	204	0.289587	0.439279
kmeans	5	205	0.30882	0.436662
kmeans	5	206	0.217262	0.336396
kmeans	5	207	0.217703	0.265126
kmeans	5	208	0.23966	0.353263
kmeans	5	209	0.275935	0.405931
kmeans	5	210	0.231882	0.362463
kmeans	5	211	0.240789	0.353192
kmeans	5	212	0.276628	0.401117
kmeans	5	213	0.226564	0.382476
kmeans	5	214	0.24658	0.369956
kmeans	5	215	0.235962	0.40775
kmeans	5	216	0.287907	0.377585
kmeans	5	217	0.251242	0.375843
kmeans	5	218	0.176017	0.34036
kmeans	5	219	0.227833	0.35487
kmeans	5	220	0.284544	0.372188
kmeans	5	221	0.297764	0.38906
kmeans	5	222	0.245645	0.344222
kmeans	5	223	0.252815	0.351476
kmeans	5	224	0.3029	0.454915
kmeans	5	225	0.220998	0.371375
kmeans	5	226	0.351604	0.447927
kmeans	5	227	0.234989	0.371123
kmeans	5	228	0.260548	0.363555
kmeans	5	229	0.316025	0.425372
kmeans	5	230	0.26711	0.373014
kmeans	5	231	0.237169	0.38043
kmeans	5	232	0.234993	0.359835
kmeans	5	233	0.297812	0.441972
kmeans	5	234	0.300647	0.384559
kmeans	5	235	0.243532	0.364492
kmeans	5	236	0.253517	0.37571
kmeans	5	237	0.272537	0.416142
kmeans	5	238	0.281322	0.360487
kmeans	5	239	0.278133	0.399889
kmeans	5	240	0.284533	0.41145
kmeans	5	241	0.247202	0.3739
kmeans	5	242	0.268513	0.379382
kmeans	5	243	0.289977	0.413174
kmeans	5	244	0.281813	0.405633
kmeans	5	245	0.251017	0.381359
kmeans	5	246	0.255257	0.390223
kmeans	5	247	0.24528	0.381178
kmeans	5	248	0.227219	0.338294
kmeans	5	249	0.229625	0.372597
kmeans	5	250	0.263049	0.351292
kmeans	5	251	0.273256	0.381852
kmeans	5	252	0.276831	0.386153
kmeans	5	253	0.309834	0.443743
kmeans	5	254	0.252707	0.390673
kmeans	5	255	0.258273	0.412181
kmeans	5	256	0.240986	0.37053
kmeans	5	257	0.272172	0.392342
kmeans	5	258	0.295244	0.395971
kmeans	5	259	0.224263	0.356411
kmeans	5	260	0.265628	0.367014
kmeans	5	261	0.307198	0.4202
kmeans	5	262	0.303997	0.461369
kmeans	5	263	0.196348	0.361643
kmeans	5	264	0.262987	0.42376
kmeans	5	265	0.235089	0.42396
kmeans	5	266	0.287413	0.403445
kmeans	5	267	0.275057	0.416301
kmeans	5	268	0.273432	0.392933
kmeans	5	269	0.238494	0.386502
kmeans	5	270	0.264198	0.417486
kmeans	5	271	0.266836	0.38258
kmeans	5	272	0.263443	0.378574
kmeans	5	273	0.252532	0.37481
kmeans	5	274	0.252686	0.409206
kmeans	5	275	0.22919	0.350371
kmeans	5	276	0.248067	0.321255
kmeans	5	277	0.286385	0.419414
kmeans	5	278	0.272857	0.273949
kmeans	5	279	0.247555	0.384771
kmeans	5	280	0.282515	0.401444
kmeans	5	281	0.251988	0.373669
kmeans	5	282	0.243846	0.399899
kmeans	5	283	0.271497	0.393844
kmeans	5	284	0.245381	0.385676
kmeans	5	285	0.211288	0.330057
kmeans	5	286	0.247063	0.266094
kmeans	5	287	0.250868	0.372099
kmeans	5	288	0.312339	0.370935
kmeans	5	289	0.281352	0.394353
kmeans	5	290	0.245908	0.362136
kmeans	5	291	0.28942	0.40009
kmeans	5	292	0.304187	0.459075
kmeans	5	293	0.282357	0.36367
kmeans	5	294	0.253463	0.385113
kmeans	5	295	0.257581	0.380805
kmeans	5	296	0.307325	0.430467
kmeans	5	297	0.302403	0.390321
kmeans	5	298	0.293931	0.429209
kmeans	5	299	0.255276	0.37145
kmeans	5	300	0.304301	0.425507
kmeans	5	301	0.308022	0.436417
kmeans	5	302	0.295972	0.401092
kmeans	5	303	0.290808	0.413712
kmeans	5	304	0.271413	0.372934
kmeans	5	305	0.210752	0.355714
kmeans	5	306	0.240642	0.304219
kmeans	5	307	0.264047	0.372962
kmeans	5	308	0.293286	0.42782
kmeans	5	309	0.261406	0.411854
kmeans	5	310	0.252008	0.397689
kmeans	5	311	0.236121	0.384385
kmeans	5	312	0.272905	0.347286
kmeans	5	313	0.192641	0.32678
kmeans	5	314	0.265863	0.389626
kmeans	5	315	0.283121	0.435041
kmeans	5	316	0.281146	0.360987
kmeans	5	317	0.240772	0.375261
kmeans	5	318	0.26477	0.397175
kmeans	5	319	0.262341	0.406154
kmeans	5	320	0.219572	0.349033
kmeans	5	321	0.258347	0.382323
kmeans	5	322	0.234151	0.353039
kmeans	5	323	0.20546	0.364579
kmeans	5	324	0.245944	0.366943
kmeans	5	325	0.210481	0.307666
kmeans	5	326	0.263997	0.408836
kmeans	5	327	0.287321	0.423456
kmeans	5	328	0.235775	0.362613
kmeans	5	329	0.256187	0.388639
kmeans	5	330	0.25837	0.37328
kmeans	5	331	0.242254	0.395513
kmeans	5	332	0.306835	0.439663
kmeans	5	333	0.1907	0.317704
kmeans	5	334	0.264448	0.392433
kmeans	5	335	0.284258	0.392479
kmeans	5	336	0.234881	0.342872
kmeans	5	337	0.245398	0.369562
kmeans	5	338	0.275395	0.368873
kmeans	5	339	0.276788	0.399097
kmeans	5	340	0.2127	0.353435
kmeans	5	341	0.20527	0.337597
kmeans	5	342	0.283451	0.394396
kmeans	5	343	0.23446	0.392983
kmeans	5	344	0.267641	0.403415
kmeans	5	345	0.217163	0.373685
kmeans	5	346	0.238429	0.351231
kmeans	5	347	0.26056	0.370177
kmeans	5	348	0.283225	0.394122
kmeans	5	349	0.298086	0.398781
kmeans	5	350	0.265356	0.404505
kmeans	5	351	0.244138	0.342786
kmeans	5	352	0.278827	0.374315
kmeans	5	353	0.265844	0.383089
kmeans	5	354	0.28034	0.401977
kmeans	5	355	0.268112	0.350237
kmeans	5	356	0.266102	0.34125
kmeans	5	357	0.238935	0.396468
kmeans	5	358	0.269775	0.391713
kmeans	5	359	0.307995	0.428324
kmeans	5	360	0.287875	0.372988
kmeans	5	361	0.302785	0.433259
kmeans	5	362	0.290789	0.414175
kmeans	5	363	0.346146	0.439713
kmeans	5	364	0.230282	0.372107
kmeans	5	365	0.28113	0.287726
kmeans	5	366	0.254513	0.374486
kmeans	5	367	0.254518	0.336958
kmeans	5	368	0.262617	0.365823
kmeans	5	369	0.258585	0.379453
kmeans	5	370	0.23623	0.332543
kmeans	5	371	0.243126	0.34715
kmeans	5	372	0.210854	0.361771
kmeans	5	373	0.253651	0.378505
kmeans	5	374	0.286966	0.40992
kmeans	5	375	0.311289	0.406656
kmeans	5	376	0.289393	0.405324
kmeans	5	377	0.264043	0.393636
kmeans	5	378	0.200649	0.308543
kmeans	5	379	0.221146	0.412394
kmeans	5	380	0.249518	0.36322
kmeans	5	381	0.252563	0.375528
kmeans	5	382	0.263802	0.40432
kmeans	5	383	0.280369	0.380857
kmeans	5	384	0.233707	0.326465
kmeans	5	385	0.227834	0.347123
kmeans	5	386	0.238548	0.358477
kmeans	5	387	0.250532	0.368537
kmeans	5	388	0.226967	0.330811
kmeans	5	389	0.236401	0.344068
kmeans	5	390	0.242158	0.388903
kmeans	5	391	0.277692	0.403923
kmeans	5	392	0.246109	0.374272
kmeans	5	393	0.284894	0.388366
kmeans	5	394	0.271707	0.357529
kmeans	5	395	0.288325	0.360549
kmeans	5	396	0.238158	0.339694
kmeans	5	397	0.20861	0.357399
kmeans	5	398	0.214678	0.352836
kmeans	5	399	0.21851	0.35311
kmeans	5	400	0.264401	0.404945
kmeans	5	401	0.240163	0.406034
kmeans	5	402	0.26686	0.393065
kmeans	5	403	0.268153	0.375974
kmeans	5	404	0.268021	0.389775
kmeans	5	405	0.227042	0.343607
kmeans	5	406	0.293884	0.393787
kmeans	5	407	0.263512	0.366955
kmeans	5	408	0.280924	0.365302
kmeans	5	409	0.2233	0.329363
kmeans	5	410	0.303337	0.422689
kmeans	5	411	0.29601	0.394922
kmeans	5	412	0.256773	0.399958
kmeans	5	413	0.24257	0.374634
kmeans	5	414	0.320365	0.464378
kmeans	5	415	0.30318	0.369263
kmeans	5	416	0.243676	0.351436
kmeans	5	417	0.311551	0.387674
kmeans	5	418	0.29299	0.404606
kmeans	5	419	0.310041	0.439688
kmeans	5	420	0.278222	0.41966
kmeans	5	421	0.256426	0.402019
kmeans	5	422	0.291381	0.434535
kmeans	5	423	0.22192	0.327657
kmeans	5	424	0.218548	0.362223
kmeans	5	425	0.247299	0.376856
kmeans	5	426	0.215962	0.346872
kmeans	5	427	0.257836	0.385751
kmeans	5	428	0.260222	0.372944
kmeans	5	429	0.317582	0.427023
kmeans	5	430	0.23587	0.334431
kmeans	5	431	0.260624	0.387414
kmeans	5	432	0.200108	0.335941
kmeans	5	433	0.224592	0.359582
kmeans	5	434	0.256378	0.27673
kmeans	5	435	0.228016	0.349721
kmeans	5	436	0.265723	0.358469
kmeans	5	437	0.248143	0.374611
kmeans	5	438	0.269391	0.367879
kmeans	5	439	0.325704	0.383866
kmeans	5	440	0.283096	0.411015
kmeans	5	441	0.226117	0.357653
kmeans	5	442	0.249032	0.377734
kmeans	5	443	0.258467	0.378911
kmeans	5	444	0.232443	0.369731
kmeans	5	445	0.269204	0.405893
kmeans	5	446	0.275854	0.361417
kmeans	5	447	0.289949	0.39292
kmeans	5	448	0.256178	0.390435
kmeans	5	449	0.256523	0.398049
kmeans	5	450	0.305232	0.376639
kmeans	5	451	0.235014	0.371181
kmeans	5	452	0.268625	0.40202
kmeans	5	453	0.216637	0.341935
kmeans	5	454	0.261933	0.369957
kmeans	5	455	0.265752	0.412551
kmeans	5	456	0.255594	0.366524
kmeans	5	457	0.218991	0.342509
kmeans	5	458	0.243716	0.365384
kmeans	5	459	0.26406	0.385378
kmeans	5	460	0.240348	0.374582
kmeans	5	461	0.248944	0.40867
kmeans	5	462	0.30602	0.437367
kmeans	5	463	0.236283	0.341617
kmeans	5	464	0.22226	0.308412
kmeans	5	465	0.296357	0.368211
kmeans	5	466	0.255727	0.374224
kmeans	5	467	0.230232	0.354267
kmeans	5	468	0.292389	0.429408
kmeans	5	469	0.302305	0.392614
kmeans	5	470	0.254556	0.371923
kmeans	5	471	0.209128	0.339536
kmeans	5	472	0.300981	0.422539
kmeans	5	473	0.323071	0.420276
kmeans	5	474	0.263148	0.401434
kmeans	5	475	0.257714	0.358778
kmeans	5	476	0.302515	0.408248
kmeans	5	477	0.320434	0.414025
kmeans	5	478	0.253699	0.405181
kmeans	5	479	0.272032	0.382662
kmeans	5	480	0.264795	0.39072
kmeans	5	481	0.236744	0.386629
kmeans	5	482	0.221519	0.399625
kmeans	5	483	0.270098	0.356326
kmeans	5	484	0.254384	0.384417
kmeans	5	485	0.239741	0.369415
kmeans	5	486	0.251853	0.37434
kmeans	5	487	0.239245	0.385774
kmeans	5	488	0.286485	0.395672
kmeans	5	489	0.241504	0.348686
kmeans	5	490	0.2309	0.370035
kmeans	5	491	0.249962	0.410596
kmeans	5	492	0.28392	0.407043
kmeans	5	493	0.267587	0.373371
kmeans	5	494	0.25608	0.382109
kmeans	5	495	0.24551	0.386987
kmeans	5	496	0.236018	0.343282
kmeans	5	497	0.279491	0.382728
kmeans	5	498	0.313219	0.396739
kmeans	5	499	0.25072	0.349486
kmeans	5	500	0.262079	0.37785
kmeans	5	501	0.251733	0.390725
kmeans	5	502	0.273304	0.387515
kmeans	5	503	0.29662	0.403553
kmeans	5	504	0.2866	0.427497
kmeans	5	505	0.244647	0.389552
kmeans	5	506	0.268581	0.356829
kmeans	5	507	0.242001	0.361478
kmeans	5	508	0.235511	0.402296
kmeans	5	509	0.292811	0.42809
kmeans	5	510	0.306174	0.397763
kmeans	5	511	0.310264	0.455561
kmeans	5	512	0.2764	0.384157
kmeans	5	513	0.283208	0.437287
kmeans	5	514	0.330252	0.456212
kmeans	5	515	0.220918	0.364798
kmeans	5	516	0.259873	0.389578
kmeans	5	517	0.197647	0.271693
kmeans	5	518	0.284886	0.307364
kmeans	5	519	0.29241	0.405514
kmeans	5	520	0.315229	0.41143
kmeans	5	521	0.287697	0.4251
kmeans	5	522	0.228923	0.361853
kmeans	5	523	0.246577	0.363403
kmeans	5	524	0.246847	0.389642
kmeans	5	525	0.284726	0.438254
kmeans	5	526	0.236942	0.364913
kmeans	5	527	0.294451	0.384644
kmeans	5	528	0.304064	0.421954
kmeans	5	529	0.271775	0.349197
kmeans	5	530	0.258268	0.359024
kmeans	5	531	0.272292	0.407325
kmeans	5	532	0.275805	0.411933
kmeans	5	533	0.258088	0.402278
kmeans	5	534	0.2194	0.29501
kmeans	5	535	0.244842	0.345493
kmeans	5	536	0.269016	0.375648
kmeans	5	537	0.271306	0.384953
kmeans	5	538	0.257939	0.38308
kmeans	5	539	0.248642	0.366142
kmeans	5	540	0.290879	0.402034
kmeans	5	541	0.299772	0.416582
kmeans	5	542	0.269215	0.405038
kmeans	5	543	0.28446	0.404656
kmeans	5	544	0.300287	0.38138
kmeans	5	545	0.267132	0.396618
kmeans	5	546	0.283927	0.378848
kmeans	5	547	0.293473	0.366984
kmeans	5	548	0.260584	0.385559
kmeans	5	549	0.266446	0.423696
kmeans	5	550	0.292543	0.400621
kmeans	5	551	0.255967	0.37793
kmeans	5	552	0.256379	0.407822
kmeans	5	553	0.261258	0.376951
kmeans	5	554	0.270511	0.383175
kmeans	5	555	0.231731	0.357795
kmeans	5	556	0.250244	0.38211
kmeans	5	557	0.257865	0.38555
kmeans	5	558	0.300792	0.415348
kmeans	5	559	0.296722	0.419927
kmeans	5	560	0.247912	0.394351
kmeans	5	561	0.32858	0.455433
kmeans	5	562	0.242742	0.363628
kmeans	5	563	0.228185	0.330041
kmeans	5	564	0.252116	0.41426
kmeans	5	565	0.245943	0.349061
kmeans	5	566	0.255177	0.385615
kmeans	5	567	0.310993	0.427884
kmeans	5	568	0.26177	0.3921
kmeans	5	569	0.230541	0.396056
kmeans	5	570	0.291126	0.401824
kmeans	5	571	0.273326	0.360956
kmeans	5	572	0.316899	0.424849
kmeans	5	573	0.30203	0.427805
kmeans	5	574	0.281393	0.385283
kmeans	5	575	0.233253	0.359036
kmeans	5	576	0.265545	0.339163
kmeans	5	577	0.273025	0.414262
kmeans	5	578	0.266906	0.375647
kmeans	5	579	0.236721	0.359467
kmeans	5	580	0.271831	0.369341
kmeans	5	581	0.278208	0.389362
kmeans	5	582	0.271559	0.358691
kmeans	5	583	0.269511	0.363834
kmeans	5	584	0.274237	0.387583
kmeans	5	585	0.237504	0.358693
kmeans	5	586	0.281499	0.393825
kmeans	5	587	0.20233	0.367459
kmeans	5	588	0.294646	0.400687
kmeans	5	589	0.260855	0.366002
kmeans	5	590	0.279344	0.395947
kmeans	5	591	0.322352	0.430534
kmeans	5	592	0.31349	0.410149
kmeans	5	593	0.229548	0.354094
kmeans	5	594	0.225908	0.334101
kmeans	5	595	0.284161	0.368454
kmeans	5	596	0.246637	0.39372
kmeans	5	597	0.249606	0.363736
kmeans	5	598	0.257943	0.403261
kmeans	5	599	0.305794	0.397393
kmeans	5	600	0.280221	0.393241
kmeans	5	601	0.289237	0.406961
kmeans	5	602	0.313242	0.421697
kmeans	5	603	0.271269	0.366922
kmeans	5	604	0.20774	0.360674
kmeans	5	605	0.269011	0.413191
kmeans	5	606	0.30158	0.412279
kmeans	5	607	0.239053	0.390981
kmeans	5	608	0.262812	0.376525
kmeans	5	609	0.263034	0.384447
kmeans	5	610	0.290649	0.391305
kmeans	5	611	0.225523	0.35176
kmeans	5	612	0.264309	0.426344
kmeans	5	613	0.231443	0.392385
kmeans	5	614	0.248001	0.390819
kmeans	5	615	0.274578	0.381998
kmeans	5	616	0.31073	0.445378
kmeans	5	617	0.236066	0.357232
kmeans	5	618	0.29261	0.3776
kmeans	5	619	0.23699	0.356884
kmeans	5	620	0.270347	0.390382
kmeans	5	621	0.26379	0.368122
kmeans	5	622	0.274638	0.417985
kmeans	5	623	0.23164	0.378257
kmeans	5	624	0.294867	0.396426
kmeans	5	625	0.284219	0.372911
kmeans	5	626	0.279502	0.394329
kmeans	5	627	0.218518	0.351515
kmeans	5	628	0.251069	0.416236
kmeans	5	629	0.270626	0.382337
kmeans	5	630	0.290479	0.363333
kmeans	5	631	0.281543	0.396009
kmeans	5	632	0.218099	0.363002
kmeans	5	633	0.296824	0.388649
kmeans	5	634	0.292363	0.399566
kmeans	5	635	0.246534	0.340083
kmeans	5	636	0.263799	0.364194
kmeans	5	637	0.240296	0.398664
kmeans	5	638	0.270891	0.387637
kmeans	5	639	0.262067	0.395192
kmeans	5	640	0.239501	0.351101
kmeans	5	641	0.289222	0.431163
kmeans	5	642	0.240232	0.368245
kmeans	5	643	0.269497	0.377953
kmeans	5	644	0.294746	0.385039
kmeans	5	645	0.292239	0.440552
kmeans	5	646	0.186566	0.318836
kmeans	5	647	0.233054	0.366936
kmeans	5	648	0.217732	0.375134
kmeans	5	649	0.301414	0.41849
kmeans	5	650	0.275478	0.3912
kmeans	5	651	0.277327	0.409777
kmeans	5	652	0.315601	0.398905
kmeans	5	653	0.229797	0.354781
kmeans	5	654	0.29806	0.40258
kmeans	5	655	0.23031	0.384554
kmeans	5	656	0.248641	0.374789
kmeans	5	657	0.230982	0.340055
kmeans	5	658	0.210955	0.340549
kmeans	5	659	0.298308	0.431748
kmeans	5	660	0.261776	0.379528
kmeans	5	661	0.249897	0.405175
kmeans	5	662	0.239707	0.383603
kmeans	5	663	0.23876	0.339736
kmeans	5	664	0.283594	0.39897
kmeans	5	665	0.27664	0.391147
kmeans	5	666	0.226483	0.37251
kmeans	5	667	0.330284	0.445963
kmeans	5	668	0.223507	0.377221
kmeans	5	669	0.237819	0.359714
kmeans	5	670	0.261617	0.36472
kmeans	5	671	0.24505	0.365441
kmeans	5	672	0.277126	0.449753
kmeans	5	673	0.244628	0.389867
kmeans	5	674	0.310436	0.416886
kmeans	5	675	0.226663	0.350827
kmeans	5	676	0.28959	0.396472
kmeans	5	677	0.310105	0.402942
kmeans	5	678	0.24512	0.362601
kmeans	5	679	0.27428	0.38003
kmeans	5	680	0.227076	0.36064
kmeans	5	681	0.268482	0.388822
kmeans	5	682	0.237719	0.371396
kmeans	5	683	0.25336	0.407973
kmeans	5	684	0.277224	0.424665
kmeans	5	685	0.238614	0.376869
kmeans	5	686	0.279203	0.400051
kmeans	5	687	0.269526	0.399968
kmeans	5	688	0.302489	0.436779
kmeans	5	689	0.225542	0.410092
kmeans	5	690	0.224674	0.349969
kmeans	5	691	0.22426	0.369262
kmeans	5	692	0.248493	0.348868
kmeans	5	693	0.257528	0.278508
kmeans	5	694	0.213835	0.35437
kmeans	5	695	0.305884	0.418674
kmeans	5	696	0.246643	0.416807
kmeans	5	697	0.25233	0.389032
kmeans	5	698	0.253512	0.372097
kmeans	5	699	0.229593	0.362568
kmeans	5	700	0.279112	0.43116
kmeans	5	701	0.271502	0.419324
kmeans	5	702	0.229359	0.357708
kmeans	5	703	0.245973	0.353776
kmeans	5	704	0.290632	0.392995
kmeans	5	705	0.236734	0.346632
kmeans	5	706	0.256533	0.356882
kmeans	5	707	0.267482	0.361066
kmeans	5	708	0.254103	0.382095
kmeans	5	709	0.249289	0.363959
kmeans	5	710	0.247822	0.29366
kmeans	5	711	0.313148	0.41772
kmeans	5	712	0.257116	0.339019
kmeans	5	713	0.286767	0.412973
kmeans	5	714	0.242796	0.398412
kmeans	5	715	0.275596	0.408359
kmeans	5	716	0.263144	0.383376
kmeans	5	717	0.265252	0.389607
kmeans	5	718	0.288213	0.368497
kmeans	5	719	0.258721	0.380671
kmeans	5	720	0.313974	0.433046
kmeans	5	721	0.259316	0.383956
kmeans	5	722	0.215024	0.338847
kmeans	5	723	0.193107	0.317526
kmeans	5	724	0.250947	0.377727
kmeans	5	725	0.234877	0.345539
kmeans	5	726	0.265214	0.387308
kmeans	5	727	0.236294	0.340873
kmeans	5	728	0.292244	0.398583
kmeans	5	729	0.258499	0.401777
kmeans	5	730	0.255357	0.381145
kmeans	5	731	0.313423	0.420455
kmeans	5	732	0.236255	0.388575
kmeans	5	733	0.255531	0.38633
kmeans	5	734	0.214883	0.364902
kmeans	5	735	0.230529	0.363198
kmeans	5	736	0.253075	0.37492
kmeans	5	737	0.287465	0.354353
kmeans	5	738	0.266819	0.383201
kmeans	5	739	0.250881	0.402427
kmeans	5	740	0.257372	0.38229
kmeans	5	741	0.300112	0.4071
kmeans	5	742	0.254303	0.37901
kmeans	5	743	0.324292	0.430742
kmeans	5	744	0.24251	0.37554
kmeans	5	745	0.287715	0.409035
kmeans	5	746	0.24701	0.379116
kmeans	5	747	0.263406	0.36712
kmeans	5	748	0.268875	0.406293
kmeans	5	749	0.265706	0.382006
kmeans	5	750	0.278712	0.39007
kmeans	5	751	0.285329	0.42725
kmeans	5	752	0.202907	0.343891
kmeans	5	753	0.207677	0.313848
kmeans	5	754	0.320826	0.430499
kmeans	5	755	0.268457	0.397595
kmeans	5	756	0.309001	0.423094
kmeans	5	757	0.304047	0.415711
kmeans	5	758	0.238297	0.354165
kmeans	5	759	0.26389	0.402671
kmeans	5	760	0.279789	0.393727
kmeans	5	761	0.253156	0.37682
kmeans	5	762	0.253942	0.363969
kmeans	5	763	0.27101	0.38296
kmeans	5	764	0.24475	0.380356
kmeans	5	765	0.300933	0.439446
kmeans	5	766	0.237617	0.384921
kmeans	5	767	0.254864	0.365504
kmeans	5	768	0.233408	0.385075
kmeans	5	769	0.252977	0.390379
kmeans	5	770	0.268538	0.406043
kmeans	5	771	0.287371	0.399242
kmeans	5	772	0.265531	0.415345
kmeans	5	773	0.241787	0.339579
kmeans	5	774	0.207556	0.346846
kmeans	5	775	0.230408	0.350045
kmeans	5	776	0.281938	0.301969
kmeans	5	777	0.246445	0.345266
kmeans	5	778	0.294335	0.425319
kmeans	5	779	0.284373	0.37769
kmeans	5	780	0.316578	0.429003
kmeans	5	781	0.231143	0.400268
kmeans	5	782	0.26566	0.427689
kmeans	5	783	0.331053	0.430807
kmeans	5	784	0.230655	0.354715
kmeans	5	785	0.235333	0.404231
kmeans	5	786	0.266393	0.389648
kmeans	5	787	0.24867	0.361198
kmeans	5	788	0.280202	0.409145
kmeans	5	789	0.280396	0.370204
kmeans	5	790	0.234752	0.376714
kmeans	5	791	0.285925	0.387537
kmeans	5	792	0.297266	0.41968
kmeans	5	793	0.287332	0.411832
kmeans	5	794	0.222975	0.334564
kmeans	5	795	0.318093	0.403191
kmeans	5	796	0.256512	0.391141
kmeans	5	797	0.248819	0.383663
kmeans	5	798	0.249485	0.345511
kmeans	5	799	0.235061	0.3636
kmeans	5	800	0.279188	0.388572
kmeans	5	801	0.281971	0.414714
kmeans	5	802	0.201709	0.379245
kmeans	5	803	0.280596	0.399218
kmeans	5	804	0.193324	0.348949
kmeans	5	805	0.21728	0.385934
kmeans	5	806	0.300412	0.416326
kmeans	5	807	0.22762	0.381332
kmeans	5	808	0.287258	0.403805
kmeans	5	809	0.23113	0.414807
kmeans	5	810	0.268881	0.380896
kmeans	5	811	0.234934	0.398113
kmeans	5	812	0.285265	0.425923
kmeans	5	813	0.274602	0.377689
kmeans	5	814	0.25074	0.390817
kmeans	5	815	0.265939	0.355855
kmeans	5	816	0.256818	0.359608
kmeans	5	817	0.262915	0.413042
kmeans	5	818	0.229566	0.395173
kmeans	5	819	0.264394	0.374427
kmeans	5	820	0.234292	0.336218
kmeans	5	821	0.250589	0.413332
kmeans	5	822	0.270931	0.419365
kmeans	5	823	0.270926	0.421867
kmeans	5	824	0.282272	0.377156
kmeans	5	825	0.289756	0.388252
kmeans	5	826	0.346351	0.433662
kmeans	5	827	0.222262	0.372292
kmeans	5	828	0.252931	0.385673
kmeans	5	829	0.260379	0.373307
kmeans	5	830	0.222782	0.35168
kmeans	5	831	0.275182	0.408139
kmeans	5	832	0.261886	0.358138
kmeans	5	833	0.219728	0.345192
kmeans	5	834	0.20582	0.336805
kmeans	5	835	0.256583	0.406954
kmeans	5	836	0.290639	0.371501
kmeans	5	837	0.303824	0.405793
kmeans	5	838	0.279846	0.433509
kmeans	5	839	0.246729	0.36087
kmeans	5	840	0.300793	0.3899
kmeans	5	841	0.302338	0.418087
kmeans	5	842	0.305792	0.426777
kmeans	5	843	0.265562	0.405369
kmeans	5	844	0.272265	0.38483
kmeans	5	845	0.302593	0.405438
kmeans	5	846	0.287502	0.417811
kmeans	5	847	0.222034	0.383053
kmeans	5	848	0.244236	0.385424
kmeans	5	849	0.252504	0.378907
kmeans	5	850	0.27373	0.363436
kmeans	5	851	0.270416	0.391541
kmeans	5	852	0.267355	0.386189
kmeans	5	853	0.297817	0.428971
kmeans	5	854	0.262829	0.43204
kmeans	5	855	0.296037	0.427363
kmeans	5	856	0.277997	0.345896
kmeans	5	857	0.231064	0.383551
kmeans	5	858	0.290396	0.431264
kmeans	5	859	0.273619	0.391399
kmeans	5	860	0.263265	0.420426
kmeans	5	861	0.23303	0.334021
kmeans	5	862	0.265495	0.35705
kmeans	5	863	0.281864	0.409075
kmeans	5	864	0.206708	0.378389
kmeans	5	865	0.266964	0.379884
kmeans	5	866	0.222015	0.333333
kmeans	5	867	0.285383	0.407068
kmeans	5	868	0.28317	0.39008
kmeans	5	869	0.255668	0.372928
kmeans	5	870	0.312097	0.418686
kmeans	5	871	0.276563	0.396418
kmeans	5	872	0.252509	0.35003
kmeans	5	873	0.333221	0.406476
kmeans	5	874	0.291006	0.362922
kmeans	5	875	0.301407	0.400859
kmeans	5	876	0.206042	0.351392
kmeans	5	877	0.239868	0.384941
kmeans	5	878	0.226294	0.389744
kmeans	5	879	0.24672	0.388121
kmeans	5	880	0.235293	0.388829
kmeans	5	881	0.240382	0.341726
kmeans	5	882	0.272373	0.383904
kmeans	5	883	0.261599	0.393575
kmeans	5	884	0.239705	0.43072
kmeans	5	885	0.243177	0.369672
kmeans	5	886	0.27859	0.43369
kmeans	5	887	0.265418	0.390765
kmeans	5	888	0.278136	0.391196
kmeans	5	889	0.230801	0.372611
kmeans	5	890	0.251861	0.39142
kmeans	5	891	0.225731	0.359299
kmeans	5	892	0.276312	0.379665
kmeans	5	893	0.236166	0.349386
kmeans	5	894	0.345049	0.43115
kmeans	5	895	0.231258	0.396257
kmeans	5	896	0.220759	0.343868
kmeans	5	897	0.274062	0.40754
kmeans	5	898	0.288328	0.395671
kmeans	5	899	0.246729	0.36347
kmeans	5	900	0.256485	0.37581
kmeans	5	901	0.24667	0.40263
kmeans	5	902	0.223241	0.332193
kmeans	5	903	0.253859	0.351956
kmeans	5	904	0.304865	0.406436
kmeans	5	905	0.290735	0.433734
kmeans	5	906	0.293094	0.432323
kmeans	5	907	0.260463	0.393544
kmeans	5	908	0.236211	0.365994
kmeans	5	909	0.262218	0.300236
kmeans	5	910	0.225572	0.356154
kmeans	5	911	0.246547	0.381054
kmeans	5	912	0.273477	0.42828
kmeans	5	913	0.286079	0.400786
kmeans	5	914	0.243386	0.398438
kmeans	5	915	0.251001	0.387052
kmeans	5	916	0.298632	0.383247
kmeans	5	917	0.24315	0.375524
kmeans	5	918	0.240014	0.361589
kmeans	5	919	0.227617	0.369923
kmeans	5	920	0.252342	0.371127
kmeans	5	921	0.265874	0.377376
kmeans	5	922	0.229889	0.339974
kmeans	5	923	0.279422	0.405024
kmeans	5	924	0.24551	0.361747
kmeans	5	925	0.258913	0.387906
kmeans	5	926	0.260357	0.382597
kmeans	5	927	0.304416	0.409734
kmeans	5	928	0.279543	0.405366
kmeans	5	929	0.212841	0.323256
kmeans	5	930	0.3055	0.383621
kmeans	5	931	0.237606	0.367099
kmeans	5	932	0.248598	0.376536
kmeans	5	933	0.257319	0.424953
kmeans	5	934	0.221963	0.347542
kmeans	5	935	0.296856	0.379362
kmeans	5	936	0.250361	0.381487
kmeans	5	937	0.339078	0.445671
kmeans	5	938	0.257682	0.376607
kmeans	5	939	0.286629	0.416266
kmeans	5	940	0.292707	0.443774
kmeans	5	941	0.248009	0.382615
kmeans	5	942	0.244064	0.404363
kmeans	5	943	0.262106	0.381049
kmeans	5	944	0.253233	0.364489
kmeans	5	945	0.223614	0.405194
kmeans	5	946	0.254407	0.401844
kmeans	5	947	0.311724	0.399673
kmeans	5	948	0.255791	0.390521
kmeans	5	949	0.242428	0.374827
kmeans	5	950	0.304177	0.401895
kmeans	5	951	0.255141	0.415633
kmeans	5	952	0.226787	0.357286
kmeans	5	953	0.18936	0.351186
kmeans	5	954	0.254405	0.401341
kmeans	5	955	0.251946	0.366395
kmeans	5	956	0.299197	0.422279
kmeans	5	957	0.230341	0.350889
kmeans	5	958	0.262248	0.368232
kmeans	5	959	0.266641	0.334593
kmeans	5	960	0.259474	0.401262
kmeans	5	961	0.251103	0.376358
kmeans	5	962	0.299299	0.400394
kmeans	5	963	0.191446	0.337465
kmeans	5	964	0.268077	0.351309
kmeans	5	965	0.289811	0.40858
kmeans	5	966	0.269221	0.385951
kmeans	5	967	0.303205	0.399138
kmeans	5	968	0.256459	0.359938
kmeans	5	969	0.271806	0.392712
kmeans	5	970	0.230465	0.366926
kmeans	5	971	0.198662	0.331751
kmeans	5	972	0.217891	0.340476
kmeans	5	973	0.200589	0.341587
kmeans	5	974	0.236446	0.349748
kmeans	5	975	0.250398	0.414121
kmeans	5	976	0.38121	0.459014
kmeans	5	977	0.238644	0.352661
kmeans	5	978	0.278729	0.414355
kmeans	5	979	0.235345	0.397494
kmeans	5	980	0.297522	0.441237
kmeans	5	981	0.242136	0.381801
kmeans	5	982	0.278245	0.388361
kmeans	5	983	0.181404	0.342105
kmeans	5	984	0.265082	0.389166
kmeans	5	985	0.240335	0.370868
kmeans	5	986	0.259557	0.401032
kmeans	5	987	0.263899	0.414148
kmeans	5	988	0.243219	0.356656
kmeans	5	989	0.264839	0.36765
kmeans	5	990	0.245735	0.371962
kmeans	5	991	0.257387	0.397227
kmeans	5	992	0.271283	0.386983
kmeans	5	993	0.266381	0.404054
kmeans	5	994	0.248531	0.362923
kmeans	5	995	0.216443	0.35434
kmeans	5	996	0.291866	0.402741
kmeans	5	997	0.274562	0.42287
kmeans	5	998	0.275883	0.398074
kmeans	5	999	0.299966	0.430469
kmeans	5	1000	0.226782	0.396084
hclust	5	1	0.201377	0.349051
hclust	5	2	0.296127	0.387802
hclust	5	3	0.197358	0.328277
hclust	5	4	0.275246	0.457516
hclust	5	5	0.290923	0.422105
hclust	5	6	0.261532	0.345678
hclust	5	7	0.283196	0.421934
hclust	5	8	0.311451	0.441625
hclust	5	9	0.215852	0.336322
hclust	5	10	0.214297	0.35972
hclust	5	11	0.244502	0.400309
hclust	5	12	0.28586	0.375523
hclust	5	13	0.278558	0.394435
hclust	5	14	0.266422	0.33449
hclust	5	15	0.259228	0.395327
hclust	5	16	0.292043	0.406189
hclust	5	17	0.182954	0.285496
hclust	5	18	0.236778	0.358331
hclust	5	19	0.233663	0.39942
hclust	5	20	0.244475	0.406641
hclust	5	21	0.277756	0.373308
hclust	5	22	0.230251	0.331143
hclust	5	23	0.370762	0.427557
hclust	5	24	0.187159	0.323046
hclust	5	25	0.261141	0.376179
hclust	5	26	0.208347	0.359775
hclust	5	27	0.235237	0.403568
hclust	5	28	0.263458	0.435973
hclust	5	29	0.234756	0.349253
hclust	5	30	0.224893	0.363487
hclust	5	31	0.198278	0.341897
hclust	5	32	0.231401	0.363899
hclust	5	33	0.284355	0.367732
hclust	5	34	0.293239	0.3693
hclust	5	35	0.274575	0.416682
hclust	5	36	0.262884	0.404653
hclust	5	37	0.245125	0.423047
hclust	5	38	0.304227	0.390505
hclust	5	39	0.282258	0.414636
hclust	5	40	0.218433	0.313073
hclust	5	41	0.183005	0.327435
hclust	5	42	0.29129	0.353497
hclust	5	43	0.205937	0.396517
hclust	5	44	0.266126	0.371852
hclust	5	45	0.205832	0.36828
hclust	5	46	0.253145	0.416863
hclust	5	47	0.280901	0.317817
hclust	5	48	0.223274	0.342447
hclust	5	49	0.196824	0.313161
hclust	5	50	0.241367	0.404856
hclust	5	51	0.183214	0.325755
hclust	5	52	0.20998	0.239557
hclust	5	53	0.26643	0.370594
hclust	5	54	0.199792	0.343677
hclust	5	55	0.195932	0.345084
hclust	5	56	0.142738	0.313348
hclust	5	57	0.194509	0.335146
hclust	5	58	0.271024	0.37413
hclust	5	59	0.305377	0.411315
hclust	5	60	0.261297	0.37068
hclust	5	61	0.214395	0.353783
hclust	5	62	0.281057	0.401376
hclust	5	63	0.219058	0.378775
hclust	5	64	0.20686	0.305046
hclust	5	65	0.34434	0.374773
hclust	5	66	0.220729	0.356538
hclust	5	67	0.172071	0.322992
hclust	5	68	0.270847	0.398548
hclust	5	69	0.190787	0.370404
hclust	5	70	0.277601	0.371434
hclust	5	71	0.246222	0.365772
hclust	5	72	0.236909	0.405363
hclust	5	73	0.216878	0.344747
hclust	5	74	0.229374	0.331917
hclust	5	75	0.271627	0.397408
hclust	5	76	0.217317	0.312436
hclust	5	77	0.180674	0.35471
hclust	5	78	0.229464	0.340587
hclust	5	79	0.229471	0.355533
hclust	5	80	0.244282	0.3478
hclust	5	81	0.184044	0.291383
hclust	5	82	0.192436	0.326437
hclust	5	83	0.192509	0.305963
hclust	5	84	0.278628	0.407778
hclust	5	85	0.212045	0.345481
hclust	5	86	0.268514	0.385178
hclust	5	87	0.251854	0.347724
hclust	5	88	0.236107	0.360672
hclust	5	89	0.215109	0.342724
hclust	5	90	0.252179	0.370713
hclust	5	91	0.332305	0.417163
hclust	5	92	0.278367	0.418817
hclust	5	93	0.260045	0.360759
hclust	5	94	0.26135	0.370364
hclust	5	95	0.292241	0.425114
hclust	5	96	0.313757	0.390058
hclust	5	97	0.204578	0.335528
hclust	5	98	0.243438	0.415197
hclust	5	99	0.201165	0.332569
hclust	5	100	0.327734	0.388837
hclust	5	101	0.1731	0.300023
hclust	5	102	0.291159	0.386529
hclust	5	103	0.275865	0.423124
hclust	5	104	0.345993	0.445701
hclust	5	105	0.365236	0.439367
hclust	5	106	0.22301	0.324597
hclust	5	107	0.293215	0.384008
hclust	5	108	0.382668	0.404285
hclust	5	109	0.233787	0.34216
hclust	5	110	0.178081	0.36613
hclust	5	111	0.22907	0.336761
hclust	5	112	0.217034	0.363769
hclust	5	113	0.205339	0.33169
hclust	5	114	0.193548	0.350255
hclust	5	115	0.251187	0.371885
hclust	5	116	0.203382	0.335511
hclust	5	117	0.20877	0.363308
hclust	5	118	0.361381	0.443825
hclust	5	119	0.256747	0.364394
hclust	5	120	0.261958	0.363592
hclust	5	121	0.227823	0.34644
hclust	5	122	0.20306	0.350973
hclust	5	123	0.316429	0.400177
hclust	5	124	0.2476	0.392237
hclust	5	125	0.196958	0.348995
hclust	5	126	0.299601	0.418567
hclust	5	127	0.20947	0.392376
hclust	5	128	0.338208	0.436627
hclust	5	129	0.223256	0.347895
hclust	5	130	0.186742	0.3199
hclust	5	131	0.259588	0.347248
hclust	5	132	0.225246	0.344872
hclust	5	133	0.286609	0.388442
hclust	5	134	0.247853	0.425278
hclust	5	135	0.214883	0.30522
hclust	5	136	0.213793	0.375869
hclust	5	137	0.29783	0.423459
hclust	5	138	0.222928	0.406254
hclust	5	139	0.194978	0.3295
hclust	5	140	0.219753	0.384026
hclust	5	141	0.302491	0.456125
hclust	5	142	0.170825	0.333532
hclust	5	143	0.304101	0.42608
hclust	5	144	0.197153	0.347662
hclust	5	145	0.255464	0.398265
hclust	5	146	0.190576	0.354325
hclust	5	147	0.251903	0.28632
hclust	5	148	0.292414	0.387145
hclust	5	149	0.186364	0.336455
hclust	5	150	0.303966	0.418477
hclust	5	151	0.402937	0.435265
hclust	5	152	0.258926	0.40595
hclust	5	153	0.284468	0.380061
hclust	5	154	0.256645	0.382928
hclust	5	155	0.188479	0.327627
hclust	5	156	0.233511	0.350212
hclust	5	157	0.289771	0.406776
hclust	5	158	0.270923	0.412429
hclust	5	159	0.256743	0.344192
hclust	5	160	0.192884	0.313945
hclust	5	161	0.269616	0.378491
hclust	5	162	0.251137	0.380387
hclust	5	163	0.238829	0.324357
hclust	5	164	0.235683	0.386513
hclust	5	165	0.191178	0.3676
hclust	5	166	0.359704	0.408829
hclust	5	167	0.178973	0.325939
hclust	5	168	0.331156	0.401837
hclust	5	169	0.20344	0.336322
hclust	5	170	0.19999	0.304462
hclust	5	171	0.218142	0.355032
hclust	5	172	0.189051	0.345195
hclust	5	173	0.288698	0.382892
hclust	5	174	0.288029	0.385726
hclust	5	175	0.270322	0.412497
hclust	5	176	0.256482	0.346102
hclust	5	177	0.178567	0.291583
hclust	5	178	0.274734	0.392263
hclust	5	179	0.25133	0.343173
hclust	5	180	0.291989	0.324671
hclust	5	181	0.22936	0.372746
hclust	5	182	0.216831	0.346614
hclust	5	183	0.189427	0.312381
hclust	5	184	0.249074	0.360562
hclust	5	185	0.19952	0.325764
hclust	5	186	0.248587	0.39968
hclust	5	187	0.232602	0.288899
hclust	5	188	0.279649	0.43172
hclust	5	189	0.222768	0.331867
hclust	5	190	0.359771	0.417668
hclust	5	191	0.189239	0.312229
hclust	5	192	0.306046	0.438468
hclust	5	193	0.232133	0.37761
hclust	5	194	0.358387	0.473915
hclust	5	195	0.295523	0.435305
hclust	5	196	0.292919	0.379867
hclust	5	197	0.250853	0.375343
hclust	5	198	0.338799	0.391982
hclust	5	199	0.279657	0.434123
hclust	5	200	0.326606	0.421577
hclust	5	201	0.250895	0.368771
hclust	5	202	0.272933	0.379513
hclust	5	203	0.258159	0.363466
hclust	5	204	0.236886	0.384532
hclust	5	205	0.328636	0.4013
hclust	5	206	0.218877	0.290778
hclust	5	207	0.301052	0.363827
hclust	5	208	0.215513	0.343129
hclust	5	209	0.216795	0.345547
hclust	5	210	0.256823	0.373487
hclust	5	211	0.291907	0.348328
hclust	5	212	0.273785	0.423575
hclust	5	213	0.265214	0.411741
hclust	5	214	0.286808	0.386731
hclust	5	215	0.272365	0.370185
hclust	5	216	0.376166	0.40709
hclust	5	217	0.291989	0.401981
hclust	5	218	0.231699	0.413678
hclust	5	219	0.240011	0.338441
hclust	5	220	0.246433	0.325213
hclust	5	221	0.287714	0.376172
hclust	5	222	0.241951	0.31866
hclust	5	223	0.252772	0.354957
hclust	5	224	0.329955	0.478403
hclust	5	225	0.221614	0.340694
hclust	5	226	0.314028	0.379626
hclust	5	227	0.236151	0.402026
hclust	5	228	0.324366	0.380075
hclust	5	229	0.306038	0.402665
hclust	5	230	0.302981	0.396212
hclust	5	231	0.235693	0.358394
hclust	5	232	0.27139	0.38744
hclust	5	233	0.260762	0.424406
hclust	5	234	0.339163	0.398349
hclust	5	235	0.218206	0.367235
hclust	5	236	0.250994	0.368786
hclust	5	237	0.269339	0.421803
hclust	5	238	0.293066	0.369478
hclust	5	239	0.213504	0.376768
hclust	5	240	0.236394	0.390538
hclust	5	241	0.157376	0.358868
hclust	5	242	0.204743	0.335207
hclust	5	243	0.236643	0.283321
hclust	5	244	0.208396	0.342667
hclust	5	245	0.278143	0.405701
hclust	5	246	0.204067	0.319355
hclust	5	247	0.241628	0.376415
hclust	5	248	0.287264	0.394785
hclust	5	249	0.258031	0.369765
hclust	5	250	0.24705	0.358776
hclust	5	251	0.300157	0.390809
hclust	5	252	0.234138	0.416176
hclust	5	253	0.347278	0.406977
hclust	5	254	0.20719	0.339704
hclust	5	255	0.227215	0.405524
hclust	5	256	0.309198	0.430774
hclust	5	257	0.237814	0.365474
hclust	5	258	0.212945	0.347813
hclust	5	259	0.249984	0.383558
hclust	5	260	0.253602	0.351737
hclust	5	261	0.303264	0.403804
hclust	5	262	0.232935	0.330559
hclust	5	263	0.21586	0.338864
hclust	5	264	0.258726	0.375109
hclust	5	265	0.22448	0.405068
hclust	5	266	0.248051	0.35752
hclust	5	267	0.318659	0.434119
hclust	5	268	0.250822	0.368384
hclust	5	269	0.26548	0.38174
hclust	5	270	0.259347	0.409558
hclust	5	271	0.243843	0.387097
hclust	5	272	0.201512	0.375617
hclust	5	273	0.206542	0.313566
hclust	5	274	0.215176	0.401221
hclust	5	275	0.246735	0.378063
hclust	5	276	0.27138	0.303735
hclust	5	277	0.212512	0.35592
hclust	5	278	0.211526	0.330459
hclust	5	279	0.239257	0.337071
hclust	5	280	0.283553	0.400799
hclust	5	281	0.210918	0.339862
hclust	5	282	0.243413	0.361837
hclust	5	283	0.260717	0.411477
hclust	5	284	0.202509	0.328539
hclust	5	285	0.177057	0.307538
hclust	5	286	0.212058	0.397473
hclust	5	287	0.283717	0.369311
hclust	5	288	0.323245	0.310155
hclust	5	289	0.235097	0.339551
hclust	5	290	0.285179	0.373096
hclust	5	291	0.315974	0.403066
hclust	5	292	0.269141	0.442193
hclust	5	293	0.274914	0.361421
hclust	5	294	0.239578	0.378326
hclust	5	295	0.177309	0.32884
hclust	5	296	0.343653	0.434607
hclust	5	297	0.265141	0.357022
hclust	5	298	0.296703	0.44298
hclust	5	299	0.221546	0.365325
hclust	5	300	0.287208	0.418424
hclust	5	301	0.354395	0.450005
hclust	5	302	0.255116	0.379644
hclust	5	303	0.267867	0.374085
hclust	5	304	0.328028	0.429562
hclust	5	305	0.193015	0.342573
hclust	5	306	0.146805	0.287354
hclust	5	307	0.255232	0.363121
hclust	5	308	0.214445	0.353906
hclust	5	309	0.226342	0.382489
hclust	5	310	0.22635	0.390536
hclust	5	311	0.247758	0.367339
hclust	5	312	0.301828	0.384927
hclust	5	313	0.21551	0.332514
hclust	5	314	0.253966	0.417774
hclust	5	315	0.258265	0.385789
hclust	5	316	0.306596	0.346211
hclust	5	317	0.268957	0.390254
hclust	5	318	0.222328	0.367968
hclust	5	319	0.264292	0.406235
hclust	5	320	0.223394	0.392703
hclust	5	321	0.188206	0.356457
hclust	5	322	0.213128	0.344296
hclust	5	323	0.232513	0.408543
hclust	5	324	0.232125	0.331169
hclust	5	325	0.221485	0.382338
hclust	5	326	0.232652	0.355479
hclust	5	327	0.256536	0.362432
hclust	5	328	0.243289	0.341065
hclust	5	329	0.24274	0.374466
hclust	5	330	0.19859	0.344645
hclust	5	331	0.191615	0.364907
hclust	5	332	0.241586	0.350252
hclust	5	333	0.162112	0.273864
hclust	5	334	0.219815	0.320484
hclust	5	335	0.336493	0.479536
hclust	5	336	0.287837	0.361315
hclust	5	337	0.336675	0.425644
hclust	5	338	0.26686	0.369941
hclust	5	339	0.246494	0.337844
hclust	5	340	0.201873	0.317307
hclust	5	341	0.196377	0.347913
hclust	5	342	0.212495	0.372506
hclust	5	343	0.198664	0.372441
hclust	5	344	0.211892	0.380997
hclust	5	345	0.192304	0.306362
hclust	5	346	0.334495	0.42669
hclust	5	347	0.159623	0.292497
hclust	5	348	0.245224	0.363467
hclust	5	349	0.250302	0.34329
hclust	5	350	0.229452	0.35186
hclust	5	351	0.229221	0.3004
hclust	5	352	0.212631	0.327256
hclust	5	353	0.269387	0.392666
hclust	5	354	0.240599	0.375147
hclust	5	355	0.226465	0.354779
hclust	5	356	0.19472	0.35927
hclust	5	357	0.209325	0.354617
hclust	5	358	0.30586	0.413345
hclust	5	359	0.223512	0.395437
hclust	5	360	0.239311	0.362064
hclust	5	361	0.23091	0.357104
hclust	5	362	0.253998	0.376072
hclust	5	363	0.317098	0.415336
hclust	5	364	0.176789	0.361618
hclust	5	365	0.309745	0.395473
hclust	5	366	0.373544	0.442111
hclust	5	367	0.251323	0.391476
hclust	5	368	0.179424	0.273402
hclust	5	369	0.218632	0.3536
hclust	5	370	0.207794	0.371071
hclust	5	371	0.207674	0.337291
hclust	5	372	0.176985	0.299035
hclust	5	373	0.234679	0.325109
hclust	5	374	0.240898	0.42192
hclust	5	375	0.243061	0.38574
hclust	5	376	0.290702	0.3551
hclust	5	377	0.211456	0.363515
hclust	5	378	0.212241	0.317196
hclust	5	379	0.173358	0.327512
hclust	5	380	0.241228	0.387354
hclust	5	381	0.229365	0.36443
hclust	5	382	0.173326	0.301
hclust	5	383	0.245371	0.365005
hclust	5	384	0.237131	0.369923
hclust	5	385	0.213915	0.338091
hclust	5	386	0.226303	0.35263
hclust	5	387	0.227569	0.335416
hclust	5	388	0.155652	0.239488
hclust	5	389	0.197417	0.334754
hclust	5	390	0.253915	0.376712
hclust	5	391	0.252342	0.369694
hclust	5	392	0.330075	0.435295
hclust	5	393	0.285528	0.390721
hclust	5	394	0.211613	0.353242
hclust	5	395	0.279885	0.416583
hclust	5	396	0.21114	0.305336
hclust	5	397	0.187808	0.328598
hclust	5	398	0.191837	0.304735
hclust	5	399	0.174952	0.270379
hclust	5	400	0.309205	0.444997
hclust	5	401	0.241859	0.363386
hclust	5	402	0.225699	0.392246
hclust	5	403	0.258411	0.374088
hclust	5	404	0.277467	0.375505
hclust	5	405	0.224373	0.336747
hclust	5	406	0.299688	0.361075
hclust	5	407	0.291062	0.390118
hclust	5	408	0.341715	0.405679
hclust	5	409	0.193201	0.333568
hclust	5	410	0.207059	0.362147
hclust	5	411	0.254374	0.370155
hclust	5	412	0.236863	0.382487
hclust	5	413	0.292984	0.322573
hclust	5	414	0.312966	0.456916
hclust	5	415	0.237055	0.403081
hclust	5	416	0.254644	0.314161
hclust	5	417	0.237398	0.356171
hclust	5	418	0.287622	0.386948
hclust	5	419	0.286061	0.474422
hclust	5	420	0.261569	0.323945
hclust	5	421	0.226142	0.374263
hclust	5	422	0.275255	0.427372
hclust	5	423	0.245922	0.324124
hclust	5	424	0.187836	0.354607
hclust	5	425	0.250684	0.382209
hclust	5	426	0.167092	0.321914
hclust	5	427	0.262478	0.384643
hclust	5	428	0.250408	0.357822
hclust	5	429	0.277516	0.416205
hclust	5	430	0.166303	0.345384
hclust	5	431	0.241178	0.360246
hclust	5	432	0.283461	0.342249
hclust	5	433	0.254252	0.399428
hclust	5	434	0.238197	0.347531
hclust	5	435	0.224671	0.374688
hclust	5	436	0.278006	0.358129
hclust	5	437	0.201473	0.364102
hclust	5	438	0.18679	0.324323
hclust	5	439	0.353283	0.402113
hclust	5	440	0.304558	0.441022
hclust	5	441	0.166544	0.351382
hclust	5	442	0.193775	0.338832
hclust	5	443	0.178739	0.323897
hclust	5	444	0.250786	0.368005
hclust	5	445	0.204369	0.358756
hclust	5	446	0.178287	0.292898
hclust	5	447	0.315273	0.390006
hclust	5	448	0.20562	0.359515
hclust	5	449	0.27469	0.407848
hclust	5	450	0.295021	0.35483
hclust	5	451	0.36335	0.44476
hclust	5	452	0.272311	0.414335
hclust	5	453	0.212025	0.356969
hclust	5	454	0.186262	0.331539
hclust	5	455	0.237531	0.403178
hclust	5	456	0.283265	0.383275
hclust	5	457	0.224196	0.333086
hclust	5	458	0.254676	0.384019
hclust	5	459	0.164455	0.28797
hclust	5	460	0.216013	0.375247
hclust	5	461	0.174876	0.317683
hclust	5	462	0.387552	0.465242
hclust	5	463	0.251346	0.361045
hclust	5	464	0.335233	0.413931
hclust	5	465	0.199448	0.326414
hclust	5	466	0.218354	0.340977
hclust	5	467	0.185447	0.260388
hclust	5	468	0.191903	0.322548
hclust	5	469	0.30574	0.404634
hclust	5	470	0.232132	0.330492
hclust	5	471	0.197729	0.345151
hclust	5	472	0.289361	0.38516
hclust	5	473	0.344875	0.431306
hclust	5	474	0.229001	0.378223
hclust	5	475	0.179423	0.321215
hclust	5	476	0.238392	0.355607
hclust	5	477	0.315938	0.392003
hclust	5	478	0.251841	0.388746
hclust	5	479	0.205628	0.299853
hclust	5	480	0.189673	0.3173
hclust	5	481	0.179989	0.336692
hclust	5	482	0.192937	0.368655
hclust	5	483	0.256493	0.330347
hclust	5	484	0.31034	0.442072
hclust	5	485	0.173009	0.294661
hclust	5	486	0.206729	0.306831
hclust	5	487	0.239537	0.379395
hclust	5	488	0.265041	0.377759
hclust	5	489	0.240983	0.302635
hclust	5	490	0.189527	0.334844
hclust	5	491	0.277029	0.418078
hclust	5	492	0.232451	0.371235
hclust	5	493	0.338413	0.410574
hclust	5	494	0.265202	0.320198
hclust	5	495	0.259733	0.331202
hclust	5	496	0.199102	0.329136
hclust	5	497	0.169503	0.323077
hclust	5	498	0.264066	0.403753
hclust	5	499	0.27521	0.369675
hclust	5	500	0.256352	0.303936
hclust	5	501	0.196283	0.332967
hclust	5	502	0.277324	0.416203
hclust	5	503	0.282435	0.416105
hclust	5	504	0.278467	0.360663
hclust	5	505	0.243801	0.401672
hclust	5	506	0.222046	0.346689
hclust	5	507	0.300289	0.399535
hclust	5	508	0.201961	0.336798
hclust	5	509	0.270274	0.355041
hclust	5	510	0.358454	0.456095
hclust	5	511	0.273846	0.435632
hclust	5	512	0.283811	0.359868
hclust	5	513	0.21854	0.362893
hclust	5	514	0.280295	0.417295
hclust	5	515	0.236369	0.318053
hclust	5	516	0.314769	0.348501
hclust	5	517	0.159238	0.267599
hclust	5	518	0.26648	0.381051
hclust	5	519	0.24209	0.357032
hclust	5	520	0.2018	0.348429
hclust	5	521	0.19995	0.360306
hclust	5	522	0.212511	0.328779
hclust	5	523	0.251246	0.348737
hclust	5	524	0.235059	0.369235
hclust	5	525	0.259519	0.379686
hclust	5	526	0.158692	0.294757
hclust	5	527	0.269757	0.356567
hclust	5	528	0.218474	0.350062
hclust	5	529	0.195576	0.318142
hclust	5	530	0.277803	0.3672
hclust	5	531	0.294049	0.301079
hclust	5	532	0.231304	0.355522
hclust	5	533	0.244572	0.333789
hclust	5	534	0.202369	0.328655
hclust	5	535	0.258376	0.333893
hclust	5	536	0.255957	0.357467
hclust	5	537	0.286898	0.394959
hclust	5	538	0.2161	0.358201
hclust	5	539	0.169795	0.304007
hclust	5	540	0.244999	0.348638
hclust	5	541	0.284124	0.386485
hclust	5	542	0.288105	0.392319
hclust	5	543	0.40648	0.433917
hclust	5	544	0.268114	0.349433
hclust	5	545	0.248784	0.331835
hclust	5	546	0.235594	0.366006
hclust	5	547	0.250435	0.322683
hclust	5	548	0.223524	0.384505
hclust	5	549	0.287984	0.437205
hclust	5	550	0.281122	0.373405
hclust	5	551	0.309296	0.388774
hclust	5	552	0.175772	0.292917
hclust	5	553	0.240754	0.326704
hclust	5	554	0.297936	0.401374
hclust	5	555	0.249366	0.365557
hclust	5	556	0.277083	0.399
hclust	5	557	0.250508	0.380397
hclust	5	558	0.264806	0.387747
hclust	5	559	0.262349	0.379167
hclust	5	560	0.189271	0.351271
hclust	5	561	0.259378	0.38569
hclust	5	562	0.146017	0.328954
hclust	5	563	0.19828	0.320911
hclust	5	564	0.216671	0.397423
hclust	5	565	0.176397	0.306484
hclust	5	566	0.255421	0.37384
hclust	5	567	0.299566	0.408458
hclust	5	568	0.220789	0.400308
hclust	5	569	0.180628	0.312377
hclust	5	570	0.244229	0.404321
hclust	5	571	0.242279	0.308705
hclust	5	572	0.303684	0.390897
hclust	5	573	0.192071	0.34039
hclust	5	574	0.255345	0.352567
hclust	5	575	0.313309	0.362295
hclust	5	576	0.212783	0.389583
hclust	5	577	0.246704	0.396081
hclust	5	578	0.233979	0.342814
hclust	5	579	0.221329	0.377659
hclust	5	580	0.347143	0.404376
hclust	5	581	0.250529	0.368097
hclust	5	582	0.269764	0.353729
hclust	5	583	0.294767	0.386318
hclust	5	584	0.248908	0.406026
hclust	5	585	0.225227	0.409939
hclust	5	586	0.19718	0.366693
hclust	5	587	0.193382	0.351945
hclust	5	588	0.24993	0.373671
hclust	5	589	0.274828	0.394472
hclust	5	590	0.262521	0.382783
hclust	5	591	0.252467	0.359755
hclust	5	592	0.318091	0.372261
hclust	5	593	0.254267	0.390874
hclust	5	594	0.319853	0.382721
hclust	5	595	0.250287	0.335915
hclust	5	596	0.25087	0.383198
hclust	5	597	0.305913	0.387468
hclust	5	598	0.277402	0.403735
hclust	5	599	0.315535	0.399203
hclust	5	600	0.257257	0.370059
hclust	5	601	0.30371	0.433865
hclust	5	602	0.249901	0.34563
hclust	5	603	0.232004	0.328311
hclust	5	604	0.188419	0.337951
hclust	5	605	0.198148	0.36187
hclust	5	606	0.26041	0.370839
hclust	5	607	0.251759	0.396986
hclust	5	608	0.282287	0.390975
hclust	5	609	0.210516	0.338269
hclust	5	610	0.251559	0.379311
hclust	5	611	0.230703	0.352998
hclust	5	612	0.193322	0.300614
hclust	5	613	0.231	0.401151
hclust	5	614	0.307866	0.420842
hclust	5	615	0.282364	0.37876
hclust	5	616	0.29134	0.421275
hclust	5	617	0.237999	0.368959
hclust	5	618	0.21051	0.357105
hclust	5	619	0.262048	0.363927
hclust	5	620	0.28975	0.400573
hclust	5	621	0.273906	0.369496
hclust	5	622	0.195612	0.269233
hclust	5	623	0.213341	0.366547
hclust	5	624	0.283354	0.386004
hclust	5	625	0.248729	0.333909
hclust	5	626	0.232142	0.369681
hclust	5	627	0.154846	0.282077
hclust	5	628	0.250161	0.420489
hclust	5	629	0.22029	0.338562
hclust	5	630	0.302696	0.34576
hclust	5	631	0.241886	0.359951
hclust	5	632	0.241334	0.410001
hclust	5	633	0.306231	0.372585
hclust	5	634	0.273413	0.354475
hclust	5	635	0.218453	0.302828
hclust	5	636	0.254632	0.345257
hclust	5	637	0.280383	0.410715
hclust	5	638	0.202591	0.366488
hclust	5	639	0.222572	0.369558
hclust	5	640	0.214445	0.304767
hclust	5	641	0.231695	0.372256
hclust	5	642	0.30556	0.379807
hclust	5	643	0.275893	0.364373
hclust	5	644	0.212979	0.215562
hclust	5	645	0.209622	0.315949
hclust	5	646	0.290515	0.384371
hclust	5	647	0.274522	0.391014
hclust	5	648	0.176489	0.337209
hclust	5	649	0.268884	0.456752
hclust	5	650	0.266069	0.380843
hclust	5	651	0.192475	0.309538
hclust	5	652	0.272147	0.429136
hclust	5	653	0.211746	0.325817
hclust	5	654	0.275586	0.374749
hclust	5	655	0.245774	0.362704
hclust	5	656	0.233524	0.392357
hclust	5	657	0.286781	0.381807
hclust	5	658	0.207085	0.387069
hclust	5	659	0.26955	0.395503
hclust	5	660	0.221278	0.338841
hclust	5	661	0.192279	0.24043
hclust	5	662	0.236019	0.376123
hclust	5	663	0.201688	0.291661
hclust	5	664	0.262374	0.380395
hclust	5	665	0.163908	0.300189
hclust	5	666	0.207087	0.347471
hclust	5	667	0.374008	0.447276
hclust	5	668	0.206666	0.236094
hclust	5	669	0.340222	0.417274
hclust	5	670	0.308971	0.388072
hclust	5	671	0.291967	0.388608
hclust	5	672	0.34665	0.471706
hclust	5	673	0.21392	0.371888
hclust	5	674	0.26931	0.44988
hclust	5	675	0.232299	0.359068
hclust	5	676	0.261739	0.382809
hclust	5	677	0.290883	0.359301
hclust	5	678	0.346399	0.417082
hclust	5	679	0.269112	0.35976
hclust	5	680	0.262538	0.430421
hclust	5	681	0.277881	0.389211
hclust	5	682	0.236196	0.350215
hclust	5	683	0.214776	0.353674
hclust	5	684	0.238653	0.328721
hclust	5	685	0.231052	0.351528
hclust	5	686	0.337348	0.44536
hclust	5	687	0.209887	0.339174
hclust	5	688	0.214879	0.36598
hclust	5	689	0.237456	0.387029
hclust	5	690	0.191686	0.334856
hclust	5	691	0.276328	0.371599
hclust	5	692	0.256427	0.389143
hclust	5	693	0.227665	0.243479
hclust	5	694	0.214989	0.352655
hclust	5	695	0.321466	0.422957
hclust	5	696	0.187085	0.347432
hclust	5	697	0.241377	0.367867
hclust	5	698	0.173817	0.300909
hclust	5	699	0.2579	0.384478
hclust	5	700	0.276795	0.37231
hclust	5	701	0.179072	0.319888
hclust	5	702	0.191486	0.363411
hclust	5	703	0.258198	0.343976
hclust	5	704	0.189783	0.364718
hclust	5	705	0.272666	0.386928
hclust	5	706	0.306102	0.405774
hclust	5	707	0.296798	0.358848
hclust	5	708	0.33986	0.428422
hclust	5	709	0.189393	0.298886
hclust	5	710	0.205007	0.27608
hclust	5	711	0.3059	0.400453
hclust	5	712	0.240798	0.390948
hclust	5	713	0.248816	0.343022
hclust	5	714	0.255994	0.38807
hclust	5	715	0.25274	0.374878
hclust	5	716	0.239736	0.414488
hclust	5	717	0.192745	0.333663
hclust	5	718	0.272901	0.358913
hclust	5	719	0.223623	0.369776
hclust	5	720	0.259931	0.380639
hclust	5	721	0.165897	0.300551
hclust	5	722	0.183426	0.35036
hclust	5	723	0.258094	0.355084
hclust	5	724	0.258715	0.349658
hclust	5	725	0.214156	0.322014
hclust	5	726	0.322549	0.464414
hclust	5	727	0.250878	0.318942
hclust	5	728	0.289501	0.388499
hclust	5	729	0.287152	0.442454
hclust	5	730	0.203552	0.314411
hclust	5	731	0.28614	0.408687
hclust	5	732	0.182478	0.349747
hclust	5	733	0.225451	0.355293
hclust	5	734	0.266106	0.377472
hclust	5	735	0.302712	0.42118
hclust	5	736	0.245119	0.391517
hclust	5	737	0.274506	0.353543
hclust	5	738	0.273925	0.377256
hclust	5	739	0.173553	0.323254
hclust	5	740	0.223952	0.375134
hclust	5	741	0.319984	0.398292
hclust	5	742	0.257101	0.361154
hclust	5	743	0.259899	0.389128
hclust	5	744	0.360178	0.413807
hclust	5	745	0.278642	0.39102
hclust	5	746	0.268057	0.39413
hclust	5	747	0.272336	0.382039
hclust	5	748	0.359014	0.390292
hclust	5	749	0.279026	0.389883
hclust	5	750	0.227884	0.364829
hclust	5	751	0.235593	0.362601
hclust	5	752	0.283506	0.367167
hclust	5	753	0.229985	0.346942
hclust	5	754	0.217977	0.354056
hclust	5	755	0.185024	0.361166
hclust	5	756	0.279229	0.411635
hclust	5	757	0.322585	0.404659
hclust	5	758	0.251482	0.358586
hclust	5	759	0.204516	0.291288
hclust	5	760	0.23228	0.306672
hclust	5	761	0.202298	0.359084
hclust	5	762	0.239316	0.381723
hclust	5	763	0.273373	0.400135
hclust	5	764	0.200293	0.36346
hclust	5	765	0.225559	0.374974
hclust	5	766	0.261986	0.438087
hclust	5	767	0.266529	0.376834
hclust	5	768	0.217006	0.404627
hclust	5	769	0.255407	0.375322
hclust	5	770	0.256721	0.388056
hclust	5	771	0.252298	0.358248
hclust	5	772	0.245012	0.386301
hclust	5	773	0.160108	0.272271
hclust	5	774	0.222405	0.315355
hclust	5	775	0.227447	0.34799
hclust	5	776	0.336604	0.338181
hclust	5	777	0.307012	0.374579
hclust	5	778	0.340864	0.437446
hclust	5	779	0.290431	0.413861
hclust	5	780	0.264211	0.390508
hclust	5	781	0.241493	0.395222
hclust	5	782	0.269172	0.415335
hclust	5	783	0.304435	0.396306
hclust	5	784	0.26423	0.418785
hclust	5	785	0.21571	0.346422
hclust	5	786	0.291087	0.403988
hclust	5	787	0.192443	0.324809
hclust	5	788	0.220153	0.317942
hclust	5	789	0.30075	0.373713
hclust	5	790	0.220408	0.375418
hclust	5	791	0.25325	0.425051
hclust	5	792	0.221808	0.371447
hclust	5	793	0.21266	0.33551
hclust	5	794	0.185913	0.301755
hclust	5	795	0.271376	0.425167
hclust	5	796	0.218371	0.327868
hclust	5	797	0.255871	0.336687
hclust	5	798	0.21019	0.295014
hclust	5	799	0.21006	0.354418
hclust	5	800	0.166638	0.356864
hclust	5	801	0.252401	0.378654
hclust	5	802	0.192778	0.365575
hclust	5	803	0.254988	0.380607
hclust	5	804	0.232838	0.355432
hclust	5	805	0.261906	0.3951
hclust	5	806	0.24723	0.347094
hclust	5	807	0.289086	0.378665
hclust	5	808	0.318595	0.31306
hclust	5	809	0.171941	0.240161
hclust	5	810	0.312333	0.37107
hclust	5	811	0.223218	0.326154
hclust	5	812	0.314086	0.377099
hclust	5	813	0.240249	0.325127
hclust	5	814	0.27855	0.416933
hclust	5	815	0.286309	0.41231
hclust	5	816	0.23474	0.379999
hclust	5	817	0.273805	0.400944
hclust	5	818	0.215676	0.395138
hclust	5	819	0.238761	0.349892
hclust	5	820	0.228939	0.334067
hclust	5	821	0.226832	0.388313
hclust	5	822	0.291741	0.404067
hclust	5	823	0.217555	0.375282
hclust	5	824	0.31726	0.453952
hclust	5	825	0.177655	0.343226
hclust	5	826	0.313909	0.407759
hclust	5	827	0.198687	0.37964
hclust	5	828	0.251434	0.364134
hclust	5	829	0.241254	0.346315
hclust	5	830	0.244251	0.30205
hclust	5	831	0.228246	0.390904
hclust	5	832	0.303424	0.429997
hclust	5	833	0.312787	0.412606
hclust	5	834	0.21597	0.370417
hclust	5	835	0.249158	0.375197
hclust	5	836	0.272023	0.347083
hclust	5	837	0.242949	0.360497
hclust	5	838	0.226851	0.397884
hclust	5	839	0.214772	0.382945
hclust	5	840	0.244628	0.389917
hclust	5	841	0.212962	0.348461
hclust	5	842	0.364454	0.424295
hclust	5	843	0.247714	0.427326
hclust	5	844	0.30071	0.39576
hclust	5	845	0.319199	0.417603
hclust	5	846	0.345253	0.475441
hclust	5	847	0.180403	0.316256
hclust	5	848	0.281881	0.384888
hclust	5	849	0.227094	0.379719
hclust	5	850	0.281446	0.369698
hclust	5	851	0.241908	0.391287
hclust	5	852	0.205816	0.313565
hclust	5	853	0.229119	0.354336
hclust	5	854	0.245714	0.41429
hclust	5	855	0.198925	0.32029
hclust	5	856	0.242032	0.358208
hclust	5	857	0.213887	0.357752
hclust	5	858	0.237364	0.38627
hclust	5	859	0.303884	0.423405
hclust	5	860	0.171664	0.329403
hclust	5	861	0.178317	0.288037
hclust	5	862	0.242221	0.345319
hclust	5	863	0.245884	0.379832
hclust	5	864	0.280208	0.395166
hclust	5	865	0.26368	0.374928
hclust	5	866	0.229197	0.346027
hclust	5	867	0.183099	0.30327
hclust	5	868	0.253372	0.353655
hclust	5	869	0.217197	0.316177
hclust	5	870	0.259352	0.437057
hclust	5	871	0.194304	0.371152
hclust	5	872	0.288228	0.345607
hclust	5	873	0.339832	0.376977
hclust	5	874	0.311079	0.418873
hclust	5	875	0.25719	0.361304
hclust	5	876	0.166068	0.269049
hclust	5	877	0.268319	0.400695
hclust	5	878	0.228552	0.345771
hclust	5	879	0.308084	0.432482
hclust	5	880	0.231366	0.32284
hclust	5	881	0.226153	0.318874
hclust	5	882	0.20868	0.354665
hclust	5	883	0.211711	0.3508
hclust	5	884	0.237389	0.368171
hclust	5	885	0.318461	0.390919
hclust	5	886	0.33458	0.373357
hclust	5	887	0.2565	0.396448
hclust	5	888	0.24736	0.392486
hclust	5	889	0.31617	0.414636
hclust	5	890	0.24837	0.382738
hclust	5	891	0.33239	0.464622
hclust	5	892	0.255822	0.347878
hclust	5	893	0.155731	0.272967
hclust	5	894	0.215295	0.383679
hclust	5	895	0.251678	0.400423
hclust	5	896	0.190501	0.288263
hclust	5	897	0.249115	0.406298
hclust	5	898	0.254757	0.342769
hclust	5	899	0.207365	0.382318
hclust	5	900	0.270537	0.399494
hclust	5	901	0.212466	0.36282
hclust	5	902	0.239282	0.35889
hclust	5	903	0.301375	0.388816
hclust	5	904	0.274268	0.380609
hclust	5	905	0.275674	0.372807
hclust	5	906	0.227175	0.385871
hclust	5	907	0.256194	0.372274
hclust	5	908	0.293914	0.414117
hclust	5	909	0.172075	0.277041
hclust	5	910	0.273392	0.359131
hclust	5	911	0.210036	0.312944
hclust	5	912	0.253611	0.40878
hclust	5	913	0.215741	0.344744
hclust	5	914	0.258007	0.441627
hclust	5	915	0.342551	0.405502
hclust	5	916	0.264431	0.385559
hclust	5	917	0.177506	0.313948
hclust	5	918	0.203633	0.355647
hclust	5	919	0.268004	0.400092
hclust	5	920	0.243305	0.348154
hclust	5	921	0.199547	0.329885
hclust	5	922	0.193082	0.321039
hclust	5	923	0.2322	0.375497
hclust	5	924	0.16229	0.288311
hclust	5	925	0.306172	0.420669
hclust	5	926	0.314766	0.415692
hclust	5	927	0.323499	0.43475
hclust	5	928	0.232725	0.362535
hclust	5	929	0.181314	0.302283
hclust	5	930	0.2532	0.34254
hclust	5	931	0.192891	0.365599
hclust	5	932	0.296489	0.405504
hclust	5	933	0.169811	0.333636
hclust	5	934	0.274717	0.384636
hclust	5	935	0.271231	0.33519
hclust	5	936	0.186821	0.318415
hclust	5	937	0.265081	0.398212
hclust	5	938	0.19962	0.345822
hclust	5	939	0.270773	0.358564
hclust	5	940	0.239791	0.337109
hclust	5	941	0.219951	0.349022
hclust	5	942	0.230736	0.350257
hclust	5	943	0.260529	0.356979
hclust	5	944	0.296648	0.379689
hclust	5	945	0.189016	0.39026
hclust	5	946	0.216176	0.376817
hclust	5	947	0.268798	0.383605
hclust	5	948	0.275034	0.350801
hclust	5	949	0.253947	0.366428
hclust	5	950	0.377953	0.456536
hclust	5	951	0.256308	0.40577
hclust	5	952	0.179272	0.312126
hclust	5	953	0.152258	0.269814
hclust	5	954	0.246031	0.3967
hclust	5	955	0.281877	0.382877
hclust	5	956	0.303547	0.416013
hclust	5	957	0.197283	0.358684
hclust	5	958	0.201642	0.344532
hclust	5	959	0.262582	0.351175
hclust	5	960	0.253561	0.338193
hclust	5	961	0.226155	0.371231
hclust	5	962	0.233184	0.371177
hclust	5	963	0.160241	0.284593
hclust	5	964	0.245115	0.336951
hclust	5	965	0.202887	0.328288
hclust	5	966	0.237376	0.412943
hclust	5	967	0.222135	0.299358
hclust	5	968	0.252912	0.359284
hclust	5	969	0.264443	0.386229
hclust	5	970	0.212697	0.34173
hclust	5	971	0.237065	0.347127
hclust	5	972	0.192237	0.330482
hclust	5	973	0.227484	0.370869
hclust	5	974	0.332808	0.411293
hclust	5	975	0.190216	0.389284
hclust	5	976	0.328097	0.424787
hclust	5	977	0.262654	0.379017
hclust	5	978	0.240949	0.374719
hclust	5	979	0.336747	0.408899
hclust	5	980	0.252371	0.423508
hclust	5	981	0.192489	0.355585
hclust	5	982	0.189534	0.354536
hclust	5	983	0.186697	0.295832
hclust	5	984	0.244789	0.367927
hclust	5	985	0.210372	0.361773
hclust	5	986	0.229965	0.421381
hclust	5	987	0.219504	0.354516
hclust	5	988	0.221189	0.337882
hclust	5	989	0.280409	0.381436
hclust	5	990	0.250814	0.370949
hclust	5	991	0.291853	0.395142
hclust	5	992	0.373119	0.470484
hclust	5	993	0.225273	0.375644
hclust	5	994	0.212857	0.329803
hclust	5	995	0.260323	0.401085
hclust	5	996	0.2321	0.375854
hclust	5	997	0.191562	0.364292
hclust	5	998	0.295989	0.413598
hclust	5	999	0.352576	0.464686
[truncated: 1,001 more rows]

## Sheet: ARI_Jaccard_vsAlgoFull_perBoot
algo	k	boot	ARI_full	Jaccard_full
kmeans	5	1	0.737881	0.810107
kmeans	5	2	0.9215	0.939426
kmeans	5	3	0.822553	0.883058
kmeans	5	4	0.896158	0.896351
kmeans	5	5	0.701711	0.776378
kmeans	5	6	0.892941	0.898503
kmeans	5	7	0.961147	0.969233
kmeans	5	8	0.908784	0.924795
kmeans	5	9	0.795436	0.857813
kmeans	5	10	0.682635	0.749462
kmeans	5	11	0.791529	0.859139
kmeans	5	12	0.951613	0.969079
kmeans	5	13	0.763776	0.816329
kmeans	5	14	0.705996	0.783821
kmeans	5	15	0.813438	0.856955
kmeans	5	16	0.850912	0.881333
kmeans	5	17	0.717104	0.784093
kmeans	5	18	0.912765	0.925681
kmeans	5	19	0.844589	0.897468
kmeans	5	20	0.93234	0.939863
kmeans	5	21	0.771172	0.820512
kmeans	5	22	0.766556	0.807947
kmeans	5	23	0.964987	0.968924
kmeans	5	24	0.880281	0.89467
kmeans	5	25	0.722907	0.804819
kmeans	5	26	0.902051	0.926181
kmeans	5	27	0.618402	0.735299
kmeans	5	28	0.953277	0.954542
kmeans	5	29	0.821645	0.870052
kmeans	5	30	0.878469	0.910631
kmeans	5	31	0.683054	0.783057
kmeans	5	32	0.87238	0.900295
kmeans	5	33	0.902969	0.924736
kmeans	5	34	0.92782	0.939683
kmeans	5	35	0.926709	0.954068
kmeans	5	36	0.939812	0.954542
kmeans	5	37	0.919776	0.927044
kmeans	5	38	0.75077	0.824962
kmeans	5	39	1	1
kmeans	5	40	0.881903	0.896015
kmeans	5	41	0.940281	0.954598
kmeans	5	42	0.720743	0.791136
kmeans	5	43	0.820557	0.868695
kmeans	5	44	0.884164	0.913577
kmeans	5	45	0.893678	0.908573
kmeans	5	46	0.867121	0.910149
kmeans	5	47	0.799083	0.871737
kmeans	5	48	0.828772	0.884201
kmeans	5	49	0.834634	0.880971
kmeans	5	50	0.898896	0.926327
kmeans	5	51	0.741704	0.817748
kmeans	5	52	0.894132	0.924979
kmeans	5	53	0.890222	0.913561
kmeans	5	54	0.802573	0.84955
kmeans	5	55	0.816391	0.853538
kmeans	5	56	0.864318	0.896058
kmeans	5	57	0.821436	0.869179
kmeans	5	58	0.95939	0.969475
kmeans	5	59	0.961567	0.969115
kmeans	5	60	0.88474	0.909945
kmeans	5	61	0.893965	0.924196
kmeans	5	62	0.841299	0.881613
kmeans	5	63	0.891595	0.924594
kmeans	5	64	0.965675	0.969715
kmeans	5	65	0.746936	0.830645
kmeans	5	66	0.855784	0.898294
kmeans	5	67	0.779638	0.85418
kmeans	5	68	0.782194	0.847714
kmeans	5	69	0.953767	0.969122
kmeans	5	70	0.939096	0.941366
kmeans	5	71	0.889383	0.924207
kmeans	5	72	0.964995	0.968934
kmeans	5	73	0.886155	0.91103
kmeans	5	74	0.753792	0.819543
kmeans	5	75	0.678241	0.770881
kmeans	5	76	0.769514	0.829383
kmeans	5	77	0.92521	0.93918
kmeans	5	78	0.602292	0.718318
kmeans	5	79	0.864293	0.895024
kmeans	5	80	0.871163	0.895549
kmeans	5	81	0.930156	0.938441
kmeans	5	82	0.727749	0.778132
kmeans	5	83	0.659082	0.758831
kmeans	5	84	0.906253	0.939478
kmeans	5	85	0.902155	0.925109
kmeans	5	86	0.920855	0.938823
kmeans	5	87	0.97642	0.984594
kmeans	5	88	0.842828	0.880741
kmeans	5	89	0.935432	0.954145
kmeans	5	90	0.805435	0.857785
kmeans	5	91	0.76533	0.822582
kmeans	5	92	0.78336	0.848373
kmeans	5	93	0.937197	0.941476
kmeans	5	94	0.817804	0.879528
kmeans	5	95	0.708331	0.788339
kmeans	5	96	0.898082	0.925055
kmeans	5	97	0.892433	0.910929
kmeans	5	98	1	1
kmeans	5	99	0.736707	0.789631
kmeans	5	100	0.776668	0.82895
kmeans	5	101	0.730423	0.792859
kmeans	5	102	0.931369	0.939888
kmeans	5	103	0.945006	0.953645
kmeans	5	104	1	1
kmeans	5	105	1	1
kmeans	5	106	0.774417	0.859502
kmeans	5	107	0.937442	0.954939
kmeans	5	108	0.804648	0.872202
kmeans	5	109	0.749693	0.818635
kmeans	5	110	0.879418	0.909589
kmeans	5	111	0.83456	0.885358
kmeans	5	112	0.75029	0.827772
kmeans	5	113	0.838465	0.869236
kmeans	5	114	0.737304	0.791478
kmeans	5	115	0.703281	0.789589
kmeans	5	116	0.902525	0.911898
kmeans	5	117	0.863395	0.913677
kmeans	5	118	0.845689	0.882389
kmeans	5	119	0.768964	0.835004
kmeans	5	120	0.815864	0.869461
kmeans	5	121	0.976637	0.984401
kmeans	5	122	0.850391	0.897034
kmeans	5	123	0.899344	0.924773
kmeans	5	124	0.72937	0.807671
kmeans	5	125	0.855976	0.897155
kmeans	5	126	0.803526	0.858623
kmeans	5	127	0.864696	0.897778
kmeans	5	128	0.774364	0.830399
kmeans	5	129	0.736977	0.80329
kmeans	5	130	0.906645	0.924482
kmeans	5	131	0.976755	0.98458
kmeans	5	132	0.779578	0.832403
kmeans	5	133	0.81826	0.870714
kmeans	5	134	0.929052	0.953929
kmeans	5	135	0.879075	0.924963
kmeans	5	136	0.882597	0.909832
kmeans	5	137	0.962015	0.969179
kmeans	5	138	0.917651	0.924756
kmeans	5	139	0.91578	0.939431
kmeans	5	140	0.765128	0.814102
kmeans	5	141	0.905938	0.92423
kmeans	5	142	0.810181	0.871905
kmeans	5	143	0.640273	0.746218
kmeans	5	144	0.966597	0.970043
kmeans	5	145	0.892478	0.910121
kmeans	5	146	0.916187	0.939059
kmeans	5	147	0.907582	0.923789
kmeans	5	148	0.67014	0.765865
kmeans	5	149	0.749685	0.824217
kmeans	5	150	0.88204	0.924331
kmeans	5	151	0.767402	0.826948
kmeans	5	152	0.935832	0.939594
kmeans	5	153	0.658138	0.753627
kmeans	5	154	0.885206	0.910572
kmeans	5	155	0.80462	0.839287
kmeans	5	156	0.89218	0.925045
kmeans	5	157	0.933631	0.939605
kmeans	5	158	0.722406	0.796087
kmeans	5	159	0.809895	0.859306
kmeans	5	160	0.929257	0.939151
kmeans	5	161	0.954711	0.954029
kmeans	5	162	0.918094	0.939135
kmeans	5	163	0.85236	0.898492
kmeans	5	164	0.929374	0.953945
kmeans	5	165	0.828881	0.883107
kmeans	5	166	0.88022	0.909576
kmeans	5	167	0.927318	0.95396
kmeans	5	168	0.912883	0.939224
kmeans	5	169	0.819751	0.884144
kmeans	5	170	0.798097	0.846804
kmeans	5	171	0.88056	0.89617
kmeans	5	172	0.842486	0.900908
kmeans	5	173	0.960437	0.96909
kmeans	5	174	0.936771	0.954173
kmeans	5	175	0.927895	0.93958
kmeans	5	176	0.95402	0.96927
kmeans	5	177	0.874933	0.910242
kmeans	5	178	0.834418	0.885456
kmeans	5	179	0.788588	0.862152
kmeans	5	180	0.939873	0.953831
kmeans	5	181	0.886832	0.927266
kmeans	5	182	0.820539	0.871299
kmeans	5	183	0.725107	0.799995
kmeans	5	184	1	1
kmeans	5	185	0.677893	0.767596
kmeans	5	186	0.928963	0.939738
kmeans	5	187	0.714096	0.805645
kmeans	5	188	0.935183	0.954005
kmeans	5	189	0.783806	0.83662
kmeans	5	190	0.939597	0.954173
kmeans	5	191	0.810012	0.859816
kmeans	5	192	0.894224	0.925774
kmeans	5	193	0.935504	0.954029
kmeans	5	194	0.903382	0.924468
kmeans	5	195	0.793691	0.83011
kmeans	5	196	0.738201	0.80375
kmeans	5	197	0.931117	0.939702
kmeans	5	198	0.931375	0.9545
kmeans	5	199	0.596841	0.714456
kmeans	5	200	0.861284	0.896032
kmeans	5	201	0.714082	0.7908
kmeans	5	202	0.951479	0.953939
kmeans	5	203	0.97612	0.984409
kmeans	5	204	0.990037	0.984567
kmeans	5	205	0.975495	0.984544
kmeans	5	206	0.908776	0.924126
kmeans	5	207	0.481769	0.638237
kmeans	5	208	0.779971	0.839647
kmeans	5	209	0.902964	0.911279
kmeans	5	210	0.901628	0.923781
kmeans	5	211	0.806619	0.854493
kmeans	5	212	0.872902	0.913772
kmeans	5	213	0.529245	0.666385
kmeans	5	214	0.985689	0.984715
kmeans	5	215	0.615667	0.722627
kmeans	5	216	0.923898	0.941339
kmeans	5	217	0.727996	0.811465
kmeans	5	218	0.800473	0.836868
kmeans	5	219	0.768233	0.816927
kmeans	5	220	0.736078	0.800705
kmeans	5	221	0.929555	0.953971
kmeans	5	222	0.710127	0.782545
kmeans	5	223	0.86953	0.90584
kmeans	5	224	0.78688	0.849981
kmeans	5	225	0.878319	0.9118
kmeans	5	226	0.801412	0.87069
kmeans	5	227	0.712191	0.792343
kmeans	5	228	0.821984	0.883623
kmeans	5	229	0.916612	0.930807
kmeans	5	230	0.749554	0.828783
kmeans	5	231	0.921965	0.925095
kmeans	5	232	0.740165	0.803158
kmeans	5	233	0.931182	0.939875
kmeans	5	234	0.925237	0.926373
kmeans	5	235	0.77269	0.828104
kmeans	5	236	0.960439	0.969504
kmeans	5	237	0.929079	0.954128
kmeans	5	238	0.927073	0.954044
kmeans	5	239	0.842556	0.881537
kmeans	5	240	0.851928	0.898231
kmeans	5	241	0.913087	0.926225
kmeans	5	242	0.789751	0.845743
kmeans	5	243	0.97399	0.984491
kmeans	5	244	0.910221	0.939169
kmeans	5	245	0.974496	0.984406
kmeans	5	246	0.911238	0.93957
kmeans	5	247	0.963608	0.969177
kmeans	5	248	0.711757	0.782868
kmeans	5	249	0.900076	0.92537
kmeans	5	250	0.901414	0.924333
kmeans	5	251	0.83029	0.881391
kmeans	5	252	0.940107	0.954626
kmeans	5	253	0.777122	0.841374
kmeans	5	254	0.858435	0.882262
kmeans	5	255	0.769263	0.849675
kmeans	5	256	0.785741	0.828161
kmeans	5	257	0.842129	0.881009
kmeans	5	258	0.952286	0.969097
kmeans	5	259	0.783929	0.8518
kmeans	5	260	0.88358	0.910354
kmeans	5	261	0.918753	0.939182
kmeans	5	262	0.975832	0.984406
kmeans	5	263	0.733655	0.808914
kmeans	5	264	0.912492	0.939341
kmeans	5	265	0.805622	0.86925
kmeans	5	266	0.905821	0.924633
kmeans	5	267	0.962951	0.954743
kmeans	5	268	0.926579	0.954235
kmeans	5	269	0.864153	0.894441
kmeans	5	270	0.951424	0.96911
kmeans	5	271	0.837437	0.897577
kmeans	5	272	0.886721	0.925539
kmeans	5	273	0.936437	0.954068
kmeans	5	274	0.822628	0.882404
kmeans	5	275	0.733636	0.795639
kmeans	5	276	0.767419	0.816663
kmeans	5	277	0.93716	0.954124
kmeans	5	278	0.808755	0.86937
kmeans	5	279	0.816442	0.867968
kmeans	5	280	0.951308	0.969116
kmeans	5	281	0.914274	0.939513
kmeans	5	282	0.927798	0.925588
kmeans	5	283	0.777362	0.837233
kmeans	5	284	0.797593	0.856315
kmeans	5	285	0.82265	0.880686
kmeans	5	286	0.551664	0.680963
kmeans	5	287	0.91223	0.923632
kmeans	5	288	0.78838	0.858699
kmeans	5	289	0.808468	0.871573
kmeans	5	290	0.871664	0.894494
kmeans	5	291	0.845059	0.899799
kmeans	5	292	0.96495	0.969267
kmeans	5	293	0.740277	0.806159
kmeans	5	294	0.938206	0.954722
kmeans	5	295	0.787453	0.85604
kmeans	5	296	0.954039	0.954549
kmeans	5	297	0.837115	0.898405
kmeans	5	298	0.88743	0.925158
kmeans	5	299	0.659222	0.760972
kmeans	5	300	0.912184	0.941207
kmeans	5	301	0.926351	0.954173
kmeans	5	302	0.926103	0.938997
kmeans	5	303	0.904935	0.924681
kmeans	5	304	0.920118	0.939206
kmeans	5	305	0.873681	0.895642
kmeans	5	306	0.898004	0.92458
kmeans	5	307	0.8822	0.9255
kmeans	5	308	0.905308	0.924655
kmeans	5	309	0.954601	0.969529
kmeans	5	310	0.878943	0.897017
kmeans	5	311	0.85019	0.898769
kmeans	5	312	0.680485	0.765338
kmeans	5	313	0.773225	0.819796
kmeans	5	314	0.937213	0.954035
kmeans	5	315	0.951077	0.969075
kmeans	5	316	0.916154	0.939073
kmeans	5	317	0.782236	0.844299
kmeans	5	318	0.907278	0.924755
kmeans	5	319	0.881086	0.925689
kmeans	5	320	0.856484	0.889453
kmeans	5	321	0.84779	0.898684
kmeans	5	322	0.818887	0.875276
kmeans	5	323	0.638086	0.724537
kmeans	5	324	0.83253	0.875916
kmeans	5	325	0.737032	0.792044
kmeans	5	326	0.853105	0.898083
kmeans	5	327	0.799127	0.873854
kmeans	5	328	0.932781	0.93938
kmeans	5	329	0.895443	0.924905
kmeans	5	330	0.90589	0.924847
kmeans	5	331	0.742116	0.808079
kmeans	5	332	0.975368	0.984406
kmeans	5	333	0.76584	0.816778
kmeans	5	334	0.902566	0.939924
kmeans	5	335	0.908083	0.92472
kmeans	5	336	0.915803	0.938992
kmeans	5	337	0.868241	0.895247
kmeans	5	338	0.980325	0.96952
kmeans	5	339	0.935636	0.941267
kmeans	5	340	0.607406	0.719569
kmeans	5	341	0.765742	0.828993
kmeans	5	342	0.703698	0.775494
kmeans	5	343	0.876353	0.896483
kmeans	5	344	0.894544	0.924035
kmeans	5	345	0.887387	0.909259
kmeans	5	346	0.807788	0.846213
kmeans	5	347	0.764299	0.843046
kmeans	5	348	0.974777	0.984533
kmeans	5	349	0.872529	0.909679
kmeans	5	350	0.897756	0.910862
kmeans	5	351	0.816904	0.882781
kmeans	5	352	0.818306	0.886123
kmeans	5	353	0.689809	0.775024
kmeans	5	354	0.938631	0.954124
kmeans	5	355	0.950919	0.969098
kmeans	5	356	0.908044	0.924576
kmeans	5	357	0.91041	0.924126
kmeans	5	358	0.908771	0.924199
kmeans	5	359	0.693575	0.794437
kmeans	5	360	0.939879	0.953901
kmeans	5	361	0.898779	0.924538
kmeans	5	362	0.777947	0.829094
kmeans	5	363	0.873137	0.909982
kmeans	5	364	0.573337	0.704604
kmeans	5	365	0.880637	0.924801
kmeans	5	366	0.974617	0.984533
kmeans	5	367	0.689026	0.766268
kmeans	5	368	0.916618	0.924368
kmeans	5	369	0.838852	0.88215
kmeans	5	370	0.804136	0.847981
kmeans	5	371	0.710589	0.803971
kmeans	5	372	0.542091	0.678672
kmeans	5	373	0.667453	0.773868
kmeans	5	374	0.904186	0.924709
kmeans	5	375	0.815385	0.870416
kmeans	5	376	0.942647	0.953733
kmeans	5	377	1	1
kmeans	5	378	0.788711	0.841144
kmeans	5	379	0.57711	0.706503
kmeans	5	380	0.918787	0.927725
kmeans	5	381	0.80966	0.85306
kmeans	5	382	0.876579	0.897359
kmeans	5	383	1	1
kmeans	5	384	0.796106	0.837602
kmeans	5	385	0.777506	0.843059
kmeans	5	386	0.775301	0.844535
kmeans	5	387	0.764935	0.819499
kmeans	5	388	0.776993	0.832498
kmeans	5	389	0.896635	0.910387
kmeans	5	390	0.977563	0.984406
kmeans	5	391	0.798031	0.856354
kmeans	5	392	0.822582	0.871238
kmeans	5	393	0.841641	0.881148
kmeans	5	394	0.863201	0.894989
kmeans	5	395	0.878552	0.909718
kmeans	5	396	0.88168	0.896694
kmeans	5	397	0.917768	0.939616
kmeans	5	398	0.744111	0.817972
kmeans	5	399	0.90959	0.93898
kmeans	5	400	0.933938	0.939363
kmeans	5	401	0.916868	0.926309
kmeans	5	402	0.977251	0.984416
kmeans	5	403	0.751882	0.834157
kmeans	5	404	0.928704	0.95379
kmeans	5	405	0.73928	0.815761
kmeans	5	406	0.798291	0.854469
kmeans	5	407	0.706741	0.794229
kmeans	5	408	0.909999	0.924633
kmeans	5	409	0.941729	0.954013
kmeans	5	410	0.951549	0.954441
kmeans	5	411	0.761529	0.829507
kmeans	5	412	0.738659	0.80129
kmeans	5	413	0.939304	0.953965
kmeans	5	414	0.987968	0.984506
kmeans	5	415	0.725883	0.806138
kmeans	5	416	0.67701	0.763977
kmeans	5	417	0.937337	0.954124
kmeans	5	418	0.949994	0.969098
kmeans	5	419	0.92987	0.939713
kmeans	5	420	0.810447	0.871932
kmeans	5	421	0.910968	0.924147
kmeans	5	422	0.829767	0.881861
kmeans	5	423	0.754178	0.807165
kmeans	5	424	0.974678	0.984544
kmeans	5	425	0.962558	0.970079
kmeans	5	426	0.797655	0.849426
kmeans	5	427	0.953906	0.969344
kmeans	5	428	0.735015	0.810822
kmeans	5	429	0.930878	0.939279
kmeans	5	430	0.908976	0.924078
kmeans	5	431	0.815431	0.85518
kmeans	5	432	0.862086	0.879831
kmeans	5	433	0.770055	0.819535
kmeans	5	434	0.930248	0.954139
kmeans	5	435	0.878959	0.909829
kmeans	5	436	0.948801	0.96911
kmeans	5	437	0.647422	0.752986
kmeans	5	438	0.967428	0.969189
kmeans	5	439	0.742185	0.814084
kmeans	5	440	0.798861	0.837737
kmeans	5	441	0.860943	0.882729
kmeans	5	442	0.939769	0.954628
kmeans	5	443	0.837652	0.885094
kmeans	5	444	0.714623	0.792286
kmeans	5	445	0.943478	0.954334
kmeans	5	446	0.952089	0.969051
kmeans	5	447	0.86095	0.910396
kmeans	5	448	0.855416	0.886733
kmeans	5	449	0.879224	0.895842
kmeans	5	450	0.87296	0.909486
kmeans	5	451	0.781586	0.844963
kmeans	5	452	0.746457	0.820194
kmeans	5	453	0.744213	0.816149
kmeans	5	454	0.974084	0.984506
kmeans	5	455	0.923182	0.941476
kmeans	5	456	0.806035	0.85866
kmeans	5	457	0.850766	0.897087
kmeans	5	458	0.751348	0.822262
kmeans	5	459	0.926889	0.926734
kmeans	5	460	0.675269	0.764059
kmeans	5	461	0.876752	0.896887
kmeans	5	462	0.974506	0.984514
kmeans	5	463	0.786696	0.850612
kmeans	5	464	0.967829	0.968909
kmeans	5	465	0.712481	0.795749
kmeans	5	466	0.742372	0.807083
kmeans	5	467	0.816104	0.862522
kmeans	5	468	0.929919	0.953936
kmeans	5	469	0.758407	0.831465
kmeans	5	470	0.838974	0.883883
kmeans	5	471	0.705966	0.797176
kmeans	5	472	0.954296	0.954485
kmeans	5	473	0.760707	0.830309
kmeans	5	474	1	1
kmeans	5	475	0.899913	0.92563
kmeans	5	476	0.842437	0.898657
kmeans	5	477	0.758278	0.83107
kmeans	5	478	0.91751	0.938905
kmeans	5	479	0.715137	0.812679
kmeans	5	480	0.915814	0.939085
kmeans	5	481	0.868837	0.896017
kmeans	5	482	0.867435	0.895244
kmeans	5	483	0.890328	0.910288
kmeans	5	484	0.757913	0.816408
kmeans	5	485	0.914958	0.924512
kmeans	5	486	0.781809	0.845655
kmeans	5	487	0.770156	0.830469
kmeans	5	488	0.778657	0.843604
kmeans	5	489	0.900999	0.924547
kmeans	5	490	0.757465	0.823507
kmeans	5	491	0.890977	0.924905
kmeans	5	492	0.939371	0.954138
kmeans	5	493	0.853567	0.898777
kmeans	5	494	0.780629	0.82954
kmeans	5	495	0.952984	0.954426
kmeans	5	496	0.884852	0.909449
kmeans	5	497	0.93	0.939713
kmeans	5	498	0.783967	0.86199
kmeans	5	499	0.73604	0.807469
kmeans	5	500	0.951699	0.96905
kmeans	5	501	0.929763	0.939623
kmeans	5	502	0.979286	0.98442
kmeans	5	503	0.814293	0.854308
kmeans	5	504	0.973922	0.984491
kmeans	5	505	0.928606	0.954332
kmeans	5	506	0.870895	0.895271
kmeans	5	507	0.631419	0.738859
kmeans	5	508	0.949167	0.955539
kmeans	5	509	0.971433	0.969434
kmeans	5	510	0.840841	0.87111
kmeans	5	511	0.962015	0.969179
kmeans	5	512	0.799879	0.855607
kmeans	5	513	0.960909	0.969468
kmeans	5	514	0.936076	0.95377
kmeans	5	515	0.849779	0.886595
kmeans	5	516	0.869881	0.899545
kmeans	5	517	0.837061	0.876088
kmeans	5	518	0.921563	0.939898
kmeans	5	519	0.977428	0.984413
kmeans	5	520	0.928892	0.939683
kmeans	5	521	0.926697	0.939582
kmeans	5	522	0.813708	0.865529
kmeans	5	523	0.749824	0.817698
kmeans	5	524	0.951531	0.969171
kmeans	5	525	1	1
kmeans	5	526	0.883755	0.924105
kmeans	5	527	0.837847	0.868194
kmeans	5	528	0.799074	0.85602
kmeans	5	529	0.746625	0.813246
kmeans	5	530	0.731853	0.790416
kmeans	5	531	0.909564	0.924513
kmeans	5	532	0.956131	0.954592
kmeans	5	533	0.92593	0.925239
kmeans	5	534	0.671355	0.758388
kmeans	5	535	0.708194	0.780062
kmeans	5	536	0.800628	0.85862
kmeans	5	537	0.879785	0.924854
kmeans	5	538	0.91443	0.925601
kmeans	5	539	0.729789	0.793299
kmeans	5	540	0.852388	0.895544
kmeans	5	541	0.872573	0.909497
kmeans	5	542	1	1
kmeans	5	543	0.835948	0.884918
kmeans	5	544	0.810968	0.858305
kmeans	5	545	0.895103	0.908818
kmeans	5	546	0.881973	0.898964
kmeans	5	547	0.715432	0.806312
kmeans	5	548	0.925056	0.939362
kmeans	5	549	0.911206	0.924224
kmeans	5	550	0.757927	0.817063
kmeans	5	551	0.960033	0.969504
kmeans	5	552	0.870598	0.883919
kmeans	5	553	0.90362	0.924586
kmeans	5	554	0.82899	0.884452
kmeans	5	555	0.940824	0.955287
kmeans	5	556	0.768983	0.846965
kmeans	5	557	0.725407	0.793677
kmeans	5	558	0.757406	0.846363
kmeans	5	559	0.83009	0.88197
kmeans	5	560	0.786853	0.855112
kmeans	5	561	0.928586	0.953994
kmeans	5	562	0.752177	0.820911
kmeans	5	563	0.902486	0.911813
kmeans	5	564	1	1
kmeans	5	565	0.928013	0.954044
kmeans	5	566	0.949059	0.95377
kmeans	5	567	0.789116	0.857549
kmeans	5	568	0.918384	0.938732
kmeans	5	569	0.550299	0.667831
kmeans	5	570	0.929167	0.953959
kmeans	5	571	0.956669	0.954279
kmeans	5	572	0.738071	0.81815
kmeans	5	573	0.840833	0.882749
kmeans	5	574	0.734226	0.809541
kmeans	5	575	0.953273	0.955818
kmeans	5	576	0.883283	0.90973
kmeans	5	577	0.905138	0.924569
kmeans	5	578	0.902046	0.939785
kmeans	5	579	0.874726	0.882767
kmeans	5	580	0.926244	0.954043
kmeans	5	581	0.951466	0.969183
kmeans	5	582	0.935864	0.940286
kmeans	5	583	0.800822	0.855497
kmeans	5	584	0.918067	0.938892
kmeans	5	585	0.934525	0.940966
kmeans	5	586	0.78339	0.839905
kmeans	5	587	0.794909	0.828817
kmeans	5	588	0.612798	0.729324
kmeans	5	589	0.715175	0.793098
kmeans	5	590	0.78234	0.849375
kmeans	5	591	0.985745	0.984646
kmeans	5	592	0.950916	0.969094
kmeans	5	593	0.985053	0.984715
kmeans	5	594	0.749107	0.821099
kmeans	5	595	0.771053	0.832889
kmeans	5	596	0.916617	0.939083
kmeans	5	597	0.814063	0.872659
kmeans	5	598	0.737525	0.817135
kmeans	5	599	0.828545	0.883953
kmeans	5	600	0.838204	0.898593
kmeans	5	601	0.829838	0.870513
kmeans	5	602	0.82324	0.887034
kmeans	5	603	0.866059	0.913041
kmeans	5	604	0.749364	0.803828
kmeans	5	605	0.929947	0.939786
kmeans	5	606	0.839926	0.882567
kmeans	5	607	0.877069	0.909668
kmeans	5	608	0.802705	0.861479
kmeans	5	609	0.891442	0.910413
kmeans	5	610	0.81753	0.867617
kmeans	5	611	0.707128	0.781023
kmeans	5	612	0.897138	0.924974
kmeans	5	613	0.921664	0.938558
kmeans	5	614	0.925211	0.938671
kmeans	5	615	0.743249	0.803861
kmeans	5	616	0.893861	0.910766
kmeans	5	617	0.912823	0.926481
kmeans	5	618	0.951738	0.969061
kmeans	5	619	0.731926	0.799059
kmeans	5	620	0.821438	0.870321
kmeans	5	621	0.785943	0.841759
kmeans	5	622	0.853633	0.884544
kmeans	5	623	0.792588	0.826979
kmeans	5	624	0.808188	0.870775
kmeans	5	625	0.771823	0.846078
kmeans	5	626	0.884088	0.925735
kmeans	5	627	0.755247	0.807445
kmeans	5	628	0.828014	0.868671
kmeans	5	629	0.936945	0.954154
kmeans	5	630	0.958882	0.969122
kmeans	5	631	0.964359	0.969218
kmeans	5	632	0.732354	0.803872
kmeans	5	633	0.809098	0.868499
kmeans	5	634	0.734412	0.818225
kmeans	5	635	0.866187	0.895509
kmeans	5	636	0.750616	0.824844
kmeans	5	637	0.898879	0.924312
kmeans	5	638	0.643144	0.739022
kmeans	5	639	0.870224	0.896447
kmeans	5	640	0.899439	0.924324
kmeans	5	641	0.905182	0.939105
kmeans	5	642	0.76825	0.833555
kmeans	5	643	0.976861	0.984406
kmeans	5	644	0.80311	0.874826
kmeans	5	645	0.908012	0.939152
kmeans	5	646	0.861511	0.887431
kmeans	5	647	0.851882	0.896128
kmeans	5	648	0.890023	0.924775
kmeans	5	649	0.939657	0.954176
kmeans	5	650	0.78244	0.846731
kmeans	5	651	0.936375	0.954839
kmeans	5	652	0.854434	0.896994
kmeans	5	653	0.656597	0.748326
kmeans	5	654	0.754632	0.82314
kmeans	5	655	0.899055	0.924031
kmeans	5	656	0.82425	0.85489
kmeans	5	657	0.759784	0.819315
kmeans	5	658	0.763724	0.821357
kmeans	5	659	0.964241	0.96919
kmeans	5	660	0.893027	0.910078
kmeans	5	661	0.965415	0.968899
kmeans	5	662	0.881134	0.909362
kmeans	5	663	0.868849	0.896127
kmeans	5	664	0.92547	0.942798
kmeans	5	665	0.778846	0.845148
kmeans	5	666	0.914531	0.924778
kmeans	5	667	0.814591	0.872382
kmeans	5	668	0.978471	0.984395
kmeans	5	669	0.718244	0.790688
kmeans	5	670	0.904849	0.924591
kmeans	5	671	0.69706	0.777316
kmeans	5	672	0.938201	0.953744
kmeans	5	673	0.544077	0.679881
kmeans	5	674	0.818411	0.885023
kmeans	5	675	0.951622	0.954922
kmeans	5	676	0.883998	0.909989
kmeans	5	677	0.914324	0.93889
kmeans	5	678	0.865119	0.897107
kmeans	5	679	0.782966	0.840906
kmeans	5	680	0.910293	0.939045
kmeans	5	681	0.898917	0.925706
kmeans	5	682	0.745909	0.816232
kmeans	5	683	0.951728	0.969098
kmeans	5	684	0.974356	0.984413
kmeans	5	685	0.614126	0.716933
kmeans	5	686	0.918745	0.927941
kmeans	5	687	0.929506	0.939149
kmeans	5	688	0.95141	0.969084
kmeans	5	689	0.712154	0.799144
kmeans	5	690	0.867661	0.910761
kmeans	5	691	0.846238	0.870634
kmeans	5	692	0.742158	0.808133
kmeans	5	693	0.77788	0.834592
kmeans	5	694	0.910197	0.925547
kmeans	5	695	0.952088	0.969108
kmeans	5	696	0.653888	0.762556
kmeans	5	697	0.978012	0.984666
kmeans	5	698	0.903821	0.924533
kmeans	5	699	0.792749	0.845579
kmeans	5	700	0.903269	0.940069
kmeans	5	701	1	1
kmeans	5	702	0.770304	0.82744
kmeans	5	703	0.932544	0.939177
kmeans	5	704	0.747372	0.834142
kmeans	5	705	0.925614	0.942175
kmeans	5	706	0.688856	0.766487
kmeans	5	707	0.953947	0.969066
kmeans	5	708	0.976547	0.984403
kmeans	5	709	0.961007	0.969481
kmeans	5	710	0.526127	0.63692
kmeans	5	711	0.760321	0.846484
kmeans	5	712	0.751809	0.821054
kmeans	5	713	0.95095	0.954303
kmeans	5	714	0.977438	0.96952
kmeans	5	715	0.802511	0.854201
kmeans	5	716	0.89106	0.924492
kmeans	5	717	0.974722	0.984403
kmeans	5	718	0.730214	0.813032
kmeans	5	719	0.947863	0.969404
kmeans	5	720	0.798853	0.873753
kmeans	5	721	0.819941	0.886473
kmeans	5	722	0.832207	0.867476
kmeans	5	723	0.906833	0.915862
kmeans	5	724	0.612907	0.708771
kmeans	5	725	0.782665	0.830989
kmeans	5	726	0.907041	0.911517
kmeans	5	727	0.952123	0.969033
kmeans	5	728	0.672273	0.785559
kmeans	5	729	0.818124	0.866931
kmeans	5	730	0.931762	0.939337
kmeans	5	731	0.951615	0.969125
kmeans	5	732	0.96204	0.970079
kmeans	5	733	0.707773	0.780906
kmeans	5	734	0.797382	0.843016
kmeans	5	735	0.761346	0.82943
kmeans	5	736	0.726884	0.789931
kmeans	5	737	0.851926	0.874062
kmeans	5	738	0.75829	0.835609
kmeans	5	739	0.902179	0.926084
kmeans	5	740	0.938597	0.955049
kmeans	5	741	0.950712	0.96909
kmeans	5	742	0.95699	0.954592
kmeans	5	743	0.822121	0.887358
kmeans	5	744	0.86525	0.895656
kmeans	5	745	0.937685	0.954164
kmeans	5	746	0.782041	0.836973
kmeans	5	747	0.905834	0.924006
kmeans	5	748	0.914345	0.938836
kmeans	5	749	0.875245	0.909571
kmeans	5	750	0.937997	0.953744
kmeans	5	751	0.914918	0.939663
kmeans	5	752	0.714174	0.799009
kmeans	5	753	0.733824	0.808414
kmeans	5	754	0.784307	0.855911
kmeans	5	755	0.974282	0.984514
kmeans	5	756	0.95291	0.96967
kmeans	5	757	0.861537	0.910542
kmeans	5	758	0.891234	0.924773
kmeans	5	759	0.927611	0.93967
kmeans	5	760	0.915948	0.939151
kmeans	5	761	0.932249	0.954506
kmeans	5	762	0.832033	0.885649
kmeans	5	763	0.729461	0.796424
kmeans	5	764	0.931084	0.939333
kmeans	5	765	0.953573	0.953936
kmeans	5	766	0.733953	0.807169
kmeans	5	767	0.974173	0.984406
kmeans	5	768	0.596152	0.706263
kmeans	5	769	0.973924	0.984498
kmeans	5	770	0.95844	0.969434
kmeans	5	771	0.954399	0.969098
kmeans	5	772	0.9374	0.954005
kmeans	5	773	0.916767	0.939035
kmeans	5	774	0.609279	0.72881
kmeans	5	775	0.947257	0.955293
kmeans	5	776	0.929269	0.954094
kmeans	5	777	0.834068	0.875328
kmeans	5	778	0.815863	0.88651
kmeans	5	779	0.862254	0.912325
kmeans	5	780	0.864369	0.912065
kmeans	5	781	0.861611	0.897373
kmeans	5	782	0.989523	0.984555
kmeans	5	783	0.951322	0.969093
kmeans	5	784	0.801672	0.844989
kmeans	5	785	0.898794	0.924129
kmeans	5	786	0.91814	0.938715
kmeans	5	787	0.84691	0.898773
kmeans	5	788	0.916965	0.939105
kmeans	5	789	0.769612	0.831757
kmeans	5	790	0.952631	0.940765
kmeans	5	791	0.806525	0.862792
kmeans	5	792	0.906242	0.941352
kmeans	5	793	0.965005	0.969264
kmeans	5	794	0.754331	0.812039
kmeans	5	795	0.777869	0.844444
kmeans	5	796	0.987869	0.985236
kmeans	5	797	0.734575	0.807642
kmeans	5	798	0.725017	0.792468
kmeans	5	799	0.923981	0.941892
kmeans	5	800	0.934701	0.953813
kmeans	5	801	0.96483	0.969236
kmeans	5	802	0.842321	0.884524
kmeans	5	803	1	1
kmeans	5	804	0.44528	0.599575
kmeans	5	805	0.804603	0.840158
kmeans	5	806	0.905652	0.924552
kmeans	5	807	0.877157	0.9122
kmeans	5	808	0.962964	0.969145
kmeans	5	809	0.626225	0.73897
kmeans	5	810	0.9022	0.939817
kmeans	5	811	0.87846	0.909391
kmeans	5	812	0.950736	0.969715
kmeans	5	813	0.92472	0.926712
kmeans	5	814	0.793598	0.847669
kmeans	5	815	0.745568	0.821506
kmeans	5	816	0.869365	0.910699
kmeans	5	817	0.951977	0.954381
kmeans	5	818	0.93845	0.941366
kmeans	5	819	0.810312	0.855522
kmeans	5	820	0.731736	0.789064
kmeans	5	821	0.844959	0.89615
kmeans	5	822	0.930382	0.953873
kmeans	5	823	0.956902	0.954164
kmeans	5	824	0.804483	0.85376
kmeans	5	825	0.776878	0.85149
kmeans	5	826	0.819729	0.871855
kmeans	5	827	0.826958	0.8622
kmeans	5	828	0.742697	0.80058
kmeans	5	829	0.884128	0.910118
kmeans	5	830	0.763195	0.832883
kmeans	5	831	0.941294	0.954205
kmeans	5	832	0.723753	0.810671
kmeans	5	833	0.964812	0.970472
kmeans	5	834	0.859812	0.896323
kmeans	5	835	0.906084	0.911633
kmeans	5	836	0.75849	0.832283
kmeans	5	837	0.90706	0.92395
kmeans	5	838	0.951173	0.969088
kmeans	5	839	0.884051	0.90937
kmeans	5	840	0.954296	0.954485
kmeans	5	841	0.917374	0.939496
kmeans	5	842	0.756204	0.82982
kmeans	5	843	0.923999	0.95497
kmeans	5	844	0.978877	0.984409
kmeans	5	845	0.850666	0.895607
kmeans	5	846	0.974815	0.984523
kmeans	5	847	0.901656	0.911564
kmeans	5	848	0.924035	0.941246
kmeans	5	849	0.90228	0.91094
kmeans	5	850	0.703472	0.778106
kmeans	5	851	0.839611	0.898956
kmeans	5	852	0.880627	0.925032
kmeans	5	853	0.883447	0.926197
kmeans	5	854	0.881913	0.909703
kmeans	5	855	0.922739	0.929347
kmeans	5	856	0.911245	0.923576
kmeans	5	857	0.550143	0.682754
kmeans	5	858	0.942669	0.954017
kmeans	5	859	1	1
kmeans	5	860	0.899401	0.925894
kmeans	5	861	0.762629	0.819167
kmeans	5	862	0.839757	0.899096
kmeans	5	863	0.927191	0.954296
kmeans	5	864	0.869532	0.895255
kmeans	5	865	0.787936	0.831811
kmeans	5	866	0.749697	0.809536
kmeans	5	867	0.948927	0.969122
kmeans	5	868	0.877788	0.911511
kmeans	5	869	0.87011	0.896552
kmeans	5	870	0.831323	0.885436
kmeans	5	871	0.808459	0.87042
kmeans	5	872	0.734469	0.793546
kmeans	5	873	0.795763	0.872739
kmeans	5	874	0.848097	0.898907
kmeans	5	875	0.927603	0.954377
kmeans	5	876	0.690927	0.767223
kmeans	5	877	0.906214	0.924058
kmeans	5	878	0.891178	0.909369
kmeans	5	879	0.804166	0.824944
kmeans	5	880	0.886794	0.899181
kmeans	5	881	0.747986	0.806912
kmeans	5	882	0.889786	0.914528
kmeans	5	883	0.904866	0.924118
kmeans	5	884	0.787582	0.848975
kmeans	5	885	0.747041	0.805147
kmeans	5	886	0.954156	0.969077
kmeans	5	887	0.792146	0.846968
kmeans	5	888	0.976065	0.98458
kmeans	5	889	0.711092	0.796119
kmeans	5	890	0.976533	0.98458
kmeans	5	891	0.739078	0.806315
kmeans	5	892	0.676431	0.769801
kmeans	5	893	0.887148	0.909514
kmeans	5	894	0.769921	0.846508
kmeans	5	895	0.918965	0.939431
kmeans	5	896	0.926384	0.941964
kmeans	5	897	0.73201	0.803034
kmeans	5	898	0.66221	0.770526
kmeans	5	899	0.782016	0.85173
kmeans	5	900	0.906515	0.939299
kmeans	5	901	0.630887	0.722313
kmeans	5	902	0.866878	0.90218
kmeans	5	903	0.823558	0.886985
kmeans	5	904	0.90652	0.924547
kmeans	5	905	0.953861	0.96916
kmeans	5	906	0.989394	0.984533
kmeans	5	907	0.886115	0.909989
kmeans	5	908	0.895829	0.924445
kmeans	5	909	0.78874	0.859614
kmeans	5	910	0.756938	0.822422
kmeans	5	911	0.941209	0.941732
kmeans	5	912	0.883446	0.924317
kmeans	5	913	1	1
kmeans	5	914	0.838017	0.881182
kmeans	5	915	0.932355	0.940904
kmeans	5	916	0.804762	0.873184
kmeans	5	917	0.854338	0.883806
kmeans	5	918	0.989027	0.984514
kmeans	5	919	0.756621	0.818013
kmeans	5	920	0.929011	0.939211
kmeans	5	921	0.855204	0.899041
kmeans	5	922	0.723451	0.790254
kmeans	5	923	0.84943	0.897231
kmeans	5	924	0.744305	0.81896
kmeans	5	925	0.733829	0.806696
kmeans	5	926	0.759233	0.81803
kmeans	5	927	0.794777	0.866688
kmeans	5	928	0.930682	0.939249
kmeans	5	929	0.789417	0.831285
kmeans	5	930	0.815641	0.874252
kmeans	5	931	0.760041	0.815181
kmeans	5	932	0.935987	0.938712
kmeans	5	933	0.961742	0.969096
kmeans	5	934	0.596119	0.714757
kmeans	5	935	0.951543	0.954437
kmeans	5	936	0.836897	0.868441
kmeans	5	937	0.784503	0.842086
kmeans	5	938	0.867596	0.900326
kmeans	5	939	0.929956	0.939702
kmeans	5	940	0.95205	0.969081
kmeans	5	941	0.680407	0.778784
kmeans	5	942	0.917627	0.924767
kmeans	5	943	0.748506	0.820456
kmeans	5	944	0.816017	0.871175
kmeans	5	945	0.938645	0.93883
kmeans	5	946	0.940364	0.954143
kmeans	5	947	0.94099	0.953963
kmeans	5	948	0.798068	0.863517
kmeans	5	949	1	1
kmeans	5	950	0.890407	0.909757
kmeans	5	951	0.965939	0.969255
kmeans	5	952	0.920721	0.941267
kmeans	5	953	0.906626	0.923713
kmeans	5	954	0.95233	0.969172
kmeans	5	955	0.750826	0.820333
kmeans	5	956	0.983812	0.984689
kmeans	5	957	0.779767	0.842015
kmeans	5	958	0.768877	0.8455
kmeans	5	959	0.661327	0.767211
kmeans	5	960	0.95455	0.969134
kmeans	5	961	0.818201	0.883971
kmeans	5	962	0.841062	0.896935
kmeans	5	963	0.766594	0.841114
kmeans	5	964	0.819193	0.869647
kmeans	5	965	0.844192	0.885119
kmeans	5	966	0.946583	0.954786
kmeans	5	967	0.905578	0.924672
kmeans	5	968	0.773679	0.829747
kmeans	5	969	0.940914	0.95458
kmeans	5	970	0.792486	0.841661
kmeans	5	971	0.879852	0.901331
kmeans	5	972	0.726929	0.791946
kmeans	5	973	0.820306	0.864246
kmeans	5	974	0.675412	0.752712
kmeans	5	975	0.828919	0.868515
kmeans	5	976	0.647273	0.753372
kmeans	5	977	0.763554	0.812509
kmeans	5	978	0.889359	0.925441
kmeans	5	979	0.564145	0.699973
kmeans	5	980	0.928897	0.953954
kmeans	5	981	0.930709	0.926814
kmeans	5	982	0.927622	0.940212
kmeans	5	983	0.60196	0.721274
kmeans	5	984	0.804078	0.858387
kmeans	5	985	0.745423	0.802041
kmeans	5	986	0.889617	0.924926
kmeans	5	987	0.951262	0.954173
kmeans	5	988	0.744098	0.808548
kmeans	5	989	0.953287	0.953957
kmeans	5	990	0.951969	0.954479
kmeans	5	991	0.927343	0.954173
kmeans	5	992	0.79726	0.857016
kmeans	5	993	0.977995	0.969554
kmeans	5	994	0.859175	0.900978
kmeans	5	995	0.792434	0.844197
kmeans	5	996	0.894341	0.924463
kmeans	5	997	0.962582	0.970121
kmeans	5	998	0.927615	0.954076
kmeans	5	999	0.95305	0.969233
kmeans	5	1000	0.900755	0.91124
hclust	5	1	0.650489	0.740653
hclust	5	2	0.578107	0.697696
hclust	5	3	0.392034	0.410503
hclust	5	4	0.628004	0.717509
hclust	5	5	0.754665	0.815995
hclust	5	6	0.610666	0.721107
hclust	5	7	0.861554	0.885168
hclust	5	8	0.617464	0.747328
hclust	5	9	0.591586	0.715153
hclust	5	10	0.556759	0.656119
hclust	5	11	0.612656	0.712954
hclust	5	12	0.582517	0.678579
hclust	5	13	0.707263	0.765148
hclust	5	14	0.676018	0.746435
hclust	5	15	0.662714	0.748294
hclust	5	16	0.755565	0.806689
hclust	5	17	0.681155	0.735949
hclust	5	18	0.696069	0.775613
hclust	5	19	0.59169	0.683494
hclust	5	20	0.431073	0.581089
hclust	5	21	0.68874	0.765052
hclust	5	22	0.788091	0.814043
hclust	5	23	0.609896	0.707674
hclust	5	24	0.646967	0.711283
hclust	5	25	0.586264	0.732336
hclust	5	26	0.486169	0.622175
hclust	5	27	0.402224	0.554315
hclust	5	28	0.58826	0.68809
hclust	5	29	0.753576	0.842137
hclust	5	30	0.661136	0.733408
hclust	5	31	0.683067	0.775167
hclust	5	32	0.740175	0.824542
hclust	5	33	0.707322	0.788745
hclust	5	34	0.472337	0.605523
hclust	5	35	0.600496	0.712368
hclust	5	36	0.552609	0.663388
hclust	5	37	0.652171	0.733488
hclust	5	38	0.452424	0.596438
hclust	5	39	0.598967	0.696887
hclust	5	40	0.660706	0.738164
hclust	5	41	0.618872	0.692397
hclust	5	42	0.723495	0.800099
hclust	5	43	0.616419	0.72026
hclust	5	44	0.811519	0.856206
hclust	5	45	0.66286	0.754596
hclust	5	46	0.660171	0.752232
hclust	5	47	0.693715	0.776816
hclust	5	48	0.698517	0.751701
hclust	5	49	0.578418	0.687894
hclust	5	50	0.578167	0.66868
hclust	5	51	0.679413	0.758986
hclust	5	52	0.511238	0.602698
hclust	5	53	0.732251	0.802007
hclust	5	54	0.690995	0.776897
hclust	5	55	0.581133	0.664583
hclust	5	56	0.598704	0.731357
hclust	5	57	0.670094	0.750861
hclust	5	58	0.714448	0.774632
hclust	5	59	0.767728	0.844349
hclust	5	60	0.60672	0.704262
hclust	5	61	0.731426	0.802769
hclust	5	62	0.748071	0.817535
hclust	5	63	0.505822	0.644068
hclust	5	64	0.343438	0.426692
hclust	5	65	0.372551	0.53614
hclust	5	66	0.687889	0.752109
hclust	5	67	0.40493	0.550267
hclust	5	68	0.724858	0.778601
hclust	5	69	0.29091	0.343275
hclust	5	70	0.7754	0.819566
hclust	5	71	0.830012	0.853093
hclust	5	72	0.566429	0.703679
hclust	5	73	0.719361	0.772113
hclust	5	74	0.746961	0.779644
hclust	5	75	0.366329	0.416988
hclust	5	76	0.857108	0.870689
hclust	5	77	0.580974	0.702578
hclust	5	78	0.774391	0.791159
hclust	5	79	0.568616	0.680419
hclust	5	80	0.785644	0.84287
hclust	5	81	0.593142	0.675789
hclust	5	82	0.730314	0.786581
hclust	5	83	0.329757	0.467966
hclust	5	84	0.547485	0.65461
hclust	5	85	0.665507	0.761056
hclust	5	86	0.654808	0.706769
hclust	5	87	0.723032	0.77632
hclust	5	88	0.543218	0.65959
hclust	5	89	0.713671	0.762177
hclust	5	90	0.731064	0.803015
hclust	5	91	0.723095	0.795932
hclust	5	92	0.547497	0.709488
hclust	5	93	0.646653	0.72927
hclust	5	94	0.743181	0.792564
hclust	5	95	0.823489	0.859367
hclust	5	96	0.717693	0.777559
hclust	5	97	0.67263	0.733799
hclust	5	98	0.542934	0.678088
hclust	5	99	0.489595	0.621431
hclust	5	100	0.504706	0.648467
hclust	5	101	0.555379	0.693815
hclust	5	102	0.70249	0.763854
hclust	5	103	0.443886	0.5787
hclust	5	104	0.650083	0.733965
hclust	5	105	0.557621	0.674869
hclust	5	106	0.452757	0.556018
hclust	5	107	0.426363	0.585067
hclust	5	108	0.49763	0.645083
hclust	5	109	0.714255	0.785512
hclust	5	110	0.569664	0.704188
hclust	5	111	0.69498	0.758045
hclust	5	112	0.772858	0.825045
hclust	5	113	0.591212	0.687314
hclust	5	114	0.642126	0.709765
hclust	5	115	0.678999	0.78016
hclust	5	116	0.804888	0.814459
hclust	5	117	0.673198	0.743569
hclust	5	118	0.701303	0.792139
hclust	5	119	0.82594	0.84958
hclust	5	120	0.73518	0.772317
hclust	5	121	0.422988	0.582117
hclust	5	122	0.624841	0.697925
hclust	5	123	0.431698	0.59953
hclust	5	124	0.734174	0.782204
hclust	5	125	0.706071	0.788656
hclust	5	126	0.757671	0.818481
hclust	5	127	0.427236	0.586369
hclust	5	128	0.805602	0.859961
hclust	5	129	0.848492	0.882976
hclust	5	130	0.371903	0.390134
hclust	5	131	0.756811	0.808718
hclust	5	132	0.693751	0.76718
hclust	5	133	0.790507	0.830908
hclust	5	134	0.584806	0.658855
hclust	5	135	0.541359	0.669029
hclust	5	136	0.779267	0.797656
hclust	5	137	0.593471	0.681073
hclust	5	138	0.706626	0.78475
hclust	5	139	0.613782	0.686584
hclust	5	140	0.864741	0.886133
hclust	5	141	0.594777	0.680824
hclust	5	142	0.555402	0.695157
hclust	5	143	0.717874	0.801887
hclust	5	144	0.518162	0.630979
hclust	5	145	0.637865	0.724907
hclust	5	146	0.671309	0.775712
hclust	5	147	0.689016	0.735605
hclust	5	148	0.728217	0.802203
hclust	5	149	0.577115	0.651717
hclust	5	150	0.760616	0.807407
hclust	5	151	0.468393	0.588435
hclust	5	152	0.624657	0.723948
hclust	5	153	0.590431	0.694154
hclust	5	154	0.406188	0.586569
hclust	5	155	0.782388	0.801928
hclust	5	156	0.581977	0.660461
hclust	5	157	0.877283	0.900168
hclust	5	158	0.580829	0.679343
hclust	5	159	0.669905	0.76694
hclust	5	160	0.717866	0.772003
hclust	5	161	0.746773	0.815787
hclust	5	162	0.814908	0.868955
hclust	5	163	0.551592	0.677089
hclust	5	164	0.554376	0.668317
hclust	5	165	0.656899	0.765383
hclust	5	166	0.515991	0.663909
hclust	5	167	0.648048	0.738315
hclust	5	168	0.583576	0.699896
hclust	5	169	0.564224	0.690284
hclust	5	170	0.68189	0.751619
hclust	5	171	0.676524	0.777231
hclust	5	172	0.574969	0.717047
hclust	5	173	0.775489	0.804601
hclust	5	174	0.67959	0.776712
hclust	5	175	0.699839	0.795755
hclust	5	176	0.688494	0.74924
hclust	5	177	0.658595	0.72248
hclust	5	178	0.813472	0.827108
hclust	5	179	0.560501	0.693264
hclust	5	180	0.458608	0.5973
hclust	5	181	0.830486	0.848104
hclust	5	182	0.651555	0.742742
hclust	5	183	0.748431	0.768253
hclust	5	184	0.748529	0.794838
hclust	5	185	0.681146	0.746267
hclust	5	186	0.62028	0.725623
hclust	5	187	0.795176	0.785922
hclust	5	188	0.623215	0.703654
hclust	5	189	0.629172	0.729301
hclust	5	190	0.467581	0.592622
hclust	5	191	0.651622	0.735782
hclust	5	192	0.755521	0.784818
hclust	5	193	0.701261	0.775213
hclust	5	194	0.572571	0.700897
hclust	5	195	0.689954	0.778184
hclust	5	196	0.576719	0.709515
hclust	5	197	0.4576	0.630772
hclust	5	198	0.583086	0.722012
hclust	5	199	0.531428	0.662382
hclust	5	200	0.693131	0.777527
hclust	5	201	0.530844	0.651588
hclust	5	202	0.694658	0.739972
hclust	5	203	0.786649	0.844694
hclust	5	204	0.645033	0.736303
hclust	5	205	0.575058	0.710233
hclust	5	206	0.798869	0.833117
hclust	5	207	0.374488	0.395294
hclust	5	208	0.717027	0.764296
hclust	5	209	0.594538	0.689875
hclust	5	210	0.661477	0.766779
hclust	5	211	0.519696	0.657628
hclust	5	212	0.656017	0.728926
hclust	5	213	0.773167	0.802873
hclust	5	214	0.712941	0.778633
hclust	5	215	0.521581	0.612091
hclust	5	216	0.503103	0.63036
hclust	5	217	0.617116	0.717011
hclust	5	218	0.585029	0.709223
hclust	5	219	0.729385	0.753995
hclust	5	220	0.63787	0.730933
hclust	5	221	0.664724	0.757962
hclust	5	222	0.708523	0.79281
hclust	5	223	0.621293	0.712974
hclust	5	224	0.511082	0.643441
hclust	5	225	0.518385	0.616576
hclust	5	226	0.55284	0.683423
hclust	5	227	0.486654	0.618084
hclust	5	228	0.686982	0.768993
hclust	5	229	0.841705	0.865971
hclust	5	230	0.70217	0.769365
hclust	5	231	0.84363	0.869648
hclust	5	232	0.712884	0.798364
hclust	5	233	0.657926	0.75197
hclust	5	234	0.654871	0.754969
hclust	5	235	0.613766	0.727833
hclust	5	236	0.585696	0.694334
hclust	5	237	0.662866	0.741343
hclust	5	238	0.842138	0.873081
hclust	5	239	0.744096	0.787993
hclust	5	240	0.731743	0.799055
hclust	5	241	0.371355	0.514744
hclust	5	242	0.649309	0.736879
hclust	5	243	0.422853	0.553515
hclust	5	244	0.612146	0.713442
hclust	5	245	0.509071	0.617619
hclust	5	246	0.543594	0.670345
hclust	5	247	0.711033	0.802519
hclust	5	248	0.523925	0.672204
hclust	5	249	0.80084	0.841277
hclust	5	250	0.882555	0.888901
hclust	5	251	0.578215	0.727142
hclust	5	252	0.430647	0.580119
hclust	5	253	0.577486	0.69546
hclust	5	254	0.772231	0.798724
hclust	5	255	0.4562	0.584392
hclust	5	256	0.6251	0.677797
hclust	5	257	0.655366	0.748376
hclust	5	258	0.688002	0.763236
hclust	5	259	0.73379	0.797472
hclust	5	260	0.855663	0.894909
hclust	5	261	0.680463	0.777262
hclust	5	262	0.8474	0.858103
hclust	5	263	0.691585	0.743662
hclust	5	264	0.646379	0.754504
hclust	5	265	0.477169	0.626541
hclust	5	266	0.630476	0.713553
hclust	5	267	0.813456	0.858771
hclust	5	268	0.546082	0.662968
hclust	5	269	0.609265	0.727231
hclust	5	270	0.588174	0.694203
hclust	5	271	0.739527	0.791644
hclust	5	272	0.52291	0.640989
hclust	5	273	0.748892	0.818204
hclust	5	274	0.704675	0.759874
hclust	5	275	0.753892	0.82744
hclust	5	276	0.726944	0.803736
hclust	5	277	0.692911	0.762474
hclust	5	278	0.744006	0.746885
hclust	5	279	0.740696	0.736502
hclust	5	280	0.666659	0.74706
hclust	5	281	0.76388	0.799164
hclust	5	282	0.833062	0.85863
hclust	5	283	0.700493	0.768485
hclust	5	284	0.813766	0.8476
hclust	5	285	0.655956	0.711863
hclust	5	286	0.863732	0.874017
hclust	5	287	0.770388	0.841487
hclust	5	288	0.471106	0.633522
hclust	5	289	0.774081	0.800389
hclust	5	290	0.480989	0.657318
hclust	5	291	0.697995	0.782863
hclust	5	292	0.77321	0.82815
hclust	5	293	0.817085	0.869318
hclust	5	294	0.881997	0.888031
hclust	5	295	0.683122	0.765711
hclust	5	296	0.762242	0.820776
hclust	5	297	0.757209	0.780651
hclust	5	298	0.599688	0.714898
hclust	5	299	0.871897	0.901693
hclust	5	300	0.716172	0.80403
hclust	5	301	0.602708	0.703946
hclust	5	302	0.697641	0.774014
hclust	5	303	0.816642	0.852621
hclust	5	304	0.687633	0.763774
hclust	5	305	0.502945	0.626377
hclust	5	306	0.549924	0.648256
hclust	5	307	0.569158	0.690243
hclust	5	308	0.627367	0.711741
hclust	5	309	0.798946	0.834784
hclust	5	310	0.468397	0.63875
hclust	5	311	0.727363	0.782783
hclust	5	312	0.778902	0.830292
hclust	5	313	0.864581	0.897082
hclust	5	314	0.458329	0.619996
hclust	5	315	0.57249	0.691395
hclust	5	316	0.442642	0.559959
hclust	5	317	0.535589	0.661894
hclust	5	318	0.679762	0.793681
hclust	5	319	0.575691	0.681872
hclust	5	320	0.459067	0.585058
hclust	5	321	0.602039	0.727467
hclust	5	322	0.754461	0.826662
hclust	5	323	0.55258	0.636121
hclust	5	324	0.700025	0.755427
hclust	5	325	0.698487	0.804256
hclust	5	326	0.714991	0.796325
hclust	5	327	0.544661	0.693842
hclust	5	328	0.689621	0.757494
hclust	5	329	0.690662	0.780139
hclust	5	330	0.316787	0.490968
hclust	5	331	0.641343	0.76505
hclust	5	332	0.704425	0.762955
hclust	5	333	0.693477	0.748281
hclust	5	334	0.5605	0.644796
hclust	5	335	0.394513	0.54615
hclust	5	336	0.684393	0.77052
hclust	5	337	0.804827	0.871331
hclust	5	338	0.635148	0.755365
hclust	5	339	0.745255	0.801343
hclust	5	340	0.357694	0.531511
hclust	5	341	0.679942	0.766287
hclust	5	342	0.599795	0.729454
hclust	5	343	0.524736	0.645067
hclust	5	344	0.675713	0.761008
hclust	5	345	0.543041	0.624739
hclust	5	346	0.733686	0.791781
hclust	5	347	0.661818	0.72463
hclust	5	348	0.698961	0.76561
hclust	5	349	0.80569	0.826139
hclust	5	350	0.691233	0.774747
hclust	5	351	0.54749	0.666853
hclust	5	352	0.685908	0.748163
hclust	5	353	0.825834	0.867979
hclust	5	354	0.571621	0.661015
hclust	5	355	0.724437	0.794388
hclust	5	356	0.652021	0.762672
hclust	5	357	0.637446	0.731108
hclust	5	358	0.811429	0.868103
hclust	5	359	0.561843	0.698892
hclust	5	360	0.603623	0.713728
hclust	5	361	0.726431	0.773353
hclust	5	362	0.752636	0.783079
hclust	5	363	0.753793	0.800367
hclust	5	364	0.447018	0.586427
hclust	5	365	0.685404	0.753311
hclust	5	366	0.433894	0.596774
hclust	5	367	0.479034	0.595864
hclust	5	368	0.700717	0.74518
hclust	5	369	0.841403	0.858128
hclust	5	370	0.574643	0.660467
hclust	5	371	0.587081	0.657704
hclust	5	372	0.553476	0.678941
hclust	5	373	0.754381	0.792097
hclust	5	374	0.626531	0.732473
hclust	5	375	0.608828	0.712057
hclust	5	376	0.55861	0.669066
hclust	5	377	0.618061	0.701642
hclust	5	378	0.709747	0.77445
hclust	5	379	0.582568	0.656939
hclust	5	380	0.533291	0.660344
hclust	5	381	0.709332	0.755932
hclust	5	382	0.637335	0.722941
hclust	5	383	0.396855	0.528756
hclust	5	384	0.566105	0.693999
hclust	5	385	0.808818	0.836986
hclust	5	386	0.694484	0.774634
hclust	5	387	0.604559	0.684575
hclust	5	388	0.630687	0.700062
hclust	5	389	0.651464	0.738217
hclust	5	390	0.58838	0.706108
hclust	5	391	0.616997	0.695336
hclust	5	392	0.37614	0.516758
hclust	5	393	0.71478	0.807474
hclust	5	394	0.599525	0.712504
hclust	5	395	0.574041	0.687237
hclust	5	396	0.649189	0.735985
hclust	5	397	0.687975	0.774014
hclust	5	398	0.392312	0.527549
hclust	5	399	0.569842	0.66125
hclust	5	400	0.772269	0.82667
hclust	5	401	0.711987	0.763037
hclust	5	402	0.705247	0.817435
hclust	5	403	0.750264	0.812307
hclust	5	404	0.648423	0.742058
hclust	5	405	0.745845	0.805951
hclust	5	406	0.560157	0.681273
hclust	5	407	0.866822	0.885199
hclust	5	408	0.662377	0.758829
hclust	5	409	0.600238	0.740267
hclust	5	410	0.65143	0.752961
hclust	5	411	0.905616	0.925464
hclust	5	412	0.683489	0.742424
hclust	5	413	0.417881	0.537794
hclust	5	414	0.812285	0.867018
hclust	5	415	0.530022	0.664717
hclust	5	416	0.446698	0.598944
hclust	5	417	0.732739	0.790469
hclust	5	418	0.69173	0.794946
hclust	5	419	0.540832	0.654361
hclust	5	420	0.398032	0.52446
hclust	5	421	0.805194	0.868061
hclust	5	422	0.611968	0.699266
hclust	5	423	0.730702	0.78948
hclust	5	424	0.696701	0.756734
hclust	5	425	0.721123	0.761238
hclust	5	426	0.493246	0.589064
hclust	5	427	0.741643	0.795807
hclust	5	428	0.695948	0.752595
hclust	5	429	0.675369	0.779268
hclust	5	430	0.338188	0.493746
hclust	5	431	0.472834	0.579808
hclust	5	432	0.556149	0.698296
hclust	5	433	0.496172	0.601612
hclust	5	434	0.382573	0.558262
hclust	5	435	0.663938	0.713348
hclust	5	436	0.800215	0.838832
hclust	5	437	0.489425	0.610238
hclust	5	438	0.738474	0.829312
hclust	5	439	0.504061	0.637276
hclust	5	440	0.583216	0.717684
hclust	5	441	0.468561	0.639217
hclust	5	442	0.608098	0.732433
hclust	5	443	0.64743	0.752554
hclust	5	444	0.744828	0.78527
hclust	5	445	0.655803	0.717714
hclust	5	446	0.60479	0.693915
hclust	5	447	0.602633	0.633749
hclust	5	448	0.433955	0.586363
hclust	5	449	0.582484	0.701577
hclust	5	450	0.750871	0.811599
hclust	5	451	0.616265	0.742647
hclust	5	452	0.775565	0.807058
hclust	5	453	0.479802	0.591712
hclust	5	454	0.6117	0.718265
hclust	5	455	0.776405	0.838056
hclust	5	456	0.576183	0.638076
hclust	5	457	0.740155	0.815615
hclust	5	458	0.804759	0.83291
hclust	5	459	0.572558	0.637292
hclust	5	460	0.785046	0.854008
hclust	5	461	0.706401	0.764475
hclust	5	462	0.477077	0.612638
hclust	5	463	0.502299	0.598944
hclust	5	464	0.422942	0.545651
hclust	5	465	0.346642	0.453766
hclust	5	466	0.715785	0.762537
hclust	5	467	0.62491	0.690673
hclust	5	468	0.712035	0.752024
hclust	5	469	0.517534	0.633096
hclust	5	470	0.769331	0.795496
hclust	5	471	0.334734	0.383152
hclust	5	472	0.79274	0.841908
hclust	5	473	0.459946	0.611024
hclust	5	474	0.671186	0.753452
hclust	5	475	0.538853	0.684532
hclust	5	476	0.667054	0.737234
hclust	5	477	0.688316	0.75513
hclust	5	478	0.708576	0.751291
hclust	5	479	0.539409	0.667945
hclust	5	480	0.373912	0.359998
hclust	5	481	0.623297	0.75064
hclust	5	482	0.659906	0.737259
hclust	5	483	0.844862	0.867213
hclust	5	484	0.660214	0.751149
hclust	5	485	0.646255	0.694791
hclust	5	486	0.830225	0.855637
hclust	5	487	0.571946	0.672572
hclust	5	488	0.783871	0.825257
hclust	5	489	0.550918	0.646264
hclust	5	490	0.754276	0.778619
hclust	5	491	0.76325	0.815229
hclust	5	492	0.653554	0.753534
hclust	5	493	0.381805	0.558443
hclust	5	494	0.576286	0.691199
hclust	5	495	0.424993	0.589178
hclust	5	496	0.589951	0.730925
hclust	5	497	0.498082	0.623391
hclust	5	498	0.706605	0.804245
hclust	5	499	0.761094	0.830683
hclust	5	500	0.545371	0.693375
hclust	5	501	0.587519	0.673569
hclust	5	502	0.649037	0.76819
hclust	5	503	0.657529	0.765501
hclust	5	504	0.726627	0.804485
hclust	5	505	0.720241	0.775861
hclust	5	506	0.659262	0.724747
hclust	5	507	0.711211	0.767033
hclust	5	508	0.622063	0.694246
hclust	5	509	0.703839	0.776697
hclust	5	510	0.854504	0.880173
hclust	5	511	0.740528	0.775504
hclust	5	512	0.621136	0.669523
hclust	5	513	0.602286	0.689638
hclust	5	514	0.668676	0.738138
hclust	5	515	0.575863	0.627189
hclust	5	516	0.454287	0.587148
hclust	5	517	0.558654	0.629712
hclust	5	518	0.446992	0.570936
hclust	5	519	0.76254	0.819998
hclust	5	520	0.27044	0.377639
hclust	5	521	0.560124	0.70567
hclust	5	522	0.830556	0.828281
hclust	5	523	0.62812	0.726742
hclust	5	524	0.657639	0.672646
hclust	5	525	0.825363	0.855888
hclust	5	526	0.626303	0.722389
hclust	5	527	0.689616	0.753931
hclust	5	528	0.699251	0.765081
hclust	5	529	0.346137	0.506309
hclust	5	530	0.871741	0.888108
hclust	5	531	0.459369	0.587988
hclust	5	532	0.626091	0.700935
hclust	5	533	0.416265	0.546632
hclust	5	534	0.623944	0.713997
hclust	5	535	0.787163	0.83124
hclust	5	536	0.836068	0.859328
hclust	5	537	0.572615	0.670694
hclust	5	538	0.478263	0.634228
hclust	5	539	0.539919	0.621438
hclust	5	540	0.663225	0.753636
hclust	5	541	0.758611	0.777888
hclust	5	542	0.715179	0.808431
hclust	5	543	0.325632	0.510055
hclust	5	544	0.69122	0.745788
hclust	5	545	0.535557	0.606949
hclust	5	546	0.769707	0.825133
hclust	5	547	0.846267	0.884294
hclust	5	548	0.689894	0.777621
hclust	5	549	0.759393	0.844133
hclust	5	550	0.715364	0.788465
hclust	5	551	0.731162	0.80676
hclust	5	552	0.626848	0.729102
hclust	5	553	0.471327	0.579218
hclust	5	554	0.740922	0.79604
hclust	5	555	0.809631	0.835472
hclust	5	556	0.8645	0.883144
hclust	5	557	0.651025	0.710147
hclust	5	558	0.684368	0.7906
hclust	5	559	0.619161	0.728359
hclust	5	560	0.746645	0.765429
hclust	5	561	0.684212	0.750323
hclust	5	562	0.518572	0.624361
hclust	5	563	0.766956	0.814528
hclust	5	564	0.674872	0.762818
hclust	5	565	0.565447	0.650615
hclust	5	566	0.681953	0.766507
hclust	5	567	0.653458	0.756829
hclust	5	568	0.483641	0.608324
hclust	5	569	0.599294	0.692913
hclust	5	570	0.562206	0.697801
hclust	5	571	0.553762	0.678176
hclust	5	572	0.487209	0.622051
hclust	5	573	0.594079	0.689147
hclust	5	574	0.692674	0.741803
hclust	5	575	0.513482	0.645435
hclust	5	576	0.523905	0.632465
hclust	5	577	0.780825	0.830497
hclust	5	578	0.689487	0.751896
hclust	5	579	0.667342	0.722916
hclust	5	580	0.586545	0.708119
hclust	5	581	0.352973	0.506799
hclust	5	582	0.67429	0.775388
hclust	5	583	0.800774	0.835067
hclust	5	584	0.460839	0.613173
hclust	5	585	0.599173	0.715831
hclust	5	586	0.505648	0.660645
hclust	5	587	0.687786	0.780403
hclust	5	588	0.652468	0.75815
hclust	5	589	0.81577	0.854944
hclust	5	590	0.811188	0.842759
hclust	5	591	0.384219	0.551349
hclust	5	592	0.68632	0.791198
hclust	5	593	0.531308	0.657009
hclust	5	594	0.648477	0.744466
hclust	5	595	0.852245	0.896997
hclust	5	596	0.834281	0.880962
hclust	5	597	0.461266	0.574412
hclust	5	598	0.755879	0.817694
hclust	5	599	0.812802	0.846743
hclust	5	600	0.682898	0.740765
hclust	5	601	0.73372	0.783265
hclust	5	602	0.409888	0.527523
hclust	5	603	0.375269	0.471137
hclust	5	604	0.552492	0.632637
hclust	5	605	0.754173	0.825897
hclust	5	606	0.664569	0.748021
hclust	5	607	0.676197	0.777782
hclust	5	608	0.687982	0.755725
hclust	5	609	0.643548	0.750232
hclust	5	610	0.653762	0.710495
hclust	5	611	0.764588	0.787524
hclust	5	612	0.654307	0.699665
hclust	5	613	0.566073	0.711871
hclust	5	614	0.641019	0.738499
hclust	5	615	0.78692	0.84091
hclust	5	616	0.605229	0.719347
hclust	5	617	0.735086	0.787555
hclust	5	618	0.584634	0.682619
hclust	5	619	0.682574	0.723632
hclust	5	620	0.673507	0.736257
hclust	5	621	0.764199	0.828311
hclust	5	622	0.356726	0.539206
hclust	5	623	0.793847	0.853393
hclust	5	624	0.656448	0.744088
hclust	5	625	0.487939	0.624637
hclust	5	626	0.669355	0.75655
hclust	5	627	0.596692	0.692386
hclust	5	628	0.649267	0.75425
hclust	5	629	0.655354	0.747983
hclust	5	630	0.76468	0.805542
hclust	5	631	0.902755	0.906052
hclust	5	632	0.569493	0.70855
hclust	5	633	0.460933	0.60576
hclust	5	634	0.37394	0.491007
hclust	5	635	0.627558	0.723786
hclust	5	636	0.772229	0.793142
hclust	5	637	0.849734	0.896139
hclust	5	638	0.411788	0.568389
hclust	5	639	0.564103	0.701687
hclust	5	640	0.539376	0.631696
hclust	5	641	0.640468	0.734821
hclust	5	642	0.356856	0.461462
hclust	5	643	0.77624	0.831141
hclust	5	644	0.531867	0.64332
hclust	5	645	0.379666	0.487175
hclust	5	646	0.607954	0.702642
hclust	5	647	0.7303	0.791157
hclust	5	648	0.594424	0.714304
hclust	5	649	0.547323	0.671948
hclust	5	650	0.652352	0.729683
hclust	5	651	0.587587	0.676228
hclust	5	652	0.610834	0.74244
hclust	5	653	0.784256	0.795167
hclust	5	654	0.778003	0.830126
hclust	5	655	0.631918	0.729815
hclust	5	656	0.527392	0.641285
hclust	5	657	0.721067	0.796022
hclust	5	658	0.61213	0.729599
hclust	5	659	0.769178	0.817859
hclust	5	660	0.647672	0.717511
hclust	5	661	0.416429	0.563231
hclust	5	662	0.582887	0.697113
hclust	5	663	0.665158	0.711442
hclust	5	664	0.807972	0.859823
hclust	5	665	0.488486	0.553771
hclust	5	666	0.729279	0.798195
hclust	5	667	0.687379	0.777842
hclust	5	668	0.375536	0.528428
hclust	5	669	0.633986	0.739184
hclust	5	670	0.740063	0.8216
hclust	5	671	0.604086	0.694709
hclust	5	672	0.760868	0.832194
hclust	5	673	0.585284	0.703576
hclust	5	674	0.565665	0.695098
hclust	5	675	0.542624	0.649306
hclust	5	676	0.608034	0.688266
hclust	5	677	0.587242	0.704307
hclust	5	678	0.704113	0.789875
hclust	5	679	0.727324	0.796362
hclust	5	680	0.48596	0.643585
hclust	5	681	0.541803	0.685374
hclust	5	682	0.638727	0.7723
hclust	5	683	0.694447	0.737678
hclust	5	684	0.729438	0.801156
hclust	5	685	0.59194	0.687641
hclust	5	686	0.536274	0.63622
hclust	5	687	0.513936	0.659372
hclust	5	688	0.543041	0.672569
hclust	5	689	0.625918	0.727656
hclust	5	690	0.690519	0.755096
hclust	5	691	0.797206	0.845942
hclust	5	692	0.645293	0.738048
hclust	5	693	0.643958	0.699956
hclust	5	694	0.694482	0.78774
hclust	5	695	0.579431	0.685195
hclust	5	696	0.36831	0.517189
hclust	5	697	0.61549	0.719778
hclust	5	698	0.609067	0.687359
hclust	5	699	0.59102	0.711906
hclust	5	700	0.614272	0.680128
hclust	5	701	0.732359	0.766178
hclust	5	702	0.525009	0.666484
hclust	5	703	0.612219	0.709183
hclust	5	704	0.608408	0.714688
hclust	5	705	0.841619	0.883101
hclust	5	706	0.773019	0.831993
hclust	5	707	0.711199	0.758058
hclust	5	708	0.518132	0.661326
hclust	5	709	0.627748	0.661421
hclust	5	710	0.699398	0.736752
hclust	5	711	0.632417	0.728228
hclust	5	712	0.766694	0.788322
hclust	5	713	0.665355	0.752804
hclust	5	714	0.792902	0.844017
hclust	5	715	0.844226	0.89616
hclust	5	716	0.485761	0.61483
hclust	5	717	0.639685	0.737008
hclust	5	718	0.758888	0.80095
hclust	5	719	0.503569	0.635112
hclust	5	720	0.626136	0.703501
hclust	5	721	0.539969	0.643062
hclust	5	722	0.5696	0.671929
hclust	5	723	0.669488	0.764391
hclust	5	724	0.696924	0.755658
hclust	5	725	0.825833	0.855702
hclust	5	726	0.42731	0.542631
hclust	5	727	0.629096	0.707471
hclust	5	728	0.666193	0.758947
hclust	5	729	0.711198	0.777292
hclust	5	730	0.703866	0.765292
hclust	5	731	0.482631	0.629372
hclust	5	732	0.611665	0.686381
hclust	5	733	0.574483	0.658305
hclust	5	734	0.562574	0.691303
hclust	5	735	0.706065	0.781712
hclust	5	736	0.72719	0.796995
hclust	5	737	0.866958	0.89615
hclust	5	738	0.443981	0.605615
hclust	5	739	0.676774	0.692349
hclust	5	740	0.374192	0.499872
hclust	5	741	0.60969	0.705518
hclust	5	742	0.704908	0.787792
hclust	5	743	0.604989	0.684147
hclust	5	744	0.506126	0.634097
hclust	5	745	0.495242	0.624501
hclust	5	746	0.709177	0.779096
hclust	5	747	0.716754	0.802174
hclust	5	748	0.372771	0.5042
hclust	5	749	0.70093	0.759763
hclust	5	750	0.762617	0.84117
hclust	5	751	0.742455	0.789507
hclust	5	752	0.603128	0.708652
hclust	5	753	0.69992	0.764718
hclust	5	754	0.533898	0.656542
hclust	5	755	0.576619	0.680037
hclust	5	756	0.668212	0.745039
hclust	5	757	0.662167	0.736183
hclust	5	758	0.836985	0.871407
hclust	5	759	0.531238	0.605888
hclust	5	760	0.573372	0.65792
hclust	5	761	0.753554	0.78707
hclust	5	762	0.524423	0.687581
hclust	5	763	0.684455	0.75758
hclust	5	764	0.630252	0.717813
hclust	5	765	0.563535	0.718393
hclust	5	766	0.593686	0.723021
hclust	5	767	0.772368	0.814254
hclust	5	768	0.517335	0.6446
hclust	5	769	0.742621	0.808183
hclust	5	770	0.68924	0.779945
hclust	5	771	0.578773	0.680429
hclust	5	772	0.742973	0.801928
hclust	5	773	0.66077	0.747563
hclust	5	774	0.644051	0.701581
hclust	5	775	0.760098	0.817814
hclust	5	776	0.56616	0.689614
hclust	5	777	0.701608	0.793468
hclust	5	778	0.59471	0.693748
hclust	5	779	0.642644	0.754177
hclust	5	780	0.768952	0.834693
hclust	5	781	0.585591	0.682333
hclust	5	782	0.548881	0.667014
hclust	5	783	0.824162	0.848998
hclust	5	784	0.743904	0.816464
hclust	5	785	0.686864	0.704181
hclust	5	786	0.656605	0.736966
hclust	5	787	0.724873	0.78481
hclust	5	788	0.582357	0.690064
hclust	5	789	0.624358	0.748572
hclust	5	790	0.768316	0.825337
hclust	5	791	0.597627	0.721428
hclust	5	792	0.673715	0.769518
hclust	5	793	0.638162	0.731235
hclust	5	794	0.740579	0.763401
hclust	5	795	0.656553	0.763818
hclust	5	796	0.689	0.730886
hclust	5	797	0.691923	0.734584
hclust	5	798	0.645566	0.715369
hclust	5	799	0.726631	0.789799
hclust	5	800	0.626193	0.738688
hclust	5	801	0.622663	0.710489
hclust	5	802	0.618264	0.688403
hclust	5	803	0.605617	0.696053
hclust	5	804	0.480477	0.604086
hclust	5	805	0.565713	0.683045
hclust	5	806	0.720594	0.775963
hclust	5	807	0.64419	0.755934
hclust	5	808	0.445449	0.607457
hclust	5	809	0.741068	0.742749
hclust	5	810	0.604504	0.706819
hclust	5	811	0.663506	0.77938
hclust	5	812	0.67606	0.723303
hclust	5	813	0.637831	0.739926
hclust	5	814	0.599419	0.704653
hclust	5	815	0.665816	0.745711
hclust	5	816	0.712578	0.777033
hclust	5	817	0.785514	0.830704
hclust	5	818	0.641001	0.716174
hclust	5	819	0.674349	0.750006
hclust	5	820	0.648358	0.750876
hclust	5	821	0.616493	0.727444
hclust	5	822	0.366415	0.529117
hclust	5	823	0.583487	0.695912
hclust	5	824	0.566654	0.676817
hclust	5	825	0.568082	0.696465
hclust	5	826	0.709346	0.790599
hclust	5	827	0.750198	0.814496
hclust	5	828	0.622209	0.702438
hclust	5	829	0.604599	0.744182
hclust	5	830	0.438949	0.580896
hclust	5	831	0.622042	0.739133
hclust	5	832	0.718606	0.787504
hclust	5	833	0.591175	0.682927
hclust	5	834	0.708429	0.796576
hclust	5	835	0.502916	0.633171
hclust	5	836	0.368671	0.501823
hclust	5	837	0.789052	0.853398
hclust	5	838	0.567698	0.66976
hclust	5	839	0.738062	0.79547
hclust	5	840	0.578395	0.683508
hclust	5	841	0.6966	0.789351
hclust	5	842	0.732144	0.817882
hclust	5	843	0.613536	0.712452
hclust	5	844	0.727452	0.817158
hclust	5	845	0.607863	0.720841
hclust	5	846	0.689007	0.765773
hclust	5	847	0.608564	0.730896
hclust	5	848	0.829532	0.871265
hclust	5	849	0.525211	0.675073
hclust	5	850	0.669266	0.74273
hclust	5	851	0.882614	0.879905
hclust	5	852	0.364907	0.379812
hclust	5	853	0.662113	0.742005
hclust	5	854	0.732009	0.813175
hclust	5	855	0.57759	0.693354
hclust	5	856	0.700829	0.787177
hclust	5	857	0.7779	0.797497
hclust	5	858	0.827613	0.858465
hclust	5	859	0.762202	0.730611
hclust	5	860	0.609465	0.68276
hclust	5	861	0.75191	0.800948
hclust	5	862	0.605883	0.748774
hclust	5	863	0.551274	0.649433
hclust	5	864	0.704445	0.794272
hclust	5	865	0.650579	0.718335
hclust	5	866	0.729172	0.774518
hclust	5	867	0.420496	0.590853
hclust	5	868	0.795482	0.817777
hclust	5	869	0.681551	0.752252
hclust	5	870	0.374329	0.423537
hclust	5	871	0.558449	0.714358
hclust	5	872	0.788666	0.841692
hclust	5	873	0.513439	0.653102
hclust	5	874	0.629326	0.700984
hclust	5	875	0.823881	0.856804
hclust	5	876	0.614435	0.699156
hclust	5	877	0.745576	0.815855
hclust	5	878	0.47478	0.635028
hclust	5	879	0.736793	0.775434
hclust	5	880	0.398865	0.46859
hclust	5	881	0.340337	0.416857
hclust	5	882	0.528352	0.636451
hclust	5	883	0.623798	0.740691
hclust	5	884	0.74778	0.80265
hclust	5	885	0.536893	0.672616
hclust	5	886	0.576311	0.707047
hclust	5	887	0.800184	0.822589
hclust	5	888	0.628539	0.729836
hclust	5	889	0.729208	0.755675
hclust	5	890	0.722399	0.772135
hclust	5	891	0.710806	0.766105
hclust	5	892	0.687099	0.751707
hclust	5	893	0.601302	0.712701
hclust	5	894	0.632595	0.742029
hclust	5	895	0.599833	0.704936
hclust	5	896	0.581268	0.665571
hclust	5	897	0.692111	0.78698
hclust	5	898	0.608797	0.722499
hclust	5	899	0.36466	0.540475
hclust	5	900	0.811898	0.845321
hclust	5	901	0.618523	0.736193
hclust	5	902	0.557712	0.63023
hclust	5	903	0.655019	0.743815
hclust	5	904	0.643689	0.761429
hclust	5	905	0.658062	0.749897
hclust	5	906	0.708717	0.787973
hclust	5	907	0.638656	0.770408
hclust	5	908	0.448741	0.637632
hclust	5	909	0.581471	0.67383
hclust	5	910	0.683836	0.730434
hclust	5	911	0.595904	0.68497
hclust	5	912	0.654115	0.714274
hclust	5	913	0.58624	0.691783
hclust	5	914	0.484041	0.619312
hclust	5	915	0.699577	0.789682
hclust	5	916	0.668643	0.77815
hclust	5	917	0.681247	0.762022
hclust	5	918	0.68854	0.779618
hclust	5	919	0.740712	0.784444
hclust	5	920	0.511056	0.664369
hclust	5	921	0.614594	0.674065
hclust	5	922	0.697332	0.760671
hclust	5	923	0.789927	0.820068
hclust	5	924	0.445714	0.568265
hclust	5	925	0.684779	0.751882
hclust	5	926	0.365701	0.487026
hclust	5	927	0.678196	0.749449
hclust	5	928	0.633764	0.717003
hclust	5	929	0.779081	0.784841
hclust	5	930	0.650703	0.715129
hclust	5	931	0.530971	0.651099
hclust	5	932	0.750222	0.84263
hclust	5	933	0.565233	0.678252
hclust	5	934	0.386069	0.494438
hclust	5	935	0.655338	0.763654
hclust	5	936	0.687233	0.744994
hclust	5	937	0.601895	0.681972
hclust	5	938	0.629424	0.677712
hclust	5	939	0.617914	0.714714
hclust	5	940	0.672622	0.720452
hclust	5	941	0.854262	0.873372
hclust	5	942	0.376618	0.566467
hclust	5	943	0.705539	0.765758
hclust	5	944	0.5031	0.657583
hclust	5	945	0.553399	0.695227
hclust	5	946	0.525931	0.649739
hclust	5	947	0.546256	0.688674
hclust	5	948	0.448455	0.595455
hclust	5	949	0.741238	0.779728
hclust	5	950	0.633097	0.722142
hclust	5	951	0.899678	0.925372
hclust	5	952	0.648212	0.764203
hclust	5	953	0.562392	0.666024
hclust	5	954	0.741348	0.78608
hclust	5	955	0.847711	0.873966
hclust	5	956	0.824014	0.869016
hclust	5	957	0.599904	0.695108
hclust	5	958	0.781424	0.806269
hclust	5	959	0.466561	0.625456
hclust	5	960	0.651441	0.672944
hclust	5	961	0.704375	0.738892
hclust	5	962	0.660744	0.743959
hclust	5	963	0.667888	0.721974
hclust	5	964	0.611405	0.738024
hclust	5	965	0.723591	0.780048
hclust	5	966	0.688199	0.754506
hclust	5	967	0.662083	0.700259
hclust	5	968	0.735975	0.780295
hclust	5	969	0.690934	0.727449
hclust	5	970	0.768516	0.767823
hclust	5	971	0.557616	0.640139
hclust	5	972	0.639806	0.724516
hclust	5	973	0.775242	0.825983
hclust	5	974	0.440258	0.585427
hclust	5	975	0.609867	0.71433
hclust	5	976	0.566422	0.711861
hclust	5	977	0.832936	0.870016
hclust	5	978	0.623626	0.71511
hclust	5	979	0.541823	0.673397
hclust	5	980	0.616855	0.720647
hclust	5	981	0.575321	0.687997
hclust	5	982	0.406857	0.565393
hclust	5	983	0.472086	0.620411
hclust	5	984	0.779149	0.819324
hclust	5	985	0.762306	0.839859
hclust	5	986	0.658286	0.756549
hclust	5	987	0.767321	0.800488
hclust	5	988	0.626602	0.70292
hclust	5	989	0.872192	0.899228
hclust	5	990	0.711382	0.752509
hclust	5	991	0.578883	0.706021
hclust	5	992	0.49686	0.651646
hclust	5	993	0.657459	0.751302
hclust	5	994	0.565911	0.650381
hclust	5	995	0.480303	0.623214
hclust	5	996	0.558694	0.669929
hclust	5	997	0.632111	0.737688
hclust	5	998	0.689013	0.762792
hclust	5	999	0.659299	0.77116
[truncated: 1,001 more rows]

## Sheet: PerRef_Jaccard_perBoot
ref_cluster	matched_test	jaccard	ref_size	algo	k	boot
C1	5	0.444444	25	kmeans	5	1
C2	4	0.5	37	kmeans	5	1
C3	1	0.214286	23	kmeans	5	1
C4	3	0.217391	21	kmeans	5	1
C5	2	0.218182	21	kmeans	5	1
C1	2	0.566667	27	kmeans	5	2
C2	1	0.583333	35	kmeans	5	2
C3	3	0.196429	21	kmeans	5	2
C4	5	0.394737	23	kmeans	5	2
C5	NA	0	21	kmeans	5	2
C1	4	0.535714	25	kmeans	5	3
C2	1	0.585366	37	kmeans	5	3
C3	2	0.222222	23	kmeans	5	3
C4	3	0.333333	19	kmeans	5	3
C5	5	0.106383	23	kmeans	5	3
C1	2	0.48	24	kmeans	5	4
C2	4	0.571429	39	kmeans	5	4
C3	3	0.166667	21	kmeans	5	4
C4	5	0.238095	20	kmeans	5	4
C5	1	0.310345	23	kmeans	5	4
C1	3	0.407407	27	kmeans	5	5
C2	4	0.6	37	kmeans	5	5
C3	1	0.263158	23	kmeans	5	5
C4	5	0.263158	18	kmeans	5	5
C5	2	0.0212766	22	kmeans	5	5
C1	3	0.548387	26	kmeans	5	6
C2	4	0.540541	35	kmeans	5	6
C3	2	0.258065	26	kmeans	5	6
C4	1	0.2	19	kmeans	5	6
C5	5	0.0444444	21	kmeans	5	6
C1	2	0.551724	27	kmeans	5	7
C2	5	0.542857	34	kmeans	5	7
C3	3	0.0769231	19	kmeans	5	7
C4	4	0.441176	23	kmeans	5	7
C5	1	0.368421	24	kmeans	5	7
C1	4	0.482759	27	kmeans	5	8
C2	1	0.648649	36	kmeans	5	8
C3	3	0.245902	24	kmeans	5	8
C4	5	0.382353	20	kmeans	5	8
C5	NA	0	20	kmeans	5	8
C1	1	0.52	23	kmeans	5	9
C2	2	0.526316	32	kmeans	5	9
C3	5	0.266667	25	kmeans	5	9
C4	4	0.25	23	kmeans	5	9
C5	3	0.04	24	kmeans	5	9
C1	3	0.423077	25	kmeans	5	10
C2	4	0.531915	38	kmeans	5	10
C3	1	0.205128	21	kmeans	5	10
C4	2	0.210526	19	kmeans	5	10
C5	5	0.293103	24	kmeans	5	10
C1	3	0.576923	24	kmeans	5	11
C2	2	0.585366	36	kmeans	5	11
C3	5	0.227273	24	kmeans	5	11
C4	4	0.166667	18	kmeans	5	11
C5	1	0.327273	25	kmeans	5	11
C1	2	0.592593	25	kmeans	5	12
C2	5	0.625	32	kmeans	5	12
C3	4	0.0666667	22	kmeans	5	12
C4	3	0.435897	25	kmeans	5	12
C5	1	0.365385	23	kmeans	5	12
C1	5	0.481481	26	kmeans	5	13
C2	1	0.555556	37	kmeans	5	13
C3	2	0.254545	22	kmeans	5	13
C4	3	0.190476	20	kmeans	5	13
C5	4	0.0416667	22	kmeans	5	13
C1	2	0.481481	27	kmeans	5	14
C2	1	0.585366	32	kmeans	5	14
C3	3	0.254545	23	kmeans	5	14
C4	5	0.217391	22	kmeans	5	14
C5	4	0.0196078	23	kmeans	5	14
C1	1	0.407407	27	kmeans	5	15
C2	5	0.605263	34	kmeans	5	15
C3	3	0.238095	25	kmeans	5	15
C4	2	0.333333	19	kmeans	5	15
C5	4	0.0888889	22	kmeans	5	15
C1	2	0.444444	26	kmeans	5	16
C2	4	0.615385	37	kmeans	5	16
C3	1	0.229508	22	kmeans	5	16
C4	3	0.485714	22	kmeans	5	16
C5	NA	0	20	kmeans	5	16
C1	2	0.407407	26	kmeans	5	17
C2	4	0.540541	29	kmeans	5	17
C3	1	0.288136	26	kmeans	5	17
C4	5	0.217391	22	kmeans	5	17
C5	3	0.0377358	24	kmeans	5	17
C1	3	0.548387	27	kmeans	5	18
C2	2	0.5625	31	kmeans	5	18
C3	5	0.229508	25	kmeans	5	18
C4	1	0.272727	21	kmeans	5	18
C5	4	0.06	23	kmeans	5	18
C1	3	0.517241	26	kmeans	5	19
C2	2	0.571429	34	kmeans	5	19
C3	5	0.0740741	20	kmeans	5	19
C4	4	0.368421	22	kmeans	5	19
C5	1	0.298246	25	kmeans	5	19
C1	5	0.551724	27	kmeans	5	20
C2	2	0.575	38	kmeans	5	20
C3	1	0.184211	19	kmeans	5	20
C4	3	0.263158	18	kmeans	5	20
C5	4	0.350877	25	kmeans	5	20
C1	2	0.423077	26	kmeans	5	21
C2	3	0.571429	36	kmeans	5	21
C3	4	0.25	26	kmeans	5	21
C4	5	0.2	19	kmeans	5	21
C5	1	0.0833333	20	kmeans	5	21
C1	3	0.346154	25	kmeans	5	22
C2	4	0.605263	31	kmeans	5	22
C3	2	0.288136	27	kmeans	5	22
C4	1	0.358974	23	kmeans	5	22
C5	NA	0	21	kmeans	5	22
C1	1	0.551724	27	kmeans	5	23
C2	3	0.621622	37	kmeans	5	23
C3	4	0.136364	20	kmeans	5	23
C4	5	0.238095	20	kmeans	5	23
C5	2	0.327273	23	kmeans	5	23
C1	5	0.516129	27	kmeans	5	24
C2	2	0.470588	33	kmeans	5	24
C3	4	0.0357143	21	kmeans	5	24
C4	1	0.421053	24	kmeans	5	24
C5	3	0.321429	22	kmeans	5	24
C1	1	0.458333	23	kmeans	5	25
C2	4	0.547619	34	kmeans	5	25
C3	5	0.186047	23	kmeans	5	25
C4	2	0.304348	22	kmeans	5	25
C5	3	0.303571	25	kmeans	5	25
C1	4	0.535714	24	kmeans	5	26
C2	2	0.529412	33	kmeans	5	26
C3	1	0.25	27	kmeans	5	26
C4	3	0.416667	22	kmeans	5	26
C5	NA	0	21	kmeans	5	26
C1	1	0.541667	22	kmeans	5	27
C2	3	0.447368	38	kmeans	5	27
C3	2	0.25	24	kmeans	5	27
C4	5	0.434783	21	kmeans	5	27
C5	4	0.254545	22	kmeans	5	27
C1	5	0.62963	25	kmeans	5	28
C2	1	0.628571	34	kmeans	5	28
C3	3	0.216667	23	kmeans	5	28
C4	4	0.26087	22	kmeans	5	28
C5	2	0.02	23	kmeans	5	28
C1	5	0.62069	28	kmeans	5	29
C2	3	0.526316	32	kmeans	5	29
C3	1	0.298246	25	kmeans	5	29
C4	2	0.238095	20	kmeans	5	29
C5	4	0.0208333	22	kmeans	5	29
C1	1	0.548387	28	kmeans	5	30
C2	2	0.628571	35	kmeans	5	30
C3	5	0.233333	24	kmeans	5	30
C4	3	0.4	18	kmeans	5	30
C5	4	0.119048	22	kmeans	5	30
C1	3	0.538462	22	kmeans	5	31
C2	2	0.590909	38	kmeans	5	31
C3	4	0.283019	24	kmeans	5	31
C4	5	0.181818	21	kmeans	5	31
C5	1	0.0204082	22	kmeans	5	31
C1	3	0.52	23	kmeans	5	32
C2	4	0.5	34	kmeans	5	32
C3	5	0.186047	22	kmeans	5	32
C4	2	0.333333	23	kmeans	5	32
C5	1	0.310345	25	kmeans	5	32
C1	1	0.566667	26	kmeans	5	33
C2	5	0.567568	35	kmeans	5	33
C3	4	0.258621	23	kmeans	5	33
C4	3	0.285714	21	kmeans	5	33
C5	2	0.0208333	22	kmeans	5	33
C1	4	0.592593	25	kmeans	5	34
C2	1	0.578947	36	kmeans	5	34
C3	5	0.04	19	kmeans	5	34
C4	2	0.472222	24	kmeans	5	34
C5	3	0.333333	23	kmeans	5	34
C1	2	0.535714	27	kmeans	5	35
C2	1	0.575758	32	kmeans	5	35
C3	5	0.241935	23	kmeans	5	35
C4	3	0.318182	22	kmeans	5	35
C5	4	0.06	23	kmeans	5	35
C1	1	0.586207	25	kmeans	5	36
C2	3	0.558824	34	kmeans	5	36
C3	4	0.265625	27	kmeans	5	36
C4	2	0.277778	17	kmeans	5	36
C5	5	0.0625	24	kmeans	5	36
C1	3	0.433333	25	kmeans	5	37
C2	1	0.526316	36	kmeans	5	37
C3	4	0.181818	22	kmeans	5	37
C4	5	0.3	20	kmeans	5	37
C5	2	0.271186	24	kmeans	5	37
C1	4	0.586207	28	kmeans	5	38
C2	3	0.575	33	kmeans	5	38
C3	5	0.275862	25	kmeans	5	38
C4	2	0.277778	17	kmeans	5	38
C5	1	0.0212766	24	kmeans	5	38
C1	2	0.592593	25	kmeans	5	39
C2	5	0.588235	34	kmeans	5	39
C3	1	0.229508	26	kmeans	5	39
C4	3	0.384615	22	kmeans	5	39
C5	NA	0	20	kmeans	5	39
C1	5	0.548387	27	kmeans	5	40
C2	2	0.513514	36	kmeans	5	40
C3	3	0.237288	22	kmeans	5	40
C4	4	0.25	20	kmeans	5	40
C5	1	0.04	22	kmeans	5	40
C1	4	0.586207	27	kmeans	5	41
C2	2	0.594595	36	kmeans	5	41
C3	5	0.245614	22	kmeans	5	41
C4	3	0.428571	22	kmeans	5	41
C5	NA	0	20	kmeans	5	41
C1	4	0.518519	26	kmeans	5	42
C2	2	0.586957	39	kmeans	5	42
C3	1	0.139535	20	kmeans	5	42
C4	3	0.142857	20	kmeans	5	42
C5	5	0.313725	22	kmeans	5	42
C1	4	0.433333	26	kmeans	5	43
C2	2	0.486486	33	kmeans	5	43
C3	5	0.162791	24	kmeans	5	43
C4	3	0.35	19	kmeans	5	43
C5	1	0.274194	25	kmeans	5	43
C1	3	0.535714	25	kmeans	5	44
C2	5	0.615385	37	kmeans	5	44
C3	1	0.181818	22	kmeans	5	44
C4	4	0.35	19	kmeans	5	44
C5	2	0.277778	24	kmeans	5	44
C1	3	0.444444	27	kmeans	5	45
C2	1	0.605263	37	kmeans	5	45
C3	5	0.196721	22	kmeans	5	45
C4	2	0.333333	22	kmeans	5	45
C5	4	0.0888889	19	kmeans	5	45
C1	3	0.464286	26	kmeans	5	46
C2	5	0.583333	36	kmeans	5	46
C3	1	0.186047	21	kmeans	5	46
C4	2	0.26087	21	kmeans	5	46
C5	4	0.333333	23	kmeans	5	46
C1	4	0.586207	26	kmeans	5	47
C2	1	0.575	36	kmeans	5	47
C3	2	0.258621	25	kmeans	5	47
C4	3	0.387097	18	kmeans	5	47
C5	NA	0	22	kmeans	5	47
C1	2	0.555556	25	kmeans	5	48
C2	5	0.560976	37	kmeans	5	48
C3	1	0.232143	21	kmeans	5	48
C4	4	0.428571	23	kmeans	5	48
C5	NA	0	21	kmeans	5	48
C1	1	0.423077	25	kmeans	5	49
C2	5	0.526316	34	kmeans	5	49
C3	4	0.245902	24	kmeans	5	49
C4	3	0.363636	21	kmeans	5	49
C5	2	0.104167	23	kmeans	5	49
C1	2	0.517241	24	kmeans	5	50
C2	4	0.555556	34	kmeans	5	50
C3	5	0.245614	25	kmeans	5	50
C4	3	0.318182	20	kmeans	5	50
C5	1	0.0588235	24	kmeans	5	50
C1	4	0.551724	27	kmeans	5	51
C2	3	0.641026	34	kmeans	5	51
C3	1	0.245283	22	kmeans	5	51
C4	2	0.472222	23	kmeans	5	51
C5	NA	0	21	kmeans	5	51
C1	4	0.607143	26	kmeans	5	52
C2	1	0.555556	36	kmeans	5	52
C3	3	0.216667	23	kmeans	5	52
C4	2	0.416667	21	kmeans	5	52
C5	NA	0	21	kmeans	5	52
C1	1	0.482759	23	kmeans	5	53
C2	2	0.538462	37	kmeans	5	53
C3	3	0.266667	25	kmeans	5	53
C4	5	0.3	19	kmeans	5	53
C5	4	0.0888889	23	kmeans	5	53
C1	4	0.407407	27	kmeans	5	54
C2	3	0.522727	36	kmeans	5	54
C3	5	0.037037	19	kmeans	5	54
C4	1	0.375	24	kmeans	5	54
C5	2	0.245283	21	kmeans	5	54
C1	1	0.466667	26	kmeans	5	55
C2	5	0.5	39	kmeans	5	55
C3	2	0.210526	20	kmeans	5	55
C4	3	0.35	20	kmeans	5	55
C5	4	0.327586	22	kmeans	5	55
C1	5	0.5	26	kmeans	5	56
C2	1	0.552632	36	kmeans	5	56
C3	2	0.230769	25	kmeans	5	56
C4	3	0.3	19	kmeans	5	56
C5	4	0.0217391	21	kmeans	5	56
C1	5	0.517241	25	kmeans	5	57
C2	4	0.5625	32	kmeans	5	57
C3	2	0.233333	26	kmeans	5	57
C4	1	0.304348	21	kmeans	5	57
C5	3	0.12	23	kmeans	5	57
C1	3	0.576923	24	kmeans	5	58
C2	4	0.621622	36	kmeans	5	58
C3	5	0.237288	26	kmeans	5	58
C4	2	0.318182	20	kmeans	5	58
C5	1	0.0851064	21	kmeans	5	58
C1	3	0.576923	25	kmeans	5	59
C2	2	0.567568	35	kmeans	5	59
C3	1	0.233333	25	kmeans	5	59
C4	4	0.435897	22	kmeans	5	59
C5	NA	0	20	kmeans	5	59
C1	5	0.535714	27	kmeans	5	60
C2	3	0.526316	37	kmeans	5	60
C3	2	0.037037	20	kmeans	5	60
C4	4	0.388889	22	kmeans	5	60
C5	1	0.315789	21	kmeans	5	60
C1	5	0.481481	24	kmeans	5	61
C2	1	0.575	37	kmeans	5	61
C3	3	0.263158	24	kmeans	5	61
C4	2	0.405405	22	kmeans	5	61
C5	NA	0	20	kmeans	5	61
C1	3	0.655172	26	kmeans	5	62
C2	1	0.595238	38	kmeans	5	62
C3	4	0.296296	24	kmeans	5	62
C4	5	0.433333	20	kmeans	5	62
C5	NA	0	19	kmeans	5	62
C1	4	0.5	25	kmeans	5	63
C2	5	0.628571	35	kmeans	5	63
C3	1	0.196721	23	kmeans	5	63
C4	3	0.410256	23	kmeans	5	63
C5	NA	0	21	kmeans	5	63
C1	5	0.571429	26	kmeans	5	64
C2	1	0.578947	36	kmeans	5	64
C3	4	0.258065	25	kmeans	5	64
C4	2	0.294118	16	kmeans	5	64
C5	3	0.0638298	24	kmeans	5	64
C1	4	0.535714	23	kmeans	5	65
C2	5	0.585366	38	kmeans	5	65
C3	1	0.27451	23	kmeans	5	65
C4	2	0.26087	21	kmeans	5	65
C5	3	0.130435	22	kmeans	5	65
C1	4	0.580645	28	kmeans	5	66
C2	2	0.589744	34	kmeans	5	66
C3	3	0.2	23	kmeans	5	66
C4	5	0.315789	17	kmeans	5	66
C5	1	0.296296	25	kmeans	5	66
C1	3	0.551724	26	kmeans	5	67
C2	2	0.558824	34	kmeans	5	67
C3	5	0.245614	23	kmeans	5	67
C4	4	0.318182	21	kmeans	5	67
C5	1	0.0980392	23	kmeans	5	67
C1	5	0.5	25	kmeans	5	68
C2	4	0.575	34	kmeans	5	68
C3	3	0.263158	24	kmeans	5	68
C4	1	0.441176	22	kmeans	5	68
C5	NA	0	22	kmeans	5	68
C1	1	0.625	23	kmeans	5	69
C2	3	0.583333	36	kmeans	5	69
C3	2	0.225806	25	kmeans	5	69
C4	5	0.347826	21	kmeans	5	69
C5	4	0.0625	22	kmeans	5	69
C1	3	0.517241	24	kmeans	5	70
C2	4	0.55	38	kmeans	5	70
C3	1	0.25	23	kmeans	5	70
C4	2	0.3	20	kmeans	5	70
C5	5	0.285714	22	kmeans	5	70
C1	5	0.625	28	kmeans	5	71
C2	4	0.558824	32	kmeans	5	71
C3	3	0.225	24	kmeans	5	71
C4	2	0.304348	21	kmeans	5	71
C5	1	0.320755	22	kmeans	5	71
C1	4	0.633333	28	kmeans	5	72
C2	5	0.638889	36	kmeans	5	72
C3	3	0.219512	20	kmeans	5	72
C4	2	0.277778	17	kmeans	5	72
C5	1	0.403846	26	kmeans	5	72
C1	5	0.548387	26	kmeans	5	73
C2	4	0.578947	36	kmeans	5	73
C3	2	0.25	25	kmeans	5	73
C4	3	0.351351	20	kmeans	5	73
C5	NA	0	20	kmeans	5	73
C1	2	0.52	25	kmeans	5	74
C2	4	0.512195	34	kmeans	5	74
C3	5	0.266667	25	kmeans	5	74
C4	1	0.441176	21	kmeans	5	74
C5	NA	0	22	kmeans	5	74
C1	5	0.423077	26	kmeans	5	75
C2	2	0.585366	33	kmeans	5	75
C3	1	0.288462	25	kmeans	5	75
C4	3	0.347826	21	kmeans	5	75
C5	4	0.102041	22	kmeans	5	75
C1	5	0.5625	28	kmeans	5	76
C2	4	0.567568	34	kmeans	5	76
C3	1	0.241379	24	kmeans	5	76
C4	3	0.2	19	kmeans	5	76
C5	2	0.0416667	22	kmeans	5	76
C1	4	0.517241	26	kmeans	5	77
C2	3	0.571429	34	kmeans	5	77
C3	5	0.222222	23	kmeans	5	77
C4	1	0.210526	18	kmeans	5	77
C5	2	0.350877	26	kmeans	5	77
C1	2	0.518519	27	kmeans	5	78
C2	5	0.52381	35	kmeans	5	78
C3	3	0.22	23	kmeans	5	78
C4	1	0.333333	19	kmeans	5	78
C5	4	0.22449	23	kmeans	5	78
C1	5	0.551724	28	kmeans	5	79
C2	4	0.571429	39	kmeans	5	79
C3	1	0.237288	22	kmeans	5	79
C4	2	0.393939	19	kmeans	5	79
C5	NA	0	19	kmeans	5	79
C1	5	0.481481	23	kmeans	5	80
C2	4	0.567568	35	kmeans	5	80
C3	3	0.229508	25	kmeans	5	80
C4	2	0.285714	20	kmeans	5	80
C5	1	0.0588235	24	kmeans	5	80
C1	5	0.48	25	kmeans	5	81
C2	4	0.552632	35	kmeans	5	81
C3	2	0.25	24	kmeans	5	81
C4	3	0.227273	20	kmeans	5	81
C5	1	0.0851064	23	kmeans	5	81
C1	3	0.36	25	kmeans	5	82
C2	1	0.521739	37	kmeans	5	82
C3	2	0.190476	21	kmeans	5	82
C4	4	0.238095	20	kmeans	5	82
C5	5	0.275862	24	kmeans	5	82
C1	5	0.466667	27	kmeans	5	83
C2	1	0.651163	37	kmeans	5	83
C3	3	0.219512	21	kmeans	5	83
C4	2	0.285714	20	kmeans	5	83
C5	4	0.291667	22	kmeans	5	83
C1	5	0.517241	27	kmeans	5	84
C2	4	0.540541	35	kmeans	5	84
C3	3	0.214286	24	kmeans	5	84
C4	1	0.380952	19	kmeans	5	84
C5	2	0.303571	22	kmeans	5	84
C1	1	0.5	23	kmeans	5	85
C2	5	0.621622	37	kmeans	5	85
C3	4	0.25	25	kmeans	5	85
C4	3	0.358974	23	kmeans	5	85
C5	NA	0	19	kmeans	5	85
C1	2	0.538462	24	kmeans	5	86
C2	1	0.560976	39	kmeans	5	86
C3	4	0.238095	23	kmeans	5	86
C4	5	0.210526	18	kmeans	5	86
C5	3	0.0425532	23	kmeans	5	86
C1	1	0.518519	25	kmeans	5	87
C2	2	0.567568	35	kmeans	5	87
C3	5	0.229508	25	kmeans	5	87
C4	3	0.333333	19	kmeans	5	87
C5	4	0.0612245	23	kmeans	5	87
C1	2	0.586207	26	kmeans	5	88
C2	5	0.615385	36	kmeans	5	88
C3	3	0.232558	23	kmeans	5	88
C4	1	0.111111	18	kmeans	5	88
C5	4	0.333333	24	kmeans	5	88
C1	4	0.6	24	kmeans	5	89
C2	2	0.580645	31	kmeans	5	89
C3	5	0.241935	26	kmeans	5	89
C4	1	0.365854	23	kmeans	5	89
C5	NA	0	23	kmeans	5	89
C1	5	0.516129	29	kmeans	5	90
C2	2	0.538462	34	kmeans	5	90
C3	4	0.236364	23	kmeans	5	90
C4	3	0.25	19	kmeans	5	90
C5	1	0.102041	22	kmeans	5	90
C1	2	0.538462	23	kmeans	5	91
C2	1	0.534884	36	kmeans	5	91
C3	4	0.190476	23	kmeans	5	91
C4	3	0.285714	20	kmeans	5	91
C5	5	0.314815	25	kmeans	5	91
C1	3	0.481481	25	kmeans	5	92
C2	1	0.590909	37	kmeans	5	92
C3	5	0.214286	22	kmeans	5	92
C4	4	0.315789	18	kmeans	5	92
C5	2	0.307692	25	kmeans	5	92
C1	1	0.466667	25	kmeans	5	93
C2	4	0.611111	34	kmeans	5	93
C3	2	0.209302	22	kmeans	5	93
C4	3	0.238095	20	kmeans	5	93
C5	5	0.321429	26	kmeans	5	93
C1	5	0.5	25	kmeans	5	94
C2	3	0.547619	35	kmeans	5	94
C3	1	0.258621	25	kmeans	5	94
C4	2	0.285714	19	kmeans	5	94
C5	4	0.0638298	23	kmeans	5	94
C1	3	0.44	25	kmeans	5	95
C2	4	0.536585	35	kmeans	5	95
C3	2	0.166667	22	kmeans	5	95
C4	5	0.347826	21	kmeans	5	95
C5	1	0.283019	24	kmeans	5	95
C1	4	0.52	23	kmeans	5	96
C2	5	0.567568	35	kmeans	5	96
C3	1	0.25	27	kmeans	5	96
C4	3	0.318182	20	kmeans	5	96
C5	2	0.0652174	22	kmeans	5	96
C1	3	0.533333	26	kmeans	5	97
C2	2	0.571429	33	kmeans	5	97
C3	1	0.195122	23	kmeans	5	97
C4	5	0.227273	21	kmeans	5	97
C5	4	0.350877	24	kmeans	5	97
C1	5	0.62069	27	kmeans	5	98
C2	1	0.555556	35	kmeans	5	98
C3	3	0.214286	22	kmeans	5	98
C4	4	0.285714	19	kmeans	5	98
C5	2	0.327273	24	kmeans	5	98
C1	4	0.478261	23	kmeans	5	99
C2	1	0.589744	33	kmeans	5	99
C3	2	0.227273	25	kmeans	5	99
C4	3	0.272727	21	kmeans	5	99
C5	5	0.381818	25	kmeans	5	99
C1	5	0.478261	21	kmeans	5	100
C2	1	0.595745	42	kmeans	5	100
C3	2	0.245614	24	kmeans	5	100
C4	4	0.371429	20	kmeans	5	100
C5	NA	0	20	kmeans	5	100
C1	3	0.375	23	kmeans	5	101
C2	5	0.565217	38	kmeans	5	101
C3	1	0.232143	22	kmeans	5	101
C4	4	0.472222	22	kmeans	5	101
C5	NA	0	22	kmeans	5	101
C1	2	0.62963	25	kmeans	5	102
C2	4	0.615385	38	kmeans	5	102
C3	3	0.254237	24	kmeans	5	102
C4	1	0.424242	21	kmeans	5	102
C5	NA	0	19	kmeans	5	102
C1	5	0.517241	27	kmeans	5	103
C2	1	0.611111	36	kmeans	5	103
C3	2	0.206897	21	kmeans	5	103
C4	4	0.410256	23	kmeans	5	103
C5	NA	0	20	kmeans	5	103
C1	3	0.666667	29	kmeans	5	104
C2	5	0.625	32	kmeans	5	104
C3	1	0.190476	21	kmeans	5	104
C4	2	0.347826	21	kmeans	5	104
C5	4	0.365385	24	kmeans	5	104
C1	5	0.615385	25	kmeans	5	105
C2	2	0.527778	35	kmeans	5	105
C3	3	0.222222	25	kmeans	5	105
C4	4	0.378378	22	kmeans	5	105
C5	NA	0	20	kmeans	5	105
C1	1	0.5	24	kmeans	5	106
C2	5	0.605263	32	kmeans	5	106
C3	4	0.136364	23	kmeans	5	106
C4	2	0.291667	22	kmeans	5	106
C5	3	0.303571	26	kmeans	5	106
C1	2	0.555556	23	kmeans	5	107
C2	5	0.472222	35	kmeans	5	107
C3	1	0.238095	25	kmeans	5	107
C4	4	0.26087	21	kmeans	5	107
C5	3	0.0612245	23	kmeans	5	107
C1	5	0.5	25	kmeans	5	108
C2	2	0.578947	33	kmeans	5	108
C3	4	0.266667	26	kmeans	5	108
C4	1	0.304348	21	kmeans	5	108
C5	3	0.0208333	22	kmeans	5	108
C1	2	0.466667	30	kmeans	5	109
C2	3	0.571429	36	kmeans	5	109
C3	1	0.241379	22	kmeans	5	109
C4	5	0.3	19	kmeans	5	109
C5	4	0.0454545	20	kmeans	5	109
C1	4	0.444444	26	kmeans	5	110
C2	5	0.578947	37	kmeans	5	110
C3	2	0.230769	24	kmeans	5	110
C4	1	0.382353	20	kmeans	5	110
C5	NA	0	20	kmeans	5	110
C1	4	0.6	28	kmeans	5	111
C2	3	0.542857	31	kmeans	5	111
C3	5	0.25	24	kmeans	5	111
C4	1	0.238095	20	kmeans	5	111
C5	2	0.0408163	24	kmeans	5	111
C1	1	0.518519	26	kmeans	5	112
C2	5	0.5	32	kmeans	5	112
C3	2	0.0740741	22	kmeans	5	112
C4	3	0.472222	23	kmeans	5	112
C5	4	0.267857	24	kmeans	5	112
C1	1	0.533333	26	kmeans	5	113
C2	3	0.606061	33	kmeans	5	113
C3	5	0.22807	21	kmeans	5	113
C4	2	0.4	26	kmeans	5	113
C5	NA	0	21	kmeans	5	113
C1	4	0.482759	29	kmeans	5	114
C2	5	0.475	33	kmeans	5	114
C3	2	0.229508	22	kmeans	5	114
C4	1	0.457143	23	kmeans	5	114
C5	NA	0	20	kmeans	5	114
C1	4	0.391304	23	kmeans	5	115
C2	2	0.604651	36	kmeans	5	115
C3	5	0.104167	22	kmeans	5	115
C4	3	0.304348	22	kmeans	5	115
C5	1	0.25	24	kmeans	5	115
C1	5	0.5	25	kmeans	5	116
C2	2	0.555556	35	kmeans	5	116
C3	3	0.229508	24	kmeans	5	116
C4	1	0.378378	23	kmeans	5	116
C5	NA	0	20	kmeans	5	116
C1	1	0.548387	29	kmeans	5	117
C2	2	0.564103	34	kmeans	5	117
C3	5	0.142857	21	kmeans	5	117
C4	4	0.190476	20	kmeans	5	117
C5	3	0.309091	23	kmeans	5	117
C1	4	0.607143	27	kmeans	5	118
C2	3	0.578947	33	kmeans	5	118
C3	2	0.236364	22	kmeans	5	118
C4	5	0.457143	23	kmeans	5	118
C5	NA	0	22	kmeans	5	118
C1	1	0.478261	23	kmeans	5	119
C2	4	0.547619	35	kmeans	5	119
C3	3	0.285714	24	kmeans	5	119
C4	2	0.304348	21	kmeans	5	119
C5	5	0.104167	24	kmeans	5	119
C1	4	0.52381	20	kmeans	5	120
C2	3	0.52381	37	kmeans	5	120
C3	1	0.288136	24	kmeans	5	120
C4	5	0.217391	22	kmeans	5	120
C5	2	0.0588235	24	kmeans	5	120
C1	1	0.666667	25	kmeans	5	121
C2	2	0.540541	36	kmeans	5	121
C3	4	0.225	22	kmeans	5	121
C4	5	0.227273	21	kmeans	5	121
C5	3	0.333333	23	kmeans	5	121
C1	3	0.571429	26	kmeans	5	122
C2	4	0.536585	36	kmeans	5	122
C3	1	0.04	20	kmeans	5	122
C4	2	0.484848	21	kmeans	5	122
C5	5	0.309091	24	kmeans	5	122
C1	2	0.5	25	kmeans	5	123
C2	3	0.638889	36	kmeans	5	123
C3	1	0.224138	22	kmeans	5	123
C4	4	0.384615	23	kmeans	5	123
C5	NA	0	21	kmeans	5	123
C1	4	0.535714	27	kmeans	5	124
C2	2	0.536585	33	kmeans	5	124
C3	3	0.166667	24	kmeans	5	124
C4	1	0.210526	18	kmeans	5	124
C5	5	0.310345	25	kmeans	5	124
C1	3	0.5	23	kmeans	5	125
C2	4	0.55	35	kmeans	5	125
C3	5	0.227273	24	kmeans	5	125
C4	2	0.238095	20	kmeans	5	125
C5	1	0.327273	25	kmeans	5	125
C1	2	0.461538	26	kmeans	5	126
C2	5	0.560976	34	kmeans	5	126
C3	1	0.241379	25	kmeans	5	126
C4	4	0.432432	24	kmeans	5	126
C5	NA	0	18	kmeans	5	126
C1	2	0.615385	24	kmeans	5	127
C2	4	0.560976	36	kmeans	5	127
C3	3	0.222222	23	kmeans	5	127
C4	1	0.227273	21	kmeans	5	127
C5	5	0.0576923	23	kmeans	5	127
C1	1	0.428571	26	kmeans	5	128
C2	3	0.560976	34	kmeans	5	128
C3	5	0.271186	27	kmeans	5	128
C4	4	0.388889	21	kmeans	5	128
C5	NA	0	19	kmeans	5	128
C1	1	0.580645	24	kmeans	5	129
C2	3	0.540541	33	kmeans	5	129
C3	2	0.258621	26	kmeans	5	129
C4	5	0.318182	21	kmeans	5	129
C5	4	0.0454545	23	kmeans	5	129
C1	1	0.541667	22	kmeans	5	130
C2	4	0.589744	37	kmeans	5	130
C3	3	0.269841	27	kmeans	5	130
C4	2	0.2	19	kmeans	5	130
C5	5	0.0408163	22	kmeans	5	130
C1	5	0.6	28	kmeans	5	131
C2	4	0.578947	36	kmeans	5	131
C3	3	0.210526	23	kmeans	5	131
C4	1	0.238095	19	kmeans	5	131
C5	2	0.0625	21	kmeans	5	131
C1	1	0.37037	27	kmeans	5	132
C2	2	0.547619	35	kmeans	5	132
C3	4	0.266667	25	kmeans	5	132
C4	3	0.382353	21	kmeans	5	132
C5	NA	0	19	kmeans	5	132
C1	1	0.586207	26	kmeans	5	133
C2	5	0.536585	35	kmeans	5	133
C3	3	0.266667	26	kmeans	5	133
C4	2	0.294118	16	kmeans	5	133
C5	4	0.0217391	24	kmeans	5	133
C1	5	0.586207	27	kmeans	5	134
C2	2	0.567568	37	kmeans	5	134
C3	1	0.142857	20	kmeans	5	134
C4	3	0.35	20	kmeans	5	134
C5	4	0.315789	23	kmeans	5	134
C1	5	0.555556	25	kmeans	5	135
C2	1	0.55	37	kmeans	5	135
C3	2	0.241379	25	kmeans	5	135
C4	3	0.35	18	kmeans	5	135
C5	4	0.0625	22	kmeans	5	135
C1	1	0.5	27	kmeans	5	136
C2	5	0.529412	32	kmeans	5	136
C3	4	0.278689	25	kmeans	5	136
C4	2	0.416667	22	kmeans	5	136
C5	NA	0	21	kmeans	5	136
C1	3	0.6	29	kmeans	5	137
C2	4	0.657143	35	kmeans	5	137
C3	5	0.259259	21	kmeans	5	137
C4	2	0.447368	25	kmeans	5	137
C5	NA	0	17	kmeans	5	137
C1	2	0.535714	24	kmeans	5	138
C2	5	0.605263	38	kmeans	5	138
C3	4	0.232558	23	kmeans	5	138
C4	3	0.238095	20	kmeans	5	138
C5	1	0.314815	22	kmeans	5	138
C1	5	0.481481	26	kmeans	5	139
C2	1	0.583333	35	kmeans	5	139
C3	3	0.209302	21	kmeans	5	139
C4	4	0.318182	21	kmeans	5	139
C5	2	0.333333	24	kmeans	5	139
C1	2	0.4	25	kmeans	5	140
C2	5	0.487805	36	kmeans	5	140
C3	NA	0	21	kmeans	5	140
C4	3	0.340909	22	kmeans	5	140
C5	1	0.245614	23	kmeans	5	140
C1	5	0.642857	26	kmeans	5	141
C2	3	0.617647	34	kmeans	5	141
C3	2	0.037037	21	kmeans	5	141
C4	1	0.459459	24	kmeans	5	141
C5	4	0.392157	22	kmeans	5	141
C1	2	0.517241	27	kmeans	5	142
C2	5	0.564103	34	kmeans	5	142
C3	4	0.162791	21	kmeans	5	142
C4	1	0.272727	21	kmeans	5	142
C5	3	0.290909	24	kmeans	5	142
C1	1	0.482759	27	kmeans	5	143
C2	5	0.666667	35	kmeans	5	143
C3	4	0.0384615	20	kmeans	5	143
C4	3	0.472222	24	kmeans	5	143
C5	2	0.297872	21	kmeans	5	143
C1	3	0.571429	25	kmeans	5	144
C2	4	0.594595	36	kmeans	5	144
C3	5	0.238095	23	kmeans	5	144
C4	1	0.3	19	kmeans	5	144
C5	2	0.327273	24	kmeans	5	144
C1	3	0.444444	23	kmeans	5	145
C2	4	0.527778	36	kmeans	5	145
C3	1	0.225806	24	kmeans	5	145
C4	2	0.414634	24	kmeans	5	145
C5	NA	0	20	kmeans	5	145
C1	3	0.571429	25	kmeans	5	146
C2	2	0.514286	34	kmeans	5	146
C3	NA	0	21	kmeans	5	146
C4	1	0.432432	24	kmeans	5	146
C5	5	0.288136	23	kmeans	5	146
C1	1	0.458333	24	kmeans	5	147
C2	2	0.605263	37	kmeans	5	147
C3	4	0.195652	22	kmeans	5	147
C4	5	0.142857	20	kmeans	5	147
C5	3	0.316667	24	kmeans	5	147
C1	1	0.464286	28	kmeans	5	148
C2	3	0.585366	35	kmeans	5	148
C3	2	0.24	24	kmeans	5	148
C4	5	0.285714	19	kmeans	5	148
C5	4	0.134615	21	kmeans	5	148
C1	1	0.518519	26	kmeans	5	149
C2	4	0.641026	33	kmeans	5	149
C3	3	0.320755	26	kmeans	5	149
C4	2	0.405405	23	kmeans	5	149
C5	NA	0	19	kmeans	5	149
C1	3	0.592593	25	kmeans	5	150
C2	2	0.611111	34	kmeans	5	150
C3	5	0.175	22	kmeans	5	150
C4	1	0.347826	22	kmeans	5	150
C5	4	0.363636	24	kmeans	5	150
C1	3	0.586207	24	kmeans	5	151
C2	1	0.638889	31	kmeans	5	151
C3	2	0.326923	27	kmeans	5	151
C4	5	0.333333	20	kmeans	5	151
C5	4	0.0612245	25	kmeans	5	151
C1	2	0.62069	26	kmeans	5	152
C2	3	0.619048	40	kmeans	5	152
C3	1	0.157895	20	kmeans	5	152
C4	5	0.277778	17	kmeans	5	152
C5	4	0.309091	24	kmeans	5	152
C1	1	0.428571	28	kmeans	5	153
C2	2	0.560976	32	kmeans	5	153
C3	4	0.0769231	20	kmeans	5	153
C4	3	0.404762	23	kmeans	5	153
C5	5	0.26	24	kmeans	5	153
C1	2	0.555556	26	kmeans	5	154
C2	5	0.526316	34	kmeans	5	154
C3	4	0.25	24	kmeans	5	154
C4	3	0.227273	21	kmeans	5	154
C5	1	0.0612245	22	kmeans	5	154
C1	1	0.384615	25	kmeans	5	155
C2	3	0.547619	37	kmeans	5	155
C3	5	0.238095	21	kmeans	5	155
C4	2	0.181818	21	kmeans	5	155
C5	4	0.315789	23	kmeans	5	155
C1	1	0.419355	29	kmeans	5	156
C2	4	0.6	34	kmeans	5	156
C3	2	0.275862	22	kmeans	5	156
C4	5	0.459459	24	kmeans	5	156
C5	NA	0	18	kmeans	5	156
C1	3	0.666667	26	kmeans	5	157
C2	1	0.5	37	kmeans	5	157
C3	4	0.225806	22	kmeans	5	157
C4	5	0.451613	22	kmeans	5	157
C5	NA	0	20	kmeans	5	157
C1	3	0.413793	29	kmeans	5	158
C2	2	0.5	36	kmeans	5	158
C3	1	0.153846	21	kmeans	5	158
C4	4	0.35	18	kmeans	5	158
C5	5	0.25	23	kmeans	5	158
C1	4	0.464286	28	kmeans	5	159
C2	1	0.487805	33	kmeans	5	159
C3	3	0.25	24	kmeans	5	159
C4	5	0.238095	20	kmeans	5	159
C5	2	0.0408163	22	kmeans	5	159
C1	5	0.607143	27	kmeans	5	160
C2	2	0.444444	33	kmeans	5	160
C3	1	0.222222	23	kmeans	5	160
C4	3	0.208333	23	kmeans	5	160
C5	4	0.327273	21	kmeans	5	160
C1	4	0.592593	25	kmeans	5	161
C2	1	0.558824	33	kmeans	5	161
C3	5	0.225806	23	kmeans	5	161
C4	3	0.444444	24	kmeans	5	161
C5	NA	0	22	kmeans	5	161
C1	4	0.571429	26	kmeans	5	162
C2	1	0.571429	33	kmeans	5	162
C3	5	0.3	25	kmeans	5	162
C4	2	0.441176	22	kmeans	5	162
C5	NA	0	21	kmeans	5	162
C1	3	0.615385	24	kmeans	5	163
C2	4	0.536585	36	kmeans	5	163
C3	5	0.142857	21	kmeans	5	163
C4	2	0.227273	21	kmeans	5	163
C5	1	0.298246	25	kmeans	5	163
C1	1	0.566667	28	kmeans	5	164
C2	4	0.617647	34	kmeans	5	164
C3	2	0.232558	23	kmeans	5	164
C4	3	0.263158	17	kmeans	5	164
C5	5	0.388889	25	kmeans	5	164
C1	4	0.5	27	kmeans	5	165
C2	2	0.560976	36	kmeans	5	165
C3	5	0.210526	20	kmeans	5	165
C4	1	0.35	19	kmeans	5	165
C5	3	0.309091	25	kmeans	5	165
C1	3	0.56	24	kmeans	5	166
C2	1	0.604651	39	kmeans	5	166
C3	4	0.179487	21	kmeans	5	166
C4	2	0.318182	21	kmeans	5	166
C5	5	0.314815	22	kmeans	5	166
C1	5	0.555556	25	kmeans	5	167
C2	4	0.526316	37	kmeans	5	167
C3	1	0.230769	24	kmeans	5	167
C4	3	0.272727	20	kmeans	5	167
C5	2	0.0454545	21	kmeans	5	167
C1	5	0.48	22	kmeans	5	168
C2	3	0.585366	38	kmeans	5	168
C3	4	0.25	23	kmeans	5	168
C4	1	0.304348	21	kmeans	5	168
C5	2	0.106383	23	kmeans	5	168
C1	2	0.571429	25	kmeans	5	169
C2	4	0.564103	34	kmeans	5	169
C3	5	0.162791	23	kmeans	5	169
C4	3	0.318182	21	kmeans	5	169
C5	1	0.272727	24	kmeans	5	169
C1	4	0.5	30	kmeans	5	170
C2	2	0.534884	36	kmeans	5	170
C3	3	0.225	23	kmeans	5	170
C4	1	0.235294	16	kmeans	5	170
C5	5	0.296296	22	kmeans	5	170
C1	2	0.482759	24	kmeans	5	171
C2	4	0.529412	34	kmeans	5	171
C3	5	0.23913	23	kmeans	5	171
C4	1	0.217391	22	kmeans	5	171
C5	3	0.321429	24	kmeans	5	171
C1	2	0.56	25	kmeans	5	172
C2	1	0.564103	33	kmeans	5	172
C3	5	0.263158	24	kmeans	5	172
C4	3	0.26087	22	kmeans	5	172
C5	4	0.06	23	kmeans	5	172
C1	5	0.571429	25	kmeans	5	173
C2	2	0.555556	34	kmeans	5	173
C3	3	0.254545	23	kmeans	5	173
C4	4	0.410256	24	kmeans	5	173
C5	NA	0	21	kmeans	5	173
C1	2	0.535714	27	kmeans	5	174
C2	1	0.571429	34	kmeans	5	174
C3	3	0.183333	21	kmeans	5	174
C4	4	0.384615	24	kmeans	5	174
C5	NA	0	21	kmeans	5	174
C1	4	0.612903	27	kmeans	5	175
C2	3	0.615385	37	kmeans	5	175
C3	2	0.272727	23	kmeans	5	175
C4	1	0.363636	20	kmeans	5	175
C5	NA	0	20	kmeans	5	175
C1	5	0.6	23	kmeans	5	176
C2	1	0.589744	36	kmeans	5	176
C3	4	0.280702	24	kmeans	5	176
C4	2	0.318182	21	kmeans	5	176
C5	3	0.0638298	23	kmeans	5	176
C1	3	0.444444	24	kmeans	5	177
C2	2	0.575758	33	kmeans	5	177
C3	4	0.257576	29	kmeans	5	177
C4	1	0.238095	19	kmeans	5	177
C5	5	0.08	22	kmeans	5	177
C1	5	0.464286	27	kmeans	5	178
C2	4	0.521739	39	kmeans	5	178
C3	2	0.25	22	kmeans	5	178
C4	1	0.405405	22	kmeans	5	178
C5	NA	0	17	kmeans	5	178
C1	1	0.6	24	kmeans	5	179
C2	2	0.641026	34	kmeans	5	179
C3	4	0.296296	27	kmeans	5	179
C4	5	0.378378	21	kmeans	5	179
C5	NA	0	21	kmeans	5	179
C1	3	0.5	24	kmeans	5	180
C2	4	0.552632	37	kmeans	5	180
C3	5	0.2	23	kmeans	5	180
C4	1	0.2	19	kmeans	5	180
C5	2	0.344828	24	kmeans	5	180
C1	4	0.592593	26	kmeans	5	181
C2	3	0.583333	33	kmeans	5	181
C3	2	0.254237	26	kmeans	5	181
C4	5	0.378378	21	kmeans	5	181
C5	NA	0	21	kmeans	5	181
C1	4	0.448276	23	kmeans	5	182
C2	5	0.5	35	kmeans	5	182
C3	2	0.237288	24	kmeans	5	182
C4	1	0.217391	21	kmeans	5	182
C5	3	0.117647	24	kmeans	5	182
C1	5	0.387097	29	kmeans	5	183
C2	2	0.512195	34	kmeans	5	183
C3	4	0.25	22	kmeans	5	183
C4	1	0.285714	20	kmeans	5	183
C5	3	0.0444444	22	kmeans	5	183
C1	1	0.642857	27	kmeans	5	184
C2	5	0.542857	34	kmeans	5	184
C3	2	0.220339	24	kmeans	5	184
C4	3	0.384615	23	kmeans	5	184
C5	NA	0	19	kmeans	5	184
C1	1	0.461538	22	kmeans	5	185
C2	5	0.609756	36	kmeans	5	185
C3	4	0.0344828	22	kmeans	5	185
C4	2	0.457143	24	kmeans	5	185
C5	3	0.301887	23	kmeans	5	185
C1	3	0.653846	25	kmeans	5	186
C2	2	0.621622	36	kmeans	5	186
C3	4	0.254237	24	kmeans	5	186
C4	1	0.4	21	kmeans	5	186
C5	NA	0	21	kmeans	5	186
C1	4	0.521739	22	kmeans	5	187
C2	3	0.560976	37	kmeans	5	187
C3	2	0.309091	24	kmeans	5	187
C4	5	0.26087	21	kmeans	5	187
C5	1	0.102041	23	kmeans	5	187
C1	1	0.666667	26	kmeans	5	188
C2	5	0.578947	37	kmeans	5	188
C3	4	0.222222	24	kmeans	5	188
C4	3	0.304348	21	kmeans	5	188
C5	2	0.306122	19	kmeans	5	188
C1	4	0.482759	28	kmeans	5	189
C2	3	0.463415	32	kmeans	5	189
C3	NA	0	21	kmeans	5	189
C4	1	0.405405	22	kmeans	5	189
C5	5	0.263158	24	kmeans	5	189
C1	4	0.62069	27	kmeans	5	190
C2	2	0.538462	37	kmeans	5	190
C3	NA	0	20	kmeans	5	190
C4	5	0.441176	21	kmeans	5	190
C5	1	0.333333	22	kmeans	5	190
C1	3	0.5	25	kmeans	5	191
C2	5	0.525	33	kmeans	5	191
C3	4	0.280702	27	kmeans	5	191
C4	1	0.333333	22	kmeans	5	191
C5	NA	0	20	kmeans	5	191
C1	4	0.5625	30	kmeans	5	192
C2	1	0.625	35	kmeans	5	192
C3	3	0.296296	24	kmeans	5	192
C4	2	0.277778	17	kmeans	5	192
C5	5	0.0454545	21	kmeans	5	192
C1	1	0.555556	24	kmeans	5	193
C2	3	0.628571	33	kmeans	5	193
C3	2	0.280702	27	kmeans	5	193
C4	4	0.318182	20	kmeans	5	193
C5	5	0.0816327	23	kmeans	5	193
C1	3	0.580645	29	kmeans	5	194
C2	5	0.578947	36	kmeans	5	194
C3	2	0.203704	20	kmeans	5	194
C4	4	0.447368	23	kmeans	5	194
C5	NA	0	19	kmeans	5	194
C1	1	0.464286	27	kmeans	5	195
C2	4	0.487805	34	kmeans	5	195
C3	2	0.037037	20	kmeans	5	195
C4	5	0.4	22	kmeans	5	195
C5	3	0.293103	24	kmeans	5	195
C1	3	0.538462	26	kmeans	5	196
C2	4	0.595238	36	kmeans	5	196
C3	1	0.25	25	kmeans	5	196
C4	2	0.375	19	kmeans	5	196
C5	NA	0	21	kmeans	5	196
C1	3	0.6	24	kmeans	5	197
C2	5	0.605263	36	kmeans	5	197
C3	1	0.186047	23	kmeans	5	197
C4	4	0.2	19	kmeans	5	197
C5	2	0.322034	25	kmeans	5	197
C1	3	0.6	27	kmeans	5	198
C2	5	0.540541	34	kmeans	5	198
C3	1	0.25	26	kmeans	5	198
C4	4	0.263158	18	kmeans	5	198
C5	2	0.0638298	22	kmeans	5	198
C1	1	0.464286	28	kmeans	5	199
C2	4	0.585366	35	kmeans	5	199
C3	3	0.156863	19	kmeans	5	199
C4	5	0.333333	22	kmeans	5	199
C5	2	0.23913	23	kmeans	5	199
C1	2	0.642857	26	kmeans	5	200
C2	5	0.560976	37	kmeans	5	200
C3	1	0.288462	23	kmeans	5	200
C4	4	0.444444	22	kmeans	5	200
C5	NA	0	19	kmeans	5	200
C1	5	0.423077	25	kmeans	5	201
C2	4	0.609756	36	kmeans	5	201
C3	3	0.25	24	kmeans	5	201
C4	2	0.3	19	kmeans	5	201
C5	1	0.0416667	23	kmeans	5	201
C1	2	0.571429	26	kmeans	5	202
C2	3	0.628571	34	kmeans	5	202
C3	4	0.232143	22	kmeans	5	202
C4	5	0.435897	25	kmeans	5	202
C5	NA	0	20	kmeans	5	202
C1	4	0.62963	27	kmeans	5	203
C2	2	0.611111	35	kmeans	5	203
C3	1	0.216667	23	kmeans	5	203
C4	3	0.318182	20	kmeans	5	203
C5	5	0.0638298	22	kmeans	5	203
C1	5	0.666667	26	kmeans	5	204
C2	1	0.525	38	kmeans	5	204
C3	2	0.189189	19	kmeans	5	204
C4	3	0.3	19	kmeans	5	204
C5	4	0.368421	25	kmeans	5	204
C1	3	0.633333	29	kmeans	5	205
C2	2	0.585366	39	kmeans	5	205
C3	5	0.0384615	19	kmeans	5	205
C4	4	0.382353	20	kmeans	5	205
C5	1	0.294118	20	kmeans	5	205
C1	4	0.48	23	kmeans	5	206
C2	3	0.542857	32	kmeans	5	206
C3	5	0.265625	27	kmeans	5	206
C4	2	0.272727	21	kmeans	5	206
C5	1	0.0588235	24	kmeans	5	206
C1	5	0.5	27	kmeans	5	207
C2	3	0.377049	37	kmeans	5	207
C3	1	0.0645161	21	kmeans	5	207
C4	NA	0	19	kmeans	5	207
C5	2	0.211538	23	kmeans	5	207
C1	3	0.423077	26	kmeans	5	208
C2	5	0.564103	31	kmeans	5	208
C3	4	0.280702	26	kmeans	5	208
C4	2	0.394737	23	kmeans	5	208
C5	NA	0	21	kmeans	5	208
C1	5	0.592593	23	kmeans	5	209
C2	1	0.552632	37	kmeans	5	209
C3	2	0.25	24	kmeans	5	209
C4	4	0.190476	20	kmeans	5	209
C5	3	0.333333	23	kmeans	5	209
C1	2	0.517241	29	kmeans	5	210
C2	3	0.5625	31	kmeans	5	210
C3	4	0.230769	24	kmeans	5	210
C4	5	0.318182	21	kmeans	5	210
C5	1	0.0625	22	kmeans	5	210
C1	3	0.538462	22	kmeans	5	211
C2	1	0.534884	38	kmeans	5	211
C3	4	0.258621	25	kmeans	5	211
C4	2	0.25	19	kmeans	5	211
C5	5	0.0638298	23	kmeans	5	211
C1	5	0.56	20	kmeans	5	212
C2	3	0.578947	37	kmeans	5	212
C3	2	0.0689655	21	kmeans	5	212
C4	4	0.405405	24	kmeans	5	212
C5	1	0.285714	25	kmeans	5	212
C1	4	0.518519	26	kmeans	5	213
C2	5	0.444444	36	kmeans	5	213
C3	3	0.204082	20	kmeans	5	213
C4	1	0.4	23	kmeans	5	213
C5	2	0.264151	22	kmeans	5	213
C1	5	0.5	25	kmeans	5	214
C2	3	0.605263	36	kmeans	5	214
C3	2	0.237288	24	kmeans	5	214
C4	1	0.333333	21	kmeans	5	214
C5	NA	0	21	kmeans	5	214
C1	5	0.48	24	kmeans	5	215
C2	2	0.555556	36	kmeans	5	215
C3	1	0.204082	22	kmeans	5	215
C4	4	0.391304	19	kmeans	5	215
C5	3	0.320755	26	kmeans	5	215
C1	3	0.551724	25	kmeans	5	216
C2	5	0.631579	36	kmeans	5	216
C3	4	0.22807	24	kmeans	5	216
C4	2	0.227273	20	kmeans	5	216
C5	1	0.0638298	22	kmeans	5	216
C1	1	0.481481	26	kmeans	5	217
C2	2	0.560976	33	kmeans	5	217
C3	4	0.290909	25	kmeans	5	217
C4	5	0.428571	22	kmeans	5	217
C5	NA	0	21	kmeans	5	217
C1	1	0.384615	26	kmeans	5	218
C2	3	0.45	31	kmeans	5	218
C3	5	0.227273	23	kmeans	5	218
C4	4	0.318182	21	kmeans	5	218
C5	2	0.283333	26	kmeans	5	218
C1	5	0.433333	29	kmeans	5	219
C2	4	0.560976	33	kmeans	5	219
C3	2	0.293103	25	kmeans	5	219
C4	3	0.315789	18	kmeans	5	219
C5	1	0.0444444	22	kmeans	5	219
C1	2	0.535714	26	kmeans	5	220
C2	1	0.578947	30	kmeans	5	220
C3	3	0.301887	26	kmeans	5	220
C4	4	0.318182	21	kmeans	5	220
C5	5	0.06	24	kmeans	5	220
C1	1	0.642857	25	kmeans	5	221
C2	3	0.555556	34	kmeans	5	221
C3	4	0.245614	24	kmeans	5	221
C4	5	0.388889	22	kmeans	5	221
C5	NA	0	22	kmeans	5	221
C1	1	0.5	27	kmeans	5	222
C2	5	0.547619	35	kmeans	5	222
C3	3	0.254237	25	kmeans	5	222
C4	2	0.2	19	kmeans	5	222
C5	4	0.0425532	21	kmeans	5	222
C1	4	0.516129	23	kmeans	5	223
C2	2	0.526316	37	kmeans	5	223
C3	3	0.25	23	kmeans	5	223
C4	5	0.342857	22	kmeans	5	223
C5	NA	0	22	kmeans	5	223
C1	1	0.59375	30	kmeans	5	224
C2	3	0.589744	38	kmeans	5	224
C3	2	0.190476	18	kmeans	5	224
C4	5	0.409091	21	kmeans	5	224
C5	4	0.276596	20	kmeans	5	224
C1	1	0.517241	24	kmeans	5	225
C2	4	0.514286	34	kmeans	5	225
C3	3	0.159091	24	kmeans	5	225
C4	5	0.318182	20	kmeans	5	225
C5	2	0.283333	25	kmeans	5	225
C1	5	0.64	22	kmeans	5	226
C2	1	0.627907	38	kmeans	5	226
C3	2	0.0714286	20	kmeans	5	226
C4	3	0.444444	24	kmeans	5	226
C5	4	0.297872	23	kmeans	5	226
C1	4	0.391304	22	kmeans	5	227
C2	5	0.565217	38	kmeans	5	227
C3	2	0.290909	24	kmeans	5	227
C4	1	0.368421	19	kmeans	5	227
C5	3	0.12766	24	kmeans	5	227
C1	1	0.545455	22	kmeans	5	228
C2	2	0.560976	35	kmeans	5	228
C3	3	0.275862	24	kmeans	5	228
C4	4	0.291667	22	kmeans	5	228
C5	5	0.0625	24	kmeans	5	228
C1	2	0.592593	26	kmeans	5	229
C2	5	0.648649	35	kmeans	5	229
C3	3	0.259259	23	kmeans	5	229
C4	4	0.391304	22	kmeans	5	229
C5	1	0.0638298	21	kmeans	5	229
C1	2	0.44	24	kmeans	5	230
C2	4	0.609756	36	kmeans	5	230
C3	5	0.277778	25	kmeans	5	230
C4	1	0.318182	21	kmeans	5	230
C5	3	0.0588235	21	kmeans	5	230
C1	2	0.444444	23	kmeans	5	231
C2	1	0.585366	38	kmeans	5	231
C3	4	0.209302	23	kmeans	5	231
C4	3	0.210526	19	kmeans	5	231
C5	5	0.293103	24	kmeans	5	231
C1	1	0.433333	29	kmeans	5	232
C2	4	0.527778	28	kmeans	5	232
C3	3	0.293103	25	kmeans	5	232
C4	2	0.459459	24	kmeans	5	232
C5	NA	0	21	kmeans	5	232
C1	1	0.655172	28	kmeans	5	233
C2	5	0.567568	35	kmeans	5	233
C3	3	0.0384615	20	kmeans	5	233
C4	4	0.484848	23	kmeans	5	233
C5	2	0.285714	21	kmeans	5	233
C1	3	0.580645	26	kmeans	5	234
C2	1	0.621622	35	kmeans	5	234
C3	2	0.272727	24	kmeans	5	234
C4	4	0.222222	18	kmeans	5	234
C5	5	0.06	24	kmeans	5	234
C1	3	0.423077	26	kmeans	5	235
C2	1	0.6	39	kmeans	5	235
C3	2	0.25	22	kmeans	5	235
C4	5	0.238095	19	kmeans	5	235
C5	4	0.0888889	21	kmeans	5	235
C1	1	0.538462	24	kmeans	5	236
C2	3	0.578947	36	kmeans	5	236
C3	4	0.283333	26	kmeans	5	236
C4	2	0.25	19	kmeans	5	236
C5	5	0.0833333	22	kmeans	5	236
C1	5	0.518519	24	kmeans	5	237
C2	4	0.594595	35	kmeans	5	237
C3	3	0.0740741	21	kmeans	5	237
C4	1	0.441176	22	kmeans	5	237
C5	2	0.333333	25	kmeans	5	237
C1	3	0.62963	25	kmeans	5	238
C2	2	0.527778	35	kmeans	5	238
C3	5	0.234375	24	kmeans	5	238
C4	4	0.272727	20	kmeans	5	238
C5	1	0.0212766	23	kmeans	5	238
C1	3	0.566667	26	kmeans	5	239
C2	2	0.605263	36	kmeans	5	239
C3	4	0.258621	26	kmeans	5	239
C4	5	0.318182	21	kmeans	5	239
C5	1	0.047619	18	kmeans	5	239
C1	2	0.571429	26	kmeans	5	240
C2	4	0.534884	38	kmeans	5	240
C3	NA	0	19	kmeans	5	240
C4	5	0.5	21	kmeans	5	240
C5	1	0.285714	23	kmeans	5	240
C1	2	0.571429	26	kmeans	5	241
C2	3	0.529412	32	kmeans	5	241
C3	4	0.241935	27	kmeans	5	241
C4	5	0.380952	19	kmeans	5	241
C5	1	0.0833333	23	kmeans	5	241
C1	4	0.52	23	kmeans	5	242
C2	5	0.575	35	kmeans	5	242
C3	2	0.275862	25	kmeans	5	242
C4	3	0.4	23	kmeans	5	242
C5	NA	0	21	kmeans	5	242
C1	2	0.64	23	kmeans	5	243
C2	4	0.55	39	kmeans	5	243
C3	5	0.222222	22	kmeans	5	243
C4	3	0.227273	21	kmeans	5	243
C5	1	0.301887	22	kmeans	5	243
C1	3	0.538462	25	kmeans	5	244
C2	4	0.641026	38	kmeans	5	244
C3	5	0.237288	24	kmeans	5	244
C4	1	0.4	20	kmeans	5	244
C5	NA	0	20	kmeans	5	244
C1	3	0.555556	25	kmeans	5	245
C2	1	0.552632	36	kmeans	5	245
C3	5	0.237288	22	kmeans	5	245
C4	2	0.428571	22	kmeans	5	245
C5	NA	0	22	kmeans	5	245
C1	5	0.571429	25	kmeans	5	246
C2	2	0.527778	36	kmeans	5	246
C3	4	0.037037	20	kmeans	5	246
C4	1	0.35	21	kmeans	5	246
C5	3	0.327273	25	kmeans	5	246
C1	3	0.548387	29	kmeans	5	247
C2	5	0.542857	34	kmeans	5	247
C3	4	0.229508	22	kmeans	5	247
C4	2	0.428571	21	kmeans	5	247
C5	NA	0	21	kmeans	5	247
C1	5	0.375	24	kmeans	5	248
C2	2	0.564103	31	kmeans	5	248
C3	3	0.145833	24	kmeans	5	248
C4	4	0.24	23	kmeans	5	248
C5	1	0.298246	25	kmeans	5	248
C1	4	0.482759	28	kmeans	5	249
C2	3	0.567568	35	kmeans	5	249
C3	2	0.216667	22	kmeans	5	249
C4	5	0.347826	21	kmeans	5	249
C5	1	0.0888889	21	kmeans	5	249
C1	5	0.541667	23	kmeans	5	250
C2	2	0.583333	33	kmeans	5	250
C3	3	0.233333	25	kmeans	5	250
C4	4	0.26087	22	kmeans	5	250
C5	1	0.0555556	24	kmeans	5	250
C1	1	0.575758	30	kmeans	5	251
C2	5	0.525	35	kmeans	5	251
C3	3	0.146341	20	kmeans	5	251
C4	2	0.190476	20	kmeans	5	251
C5	4	0.277778	22	kmeans	5	251
C1	4	0.653846	25	kmeans	5	252
C2	5	0.555556	33	kmeans	5	252
C3	2	0.266667	26	kmeans	5	252
C4	3	0.285714	19	kmeans	5	252
C5	1	0.0833333	24	kmeans	5	252
C1	2	0.566667	27	kmeans	5	253
C2	5	0.634146	36	kmeans	5	253
C3	4	0.230769	21	kmeans	5	253
C4	1	0.3	19	kmeans	5	253
C5	3	0.32	24	kmeans	5	253
C1	2	0.551724	25	kmeans	5	254
C2	4	0.525	39	kmeans	5	254
C3	NA	0	20	kmeans	5	254
C4	5	0.4	21	kmeans	5	254
C5	3	0.315789	22	kmeans	5	254
C1	3	0.580645	28	kmeans	5	255
C2	4	0.526316	38	kmeans	5	255
C3	1	0.222222	23	kmeans	5	255
C4	5	0.4	19	kmeans	5	255
C5	2	0.177778	19	kmeans	5	255
C1	2	0.4	24	kmeans	5	256
C2	1	0.55814	36	kmeans	5	256
C3	4	0.037037	21	kmeans	5	256
C4	3	0.428571	22	kmeans	5	256
C5	5	0.298246	24	kmeans	5	256
C1	1	0.6	27	kmeans	5	257
C2	2	0.558824	30	kmeans	5	257
C3	4	0.181818	25	kmeans	5	257
C4	5	0.2	19	kmeans	5	257
C5	3	0.327586	26	kmeans	5	257
C1	3	0.633333	28	kmeans	5	258
C2	2	0.5625	31	kmeans	5	258
C3	4	0.241379	24	kmeans	5	258
C4	5	0.405405	23	kmeans	5	258
C5	NA	0	21	kmeans	5	258
C1	4	0.5	27	kmeans	5	259
C2	3	0.5	29	kmeans	5	259
C3	5	0.136364	25	kmeans	5	259
C4	1	0.318182	20	kmeans	5	259
C5	2	0.288136	26	kmeans	5	259
C1	1	0.6	28	kmeans	5	260
C2	5	0.525	36	kmeans	5	260
C3	2	0.272727	23	kmeans	5	260
C4	4	0.157895	18	kmeans	5	260
C5	3	0.0816327	22	kmeans	5	260
C1	4	0.592593	24	kmeans	5	261
C2	3	0.615385	38	kmeans	5	261
C3	1	0.263158	23	kmeans	5	261
C4	2	0.441176	22	kmeans	5	261
C5	NA	0	20	kmeans	5	261
C1	2	0.653846	26	kmeans	5	262
C2	3	0.594595	36	kmeans	5	262
C3	5	0.225	23	kmeans	5	262
C4	4	0.363636	20	kmeans	5	262
C5	1	0.351852	22	kmeans	5	262
C1	1	0.37037	27	kmeans	5	263
C2	4	0.5	39	kmeans	5	263
C3	2	0.189189	20	kmeans	5	263
C4	5	0.35	18	kmeans	5	263
C5	3	0.275862	23	kmeans	5	263
C1	2	0.6	25	kmeans	5	264
C2	1	0.567568	36	kmeans	5	264
C3	5	0.195122	22	kmeans	5	264
C4	3	0.318182	20	kmeans	5	264
C5	4	0.322034	24	kmeans	5	264
C1	1	0.535714	28	kmeans	5	265
C2	2	0.567568	37	kmeans	5	265
C3	3	0.209302	22	kmeans	5	265
C4	4	0.388889	17	kmeans	5	265
C5	5	0.288136	23	kmeans	5	265
C1	5	0.642857	27	kmeans	5	266
C2	4	0.594595	35	kmeans	5	266
C3	3	0.25	26	kmeans	5	266
C4	1	0.3	19	kmeans	5	266
C5	2	0.0434783	20	kmeans	5	266
C1	1	0.6	23	kmeans	5	267
C2	4	0.585366	39	kmeans	5	267
C3	5	0.271186	27	kmeans	5	267
C4	2	0.405405	22	kmeans	5	267
C5	NA	0	16	kmeans	5	267
C1	4	0.592593	25	kmeans	5	268
C2	2	0.567568	37	kmeans	5	268
C3	3	0.245614	22	kmeans	5	268
C4	5	0.394737	22	kmeans	5	268
C5	NA	0	21	kmeans	5	268
C1	4	0.464286	28	kmeans	5	269
C2	3	0.666667	32	kmeans	5	269
C3	5	0.241935	25	kmeans	5	269
C4	1	0.318182	20	kmeans	5	269
C5	2	0.106383	22	kmeans	5	269
C1	5	0.6	29	kmeans	5	270
C2	4	0.513514	36	kmeans	5	270
C3	2	0.0769231	19	kmeans	5	270
C4	3	0.4	22	kmeans	5	270
C5	1	0.327273	21	kmeans	5	270
C1	5	0.592593	25	kmeans	5	271
C2	4	0.552632	35	kmeans	5	271
C3	1	0.285714	25	kmeans	5	271
C4	3	0.272727	20	kmeans	5	271
C5	2	0.0833333	22	kmeans	5	271
C1	4	0.566667	26	kmeans	5	272
C2	5	0.583333	34	kmeans	5	272
C3	1	0.25	24	kmeans	5	272
C4	2	0.341463	22	kmeans	5	272
C5	NA	0	21	kmeans	5	272
C1	2	0.555556	25	kmeans	5	273
C2	5	0.542857	33	kmeans	5	273
C3	4	0.229508	24	kmeans	5	273
C4	3	0.447368	23	kmeans	5	273
C5	NA	0	22	kmeans	5	273
C1	4	0.53125	29	kmeans	5	274
C2	2	0.617647	34	kmeans	5	274
C3	3	0.173913	22	kmeans	5	274
C4	1	0.277778	18	kmeans	5	274
C5	5	0.280702	24	kmeans	5	274
C1	3	0.428571	27	kmeans	5	275
C2	5	0.525	31	kmeans	5	275
C3	4	0.272727	24	kmeans	5	275
C4	1	0.421053	24	kmeans	5	275
C5	NA	0	21	kmeans	5	275
C1	4	0.36	24	kmeans	5	276
C2	1	0.609756	35	kmeans	5	276
C3	2	0.269841	26	kmeans	5	276
C4	3	0.157895	18	kmeans	5	276
C5	5	0.04	24	kmeans	5	276
C1	5	0.541667	22	kmeans	5	277
C2	4	0.589744	38	kmeans	5	277
C3	1	0.037037	20	kmeans	5	277
C4	2	0.421053	24	kmeans	5	277
C5	3	0.351852	23	kmeans	5	277
C1	2	0.0652174	23	kmeans	5	278
C2	1	0.564103	35	kmeans	5	278
C3	5	0.275862	24	kmeans	5	278
C4	4	0.272727	21	kmeans	5	278
C5	3	0.05	24	kmeans	5	278
C1	5	0.517241	27	kmeans	5	279
C2	1	0.558824	34	kmeans	5	279
C3	4	0.230769	22	kmeans	5	279
C4	2	0.470588	23	kmeans	5	279
C5	NA	0	21	kmeans	5	279
C1	5	0.607143	26	kmeans	5	280
C2	2	0.571429	33	kmeans	5	280
C3	4	0.170213	24	kmeans	5	280
C4	1	0.190476	19	kmeans	5	280
C5	3	0.345455	25	kmeans	5	280
C1	1	0.535714	24	kmeans	5	281
C2	5	0.583333	36	kmeans	5	281
C3	4	0.237288	25	kmeans	5	281
C4	3	0.333333	23	kmeans	5	281
C5	NA	0	19	kmeans	5	281
C1	4	0.5	23	kmeans	5	282
C2	2	0.564103	37	kmeans	5	282
C3	1	0.238095	23	kmeans	5	282
C4	3	0.26087	22	kmeans	5	282
C5	5	0.327273	22	kmeans	5	282
C1	4	0.517241	28	kmeans	5	283
C2	2	0.547619	33	kmeans	5	283
C3	NA	0	20	kmeans	5	283
C4	5	0.470588	22	kmeans	5	283
C5	3	0.296296	24	kmeans	5	283
C1	4	0.535714	25	kmeans	5	284
C2	5	0.542857	35	kmeans	5	284
C3	2	0.232143	23	kmeans	5	284
C4	3	0.391304	22	kmeans	5	284
C5	1	0.12	22	kmeans	5	284
C1	2	0.483871	23	kmeans	5	285
C2	5	0.457143	34	kmeans	5	285
C3	1	0.241379	25	kmeans	5	285
C4	4	0.333333	22	kmeans	5	285
C5	3	0.0816327	23	kmeans	5	285
C1	3	0.580645	29	kmeans	5	286
C2	2	0.360656	35	kmeans	5	286
C3	1	0.0322581	22	kmeans	5	286
C4	NA	0	17	kmeans	5	286
C5	5	0.150943	24	kmeans	5	286
C1	5	0.461538	24	kmeans	5	287
C2	3	0.648649	37	kmeans	5	287
C3	1	0.229508	25	kmeans	5	287
C4	2	0.238095	20	kmeans	5	287
C5	4	0.08	21	kmeans	5	287
C1	3	0.538462	24	kmeans	5	288
C2	2	0.6	34	kmeans	5	288
C3	4	0.108696	23	kmeans	5	288
C4	1	0.181818	22	kmeans	5	288
C5	5	0.303571	24	kmeans	5	288
C1	2	0.56	25	kmeans	5	289
C2	3	0.615385	33	kmeans	5	289
C3	4	0.272727	26	kmeans	5	289
C4	5	0.394737	22	kmeans	5	289
C5	NA	0	21	kmeans	5	289
C1	1	0.518519	25	kmeans	5	290
C2	5	0.611111	36	kmeans	5	290
C3	2	0.21875	25	kmeans	5	290
C4	4	0.190476	20	kmeans	5	290
C5	3	0.0833333	21	kmeans	5	290
C1	2	0.62069	28	kmeans	5	291
C2	5	0.555556	31	kmeans	5	291
C3	1	0.267857	25	kmeans	5	291
C4	3	0.432432	22	kmeans	5	291
C5	NA	0	21	kmeans	5	291
C1	2	0.633333	28	kmeans	5	292
C2	3	0.611111	35	kmeans	5	292
C3	5	0.210526	21	kmeans	5	292
C4	4	0.333333	20	kmeans	5	292
C5	1	0.351852	23	kmeans	5	292
C1	5	0.518519	26	kmeans	5	293
C2	4	0.609756	35	kmeans	5	293
C3	3	0.267857	25	kmeans	5	293
C4	1	0.190476	20	kmeans	5	293
C5	2	0.0408163	21	kmeans	5	293
C1	4	0.533333	27	kmeans	5	294
C2	3	0.564103	37	kmeans	5	294
C3	5	0.162791	22	kmeans	5	294
C4	1	0.2	18	kmeans	5	294
C5	2	0.280702	23	kmeans	5	294
C1	3	0.555556	24	kmeans	5	295
C2	1	0.55814	38	kmeans	5	295
C3	2	0.105263	20	kmeans	5	295
C4	4	0.222222	18	kmeans	5	295
C5	5	0.285714	27	kmeans	5	295
C1	5	0.62069	27	kmeans	5	296
C2	3	0.615385	38	kmeans	5	296
C3	2	0.258621	25	kmeans	5	296
C4	4	0.424242	19	kmeans	5	296
C5	NA	0	18	kmeans	5	296
C1	1	0.666667	22	kmeans	5	297
C2	4	0.581395	38	kmeans	5	297
C3	5	0.263158	24	kmeans	5	297
C4	3	0.285714	19	kmeans	5	297
C5	2	0.0444444	24	kmeans	5	297
C1	1	0.535714	26	kmeans	5	298
C2	2	0.641026	39	kmeans	5	298
C3	3	0.177778	20	kmeans	5	298
C4	4	0.227273	20	kmeans	5	298
C5	5	0.34	22	kmeans	5	298
C1	1	0.52	24	kmeans	5	299
C2	2	0.547619	34	kmeans	5	299
C3	3	0.195652	23	kmeans	5	299
C4	5	0.217391	22	kmeans	5	299
C5	4	0.283019	24	kmeans	5	299
C1	1	0.642857	27	kmeans	5	300
C2	5	0.585366	39	kmeans	5	300
C3	2	0.136364	20	kmeans	5	300
C4	3	0.263158	18	kmeans	5	300
C5	4	0.277778	23	kmeans	5	300
C1	2	0.655172	29	kmeans	5	301
C2	3	0.611111	34	kmeans	5	301
C3	4	0.254237	24	kmeans	5	301
C4	1	0.454545	21	kmeans	5	301
C5	NA	0	19	kmeans	5	301
C1	1	0.541667	23	kmeans	5	302
C2	3	0.631579	35	kmeans	5	302
C3	5	0.298246	25	kmeans	5	302
C4	2	0.405405	22	kmeans	5	302
C5	NA	0	22	kmeans	5	302
C1	5	0.538462	25	kmeans	5	303
C2	1	0.609756	40	kmeans	5	303
C3	2	0.258621	22	kmeans	5	303
C4	4	0.428571	21	kmeans	5	303
C5	NA	0	19	kmeans	5	303
C1	2	0.481481	24	kmeans	5	304
C2	4	0.641026	38	kmeans	5	304
C3	5	0.25	23	kmeans	5	304
C4	3	0.238095	20	kmeans	5	304
C5	1	0.0425532	22	kmeans	5	304
C1	1	0.461538	22	kmeans	5	305
C2	3	0.5	38	kmeans	5	305
C3	4	0.037037	21	kmeans	5	305
C4	2	0.388889	22	kmeans	5	305
C5	5	0.278689	24	kmeans	5	305
C1	1	0.097561	21	kmeans	5	306
C2	3	0.575	39	kmeans	5	306
C3	2	0.276923	26	kmeans	5	306
C4	4	0.315789	18	kmeans	5	306
C5	5	0.0555556	23	kmeans	5	306
C1	4	0.571429	26	kmeans	5	307
C2	3	0.552632	33	kmeans	5	307
C3	2	0.303571	24	kmeans	5	307
C4	5	0.272727	20	kmeans	5	307
C5	1	0.0638298	24	kmeans	5	307
C1	4	0.62963	26	kmeans	5	308
C2	3	0.567568	36	kmeans	5	308
C3	NA	0	20	kmeans	5	308
C4	2	0.416667	22	kmeans	5	308
C5	1	0.363636	23	kmeans	5	308
C1	2	0.586207	27	kmeans	5	309
C2	3	0.513514	35	kmeans	5	309
C3	4	0.209302	23	kmeans	5	309
C4	1	0.3	18	kmeans	5	309
C5	5	0.345455	24	kmeans	5	309
C1	2	0.516129	26	kmeans	5	310
C2	1	0.567568	35	kmeans	5	310
C3	NA	0	18	kmeans	5	310
C4	4	0.388889	22	kmeans	5	310
C5	3	0.333333	26	kmeans	5	310
C1	3	0.482759	27	kmeans	5	311
C2	5	0.538462	34	kmeans	5	311
C3	2	0.181818	22	kmeans	5	311
C4	4	0.318182	20	kmeans	5	311
C5	1	0.296296	24	kmeans	5	311
C1	1	0.448276	28	kmeans	5	312
C2	2	0.595238	35	kmeans	5	312
C3	4	0.25	22	kmeans	5	312
C4	3	0.238095	20	kmeans	5	312
C5	5	0.0208333	22	kmeans	5	312
C1	4	0.4	25	kmeans	5	313
C2	2	0.511111	38	kmeans	5	313
C3	3	0.238095	25	kmeans	5	313
C4	1	0.277778	17	kmeans	5	313
C5	5	0.0638298	22	kmeans	5	313
C1	5	0.5	23	kmeans	5	314
C2	2	0.589744	37	kmeans	5	314
C3	3	0.263158	24	kmeans	5	314
C4	1	0.410256	24	kmeans	5	314
C5	NA	0	19	kmeans	5	314
C1	4	0.592593	26	kmeans	5	315
C2	5	0.575	40	kmeans	5	315
C3	3	0.190476	20	kmeans	5	315
C4	1	0.3	19	kmeans	5	315
C5	2	0.333333	22	kmeans	5	315
C1	2	0.571429	26	kmeans	5	316
C2	1	0.555556	33	kmeans	5	316
C3	4	0.229508	24	kmeans	5	316
C4	3	0.333333	20	kmeans	5	316
C5	5	0.02	24	kmeans	5	316
C1	4	0.571429	21	kmeans	5	317
C2	3	0.536585	34	kmeans	5	317
C3	1	0.177778	25	kmeans	5	317
C4	5	0.26087	21	kmeans	5	317
C5	2	0.288136	26	kmeans	5	317
C1	3	0.571429	25	kmeans	5	318
C2	5	0.526316	36	kmeans	5	318
C3	1	0.166667	22	kmeans	5	318
C4	4	0.318182	21	kmeans	5	318
C5	2	0.298246	23	kmeans	5	318
C1	2	0.565217	20	kmeans	5	319
C2	5	0.575	38	kmeans	5	319
C3	3	0.195652	23	kmeans	5	319
C4	1	0.318182	20	kmeans	5	319
C5	4	0.290909	26	kmeans	5	319
C1	4	0.518519	25	kmeans	5	320
C2	2	0.487805	33	kmeans	5	320
C3	1	0.288136	27	kmeans	5	320
C4	5	0.3	18	kmeans	5	320
C5	3	0.0869565	24	kmeans	5	320
C1	2	0.551724	28	kmeans	5	321
C2	5	0.564103	33	kmeans	5	321
C3	4	0.272727	24	kmeans	5	321
C4	1	0.378378	21	kmeans	5	321
C5	NA	0	21	kmeans	5	321
C1	3	0.485714	27	kmeans	5	322
C2	4	0.5	36	kmeans	5	322
C3	2	0.230769	22	kmeans	5	322
C4	1	0.347826	21	kmeans	5	322
C5	5	0.0638298	21	kmeans	5	322
C1	2	0.423077	26	kmeans	5	323
C2	1	0.526316	33	kmeans	5	323
C3	4	0.218182	25	kmeans	5	323
C4	3	0.409091	19	kmeans	5	323
C5	5	0.196078	24	kmeans	5	323
C1	2	0.538462	25	kmeans	5	324
C2	4	0.52381	35	kmeans	5	324
C3	3	0.285714	26	kmeans	5	324
C4	1	0.351351	21	kmeans	5	324
C5	NA	0	20	kmeans	5	324
C1	2	0.384615	25	kmeans	5	325
C2	5	0.522727	37	kmeans	5	325
C3	3	0.225806	24	kmeans	5	325
C4	1	0.2	19	kmeans	5	325
C5	4	0.0408163	22	kmeans	5	325
C1	4	0.59375	29	kmeans	5	326
C2	2	0.555556	35	kmeans	5	326
C3	3	0.177778	21	kmeans	5	326
C4	5	0.285714	20	kmeans	5	326
C5	1	0.264151	22	kmeans	5	326
C1	3	0.6	24	kmeans	5	327
C2	5	0.585366	35	kmeans	5	327
C3	4	0.190476	22	kmeans	5	327
C4	1	0.318182	21	kmeans	5	327
C5	2	0.320755	25	kmeans	5	327
C1	5	0.566667	27	kmeans	5	328
C2	1	0.513514	35	kmeans	5	328
C3	4	0.274194	26	kmeans	5	328
C4	3	0.263158	18	kmeans	5	328
C5	2	0.0434783	21	kmeans	5	328
C1	2	0.464286	27	kmeans	5	329
C2	4	0.621622	37	kmeans	5	329
C3	5	0.21875	24	kmeans	5	329
C4	3	0.428571	20	kmeans	5	329
C5	NA	0	19	kmeans	5	329
C1	4	0.516129	27	kmeans	5	330
C2	3	0.6	38	kmeans	5	330
C3	2	0.258621	23	kmeans	5	330
C4	5	0.210526	18	kmeans	5	330
C5	1	0.0444444	21	kmeans	5	330
C1	4	0.5	26	kmeans	5	331
C2	1	0.564103	32	kmeans	5	331
C3	2	0.219512	24	kmeans	5	331
C4	5	0.3	19	kmeans	5	331
C5	3	0.315789	26	kmeans	5	331
C1	4	0.580645	29	kmeans	5	332
C2	1	0.583333	35	kmeans	5	332
C3	5	0.0714286	20	kmeans	5	332
C4	3	0.4375	22	kmeans	5	332
C5	2	0.358491	21	kmeans	5	332
C1	4	0.433333	29	kmeans	5	333
C2	1	0.47619	34	kmeans	5	333
C3	3	0.216667	23	kmeans	5	333
C4	2	0.285714	20	kmeans	5	333
C5	5	0.0425532	21	kmeans	5	333
C1	1	0.6	23	kmeans	5	334
C2	4	0.578947	37	kmeans	5	334
C3	3	0.224138	24	kmeans	5	334
C4	5	0.318182	20	kmeans	5	334
C5	2	0.125	23	kmeans	5	334
C1	1	0.655172	28	kmeans	5	335
C2	4	0.612903	31	kmeans	5	335
C3	5	0.25	25	kmeans	5	335
C4	2	0.25	19	kmeans	5	335
C5	3	0.0625	24	kmeans	5	335
C1	3	0.56	25	kmeans	5	336
C2	1	0.526316	37	kmeans	5	336
C3	4	0.223881	24	kmeans	5	336
C4	5	0.2	19	kmeans	5	336
C5	2	0.0408163	22	kmeans	5	336
C1	4	0.44	24	kmeans	5	337
C2	5	0.657143	35	kmeans	5	337
C3	2	0.268657	29	kmeans	5	337
C4	3	0.25	19	kmeans	5	337
C5	1	0.0416667	20	kmeans	5	337
C1	5	0.62069	27	kmeans	5	338
C2	4	0.564103	38	kmeans	5	338
C3	1	0.233333	23	kmeans	5	338
C4	2	0.111111	18	kmeans	5	338
C5	3	0.0612245	21	kmeans	5	338
C1	1	0.516129	27	kmeans	5	339
C2	5	0.648649	36	kmeans	5	339
C3	2	0.214286	22	kmeans	5	339
C4	3	0.394737	22	kmeans	5	339
C5	NA	0	20	kmeans	5	339
C1	5	0.448276	28	kmeans	5	340
C2	1	0.511628	35	kmeans	5	340
C3	2	0.264151	25	kmeans	5	340
C4	4	0.285714	18	kmeans	5	340
C5	3	0.12766	21	kmeans	5	340
C1	4	0.37037	26	kmeans	5	341
C2	5	0.525	35	kmeans	5	341
C3	3	0.232143	24	kmeans	5	341
C4	1	0.32	23	kmeans	5	341
C5	2	0.102041	19	kmeans	5	341
C1	3	0.428571	28	kmeans	5	342
C2	4	0.642857	36	kmeans	5	342
C3	1	0.254545	21	kmeans	5	342
C4	5	0.457143	21	kmeans	5	342
C5	NA	0	21	kmeans	5	342
C1	2	0.517241	25	kmeans	5	343
C2	3	0.538462	37	kmeans	5	343
C3	1	0.205128	23	kmeans	5	343
C4	4	0.263158	18	kmeans	5	343
C5	5	0.316667	24	kmeans	5	343
C1	1	0.551724	26	kmeans	5	344
C2	5	0.555556	34	kmeans	5	344
C3	3	0.0357143	21	kmeans	5	344
C4	4	0.428571	23	kmeans	5	344
C5	2	0.321429	23	kmeans	5	344
C1	1	0.481481	25	kmeans	5	345
C2	4	0.514286	35	kmeans	5	345
C3	3	0.227273	25	kmeans	5	345
C4	5	0.26087	22	kmeans	5	345
C5	2	0.3	20	kmeans	5	345
C1	3	0.444444	26	kmeans	5	346
C2	2	0.560976	35	kmeans	5	346
C3	1	0.233333	25	kmeans	5	346
C4	4	0.361111	21	kmeans	5	346
C5	NA	0	20	kmeans	5	346
C1	5	0.518519	26	kmeans	5	347
C2	3	0.585366	34	kmeans	5	347
C3	2	0.267857	24	kmeans	5	347
C4	1	0.3	19	kmeans	5	347
C5	4	0.0625	24	kmeans	5	347
C1	4	0.6	28	kmeans	5	348
C2	3	0.567568	36	kmeans	5	348
C3	1	0.210526	21	kmeans	5	348
C4	2	0.4	21	kmeans	5	348
C5	NA	0	21	kmeans	5	348
C1	1	0.56	22	kmeans	5	349
C2	4	0.615385	36	kmeans	5	349
C3	3	0.258621	25	kmeans	5	349
C4	5	0.441176	22	kmeans	5	349
C5	NA	0	22	kmeans	5	349
C1	1	0.571429	24	kmeans	5	350
C2	5	0.552632	37	kmeans	5	350
C3	2	0.179487	22	kmeans	5	350
C4	3	0.272727	21	kmeans	5	350
C5	4	0.327586	23	kmeans	5	350
C1	4	0.576923	24	kmeans	5	351
C2	2	0.527778	31	kmeans	5	351
C3	5	0.254237	25	kmeans	5	351
C4	1	0.25	22	kmeans	5	351
C5	3	0.0588235	25	kmeans	5	351
C1	3	0.586207	27	kmeans	5	352
C2	5	0.55814	38	kmeans	5	352
C3	2	0.25	22	kmeans	5	352
C4	1	0.238095	19	kmeans	5	352
C5	4	0.0227273	21	kmeans	5	352
C1	2	0.5	26	kmeans	5	353
C2	1	0.595238	37	kmeans	5	353
C3	3	0.037037	20	kmeans	5	353
C4	5	0.340909	22	kmeans	5	353
C5	4	0.244898	22	kmeans	5	353
C1	1	0.62963	26	kmeans	5	354
C2	3	0.588235	32	kmeans	5	354
C3	5	0.253968	27	kmeans	5	354
C4	2	0.428571	21	kmeans	5	354
C5	NA	0	21	kmeans	5	354
C1	4	0.555556	25	kmeans	5	355
C2	5	0.578947	38	kmeans	5	355
C3	3	0.21875	25	kmeans	5	355
C4	1	0.142857	19	kmeans	5	355
C5	2	0.0204082	20	kmeans	5	355
C1	5	0.64	23	kmeans	5	356
C2	1	0.5	35	kmeans	5	356
C3	2	0.253968	25	kmeans	5	356
C4	3	0.190476	20	kmeans	5	356
C5	4	0.04	24	kmeans	5	356
C1	5	0.482759	28	kmeans	5	357
C2	1	0.578947	36	kmeans	5	357
C3	2	0.04	20	kmeans	5	357
C4	3	0.405405	21	kmeans	5	357
C5	4	0.303571	22	kmeans	5	357
C1	1	0.518519	25	kmeans	5	358
C2	5	0.648649	36	kmeans	5	358
C3	4	0.245614	24	kmeans	5	358
C4	2	0.358974	21	kmeans	5	358
C5	NA	0	21	kmeans	5	358
C1	5	0.555556	26	kmeans	5	359
C2	2	0.625	33	kmeans	5	359
C3	4	0.227273	24	kmeans	5	359
C4	3	0.272727	21	kmeans	5	359
C5	1	0.354167	23	kmeans	5	359
C1	2	0.592593	26	kmeans	5	360
C2	1	0.617647	31	kmeans	5	360
C3	5	0.275862	24	kmeans	5	360
C4	4	0.217391	22	kmeans	5	360
C5	3	0.0588235	24	kmeans	5	360
C1	1	0.566667	26	kmeans	5	361
C2	5	0.621622	37	kmeans	5	361
C3	4	0.0384615	19	kmeans	5	361
C4	2	0.388889	23	kmeans	5	361
C5	3	0.346154	22	kmeans	5	361
C1	2	0.448276	28	kmeans	5	362
C2	5	0.625	35	kmeans	5	362
C3	3	0.225	22	kmeans	5	362
C4	4	0.238095	20	kmeans	5	362
C5	1	0.384615	22	kmeans	5	362
C1	2	0.678571	25	kmeans	5	363
C2	4	0.615385	37	kmeans	5	363
C3	5	0.259259	23	kmeans	5	363
C4	1	0.441176	23	kmeans	5	363
C5	NA	0	19	kmeans	5	363
C1	2	0.478261	23	kmeans	5	364
C2	5	0.55814	36	kmeans	5	364
C3	3	0.235294	24	kmeans	5	364
C4	4	0.318182	20	kmeans	5	364
C5	1	0.173077	24	kmeans	5	364
C1	NA	0	22	kmeans	5	365
C2	1	0.540541	35	kmeans	5	365
C3	4	0.258065	24	kmeans	5	365
C4	2	0.470588	23	kmeans	5	365
C5	5	0.0263158	23	kmeans	5	365
C1	3	0.592593	25	kmeans	5	366
C2	4	0.512821	37	kmeans	5	366
C3	5	0.220339	23	kmeans	5	366
C4	2	0.378378	23	kmeans	5	366
C5	NA	0	19	kmeans	5	366
C1	3	0.428571	27	kmeans	5	367
C2	2	0.568182	36	kmeans	5	367
C3	4	0.241379	23	kmeans	5	367
C4	5	0.263158	18	kmeans	5	367
C5	1	0.0208333	23	kmeans	5	367
C1	2	0.571429	25	kmeans	5	368
C2	4	0.571429	34	kmeans	5	368
C3	3	0.241935	24	kmeans	5	368
C4	5	0.285714	21	kmeans	5	368
C5	1	0.0408163	23	kmeans	5	368
C1	3	0.548387	27	kmeans	5	369
C2	1	0.578947	34	kmeans	5	369
C3	5	0.305085	26	kmeans	5	369
C4	2	0.277778	17	kmeans	5	369
C5	4	0.0454545	23	kmeans	5	369
C1	3	0.538462	25	kmeans	5	370
C2	5	0.512821	32	kmeans	5	370
C3	4	0.254237	25	kmeans	5	370
C4	2	0.217391	21	kmeans	5	370
C5	1	0.06	24	kmeans	5	370
C1	4	0.62963	25	kmeans	5	371
C2	2	0.4	35	kmeans	5	371
C3	1	0.237288	26	kmeans	5	371
C4	3	0.355556	23	kmeans	5	371
C5	NA	0	18	kmeans	5	371
C1	5	0.53125	27	kmeans	5	372
C2	2	0.40625	32	kmeans	5	372
C3	3	0.244898	22	kmeans	5	372
C4	4	0.347826	21	kmeans	5	372
C5	1	0.236364	25	kmeans	5	372
C1	4	0.481481	27	kmeans	5	373
C2	2	0.571429	34	kmeans	5	373
C3	1	0.283019	27	kmeans	5	373
C4	3	0.333333	19	kmeans	5	373
C5	5	0.0833333	20	kmeans	5	373
C1	1	0.62963	26	kmeans	5	374
C2	5	0.578947	37	kmeans	5	374
C3	4	0.254237	24	kmeans	5	374
C4	3	0.388889	21	kmeans	5	374
C5	NA	0	19	kmeans	5	374
C1	4	0.62963	25	kmeans	5	375
C2	5	0.605263	33	kmeans	5	375
C3	3	0.28	24	kmeans	5	375
C4	2	0.333333	22	kmeans	5	375
C5	1	0.0816327	23	kmeans	5	375
C1	5	0.586207	26	kmeans	5	376
C2	3	0.6	35	kmeans	5	376
C3	1	0.263158	24	kmeans	5	376
C4	4	0.405405	22	kmeans	5	376
C5	NA	0	20	kmeans	5	376
C1	4	0.580645	30	kmeans	5	377
C2	3	0.575	38	kmeans	5	377
C3	5	0.213115	23	kmeans	5	377
C4	2	0.315789	17	kmeans	5	377
C5	1	0.0238095	19	kmeans	5	377
C1	2	0.466667	26	kmeans	5	378
C2	5	0.472222	31	kmeans	5	378
C3	4	0.258065	26	kmeans	5	378
C4	3	0.238095	20	kmeans	5	378
C5	1	0.0392157	24	kmeans	5	378
C1	4	0.461538	24	kmeans	5	379
C2	3	0.558824	34	kmeans	5	379
C3	2	0.270833	24	kmeans	5	379
C4	1	0.434783	21	kmeans	5	379
C5	5	0.277778	24	kmeans	5	379
C1	3	0.533333	24	kmeans	5	380
C2	2	0.552632	36	kmeans	5	380
C3	1	0.25	25	kmeans	5	380
C4	5	0.342105	21	kmeans	5	380
C5	NA	0	21	kmeans	5	380
C1	4	0.434783	22	kmeans	5	381
C2	5	0.571429	38	kmeans	5	381
C3	2	0.278689	26	kmeans	5	381
C4	3	0.416667	22	kmeans	5	381
C5	NA	0	19	kmeans	5	381
C1	2	0.571429	24	kmeans	5	382
C2	1	0.555556	35	kmeans	5	382
C3	4	0.244444	25	kmeans	5	382
C4	3	0.26087	22	kmeans	5	382
C5	5	0.301887	21	kmeans	5	382
C1	4	0.6	24	kmeans	5	383
C2	1	0.575	38	kmeans	5	383
C3	3	0.210526	22	kmeans	5	383
C4	5	0.272727	21	kmeans	5	383
C5	2	0.08	22	kmeans	5	383
C1	3	0.461538	24	kmeans	5	384
C2	1	0.525	33	kmeans	5	384
C3	2	0.275862	25	kmeans	5	384
C4	5	0.217391	22	kmeans	5	384
C5	4	0.06	23	kmeans	5	384
C1	1	0.444444	26	kmeans	5	385
C2	5	0.564103	34	kmeans	5	385
C3	4	0.258065	24	kmeans	5	385
C4	3	0.333333	20	kmeans	5	385
C5	2	0.0212766	23	kmeans	5	385
C1	1	0.5	26	kmeans	5	386
C2	3	0.538462	34	kmeans	5	386
C3	4	0.258621	27	kmeans	5	386
C4	2	0.35	18	kmeans	5	386
C5	5	0.0425532	22	kmeans	5	386
C1	4	0.518519	27	kmeans	5	387
C2	2	0.545455	36	kmeans	5	387
C3	3	0.263158	25	kmeans	5	387
C4	5	0.3	19	kmeans	5	387
C5	1	0.0444444	20	kmeans	5	387
C1	3	0.5	24	kmeans	5	388
C2	1	0.5	34	kmeans	5	388
C3	2	0.262295	24	kmeans	5	388
C4	5	0.26087	22	kmeans	5	388
C5	4	0.0425532	23	kmeans	5	388
C1	1	0.52	22	kmeans	5	389
C2	4	0.512195	39	kmeans	5	389
C3	5	0.266667	23	kmeans	5	389
C4	3	0.227273	21	kmeans	5	389
C5	2	0.0625	22	kmeans	5	389
C1	1	0.571429	26	kmeans	5	390
C2	2	0.545455	32	kmeans	5	390
C3	5	0.173913	23	kmeans	5	390
C4	4	0.25	22	kmeans	5	390
C5	3	0.315789	24	kmeans	5	390
C1	1	0.576923	24	kmeans	5	391
C2	3	0.540541	32	kmeans	5	391
C3	4	0.0357143	22	kmeans	5	391
C4	2	0.472222	24	kmeans	5	391
C5	5	0.321429	25	kmeans	5	391
C1	2	0.545455	29	kmeans	5	392
C2	1	0.487179	36	kmeans	5	392
C3	5	0.04	19	kmeans	5	392
C4	4	0.351351	20	kmeans	5	392
C5	3	0.277778	23	kmeans	5	392
C1	3	0.586207	26	kmeans	5	393
C2	5	0.540541	33	kmeans	5	393
C3	1	0.258621	25	kmeans	5	393
C4	4	0.444444	22	kmeans	5	393
C5	NA	0	21	kmeans	5	393
C1	1	0.607143	25	kmeans	5	394
C2	3	0.545455	33	kmeans	5	394
C3	2	0.269841	26	kmeans	5	394
C4	5	0.2	19	kmeans	5	394
C5	4	0.0588235	24	kmeans	5	394
C1	2	0.551724	27	kmeans	5	395
C2	5	0.571429	32	kmeans	5	395
C3	1	0.258621	23	kmeans	5	395
C4	3	0.26087	22	kmeans	5	395
C5	4	0.04	23	kmeans	5	395
C1	1	0.464286	24	kmeans	5	396
C2	2	0.485714	33	kmeans	5	396
C3	4	0.229508	24	kmeans	5	396
C4	5	0.435897	24	kmeans	5	396
C5	NA	0	22	kmeans	5	396
C1	5	0.533333	26	kmeans	5	397
C2	3	0.444444	33	kmeans	5	397
C3	1	0.217391	24	kmeans	5	397
C4	2	0.26087	21	kmeans	5	397
C5	4	0.267857	23	kmeans	5	397
C1	1	0.481481	27	kmeans	5	398
C2	5	0.487179	32	kmeans	5	398
C3	2	0.254545	23	kmeans	5	398
C4	3	0.414634	25	kmeans	5	398
C5	NA	0	20	kmeans	5	398
C1	3	0.52	23	kmeans	5	399
C2	5	0.513514	36	kmeans	5	399
C3	4	0.238095	24	kmeans	5	399
C4	1	0.394737	22	kmeans	5	399
C5	NA	0	22	kmeans	5	399
C1	2	0.461538	24	kmeans	5	400
C2	1	0.590909	43	kmeans	5	400
C3	4	0.0384615	19	kmeans	5	400
C4	3	0.382353	21	kmeans	5	400
[truncated: 13,001 more rows]

## Sheet: Summary_byAlgorithm
algo	k	B	ARI_ref_mean	ARI_ref_median	Jaccard_ref_mean	Jaccard_ref_median	ARI_full_mean	Jaccard_full_mean	Silhouette_mean	PAC	consensus_silhouette_mean
hclust	5	1000	0.247918	0.245542	0.367725	0.369097	0.638182	0.72435	0.0860844	0.424887	0.0902306
kmeans	5	1000	0.261638	0.260589	0.383442	0.384114	0.85063	0.889976	0.0972469	0.151501	0.0929393
mclust	5	1000	0.249143	0.249773	0.366916	0.370141	0.7277	0.771836	0.0989829	0.369795	0.0925322

## Sheet: BootstrapRatio_perRefCluster
algo	k	ref_cluster	ref_size	B	BSR	Jaccard_mean	Jaccard_median
hclust	5	C1	25	1000	0	0.464233	0.464286
hclust	5	C2	37	1000	0	0.534597	0.545455
hclust	5	C3	23	1000	0	0.229366	0.25
hclust	5	C4	21	1000	0	0.346979	0.347826
hclust	5	C5	21	1000	0	0.141267	0.0638298
kmeans	5	C1	25	1000	0	0.52884	0.537088
kmeans	5	C2	37	1000	0	0.565662	0.565217
kmeans	5	C3	23	1000	0	0.214401	0.233333
kmeans	5	C4	21	1000	0	0.328059	0.318182
kmeans	5	C5	21	1000	0	0.139917	0.0652174
mclust	5	C1	25	1000	0	0.513718	0.525575
mclust	5	C2	37	1000	0	0.524635	0.540541
mclust	5	C3	23	1000	0	0.219387	0.237288
mclust	5	C4	21	1000	0	0.306406	0.347826
mclust	5	C5	21	1000	0	0.142224	0.0930233

## Sheet: PAC_summary
algo	k	PAC	consensus_silhouette_mean
kmeans	5	0.151501	0.0929393
hclust	5	0.424887	0.0902306
mclust	5	0.369795	0.0925322

## Sheet: Silhouette_perBoot
algo	k	boot	silhouette_mean
kmeans	5	1	0.086879
kmeans	5	2	0.0871035
kmeans	5	3	0.0791718
kmeans	5	4	0.111488
kmeans	5	5	0.0993095
kmeans	5	6	0.10016
kmeans	5	7	0.107602
kmeans	5	8	0.103225
kmeans	5	9	0.0943006
kmeans	5	10	0.103143
kmeans	5	11	0.0883874
kmeans	5	12	0.0978265
kmeans	5	13	0.0999497
kmeans	5	14	0.0935064
kmeans	5	15	0.0964646
kmeans	5	16	0.11081
kmeans	5	17	0.0972803
kmeans	5	18	0.103709
kmeans	5	19	0.0912923
kmeans	5	20	0.0998722
kmeans	5	21	0.10135
kmeans	5	22	0.0959428
kmeans	5	23	0.0997862
kmeans	5	24	0.10351
kmeans	5	25	0.0934097
kmeans	5	26	0.0982972
kmeans	5	27	0.0965196
kmeans	5	28	0.108222
kmeans	5	29	0.101416
kmeans	5	30	0.0928557
kmeans	5	31	0.0897957
kmeans	5	32	0.0964143
kmeans	5	33	0.105229
kmeans	5	34	0.105148
kmeans	5	35	0.100763
kmeans	5	36	0.108845
kmeans	5	37	0.101779
kmeans	5	38	0.0969341
kmeans	5	39	0.0995664
kmeans	5	40	0.104679
kmeans	5	41	0.0989209
kmeans	5	42	0.0970781
kmeans	5	43	0.0966554
kmeans	5	44	0.0850377
kmeans	5	45	0.0974298
kmeans	5	46	0.104331
kmeans	5	47	0.0926965
kmeans	5	48	0.099368
kmeans	5	49	0.0959768
kmeans	5	50	0.0903376
kmeans	5	51	0.0915037
kmeans	5	52	0.0989929
kmeans	5	53	0.0921545
kmeans	5	54	0.0921164
kmeans	5	55	0.107123
kmeans	5	56	0.106962
kmeans	5	57	0.0912231
kmeans	5	58	0.0875251
kmeans	5	59	0.102575
kmeans	5	60	0.106782
kmeans	5	61	0.101498
kmeans	5	62	0.0984801
kmeans	5	63	0.0980354
kmeans	5	64	0.0994756
kmeans	5	65	0.0825642
kmeans	5	66	0.0829548
kmeans	5	67	0.104713
kmeans	5	68	0.0965767
kmeans	5	69	0.0993885
kmeans	5	70	0.0989131
kmeans	5	71	0.0971743
kmeans	5	72	0.103296
kmeans	5	73	0.0964343
kmeans	5	74	0.0991941
kmeans	5	75	0.0823504
kmeans	5	76	0.0976207
kmeans	5	77	0.0987337
kmeans	5	78	0.0846503
kmeans	5	79	0.10407
kmeans	5	80	0.104514
kmeans	5	81	0.105134
kmeans	5	82	0.0953038
kmeans	5	83	0.0826036
kmeans	5	84	0.0998808
kmeans	5	85	0.100047
kmeans	5	86	0.0914661
kmeans	5	87	0.0974097
kmeans	5	88	0.106291
kmeans	5	89	0.100717
kmeans	5	90	0.086198
kmeans	5	91	0.0920047
kmeans	5	92	0.0880287
kmeans	5	93	0.0943636
kmeans	5	94	0.0873907
kmeans	5	95	0.0867955
kmeans	5	96	0.0982718
kmeans	5	97	0.104577
kmeans	5	98	0.0948663
kmeans	5	99	0.102927
kmeans	5	100	0.0989123
kmeans	5	101	0.0957991
kmeans	5	102	0.107208
kmeans	5	103	0.101862
kmeans	5	104	0.0959988
kmeans	5	105	0.0990471
kmeans	5	106	0.0836982
kmeans	5	107	0.10099
kmeans	5	108	0.0916424
kmeans	5	109	0.101815
kmeans	5	110	0.101706
kmeans	5	111	0.0984835
kmeans	5	112	0.0967903
kmeans	5	113	0.10023
kmeans	5	114	0.104508
kmeans	5	115	0.0927188
kmeans	5	116	0.101258
kmeans	5	117	0.0984645
kmeans	5	118	0.103941
kmeans	5	119	0.0912033
kmeans	5	120	0.100549
kmeans	5	121	0.107862
kmeans	5	122	0.0976062
kmeans	5	123	0.0891282
kmeans	5	124	0.0998812
kmeans	5	125	0.0868949
kmeans	5	126	0.0971377
kmeans	5	127	0.100715
kmeans	5	128	0.0941768
kmeans	5	129	0.091699
kmeans	5	130	0.104746
kmeans	5	131	0.0998356
kmeans	5	132	0.0943614
kmeans	5	133	0.0951198
kmeans	5	134	0.102723
kmeans	5	135	0.0861865
kmeans	5	136	0.109766
kmeans	5	137	0.104837
kmeans	5	138	0.0977121
kmeans	5	139	0.105795
kmeans	5	140	0.0952829
kmeans	5	141	0.104183
kmeans	5	142	0.0883656
kmeans	5	143	0.088116
kmeans	5	144	0.0998947
kmeans	5	145	0.105682
kmeans	5	146	0.10564
kmeans	5	147	0.102394
kmeans	5	148	0.088473
kmeans	5	149	0.0899884
kmeans	5	150	0.0989711
kmeans	5	151	0.0916188
kmeans	5	152	0.0984555
kmeans	5	153	0.0888118
kmeans	5	154	0.100113
kmeans	5	155	0.108259
kmeans	5	156	0.0998774
kmeans	5	157	0.109917
kmeans	5	158	0.0939423
kmeans	5	159	0.10197
kmeans	5	160	0.110342
kmeans	5	161	0.111991
kmeans	5	162	0.10215
kmeans	5	163	0.103406
kmeans	5	164	0.100561
kmeans	5	165	0.088524
kmeans	5	166	0.0976725
kmeans	5	167	0.103057
kmeans	5	168	0.0923719
kmeans	5	169	0.0891159
kmeans	5	170	0.0930767
kmeans	5	171	0.0976146
kmeans	5	172	0.0866715
kmeans	5	173	0.0953793
kmeans	5	174	0.097184
kmeans	5	175	0.104837
kmeans	5	176	0.0939942
kmeans	5	177	0.10078
kmeans	5	178	0.0934349
kmeans	5	179	0.0889324
kmeans	5	180	0.107475
kmeans	5	181	0.0956708
kmeans	5	182	0.0906367
kmeans	5	183	0.0917082
kmeans	5	184	0.106636
kmeans	5	185	0.0869273
kmeans	5	186	0.0984267
kmeans	5	187	0.0931678
kmeans	5	188	0.0978876
kmeans	5	189	0.0994671
kmeans	5	190	0.100578
kmeans	5	191	0.0914538
kmeans	5	192	0.096693
kmeans	5	193	0.0922138
kmeans	5	194	0.102967
kmeans	5	195	0.105231
kmeans	5	196	0.0963262
kmeans	5	197	0.106522
kmeans	5	198	0.0940972
kmeans	5	199	0.089329
kmeans	5	200	0.096857
kmeans	5	201	0.100025
kmeans	5	202	0.0999578
kmeans	5	203	0.0978075
kmeans	5	204	0.102764
kmeans	5	205	0.0939683
kmeans	5	206	0.0985634
kmeans	5	207	0.0948548
kmeans	5	208	0.0963808
kmeans	5	209	0.0995685
kmeans	5	210	0.109889
kmeans	5	211	0.0902647
kmeans	5	212	0.0899284
kmeans	5	213	0.101307
kmeans	5	214	0.0926182
kmeans	5	215	0.0874154
kmeans	5	216	0.0912273
kmeans	5	217	0.0872767
kmeans	5	218	0.0966955
kmeans	5	219	0.0986464
kmeans	5	220	0.0913426
kmeans	5	221	0.0963909
kmeans	5	222	0.0961691
kmeans	5	223	0.0893413
kmeans	5	224	0.0838624
kmeans	5	225	0.0976581
kmeans	5	226	0.0892846
kmeans	5	227	0.0832881
kmeans	5	228	0.0909818
kmeans	5	229	0.0848229
kmeans	5	230	0.0946602
kmeans	5	231	0.0989366
kmeans	5	232	0.100328
kmeans	5	233	0.10561
kmeans	5	234	0.0992108
kmeans	5	235	0.0942488
kmeans	5	236	0.0936216
kmeans	5	237	0.100764
kmeans	5	238	0.115236
kmeans	5	239	0.0950576
kmeans	5	240	0.102007
kmeans	5	241	0.0849327
kmeans	5	242	0.0974242
kmeans	5	243	0.0922348
kmeans	5	244	0.0987914
kmeans	5	245	0.0974443
kmeans	5	246	0.0992312
kmeans	5	247	0.101967
kmeans	5	248	0.0928472
kmeans	5	249	0.0941277
kmeans	5	250	0.102001
kmeans	5	251	0.0967977
kmeans	5	252	0.0852651
kmeans	5	253	0.0840799
kmeans	5	254	0.101488
kmeans	5	255	0.0927133
kmeans	5	256	0.10519
kmeans	5	257	0.107932
kmeans	5	258	0.0982745
kmeans	5	259	0.0917578
kmeans	5	260	0.101607
kmeans	5	261	0.104703
kmeans	5	262	0.0969157
kmeans	5	263	0.0885976
kmeans	5	264	0.105851
kmeans	5	265	0.0993347
kmeans	5	266	0.104084
kmeans	5	267	0.0982851
kmeans	5	268	0.0946172
kmeans	5	269	0.0926829
kmeans	5	270	0.0980921
kmeans	5	271	0.0992814
kmeans	5	272	0.094281
kmeans	5	273	0.105288
kmeans	5	274	0.0963482
kmeans	5	275	0.091744
kmeans	5	276	0.103664
kmeans	5	277	0.0990457
kmeans	5	278	0.0942484
kmeans	5	279	0.108765
kmeans	5	280	0.0987762
kmeans	5	281	0.0927745
kmeans	5	282	0.0953882
kmeans	5	283	0.0946097
kmeans	5	284	0.0980215
kmeans	5	285	0.0860385
kmeans	5	286	0.102026
kmeans	5	287	0.105723
kmeans	5	288	0.0964394
kmeans	5	289	0.0986544
kmeans	5	290	0.102745
kmeans	5	291	0.0989886
kmeans	5	292	0.107675
kmeans	5	293	0.0938857
kmeans	5	294	0.0922715
kmeans	5	295	0.0990577
kmeans	5	296	0.109279
kmeans	5	297	0.0941347
kmeans	5	298	0.092987
kmeans	5	299	0.0906047
kmeans	5	300	0.0924965
kmeans	5	301	0.0935326
kmeans	5	302	0.099195
kmeans	5	303	0.108024
kmeans	5	304	0.101586
kmeans	5	305	0.0945367
kmeans	5	306	0.101757
kmeans	5	307	0.0977673
kmeans	5	308	0.111008
kmeans	5	309	0.100299
kmeans	5	310	0.0995431
kmeans	5	311	0.0898071
kmeans	5	312	0.102021
kmeans	5	313	0.104875
kmeans	5	314	0.102991
kmeans	5	315	0.0930067
kmeans	5	316	0.0982051
kmeans	5	317	0.0965134
kmeans	5	318	0.101268
kmeans	5	319	0.0861037
kmeans	5	320	0.0860964
kmeans	5	321	0.0952429
kmeans	5	322	0.0842233
kmeans	5	323	0.0827826
kmeans	5	324	0.090039
kmeans	5	325	0.0990846
kmeans	5	326	0.0980835
kmeans	5	327	0.0869922
kmeans	5	328	0.106683
kmeans	5	329	0.106473
kmeans	5	330	0.0977855
kmeans	5	331	0.0881374
kmeans	5	332	0.101318
kmeans	5	333	0.100345
kmeans	5	334	0.0916718
kmeans	5	335	0.113907
kmeans	5	336	0.107071
kmeans	5	337	0.113285
kmeans	5	338	0.0995046
kmeans	5	339	0.0924561
kmeans	5	340	0.0806004
kmeans	5	341	0.093005
kmeans	5	342	0.0962098
kmeans	5	343	0.104917
kmeans	5	344	0.101071
kmeans	5	345	0.113111
kmeans	5	346	0.102543
kmeans	5	347	0.093061
kmeans	5	348	0.0929128
kmeans	5	349	0.0999631
kmeans	5	350	0.110658
kmeans	5	351	0.0909105
kmeans	5	352	0.0982717
kmeans	5	353	0.0885395
kmeans	5	354	0.10662
kmeans	5	355	0.10651
kmeans	5	356	0.110409
kmeans	5	357	0.105684
kmeans	5	358	0.105087
kmeans	5	359	0.0799536
kmeans	5	360	0.105983
kmeans	5	361	0.0999594
kmeans	5	362	0.0976567
kmeans	5	363	0.101188
kmeans	5	364	0.0739609
kmeans	5	365	0.102276
kmeans	5	366	0.0956815
kmeans	5	367	0.0941267
kmeans	5	368	0.105815
kmeans	5	369	0.0957937
kmeans	5	370	0.0975661
kmeans	5	371	0.10705
kmeans	5	372	0.0877141
kmeans	5	373	0.0888218
kmeans	5	374	0.108179
kmeans	5	375	0.0796119
kmeans	5	376	0.106177
kmeans	5	377	0.0989077
kmeans	5	378	0.0943168
kmeans	5	379	0.0813734
kmeans	5	380	0.0944761
kmeans	5	381	0.105719
kmeans	5	382	0.0982518
kmeans	5	383	0.0939425
kmeans	5	384	0.0923219
kmeans	5	385	0.0992967
kmeans	5	386	0.0873744
kmeans	5	387	0.0916149
kmeans	5	388	0.0968413
kmeans	5	389	0.0990641
kmeans	5	390	0.100986
kmeans	5	391	0.0965267
kmeans	5	392	0.0846103
kmeans	5	393	0.107105
kmeans	5	394	0.114178
kmeans	5	395	0.106195
kmeans	5	396	0.102042
kmeans	5	397	0.0922948
kmeans	5	398	0.0954561
kmeans	5	399	0.107692
kmeans	5	400	0.112191
kmeans	5	401	0.0901796
kmeans	5	402	0.0961505
kmeans	5	403	0.0988246
kmeans	5	404	0.0960332
kmeans	5	405	0.0852874
kmeans	5	406	0.0836376
kmeans	5	407	0.0968253
kmeans	5	408	0.104571
kmeans	5	409	0.107267
kmeans	5	410	0.105743
kmeans	5	411	0.0964602
kmeans	5	412	0.089889
kmeans	5	413	0.101534
kmeans	5	414	0.0982685
kmeans	5	415	0.0897323
kmeans	5	416	0.08203
kmeans	5	417	0.106483
kmeans	5	418	0.103937
kmeans	5	419	0.104487
kmeans	5	420	0.0889174
kmeans	5	421	0.103818
kmeans	5	422	0.0918993
kmeans	5	423	0.0933532
kmeans	5	424	0.095247
kmeans	5	425	0.100055
kmeans	5	426	0.087661
kmeans	5	427	0.100209
kmeans	5	428	0.0977231
kmeans	5	429	0.108142
kmeans	5	430	0.101325
kmeans	5	431	0.0943652
kmeans	5	432	0.110156
kmeans	5	433	0.0993106
kmeans	5	434	0.100782
kmeans	5	435	0.103425
kmeans	5	436	0.101101
kmeans	5	437	0.0888347
kmeans	5	438	0.107199
kmeans	5	439	0.0851457
kmeans	5	440	0.106523
kmeans	5	441	0.100581
kmeans	5	442	0.105466
kmeans	5	443	0.0972208
kmeans	5	444	0.0962085
kmeans	5	445	0.0975132
kmeans	5	446	0.100151
kmeans	5	447	0.08694
kmeans	5	448	0.0985413
kmeans	5	449	0.0851348
kmeans	5	450	0.10238
kmeans	5	451	0.0991947
kmeans	5	452	0.0931974
kmeans	5	453	0.0854554
kmeans	5	454	0.0996548
kmeans	5	455	0.0959723
kmeans	5	456	0.0888105
kmeans	5	457	0.0908522
kmeans	5	458	0.0940317
kmeans	5	459	0.105251
kmeans	5	460	0.109208
kmeans	5	461	0.0959913
kmeans	5	462	0.0897363
kmeans	5	463	0.0885862
kmeans	5	464	0.112822
kmeans	5	465	0.0969954
kmeans	5	466	0.0996789
kmeans	5	467	0.0998778
kmeans	5	468	0.103716
kmeans	5	469	0.0908281
kmeans	5	470	0.0846755
kmeans	5	471	0.092457
kmeans	5	472	0.108946
kmeans	5	473	0.0901016
kmeans	5	474	0.101219
kmeans	5	475	0.0895226
kmeans	5	476	0.091267
kmeans	5	477	0.0940778
kmeans	5	478	0.103711
kmeans	5	479	0.0756338
kmeans	5	480	0.101012
kmeans	5	481	0.113955
kmeans	5	482	0.102072
kmeans	5	483	0.106515
kmeans	5	484	0.0983845
kmeans	5	485	0.109971
kmeans	5	486	0.0960101
kmeans	5	487	0.106862
kmeans	5	488	0.0965838
kmeans	5	489	0.0964116
kmeans	5	490	0.0994778
kmeans	5	491	0.104114
kmeans	5	492	0.11005
kmeans	5	493	0.0971233
kmeans	5	494	0.0987711
kmeans	5	495	0.104046
kmeans	5	496	0.09447
kmeans	5	497	0.10172
kmeans	5	498	0.0889741
kmeans	5	499	0.0985365
kmeans	5	500	0.0901821
kmeans	5	501	0.106816
kmeans	5	502	0.101912
kmeans	5	503	0.103162
kmeans	5	504	0.0909675
kmeans	5	505	0.0990799
kmeans	5	506	0.101863
kmeans	5	507	0.0854849
kmeans	5	508	0.0880612
kmeans	5	509	0.101349
kmeans	5	510	0.106468
kmeans	5	511	0.105292
kmeans	5	512	0.0978677
kmeans	5	513	0.0967471
kmeans	5	514	0.0973531
kmeans	5	515	0.0918427
kmeans	5	516	0.088785
kmeans	5	517	0.0958696
kmeans	5	518	0.0927875
kmeans	5	519	0.105479
kmeans	5	520	0.102951
kmeans	5	521	0.0941878
kmeans	5	522	0.0839566
kmeans	5	523	0.104274
kmeans	5	524	0.100702
kmeans	5	525	0.0950766
kmeans	5	526	0.103154
kmeans	5	527	0.0988569
kmeans	5	528	0.0999631
kmeans	5	529	0.08843
kmeans	5	530	0.0959193
kmeans	5	531	0.104483
kmeans	5	532	0.114076
kmeans	5	533	0.0967385
kmeans	5	534	0.0957709
kmeans	5	535	0.0884276
kmeans	5	536	0.0963789
kmeans	5	537	0.0981139
kmeans	5	538	0.0965345
kmeans	5	539	0.0958997
kmeans	5	540	0.0998297
kmeans	5	541	0.102426
kmeans	5	542	0.100971
kmeans	5	543	0.0973784
kmeans	5	544	0.0959777
kmeans	5	545	0.122765
kmeans	5	546	0.101222
kmeans	5	547	0.0890841
kmeans	5	548	0.0936747
kmeans	5	549	0.109045
kmeans	5	550	0.0980508
kmeans	5	551	0.0983704
kmeans	5	552	0.0991693
kmeans	5	553	0.112424
kmeans	5	554	0.0863498
kmeans	5	555	0.0937916
kmeans	5	556	0.0928316
kmeans	5	557	0.101984
kmeans	5	558	0.0860997
kmeans	5	559	0.0971821
kmeans	5	560	0.0879393
kmeans	5	561	0.107054
kmeans	5	562	0.0923986
kmeans	5	563	0.106856
kmeans	5	564	0.104167
kmeans	5	565	0.102144
kmeans	5	566	0.0984681
kmeans	5	567	0.0934085
kmeans	5	568	0.101557
kmeans	5	569	0.0854866
kmeans	5	570	0.103254
kmeans	5	571	0.107683
kmeans	5	572	0.0857018
kmeans	5	573	0.0985349
kmeans	5	574	0.089609
kmeans	5	575	0.0937273
kmeans	5	576	0.116676
kmeans	5	577	0.105606
kmeans	5	578	0.0964635
kmeans	5	579	0.108338
kmeans	5	580	0.101366
kmeans	5	581	0.0949722
kmeans	5	582	0.105806
kmeans	5	583	0.101124
kmeans	5	584	0.101809
kmeans	5	585	0.103488
kmeans	5	586	0.0947737
kmeans	5	587	0.105639
kmeans	5	588	0.0907473
kmeans	5	589	0.0874863
kmeans	5	590	0.0830785
kmeans	5	591	0.0911931
kmeans	5	592	0.095827
kmeans	5	593	0.0929398
kmeans	5	594	0.0954236
kmeans	5	595	0.0953293
kmeans	5	596	0.104539
kmeans	5	597	0.0906336
kmeans	5	598	0.0934966
kmeans	5	599	0.0963685
kmeans	5	600	0.0918122
kmeans	5	601	0.0942013
kmeans	5	602	0.0885865
kmeans	5	603	0.0838294
kmeans	5	604	0.102455
kmeans	5	605	0.1058
kmeans	5	606	0.0943779
kmeans	5	607	0.113244
kmeans	5	608	0.0932655
kmeans	5	609	0.102941
kmeans	5	610	0.098374
kmeans	5	611	0.0969471
kmeans	5	612	0.101144
kmeans	5	613	0.103507
kmeans	5	614	0.105618
kmeans	5	615	0.0933499
kmeans	5	616	0.0959548
kmeans	5	617	0.0902587
kmeans	5	618	0.104291
kmeans	5	619	0.0961333
kmeans	5	620	0.099933
kmeans	5	621	0.0908969
kmeans	5	622	0.095053
kmeans	5	623	0.11252
kmeans	5	624	0.0852388
kmeans	5	625	0.0884661
kmeans	5	626	0.0927682
kmeans	5	627	0.0900456
kmeans	5	628	0.112137
kmeans	5	629	0.105886
kmeans	5	630	0.104577
kmeans	5	631	0.100394
kmeans	5	632	0.0884303
kmeans	5	633	0.0841816
kmeans	5	634	0.0884292
kmeans	5	635	0.111927
kmeans	5	636	0.0935575
kmeans	5	637	0.107909
kmeans	5	638	0.0813435
kmeans	5	639	0.0868853
kmeans	5	640	0.104001
kmeans	5	641	0.0986179
kmeans	5	642	0.0924729
kmeans	5	643	0.107641
kmeans	5	644	0.0838512
kmeans	5	645	0.0981701
kmeans	5	646	0.093521
kmeans	5	647	0.107615
kmeans	5	648	0.107135
kmeans	5	649	0.11501
kmeans	5	650	0.0981401
kmeans	5	651	0.0944717
kmeans	5	652	0.0852507
kmeans	5	653	0.0837659
kmeans	5	654	0.0962186
kmeans	5	655	0.0997754
kmeans	5	656	0.104109
kmeans	5	657	0.0936235
kmeans	5	658	0.0914429
kmeans	5	659	0.103287
kmeans	5	660	0.109634
kmeans	5	661	0.109166
kmeans	5	662	0.105776
kmeans	5	663	0.10068
kmeans	5	664	0.0905294
kmeans	5	665	0.0934413
kmeans	5	666	0.102886
kmeans	5	667	0.0915951
kmeans	5	668	0.105381
kmeans	5	669	0.093273
kmeans	5	670	0.107744
kmeans	5	671	0.0991381
kmeans	5	672	0.0961183
kmeans	5	673	0.0875796
kmeans	5	674	0.0927102
kmeans	5	675	0.0946182
kmeans	5	676	0.112583
kmeans	5	677	0.098957
kmeans	5	678	0.0967834
kmeans	5	679	0.0950061
kmeans	5	680	0.099215
kmeans	5	681	0.0993227
kmeans	5	682	0.0876115
kmeans	5	683	0.0950474
kmeans	5	684	0.0996939
kmeans	5	685	0.0798117
kmeans	5	686	0.0916914
kmeans	5	687	0.104771
kmeans	5	688	0.100134
kmeans	5	689	0.0906022
kmeans	5	690	0.101155
kmeans	5	691	0.0933552
kmeans	5	692	0.0912535
kmeans	5	693	0.096733
kmeans	5	694	0.0970877
kmeans	5	695	0.104478
kmeans	5	696	0.0748824
kmeans	5	697	0.0978435
kmeans	5	698	0.0937645
kmeans	5	699	0.101786
kmeans	5	700	0.0918706
kmeans	5	701	0.101071
kmeans	5	702	0.0865027
kmeans	5	703	0.108677
kmeans	5	704	0.0880604
kmeans	5	705	0.0957478
kmeans	5	706	0.0956784
kmeans	5	707	0.105596
kmeans	5	708	0.0997493
kmeans	5	709	0.0919653
kmeans	5	710	0.0942667
kmeans	5	711	0.0869648
kmeans	5	712	0.0923246
kmeans	5	713	0.102072
kmeans	5	714	0.104371
kmeans	5	715	0.108373
kmeans	5	716	0.0980366
kmeans	5	717	0.102977
kmeans	5	718	0.0938322
kmeans	5	719	0.0953953
kmeans	5	720	0.0909321
kmeans	5	721	0.0904414
kmeans	5	722	0.0957265
kmeans	5	723	0.0950631
kmeans	5	724	0.0751067
kmeans	5	725	0.0933735
kmeans	5	726	0.0996964
kmeans	5	727	0.103475
kmeans	5	728	0.0782655
kmeans	5	729	0.111406
kmeans	5	730	0.107007
kmeans	5	731	0.0961754
kmeans	5	732	0.0900953
kmeans	5	733	0.0927784
kmeans	5	734	0.0924416
kmeans	5	735	0.0994441
kmeans	5	736	0.0998248
kmeans	5	737	0.103774
kmeans	5	738	0.0968845
kmeans	5	739	0.0902924
kmeans	5	740	0.0888998
kmeans	5	741	0.0979505
kmeans	5	742	0.109263
kmeans	5	743	0.0870692
kmeans	5	744	0.100801
kmeans	5	745	0.10035
kmeans	5	746	0.0949922
kmeans	5	747	0.10841
kmeans	5	748	0.102391
kmeans	5	749	0.097849
kmeans	5	750	0.101273
kmeans	5	751	0.0933351
kmeans	5	752	0.0741514
kmeans	5	753	0.0863611
kmeans	5	754	0.10033
kmeans	5	755	0.101782
kmeans	5	756	0.0958072
kmeans	5	757	0.091591
kmeans	5	758	0.0838772
kmeans	5	759	0.108978
kmeans	5	760	0.0956395
kmeans	5	761	0.0950576
kmeans	5	762	0.0921902
kmeans	5	763	0.0930871
kmeans	5	764	0.100706
kmeans	5	765	0.102436
kmeans	5	766	0.0889233
kmeans	5	767	0.0994416
kmeans	5	768	0.074457
kmeans	5	769	0.101526
kmeans	5	770	0.0946469
kmeans	5	771	0.104449
kmeans	5	772	0.0999445
kmeans	5	773	0.107478
kmeans	5	774	0.0850619
kmeans	5	775	0.0915676
kmeans	5	776	0.104649
kmeans	5	777	0.0940295
kmeans	5	778	0.091804
kmeans	5	779	0.0912623
kmeans	5	780	0.0919379
kmeans	5	781	0.0977118
kmeans	5	782	0.104998
kmeans	5	783	0.0984767
kmeans	5	784	0.0929295
kmeans	5	785	0.0928065
kmeans	5	786	0.0913506
kmeans	5	787	0.0961897
kmeans	5	788	0.100601
kmeans	5	789	0.0847172
kmeans	5	790	0.106508
kmeans	5	791	0.0892688
kmeans	5	792	0.0988864
kmeans	5	793	0.0993423
kmeans	5	794	0.0962727
kmeans	5	795	0.0908056
kmeans	5	796	0.109067
kmeans	5	797	0.0893392
kmeans	5	798	0.0963068
kmeans	5	799	0.0949479
kmeans	5	800	0.10527
kmeans	5	801	0.110229
kmeans	5	802	0.0853017
kmeans	5	803	0.100153
kmeans	5	804	0.0906611
kmeans	5	805	0.0909537
kmeans	5	806	0.105215
kmeans	5	807	0.0930562
kmeans	5	808	0.100711
kmeans	5	809	0.0854517
kmeans	5	810	0.0966371
kmeans	5	811	0.106713
kmeans	5	812	0.101986
kmeans	5	813	0.0927271
kmeans	5	814	0.0955118
kmeans	5	815	0.090229
kmeans	5	816	0.0872019
kmeans	5	817	0.103403
kmeans	5	818	0.0912666
kmeans	5	819	0.0992815
kmeans	5	820	0.104465
kmeans	5	821	0.104419
kmeans	5	822	0.0933003
kmeans	5	823	0.113642
kmeans	5	824	0.0911192
kmeans	5	825	0.0922821
kmeans	5	826	0.0966624
kmeans	5	827	0.0933542
kmeans	5	828	0.0960599
kmeans	5	829	0.110122
kmeans	5	830	0.0952142
kmeans	5	831	0.102857
kmeans	5	832	0.0899689
kmeans	5	833	0.0923637
kmeans	5	834	0.0943029
kmeans	5	835	0.102141
kmeans	5	836	0.0887771
kmeans	5	837	0.107217
kmeans	5	838	0.0880249
kmeans	5	839	0.0958551
kmeans	5	840	0.112539
kmeans	5	841	0.103776
kmeans	5	842	0.0885432
kmeans	5	843	0.0927529
kmeans	5	844	0.102794
kmeans	5	845	0.096117
kmeans	5	846	0.101662
kmeans	5	847	0.0941764
kmeans	5	848	0.0879547
kmeans	5	849	0.10655
kmeans	5	850	0.0972505
kmeans	5	851	0.0903183
kmeans	5	852	0.0944214
kmeans	5	853	0.0898886
kmeans	5	854	0.104496
kmeans	5	855	0.0880494
kmeans	5	856	0.110206
kmeans	5	857	0.0831059
kmeans	5	858	0.111213
kmeans	5	859	0.0912037
kmeans	5	860	0.0921343
kmeans	5	861	0.0971056
kmeans	5	862	0.0931767
kmeans	5	863	0.0987765
kmeans	5	864	0.0924999
kmeans	5	865	0.104202
kmeans	5	866	0.0892931
kmeans	5	867	0.100596
kmeans	5	868	0.0896992
kmeans	5	869	0.108079
kmeans	5	870	0.0908123
kmeans	5	871	0.0885776
kmeans	5	872	0.0968085
kmeans	5	873	0.0907176
kmeans	5	874	0.0950075
kmeans	5	875	0.0983686
kmeans	5	876	0.101571
kmeans	5	877	0.103758
kmeans	5	878	0.102911
kmeans	5	879	0.114769
kmeans	5	880	0.0884619
kmeans	5	881	0.0941776
kmeans	5	882	0.0831535
kmeans	5	883	0.0999901
kmeans	5	884	0.0887762
kmeans	5	885	0.0925014
kmeans	5	886	0.103699
kmeans	5	887	0.0955956
kmeans	5	888	0.100442
kmeans	5	889	0.0910202
kmeans	5	890	0.0998686
kmeans	5	891	0.095579
kmeans	5	892	0.0869365
kmeans	5	893	0.103368
kmeans	5	894	0.0930126
kmeans	5	895	0.0982133
kmeans	5	896	0.092352
kmeans	5	897	0.0947524
kmeans	5	898	0.086109
kmeans	5	899	0.0876972
kmeans	5	900	0.0967757
kmeans	5	901	0.0810291
kmeans	5	902	0.0972854
kmeans	5	903	0.0854713
kmeans	5	904	0.105188
kmeans	5	905	0.0976274
kmeans	5	906	0.105788
kmeans	5	907	0.109698
kmeans	5	908	0.106152
kmeans	5	909	0.0942923
kmeans	5	910	0.0951868
kmeans	5	911	0.100695
kmeans	5	912	0.106408
kmeans	5	913	0.0957303
kmeans	5	914	0.097617
kmeans	5	915	0.0941045
kmeans	5	916	0.0893543
kmeans	5	917	0.106684
kmeans	5	918	0.0987125
kmeans	5	919	0.0968795
kmeans	5	920	0.103409
kmeans	5	921	0.0928548
kmeans	5	922	0.0931072
kmeans	5	923	0.0984337
kmeans	5	924	0.084501
kmeans	5	925	0.0987856
kmeans	5	926	0.098157
kmeans	5	927	0.0896032
kmeans	5	928	0.108315
kmeans	5	929	0.101081
kmeans	5	930	0.0920065
kmeans	5	931	0.0866596
kmeans	5	932	0.10948
kmeans	5	933	0.100534
kmeans	5	934	0.0890441
kmeans	5	935	0.1015
kmeans	5	936	0.105592
kmeans	5	937	0.0910756
kmeans	5	938	0.0966296
kmeans	5	939	0.101329
kmeans	5	940	0.104643
kmeans	5	941	0.0810595
kmeans	5	942	0.101465
kmeans	5	943	0.0964672
kmeans	5	944	0.0986811
kmeans	5	945	0.109112
kmeans	5	946	0.0983213
kmeans	5	947	0.107181
kmeans	5	948	0.0924918
kmeans	5	949	0.0973505
kmeans	5	950	0.103323
kmeans	5	951	0.111653
kmeans	5	952	0.094818
kmeans	5	953	0.113456
kmeans	5	954	0.0969588
kmeans	5	955	0.0890938
kmeans	5	956	0.0909557
kmeans	5	957	0.0878118
kmeans	5	958	0.0904807
kmeans	5	959	0.0871114
kmeans	5	960	0.0888469
kmeans	5	961	0.0976885
kmeans	5	962	0.0920638
kmeans	5	963	0.10363
kmeans	5	964	0.0962601
kmeans	5	965	0.0919388
kmeans	5	966	0.0982905
kmeans	5	967	0.107558
kmeans	5	968	0.0955319
kmeans	5	969	0.0948966
kmeans	5	970	0.0904505
kmeans	5	971	0.10407
kmeans	5	972	0.0958777
kmeans	5	973	0.0866193
kmeans	5	974	0.0869207
kmeans	5	975	0.101714
kmeans	5	976	0.0906969
kmeans	5	977	0.104322
kmeans	5	978	0.0934023
kmeans	5	979	0.0781334
kmeans	5	980	0.0999946
kmeans	5	981	0.0952729
kmeans	5	982	0.10189
kmeans	5	983	0.0832307
kmeans	5	984	0.102212
kmeans	5	985	0.103177
kmeans	5	986	0.0931954
kmeans	5	987	0.109118
kmeans	5	988	0.0918408
kmeans	5	989	0.109022
kmeans	5	990	0.112159
kmeans	5	991	0.0951141
kmeans	5	992	0.0844048
kmeans	5	993	0.101324
kmeans	5	994	0.0954904
kmeans	5	995	0.0952763
kmeans	5	996	0.0993473
kmeans	5	997	0.0979495
kmeans	5	998	0.102785
kmeans	5	999	0.0932977
kmeans	5	1000	0.0940695
hclust	5	1	0.0925054
hclust	5	2	0.0730849
hclust	5	3	0.08924
hclust	5	4	0.06766
hclust	5	5	0.064944
hclust	5	6	0.073994
hclust	5	7	0.0902917
hclust	5	8	0.0761103
hclust	5	9	0.102125
hclust	5	10	0.066367
hclust	5	11	0.0600061
hclust	5	12	0.0892468
hclust	5	13	0.0904728
hclust	5	14	0.084721
hclust	5	15	0.0805414
hclust	5	16	0.091255
hclust	5	17	0.103176
hclust	5	18	0.0901022
hclust	5	19	0.0745083
hclust	5	20	0.0746544
hclust	5	21	0.096796
hclust	5	22	0.091831
hclust	5	23	0.077192
hclust	5	24	0.0837496
hclust	5	25	0.0993416
hclust	5	26	0.102435
hclust	5	27	0.0768595
hclust	5	28	0.0830689
hclust	5	29	0.106798
hclust	5	30	0.096518
hclust	5	31	0.0965986
hclust	5	32	0.0780756
hclust	5	33	0.0956521
hclust	5	34	0.0547972
hclust	5	35	0.0659892
hclust	5	36	0.104617
hclust	5	37	0.0916959
hclust	5	38	0.076643
hclust	5	39	0.0920909
hclust	5	40	0.103626
hclust	5	41	0.103237
hclust	5	42	0.0888656
hclust	5	43	0.0790954
hclust	5	44	0.0826605
hclust	5	45	0.0835972
hclust	5	46	0.100228
hclust	5	47	0.0774604
hclust	5	48	0.0938445
hclust	5	49	0.0973511
hclust	5	50	0.0669852
hclust	5	51	0.0938808
hclust	5	52	0.139987
hclust	5	53	0.0938625
hclust	5	54	0.0883282
hclust	5	55	0.0981014
hclust	5	56	0.106164
hclust	5	57	0.0879431
hclust	5	58	0.0798493
hclust	5	59	0.0919465
hclust	5	60	0.0557471
hclust	5	61	0.0933609
hclust	5	62	0.0837016
hclust	5	63	0.0823573
hclust	5	64	0.0804453
hclust	5	65	0.0720646
hclust	5	66	0.0834218
hclust	5	67	0.0973516
hclust	5	68	0.0995048
hclust	5	69	0.0717382
hclust	5	70	0.0847215
hclust	5	71	0.102597
hclust	5	72	0.0709483
hclust	5	73	0.0901325
hclust	5	74	0.088862
hclust	5	75	0.111032
hclust	5	76	0.0905387
hclust	5	77	0.106034
hclust	5	78	0.0820723
hclust	5	79	0.0960521
hclust	5	80	0.0880256
hclust	5	81	0.105104
hclust	5	82	0.0972082
hclust	5	83	0.0661402
hclust	5	84	0.0742851
hclust	5	85	0.101236
hclust	5	86	0.0878434
hclust	5	87	0.0816119
hclust	5	88	0.0799272
hclust	5	89	0.0914437
hclust	5	90	0.0826645
hclust	5	91	0.084787
hclust	5	92	0.0705755
hclust	5	93	0.0939921
hclust	5	94	0.0833294
hclust	5	95	0.0821667
hclust	5	96	0.0906095
hclust	5	97	0.106471
hclust	5	98	0.0713185
hclust	5	99	0.108554
hclust	5	100	0.0650029
hclust	5	101	0.0945374
hclust	5	102	0.0795604
hclust	5	103	0.0553742
hclust	5	104	0.0818362
hclust	5	105	0.0655336
hclust	5	106	0.059432
hclust	5	107	0.064965
hclust	5	108	0.0585054
hclust	5	109	0.0868129
hclust	5	110	0.112337
hclust	5	111	0.0784645
hclust	5	112	0.110769
hclust	5	113	0.0971044
hclust	5	114	0.113207
hclust	5	115	0.0790136
hclust	5	116	0.0817982
hclust	5	117	0.100744
hclust	5	118	0.0928028
hclust	5	119	0.0853912
hclust	5	120	0.0824074
hclust	5	121	0.0793468
hclust	5	122	0.0700347
hclust	5	123	0.0519409
hclust	5	124	0.0810498
hclust	5	125	0.0964177
hclust	5	126	0.0891975
hclust	5	127	0.0733088
hclust	5	128	0.083954
hclust	5	129	0.0928184
hclust	5	130	0.0794342
hclust	5	131	0.0888613
hclust	5	132	0.0860169
hclust	5	133	0.0851943
hclust	5	134	0.0609224
hclust	5	135	0.0469664
hclust	5	136	0.0911859
hclust	5	137	0.0844408
hclust	5	138	0.0818986
hclust	5	139	0.11853
hclust	5	140	0.082093
hclust	5	141	0.051883
hclust	5	142	0.0943926
hclust	5	143	0.0849303
hclust	5	144	0.0710539
hclust	5	145	0.0924811
hclust	5	146	0.101587
hclust	5	147	0.102848
hclust	5	148	0.0798124
hclust	5	149	0.065186
hclust	5	150	0.0907987
hclust	5	151	0.0728602
hclust	5	152	0.09005
hclust	5	153	0.0664201
hclust	5	154	0.0765026
hclust	5	155	0.101173
hclust	5	156	0.0850527
hclust	5	157	0.090112
hclust	5	158	0.0924022
hclust	5	159	0.0750963
hclust	5	160	0.114642
hclust	5	161	0.101537
hclust	5	162	0.089507
hclust	5	163	0.0580836
hclust	5	164	0.0745984
hclust	5	165	0.0884895
hclust	5	166	0.0642551
hclust	5	167	0.101048
hclust	5	168	0.0624226
hclust	5	169	0.0996479
hclust	5	170	0.0807326
hclust	5	171	0.0927405
hclust	5	172	0.0815336
hclust	5	173	0.0851785
hclust	5	174	0.0879339
hclust	5	175	0.0878083
hclust	5	176	0.08811
hclust	5	177	0.109392
hclust	5	178	0.0885037
hclust	5	179	0.060246
hclust	5	180	0.073909
hclust	5	181	0.0789716
hclust	5	182	0.0652754
hclust	5	183	0.0907852
hclust	5	184	0.0939589
hclust	5	185	0.0779983
hclust	5	186	0.0705991
hclust	5	187	0.0914339
hclust	5	188	0.070955
hclust	5	189	0.081719
hclust	5	190	0.0573625
hclust	5	191	0.107036
hclust	5	192	0.0811527
hclust	5	193	0.0843748
hclust	5	194	0.0920895
hclust	5	195	0.0813351
hclust	5	196	0.0778543
hclust	5	197	0.0714702
hclust	5	198	0.0718533
hclust	5	199	0.0879323
hclust	5	200	0.0840475
hclust	5	201	0.0640519
hclust	5	202	0.0823777
hclust	5	203	0.0783834
hclust	5	204	0.107187
hclust	5	205	0.0755002
hclust	5	206	0.0897415
hclust	5	207	0.11256
hclust	5	208	0.109662
hclust	5	209	0.0741016
hclust	5	210	0.0980496
hclust	5	211	0.0593983
hclust	5	212	0.0808478
hclust	5	213	0.0811979
hclust	5	214	0.0865323
hclust	5	215	0.0660283
hclust	5	216	0.0725285
hclust	5	217	0.0983526
hclust	5	218	0.0799141
hclust	5	219	0.083904
hclust	5	220	0.0804843
hclust	5	221	0.0806151
hclust	5	222	0.0871566
hclust	5	223	0.0929858
hclust	5	224	0.0601495
hclust	5	225	0.100822
hclust	5	226	0.0726726
hclust	5	227	0.0673014
hclust	5	228	0.0639376
hclust	5	229	0.069512
hclust	5	230	0.0843744
hclust	5	231	0.0927521
hclust	5	232	0.0788215
hclust	5	233	0.0992451
hclust	5	234	0.0954459
hclust	5	235	0.0792797
hclust	5	236	0.0862857
hclust	5	237	0.0926572
hclust	5	238	0.0930691
hclust	5	239	0.0911911
hclust	5	240	0.10685
hclust	5	241	0.0744808
hclust	5	242	0.0967512
hclust	5	243	0.0859602
hclust	5	244	0.121962
hclust	5	245	0.0860181
hclust	5	246	0.107955
hclust	5	247	0.0999661
hclust	5	248	0.0676716
hclust	5	249	0.0885587
hclust	5	250	0.0906384
hclust	5	251	0.0770232
hclust	5	252	0.0678169
hclust	5	253	0.0749287
hclust	5	254	0.0975959
hclust	5	255	0.0736037
hclust	5	256	0.0653406
hclust	5	257	0.112763
hclust	5	258	0.0956658
hclust	5	259	0.0742265
hclust	5	260	0.104085
hclust	5	261	0.0865182
hclust	5	262	0.0858225
hclust	5	263	0.0763836
hclust	5	264	0.107419
hclust	5	265	0.0827714
hclust	5	266	0.087924
hclust	5	267	0.0821441
hclust	5	268	0.0961011
hclust	5	269	0.0778345
hclust	5	270	0.0839176
hclust	5	271	0.0974829
hclust	5	272	0.0770768
hclust	5	273	0.0907473
hclust	5	274	0.0900755
hclust	5	275	0.0883989
hclust	5	276	0.0898725
hclust	5	277	0.0922415
hclust	5	278	0.0837995
hclust	5	279	0.0881065
hclust	5	280	0.0905522
hclust	5	281	0.0889424
hclust	5	282	0.087936
hclust	5	283	0.0940672
hclust	5	284	0.0977831
hclust	5	285	0.0826277
hclust	5	286	0.0855245
hclust	5	287	0.0893708
hclust	5	288	0.0784819
hclust	5	289	0.0911081
hclust	5	290	0.0886926
hclust	5	291	0.0847103
hclust	5	292	0.0922461
hclust	5	293	0.0887261
hclust	5	294	0.0709717
hclust	5	295	0.107585
hclust	5	296	0.0840725
hclust	5	297	0.0919743
hclust	5	298	0.0810383
hclust	5	299	0.0850915
hclust	5	300	0.0806187
hclust	5	301	0.0774991
hclust	5	302	0.0957115
hclust	5	303	0.0959701
hclust	5	304	0.0919036
hclust	5	305	0.0612544
hclust	5	306	0.10399
hclust	5	307	0.099239
hclust	5	308	0.0939973
hclust	5	309	0.0971312
hclust	5	310	0.0935314
hclust	5	311	0.0781922
hclust	5	312	0.0897363
hclust	5	313	0.0974099
hclust	5	314	0.0787733
hclust	5	315	0.100428
hclust	5	316	0.0638162
hclust	5	317	0.0774421
hclust	5	318	0.0970802
hclust	5	319	0.0934947
hclust	5	320	0.0787092
hclust	5	321	0.089109
hclust	5	322	0.0780707
hclust	5	323	0.0623506
hclust	5	324	0.088144
hclust	5	325	0.103874
hclust	5	326	0.0829582
hclust	5	327	0.0766489
hclust	5	328	0.0860751
hclust	5	329	0.101672
hclust	5	330	0.0753326
hclust	5	331	0.0991541
hclust	5	332	0.0853446
hclust	5	333	0.103733
hclust	5	334	0.0889562
hclust	5	335	0.0652089
hclust	5	336	0.0842565
hclust	5	337	0.0905478
hclust	5	338	0.0805255
hclust	5	339	0.0780428
hclust	5	340	0.0595604
hclust	5	341	0.0844197
hclust	5	342	0.0996025
hclust	5	343	0.0883326
hclust	5	344	0.105252
hclust	5	345	0.0919588
hclust	5	346	0.0821008
hclust	5	347	0.0894829
hclust	5	348	0.093652
hclust	5	349	0.0914389
hclust	5	350	0.11223
hclust	5	351	0.0665667
hclust	5	352	0.11163
hclust	5	353	0.0939427
hclust	5	354	0.0863571
hclust	5	355	0.0861644
hclust	5	356	0.106541
hclust	5	357	0.0916034
hclust	5	358	0.104602
hclust	5	359	0.0698834
hclust	5	360	0.110289
hclust	5	361	0.0874312
hclust	5	362	0.0787379
hclust	5	363	0.0908864
hclust	5	364	0.0680062
hclust	5	365	0.0870975
hclust	5	366	0.0589324
hclust	5	367	0.0552271
hclust	5	368	0.101946
hclust	5	369	0.0952507
hclust	5	370	0.0820068
hclust	5	371	0.102734
hclust	5	372	0.103041
hclust	5	373	0.0962828
hclust	5	374	0.0746558
hclust	5	375	0.0925681
hclust	5	376	0.106854
hclust	5	377	0.0996188
hclust	5	378	0.0928778
hclust	5	379	0.0785541
hclust	5	380	0.0752031
hclust	5	381	0.0934361
hclust	5	382	0.113482
hclust	5	383	0.0665547
hclust	5	384	0.0863984
hclust	5	385	0.101883
hclust	5	386	0.101377
hclust	5	387	0.073625
hclust	5	388	0.115868
hclust	5	389	0.0800775
hclust	5	390	0.0741567
hclust	5	391	0.0808346
hclust	5	392	0.0778315
hclust	5	393	0.0941188
hclust	5	394	0.0996632
hclust	5	395	0.103664
hclust	5	396	0.111363
hclust	5	397	0.0806641
hclust	5	398	0.0896525
hclust	5	399	0.0979205
hclust	5	400	0.100979
hclust	5	401	0.0801643
hclust	5	402	0.0987056
hclust	5	403	0.0898317
hclust	5	404	0.0797405
hclust	5	405	0.0701378
hclust	5	406	0.0636188
hclust	5	407	0.088663
hclust	5	408	0.0704542
hclust	5	409	0.112499
hclust	5	410	0.0931576
hclust	5	411	0.0932865
hclust	5	412	0.0720255
hclust	5	413	0.0590324
hclust	5	414	0.0952747
hclust	5	415	0.0726387
hclust	5	416	0.0689795
hclust	5	417	0.0959281
hclust	5	418	0.0800611
hclust	5	419	0.0622112
hclust	5	420	0.0596756
hclust	5	421	0.0957287
hclust	5	422	0.0614725
hclust	5	423	0.0817638
hclust	5	424	0.072233
hclust	5	425	0.0913236
hclust	5	426	0.0629136
hclust	5	427	0.092
hclust	5	428	0.0916865
hclust	5	429	0.0979783
hclust	5	430	0.0763299
hclust	5	431	0.0532063
hclust	5	432	0.0797241
hclust	5	433	0.069049
hclust	5	434	0.0677674
hclust	5	435	0.0951082
hclust	5	436	0.0937481
hclust	5	437	0.0757484
hclust	5	438	0.100031
hclust	5	439	0.0663242
hclust	5	440	0.0884971
hclust	5	441	0.0970556
hclust	5	442	0.0944291
hclust	5	443	0.099181
hclust	5	444	0.0882591
hclust	5	445	0.0761709
hclust	5	446	0.104349
hclust	5	447	0.0704294
hclust	5	448	0.077002
hclust	5	449	0.0570311
hclust	5	450	0.100616
hclust	5	451	0.081937
hclust	5	452	0.0863618
hclust	5	453	0.0550789
hclust	5	454	0.092125
hclust	5	455	0.0856381
hclust	5	456	0.0867688
hclust	5	457	0.0920714
hclust	5	458	0.087322
hclust	5	459	0.0743257
hclust	5	460	0.113851
hclust	5	461	0.0750316
hclust	5	462	0.0689685
hclust	5	463	0.0954791
hclust	5	464	0.0737553
hclust	5	465	0.0990817
hclust	5	466	0.0875181
hclust	5	467	0.128358
hclust	5	468	0.0866997
hclust	5	469	0.0958119
hclust	5	470	0.0849343
hclust	5	471	0.0944132
hclust	5	472	0.0860936
hclust	5	473	0.0750605
hclust	5	474	0.101616
hclust	5	475	0.0883958
hclust	5	476	0.0752276
hclust	5	477	0.0874896
hclust	5	478	0.0886739
hclust	5	479	0.064972
hclust	5	480	0.083415
hclust	5	481	0.119095
hclust	5	482	0.104922
hclust	5	483	0.0937176
hclust	5	484	0.0869266
hclust	5	485	0.120366
hclust	5	486	0.0932949
hclust	5	487	0.0953431
hclust	5	488	0.0872424
hclust	5	489	0.0980819
hclust	5	490	0.0935306
hclust	5	491	0.097694
hclust	5	492	0.0975031
hclust	5	493	0.0531693
hclust	5	494	0.0822694
hclust	5	495	0.0700429
hclust	5	496	0.0845268
hclust	5	497	0.0865985
hclust	5	498	0.10072
hclust	5	499	0.0832456
hclust	5	500	0.0528866
hclust	5	501	0.0959761
hclust	5	502	0.0919459
hclust	5	503	0.104839
hclust	5	504	0.0749439
hclust	5	505	0.0814321
hclust	5	506	0.089181
hclust	5	507	0.0858456
hclust	5	508	0.0769015
hclust	5	509	0.0807654
hclust	5	510	0.107066
hclust	5	511	0.0925115
hclust	5	512	0.0917879
hclust	5	513	0.0885575
hclust	5	514	0.102967
hclust	5	515	0.0833288
hclust	5	516	0.0701137
hclust	5	517	0.0934802
hclust	5	518	0.0789128
hclust	5	519	0.0949458
hclust	5	520	0.0884197
hclust	5	521	0.092412
hclust	5	522	0.0825079
hclust	5	523	0.109676
hclust	5	524	0.0771237
hclust	5	525	0.0836186
hclust	5	526	0.104806
hclust	5	527	0.0927843
hclust	5	528	0.0965728
hclust	5	529	0.0682899
hclust	5	530	0.0886446
hclust	5	531	0.0545684
hclust	5	532	0.103238
hclust	5	533	0.108887
hclust	5	534	0.0794079
hclust	5	535	0.0758325
hclust	5	536	0.089544
hclust	5	537	0.0869136
hclust	5	538	0.0750681
hclust	5	539	0.082697
hclust	5	540	0.0949329
hclust	5	541	0.0917827
hclust	5	542	0.089154
hclust	5	543	0.0745623
hclust	5	544	0.0846522
hclust	5	545	0.0912118
hclust	5	546	0.0996669
hclust	5	547	0.0864506
hclust	5	548	0.0806368
hclust	5	549	0.0908378
hclust	5	550	0.0921513
hclust	5	551	0.0784671
hclust	5	552	0.0787666
hclust	5	553	0.0971119
hclust	5	554	0.0692043
hclust	5	555	0.0854731
hclust	5	556	0.0853454
hclust	5	557	0.0952945
hclust	5	558	0.0718686
hclust	5	559	0.0835617
hclust	5	560	0.0858955
hclust	5	561	0.0826752
hclust	5	562	0.0680258
hclust	5	563	0.100136
hclust	5	564	0.0994452
hclust	5	565	0.0805528
hclust	5	566	0.0896179
hclust	5	567	0.0817337
hclust	5	568	0.0715949
hclust	5	569	0.0933092
hclust	5	570	0.0819105
hclust	5	571	0.116897
hclust	5	572	0.0793118
hclust	5	573	0.0849581
hclust	5	574	0.0965797
hclust	5	575	0.0691555
hclust	5	576	0.0798862
hclust	5	577	0.0890327
hclust	5	578	0.0800433
hclust	5	579	0.102836
hclust	5	580	0.0816335
hclust	5	581	0.0544159
hclust	5	582	0.0727955
hclust	5	583	0.096369
hclust	5	584	0.0705538
hclust	5	585	0.0859043
hclust	5	586	0.112402
hclust	5	587	0.0925116
hclust	5	588	0.0826614
hclust	5	589	0.0894606
hclust	5	590	0.0833727
hclust	5	591	0.063405
hclust	5	592	0.0710084
hclust	5	593	0.0820378
hclust	5	594	0.0744255
hclust	5	595	0.0884569
hclust	5	596	0.109624
hclust	5	597	0.0492929
hclust	5	598	0.0715359
hclust	5	599	0.0829171
hclust	5	600	0.0857964
hclust	5	601	0.0966078
hclust	5	602	0.0548644
hclust	5	603	0.106315
hclust	5	604	0.105752
hclust	5	605	0.111682
hclust	5	606	0.0915273
hclust	5	607	0.0794121
hclust	5	608	0.0804699
hclust	5	609	0.104891
hclust	5	610	0.097382
hclust	5	611	0.0954608
hclust	5	612	0.0919974
hclust	5	613	0.0810277
hclust	5	614	0.0867763
hclust	5	615	0.0864851
hclust	5	616	0.088065
hclust	5	617	0.0806057
hclust	5	618	0.110613
hclust	5	619	0.0923515
hclust	5	620	0.0891739
hclust	5	621	0.0799315
hclust	5	622	0.0560949
hclust	5	623	0.105525
hclust	5	624	0.0767524
hclust	5	625	0.070021
hclust	5	626	0.0830822
hclust	5	627	0.0962959
hclust	5	628	0.110094
hclust	5	629	0.104633
hclust	5	630	0.0832768
hclust	5	631	0.0812032
hclust	5	632	0.0719352
hclust	5	633	0.0636788
hclust	5	634	0.0594686
hclust	5	635	0.102537
hclust	5	636	0.0878496
hclust	5	637	0.0920878
hclust	5	638	0.0824096
hclust	5	639	0.0845798
hclust	5	640	0.110263
hclust	5	641	0.0704931
hclust	5	642	0.0581526
hclust	5	643	0.0839412
hclust	5	644	0.102107
hclust	5	645	0.0918557
hclust	5	646	0.0767083
hclust	5	647	0.0937606
hclust	5	648	0.116394
hclust	5	649	0.0826951
hclust	5	650	0.0930848
hclust	5	651	0.113029
hclust	5	652	0.0989259
hclust	5	653	0.0829414
hclust	5	654	0.0898502
hclust	5	655	0.0694823
hclust	5	656	0.0650451
hclust	5	657	0.0802747
hclust	5	658	0.0879536
hclust	5	659	0.0916593
hclust	5	660	0.0980074
hclust	5	661	0.0987305
hclust	5	662	0.0871465
hclust	5	663	0.0766737
hclust	5	664	0.0798205
hclust	5	665	0.0979423
hclust	5	666	0.11317
hclust	5	667	0.0768045
hclust	5	668	0.0971279
hclust	5	669	0.079504
hclust	5	670	0.0898997
hclust	5	671	0.091836
hclust	5	672	0.0751857
hclust	5	673	0.0925073
hclust	5	674	0.0715518
hclust	5	675	0.0626017
hclust	5	676	0.106755
hclust	5	677	0.0706606
hclust	5	678	0.0871914
hclust	5	679	0.0754577
hclust	5	680	0.0774082
hclust	5	681	0.095576
hclust	5	682	0.0825659
hclust	5	683	0.089534
hclust	5	684	0.103487
hclust	5	685	0.0652685
hclust	5	686	0.0951858
hclust	5	687	0.108857
hclust	5	688	0.0939098
hclust	5	689	0.0959656
hclust	5	690	0.102472
hclust	5	691	0.0843808
hclust	5	692	0.0919133
hclust	5	693	0.106148
hclust	5	694	0.106297
hclust	5	695	0.0801757
hclust	5	696	0.0674462
hclust	5	697	0.0891503
hclust	5	698	0.0886468
hclust	5	699	0.0697625
hclust	5	700	0.0901977
hclust	5	701	0.0885201
hclust	5	702	0.073867
hclust	5	703	0.0806842
hclust	5	704	0.0978232
hclust	5	705	0.0946491
hclust	5	706	0.091068
hclust	5	707	0.0966312
hclust	5	708	0.0632726
hclust	5	709	0.0870324
hclust	5	710	0.0956687
hclust	5	711	0.0796204
hclust	5	712	0.0859145
hclust	5	713	0.080155
hclust	5	714	0.0905328
hclust	5	715	0.0892575
hclust	5	716	0.0722976
hclust	5	717	0.121431
hclust	5	718	0.0888995
hclust	5	719	0.0844373
hclust	5	720	0.0832925
hclust	5	721	0.0951982
hclust	5	722	0.0835813
hclust	5	723	0.0796039
hclust	5	724	0.0847338
hclust	5	725	0.0973956
hclust	5	726	0.048258
hclust	5	727	0.105102
hclust	5	728	0.0630872
hclust	5	729	0.106416
hclust	5	730	0.0995842
hclust	5	731	0.0680068
hclust	5	732	0.0811413
hclust	5	733	0.0792503
hclust	5	734	0.0592217
hclust	5	735	0.0877745
hclust	5	736	0.0822139
hclust	5	737	0.0960418
hclust	5	738	0.0727609
hclust	5	739	0.0882006
hclust	5	740	0.0836488
hclust	5	741	0.0733195
hclust	5	742	0.0986531
hclust	5	743	0.0792609
hclust	5	744	0.0537928
hclust	5	745	0.0712872
hclust	5	746	0.0906429
hclust	5	747	0.0874612
hclust	5	748	0.0550435
hclust	5	749	0.0858031
hclust	5	750	0.104752
hclust	5	751	0.0856182
hclust	5	752	0.0873851
hclust	5	753	0.0702302
hclust	5	754	0.112779
hclust	5	755	0.0895703
hclust	5	756	0.084657
hclust	5	757	0.0861882
hclust	5	758	0.0800824
hclust	5	759	0.102353
hclust	5	760	0.0559052
hclust	5	761	0.0687603
hclust	5	762	0.0752309
hclust	5	763	0.0872829
hclust	5	764	0.0788195
hclust	5	765	0.0765237
hclust	5	766	0.0790599
hclust	5	767	0.0907719
hclust	5	768	0.0724783
hclust	5	769	0.088254
hclust	5	770	0.075823
hclust	5	771	0.064647
hclust	5	772	0.0986063
hclust	5	773	0.103004
hclust	5	774	0.0844159
hclust	5	775	0.0808492
hclust	5	776	0.0640352
hclust	5	777	0.0784864
hclust	5	778	0.0769345
hclust	5	779	0.0791213
hclust	5	780	0.0979083
hclust	5	781	0.062738
hclust	5	782	0.0955408
hclust	5	783	0.0790027
hclust	5	784	0.0726784
hclust	5	785	0.0697987
hclust	5	786	0.0840432
hclust	5	787	0.0981042
hclust	5	788	0.103753
hclust	5	789	0.0714562
hclust	5	790	0.106189
hclust	5	791	0.0834607
hclust	5	792	0.0907197
hclust	5	793	0.0885744
hclust	5	794	0.0875104
hclust	5	795	0.0773938
hclust	5	796	0.0969624
hclust	5	797	0.0949002
hclust	5	798	0.0708418
hclust	5	799	0.0886096
hclust	5	800	0.0874202
hclust	5	801	0.100293
hclust	5	802	0.0833855
hclust	5	803	0.083533
hclust	5	804	0.057551
hclust	5	805	0.0619689
hclust	5	806	0.0952415
hclust	5	807	0.0762919
hclust	5	808	0.0752836
hclust	5	809	0.090191
hclust	5	810	0.0661337
hclust	5	811	0.100419
hclust	5	812	0.0794902
hclust	5	813	0.0785307
hclust	5	814	0.0954385
hclust	5	815	0.0697477
hclust	5	816	0.0827838
hclust	5	817	0.0874314
hclust	5	818	0.0803829
hclust	5	819	0.0946331
hclust	5	820	0.110529
hclust	5	821	0.10599
hclust	5	822	0.0630718
hclust	5	823	0.0944127
hclust	5	824	0.0675483
hclust	5	825	0.0946159
hclust	5	826	0.0831932
hclust	5	827	0.0875065
hclust	5	828	0.074001
hclust	5	829	0.0805811
hclust	5	830	0.0718993
hclust	5	831	0.0986132
hclust	5	832	0.0724397
hclust	5	833	0.076808
hclust	5	834	0.0925576
hclust	5	835	0.0732991
hclust	5	836	0.0624628
hclust	5	837	0.100374
hclust	5	838	0.0796731
hclust	5	839	0.074396
hclust	5	840	0.108295
hclust	5	841	0.10293
hclust	5	842	0.0720413
hclust	5	843	0.0695176
hclust	5	844	0.100067
hclust	5	845	0.0796948
hclust	5	846	0.0852829
hclust	5	847	0.0981837
hclust	5	848	0.0879207
hclust	5	849	0.105983
hclust	5	850	0.0891115
hclust	5	851	0.0829665
hclust	5	852	0.0900813
hclust	5	853	0.0728988
hclust	5	854	0.0949119
hclust	5	855	0.10629
hclust	5	856	0.0928461
hclust	5	857	0.0831318
hclust	5	858	0.0966128
hclust	5	859	0.088902
hclust	5	860	0.0944166
hclust	5	861	0.0969619
hclust	5	862	0.0804111
hclust	5	863	0.0925413
hclust	5	864	0.0779958
hclust	5	865	0.106393
hclust	5	866	0.0946992
hclust	5	867	0.0847056
hclust	5	868	0.0847055
hclust	5	869	0.104173
hclust	5	870	0.07193
hclust	5	871	0.0752552
hclust	5	872	0.0913198
hclust	5	873	0.0748878
hclust	5	874	0.087927
hclust	5	875	0.0944954
hclust	5	876	0.120773
hclust	5	877	0.0775146
hclust	5	878	0.109654
hclust	5	879	0.0944272
hclust	5	880	0.111522
hclust	5	881	0.0868165
hclust	5	882	0.0739633
hclust	5	883	0.0673203
hclust	5	884	0.0902984
hclust	5	885	0.0677084
hclust	5	886	0.085998
hclust	5	887	0.0917525
hclust	5	888	0.0953475
hclust	5	889	0.0638688
hclust	5	890	0.0874111
hclust	5	891	0.0760404
hclust	5	892	0.0835866
hclust	5	893	0.115849
hclust	5	894	0.0963374
hclust	5	895	0.0814837
hclust	5	896	0.0949379
hclust	5	897	0.099243
hclust	5	898	0.0661498
hclust	5	899	0.0698078
hclust	5	900	0.0805531
hclust	5	901	0.09897
hclust	5	902	0.0797774
hclust	5	903	0.0719593
hclust	5	904	0.08935
hclust	5	905	0.0889149
hclust	5	906	0.105376
hclust	5	907	0.0855523
hclust	5	908	0.0882347
hclust	5	909	0.10971
hclust	5	910	0.078414
hclust	5	911	0.0971575
hclust	5	912	0.0963187
hclust	5	913	0.0875934
hclust	5	914	0.0714806
hclust	5	915	0.0745012
hclust	5	916	0.0836969
hclust	5	917	0.11169
hclust	5	918	0.0931771
hclust	5	919	0.0900355
hclust	5	920	0.0769761
hclust	5	921	0.0863862
hclust	5	922	0.0979245
hclust	5	923	0.0999514
hclust	5	924	0.0891729
hclust	5	925	0.0982184
hclust	5	926	0.0617143
hclust	5	927	0.0716456
hclust	5	928	0.0803854
hclust	5	929	0.0831679
hclust	5	930	0.0939236
hclust	5	931	0.0730162
hclust	5	932	0.102908
hclust	5	933	0.107706
hclust	5	934	0.0697851
hclust	5	935	0.100073
hclust	5	936	0.120032
hclust	5	937	0.0793455
hclust	5	938	0.0865909
hclust	5	939	0.0874968
hclust	5	940	0.078599
hclust	5	941	0.077372
hclust	5	942	0.0614635
hclust	5	943	0.0828362
hclust	5	944	0.0701583
hclust	5	945	0.0973209
hclust	5	946	0.0689092
hclust	5	947	0.0763565
hclust	5	948	0.0737354
hclust	5	949	0.0879588
hclust	5	950	0.0801889
hclust	5	951	0.100071
hclust	5	952	0.102731
hclust	5	953	0.129454
hclust	5	954	0.0797592
hclust	5	955	0.0752301
hclust	5	956	0.0882834
hclust	5	957	0.0746388
hclust	5	958	0.0864227
hclust	5	959	0.0691985
hclust	5	960	0.0626909
hclust	5	961	0.097206
hclust	5	962	0.0891762
hclust	5	963	0.100457
hclust	5	964	0.0688898
hclust	5	965	0.0861972
hclust	5	966	0.0989663
hclust	5	967	0.0844902
hclust	5	968	0.0876721
hclust	5	969	0.0751976
hclust	5	970	0.0782999
hclust	5	971	0.0883045
hclust	5	972	0.0985849
hclust	5	973	0.0940339
hclust	5	974	0.0596772
hclust	5	975	0.0854367
hclust	5	976	0.0789544
hclust	5	977	0.0987641
hclust	5	978	0.0957134
hclust	5	979	0.0596333
hclust	5	980	0.0917654
hclust	5	981	0.105278
hclust	5	982	0.0857295
hclust	5	983	0.067115
hclust	5	984	0.0902447
hclust	5	985	0.102202
hclust	5	986	0.0828987
hclust	5	987	0.0919424
hclust	5	988	0.107523
hclust	5	989	0.0877941
hclust	5	990	0.0888723
hclust	5	991	0.0760365
hclust	5	992	0.0712625
hclust	5	993	0.0763461
hclust	5	994	0.0945134
hclust	5	995	0.0679811
hclust	5	996	0.0878487
hclust	5	997	0.0931395
hclust	5	998	0.0961751
hclust	5	999	0.092132
[truncated: 1,001 more rows]

## Sheet: id_harmonization_report
source	raw	canon
expr	TCGA-27-1832-01	TCGA-27-1832-01
expr	TCGA-12-3650-01	TCGA-12-3650-01
expr	TCGA-12-0619-01	TCGA-12-0619-01
expr	TCGA-12-0821-01	TCGA-12-0821-01
expr	TCGA-26-1442-01	TCGA-26-1442-01
expr	TCGA-26-5132-01	TCGA-26-5132-01
expr	TCGA-06-0745-01	TCGA-06-0745-01
expr	TCGA-06-0211-01	TCGA-06-0211-01
expr	TCGA-14-0787-01	TCGA-14-0787-01
expr	TCGA-06-0644-01	TCGA-06-0644-01
expr	TCGA-32-2615-01	TCGA-32-2615-01
expr	TCGA-14-1829-01	TCGA-14-1829-01
expr	TCGA-12-3653-01	TCGA-12-3653-01
expr	TCGA-16-0846-01	TCGA-16-0846-01
expr	TCGA-41-2572-01	TCGA-41-2572-01
expr	TCGA-41-4097-01	TCGA-41-4097-01
expr	TCGA-27-2528-01	TCGA-27-2528-01
expr	TCGA-06-0219-01	TCGA-06-0219-01
expr	TCGA-12-1597-01	TCGA-12-1597-01
expr	TCGA-28-5208-01	TCGA-28-5208-01
expr	TCGA-28-5209-01	TCGA-28-5209-01
expr	TCGA-26-5133-01	TCGA-26-5133-01
expr	TCGA-14-0789-01	TCGA-14-0789-01
expr	TCGA-41-3915-01	TCGA-41-3915-01
expr	TCGA-06-5408-01	TCGA-06-5408-01
expr	TCGA-14-0871-01	TCGA-14-0871-01
expr	TCGA-06-2561-01	TCGA-06-2561-01
expr	TCGA-26-5134-01	TCGA-26-5134-01
expr	TCGA-06-2563-01	TCGA-06-2563-01
expr	TCGA-15-0742-01	TCGA-15-0742-01
expr	TCGA-28-5204-01	TCGA-28-5204-01
expr	TCGA-41-2571-01	TCGA-41-2571-01
expr	TCGA-06-2570-01	TCGA-06-2570-01
expr	TCGA-26-5135-01	TCGA-26-5135-01
expr	TCGA-14-2554-01	TCGA-14-2554-01
expr	TCGA-28-1753-01	TCGA-28-1753-01
expr	TCGA-27-1830-01	TCGA-27-1830-01
expr	TCGA-06-0130-01	TCGA-06-0130-01
expr	TCGA-06-0184-01	TCGA-06-0184-01
expr	TCGA-06-2558-01	TCGA-06-2558-01
expr	TCGA-06-5417-01	TCGA-06-5417-01
expr	TCGA-06-0238-01	TCGA-06-0238-01
expr	TCGA-02-2486-01	TCGA-02-2486-01
expr	TCGA-76-4926-01	TCGA-76-4926-01
expr	TCGA-32-2616-01	TCGA-32-2616-01
expr	TCGA-02-0055-01	TCGA-02-0055-01
expr	TCGA-06-0139-01	TCGA-06-0139-01
expr	TCGA-19-2619-01	TCGA-19-2619-01
expr	TCGA-06-0878-01	TCGA-06-0878-01
expr	TCGA-02-0047-01	TCGA-02-0047-01
expr	TCGA-76-4925-01	TCGA-76-4925-01
expr	TCGA-06-5410-01	TCGA-06-5410-01
expr	TCGA-16-1045-01	TCGA-16-1045-01
expr	TCGA-12-5299-01	TCGA-12-5299-01
expr	TCGA-06-5413-01	TCGA-06-5413-01
expr	TCGA-06-0157-01	TCGA-06-0157-01
expr	TCGA-06-2559-01	TCGA-06-2559-01
expr	TCGA-14-1034-01	TCGA-14-1034-01
expr	TCGA-06-0168-01	TCGA-06-0168-01
expr	TCGA-32-4213-01	TCGA-32-4213-01
expr	TCGA-06-5858-01	TCGA-06-5858-01
expr	TCGA-06-0132-01	TCGA-06-0132-01
expr	TCGA-27-2526-01	TCGA-27-2526-01
expr	TCGA-12-0618-01	TCGA-12-0618-01
expr	TCGA-76-4932-01	TCGA-76-4932-01
expr	TCGA-27-2523-01	TCGA-27-2523-01
expr	TCGA-06-0882-01	TCGA-06-0882-01
expr	TCGA-12-3652-01	TCGA-12-3652-01
expr	TCGA-06-5856-01	TCGA-06-5856-01
expr	TCGA-06-0747-01	TCGA-06-0747-01
expr	TCGA-06-0749-01	TCGA-06-0749-01
expr	TCGA-19-1787-01	TCGA-19-1787-01
expr	TCGA-27-2519-01	TCGA-27-2519-01
expr	TCGA-06-2567-01	TCGA-06-2567-01
expr	TCGA-32-2632-01	TCGA-32-2632-01
expr	TCGA-02-2485-01	TCGA-02-2485-01
expr	TCGA-06-0190-01	TCGA-06-0190-01
expr	TCGA-19-2625-01	TCGA-19-2625-01
expr	TCGA-06-0750-01	TCGA-06-0750-01
expr	TCGA-06-5859-01	TCGA-06-5859-01
expr	TCGA-26-5136-01	TCGA-26-5136-01
expr	TCGA-06-0646-01	TCGA-06-0646-01
expr	TCGA-06-0686-01	TCGA-06-0686-01
expr	TCGA-19-4065-01	TCGA-19-4065-01
expr	TCGA-14-0790-01	TCGA-14-0790-01
expr	TCGA-19-2624-01	TCGA-19-2624-01
expr	TCGA-06-0645-01	TCGA-06-0645-01
expr	TCGA-27-2521-01	TCGA-27-2521-01
expr	TCGA-06-5418-01	TCGA-06-5418-01
expr	TCGA-32-2634-01	TCGA-32-2634-01
expr	TCGA-27-2524-01	TCGA-27-2524-01
expr	TCGA-28-5207-01	TCGA-28-5207-01
expr	TCGA-27-1834-01	TCGA-27-1834-01
expr	TCGA-06-0125-01	TCGA-06-0125-01
expr	TCGA-76-4927-01	TCGA-76-4927-01
expr	TCGA-28-2499-01	TCGA-28-2499-01
expr	TCGA-32-1970-01	TCGA-32-1970-01
expr	TCGA-32-1980-01	TCGA-32-1980-01
expr	TCGA-76-4929-01	TCGA-76-4929-01
expr	TCGA-28-5213-01	TCGA-28-5213-01
expr	TCGA-06-1804-01	TCGA-06-1804-01
expr	TCGA-02-2483-01	TCGA-02-2483-01
expr	TCGA-12-5295-01	TCGA-12-5295-01
expr	TCGA-28-2513-01	TCGA-28-2513-01
expr	TCGA-06-2557-01	TCGA-06-2557-01
expr	TCGA-12-0616-01	TCGA-12-0616-01
expr	TCGA-06-0174-01	TCGA-06-0174-01
expr	TCGA-06-0744-01	TCGA-06-0744-01
expr	TCGA-27-1837-01	TCGA-27-1837-01
expr	TCGA-28-5215-01	TCGA-28-5215-01
expr	TCGA-06-0187-01	TCGA-06-0187-01
expr	TCGA-14-1823-01	TCGA-14-1823-01
expr	TCGA-06-5412-01	TCGA-06-5412-01
expr	TCGA-06-5411-01	TCGA-06-5411-01
expr	TCGA-28-5216-01	TCGA-28-5216-01
expr	TCGA-32-1982-01	TCGA-32-1982-01
expr	TCGA-08-0386-01	TCGA-08-0386-01
expr	TCGA-28-1747-01	TCGA-28-1747-01
expr	TCGA-14-0781-01	TCGA-14-0781-01
expr	TCGA-06-5414-01	TCGA-06-5414-01
expr	TCGA-26-5139-01	TCGA-26-5139-01
expr	TCGA-06-2564-01	TCGA-06-2564-01
expr	TCGA-14-1825-01	TCGA-14-1825-01
expr	TCGA-06-0649-01	TCGA-06-0649-01
expr	TCGA-06-5416-01	TCGA-06-5416-01
expr	TCGA-06-0158-01	TCGA-06-0158-01
expr	TCGA-06-0129-01	TCGA-06-0129-01
expr	TCGA-28-2514-01	TCGA-28-2514-01
expr	TCGA-41-5651-01	TCGA-41-5651-01
expr	TCGA-28-5218-01	TCGA-28-5218-01
expr	TCGA-76-4931-01	TCGA-76-4931-01
expr	TCGA-76-4928-01	TCGA-76-4928-01
expr	TCGA-06-2562-01	TCGA-06-2562-01
expr	TCGA-19-2629-01	TCGA-19-2629-01
expr	TCGA-28-2509-01	TCGA-28-2509-01
expr	TCGA-06-0743-01	TCGA-06-0743-01
expr	TCGA-06-0210-01	TCGA-06-0210-01
expr	TCGA-32-2638-01	TCGA-32-2638-01
expr	TCGA-06-0141-01	TCGA-06-0141-01
expr	TCGA-19-2620-01	TCGA-19-2620-01
expr	TCGA-14-0817-01	TCGA-14-0817-01
expr	TCGA-27-1835-01	TCGA-27-1835-01
expr	TCGA-19-1390-01	TCGA-19-1390-01
expr	TCGA-06-2565-01	TCGA-06-2565-01
expr	TCGA-28-5220-01	TCGA-28-5220-01
expr	TCGA-32-5222-01	TCGA-32-5222-01
expr	TCGA-27-1831-01	TCGA-27-1831-01
expr	TCGA-19-5960-01	TCGA-19-5960-01
expr	TCGA-06-2569-01	TCGA-06-2569-01
expr	TCGA-06-0152-02	TCGA-06-0152-02
expr	TCGA-14-1034-02	TCGA-14-1034-02
expr	TCGA-06-0125-02	TCGA-06-0125-02
expr	TCGA-06-0190-02	TCGA-06-0190-02
expr	TCGA-19-4065-02	TCGA-19-4065-02
expr	TCGA-14-0736-02	TCGA-14-0736-02
expr	TCGA-06-0210-02	TCGA-06-0210-02
expr	TCGA-06-0221-02	TCGA-06-0221-02
expr	TCGA-06-0211-02	TCGA-06-0211-02
expr	TCGA-06-0171-02	TCGA-06-0171-02
labels	TCGA-27-1832-01	TCGA-27-1832-01
labels	TCGA-12-3650-01	TCGA-12-3650-01
labels	TCGA-12-0619-01	TCGA-12-0619-01
labels	TCGA-12-0821-01	TCGA-12-0821-01
labels	TCGA-26-1442-01	TCGA-26-1442-01
labels	TCGA-26-5132-01	TCGA-26-5132-01
labels	TCGA-06-0745-01	TCGA-06-0745-01
labels	TCGA-06-0211-01	TCGA-06-0211-01
labels	TCGA-14-0787-01	TCGA-14-0787-01
labels	TCGA-06-0644-01	TCGA-06-0644-01
labels	TCGA-32-2615-01	TCGA-32-2615-01
labels	TCGA-14-1829-01	TCGA-14-1829-01
labels	TCGA-12-3653-01	TCGA-12-3653-01
labels	TCGA-16-0846-01	TCGA-16-0846-01
labels	TCGA-41-2572-01	TCGA-41-2572-01
labels	TCGA-41-4097-01	TCGA-41-4097-01
labels	TCGA-27-2528-01	TCGA-27-2528-01
labels	TCGA-06-0219-01	TCGA-06-0219-01
labels	TCGA-12-1597-01	TCGA-12-1597-01
labels	TCGA-28-5208-01	TCGA-28-5208-01
labels	TCGA-28-5209-01	TCGA-28-5209-01
labels	TCGA-26-5133-01	TCGA-26-5133-01
labels	TCGA-14-0789-01	TCGA-14-0789-01
labels	TCGA-41-3915-01	TCGA-41-3915-01
labels	TCGA-06-5408-01	TCGA-06-5408-01
labels	TCGA-14-0871-01	TCGA-14-0871-01
labels	TCGA-06-2561-01	TCGA-06-2561-01
labels	TCGA-26-5134-01	TCGA-26-5134-01
labels	TCGA-06-2563-01	TCGA-06-2563-01
labels	TCGA-15-0742-01	TCGA-15-0742-01
labels	TCGA-28-5204-01	TCGA-28-5204-01
labels	TCGA-41-2571-01	TCGA-41-2571-01
labels	TCGA-06-2570-01	TCGA-06-2570-01
labels	TCGA-26-5135-01	TCGA-26-5135-01
labels	TCGA-14-2554-01	TCGA-14-2554-01
labels	TCGA-28-1753-01	TCGA-28-1753-01
labels	TCGA-27-1830-01	TCGA-27-1830-01
labels	TCGA-06-0130-01	TCGA-06-0130-01
labels	TCGA-06-0184-01	TCGA-06-0184-01
labels	TCGA-06-2558-01	TCGA-06-2558-01
labels	TCGA-06-5417-01	TCGA-06-5417-01
labels	TCGA-06-0238-01	TCGA-06-0238-01
labels	TCGA-02-2486-01	TCGA-02-2486-01
labels	TCGA-76-4926-01	TCGA-76-4926-01
labels	TCGA-32-2616-01	TCGA-32-2616-01
labels	TCGA-02-0055-01	TCGA-02-0055-01
labels	TCGA-06-0139-01	TCGA-06-0139-01
labels	TCGA-19-2619-01	TCGA-19-2619-01
labels	TCGA-06-0878-01	TCGA-06-0878-01
labels	TCGA-02-0047-01	TCGA-02-0047-01
labels	TCGA-76-4925-01	TCGA-76-4925-01
labels	TCGA-06-5410-01	TCGA-06-5410-01
labels	TCGA-16-1045-01	TCGA-16-1045-01
labels	TCGA-12-5299-01	TCGA-12-5299-01
labels	TCGA-06-5413-01	TCGA-06-5413-01
labels	TCGA-06-0157-01	TCGA-06-0157-01
labels	TCGA-06-2559-01	TCGA-06-2559-01
labels	TCGA-14-1034-01	TCGA-14-1034-01
labels	TCGA-06-0168-01	TCGA-06-0168-01
labels	TCGA-32-4213-01	TCGA-32-4213-01
labels	TCGA-06-5858-01	TCGA-06-5858-01
labels	TCGA-06-0132-01	TCGA-06-0132-01
labels	TCGA-27-2526-01	TCGA-27-2526-01
labels	TCGA-12-0618-01	TCGA-12-0618-01
labels	TCGA-76-4932-01	TCGA-76-4932-01
labels	TCGA-27-2523-01	TCGA-27-2523-01
labels	TCGA-06-0882-01	TCGA-06-0882-01
labels	TCGA-12-3652-01	TCGA-12-3652-01
labels	TCGA-06-5856-01	TCGA-06-5856-01
labels	TCGA-06-0747-01	TCGA-06-0747-01
labels	TCGA-06-0749-01	TCGA-06-0749-01
labels	TCGA-19-1787-01	TCGA-19-1787-01
labels	TCGA-27-2519-01	TCGA-27-2519-01
labels	TCGA-06-2567-01	TCGA-06-2567-01
labels	TCGA-32-2632-01	TCGA-32-2632-01
labels	TCGA-02-2485-01	TCGA-02-2485-01
labels	TCGA-06-0190-01	TCGA-06-0190-01
labels	TCGA-19-2625-01	TCGA-19-2625-01
labels	TCGA-06-0750-01	TCGA-06-0750-01
labels	TCGA-06-5859-01	TCGA-06-5859-01
labels	TCGA-26-5136-01	TCGA-26-5136-01
labels	TCGA-06-0646-01	TCGA-06-0646-01
labels	TCGA-06-0686-01	TCGA-06-0686-01
labels	TCGA-19-4065-01	TCGA-19-4065-01
labels	TCGA-14-0790-01	TCGA-14-0790-01
labels	TCGA-19-2624-01	TCGA-19-2624-01
labels	TCGA-06-0645-01	TCGA-06-0645-01
labels	TCGA-27-2521-01	TCGA-27-2521-01
labels	TCGA-06-5418-01	TCGA-06-5418-01
labels	TCGA-32-2634-01	TCGA-32-2634-01
labels	TCGA-27-2524-01	TCGA-27-2524-01
labels	TCGA-28-5207-01	TCGA-28-5207-01
labels	TCGA-27-1834-01	TCGA-27-1834-01
labels	TCGA-06-0125-01	TCGA-06-0125-01
labels	TCGA-76-4927-01	TCGA-76-4927-01
labels	TCGA-28-2499-01	TCGA-28-2499-01
labels	TCGA-32-1970-01	TCGA-32-1970-01
labels	TCGA-32-1980-01	TCGA-32-1980-01
labels	TCGA-76-4929-01	TCGA-76-4929-01
labels	TCGA-28-5213-01	TCGA-28-5213-01
labels	TCGA-06-1804-01	TCGA-06-1804-01
labels	TCGA-02-2483-01	TCGA-02-2483-01
labels	TCGA-12-5295-01	TCGA-12-5295-01
labels	TCGA-28-2513-01	TCGA-28-2513-01
labels	TCGA-06-2557-01	TCGA-06-2557-01
labels	TCGA-12-0616-01	TCGA-12-0616-01
labels	TCGA-06-0174-01	TCGA-06-0174-01
labels	TCGA-06-0744-01	TCGA-06-0744-01
labels	TCGA-27-1837-01	TCGA-27-1837-01
labels	TCGA-28-5215-01	TCGA-28-5215-01
labels	TCGA-06-0187-01	TCGA-06-0187-01
labels	TCGA-14-1823-01	TCGA-14-1823-01
labels	TCGA-06-5412-01	TCGA-06-5412-01
labels	TCGA-06-5411-01	TCGA-06-5411-01
labels	TCGA-28-5216-01	TCGA-28-5216-01
labels	TCGA-32-1982-01	TCGA-32-1982-01
labels	TCGA-08-0386-01	TCGA-08-0386-01
labels	TCGA-28-1747-01	TCGA-28-1747-01
labels	TCGA-14-0781-01	TCGA-14-0781-01
labels	TCGA-06-5414-01	TCGA-06-5414-01
labels	TCGA-26-5139-01	TCGA-26-5139-01
labels	TCGA-06-2564-01	TCGA-06-2564-01
labels	TCGA-14-1825-01	TCGA-14-1825-01
labels	TCGA-06-0649-01	TCGA-06-0649-01
labels	TCGA-06-5416-01	TCGA-06-5416-01
labels	TCGA-06-0158-01	TCGA-06-0158-01
labels	TCGA-06-0129-01	TCGA-06-0129-01
labels	TCGA-28-2514-01	TCGA-28-2514-01
labels	TCGA-41-5651-01	TCGA-41-5651-01
labels	TCGA-28-5218-01	TCGA-28-5218-01
labels	TCGA-76-4931-01	TCGA-76-4931-01
labels	TCGA-76-4928-01	TCGA-76-4928-01
labels	TCGA-06-2562-01	TCGA-06-2562-01
labels	TCGA-19-2629-01	TCGA-19-2629-01
labels	TCGA-28-2509-01	TCGA-28-2509-01
labels	TCGA-06-0743-01	TCGA-06-0743-01
labels	TCGA-06-0210-01	TCGA-06-0210-01
labels	TCGA-32-2638-01	TCGA-32-2638-01
labels	TCGA-06-0141-01	TCGA-06-0141-01
labels	TCGA-19-2620-01	TCGA-19-2620-01
labels	TCGA-14-0817-01	TCGA-14-0817-01
labels	TCGA-27-1835-01	TCGA-27-1835-01
labels	TCGA-19-1390-01	TCGA-19-1390-01
labels	TCGA-06-2565-01	TCGA-06-2565-01
labels	TCGA-28-5220-01	TCGA-28-5220-01
labels	TCGA-32-5222-01	TCGA-32-5222-01
labels	TCGA-27-1831-01	TCGA-27-1831-01
labels	TCGA-19-5960-01	TCGA-19-5960-01
labels	TCGA-06-2569-01	TCGA-06-2569-01
labels	TCGA-06-0152-02	TCGA-06-0152-02
labels	TCGA-14-1034-02	TCGA-14-1034-02
labels	TCGA-06-0125-02	TCGA-06-0125-02
labels	TCGA-06-0190-02	TCGA-06-0190-02
labels	TCGA-19-4065-02	TCGA-19-4065-02
labels	TCGA-14-0736-02	TCGA-14-0736-02
labels	TCGA-06-0210-02	TCGA-06-0210-02
labels	TCGA-06-0221-02	TCGA-06-0221-02
labels	TCGA-06-0211-02	TCGA-06-0211-02
labels	TCGA-06-0171-02	TCGA-06-0171-02

## Sheet: 问题2
collection	class	ARI_one_vs_rest
Hallmark-only	C1	0.905794
Hallmark-only	C2	0.856456
Hallmark-only	C3	0.889937
Hallmark-only	C4	0.81423
Hallmark-only	C5	0.914624
KEGG/Reactome-only	C1	0.888313
KEGG/Reactome-only	C2	0.855843
KEGG/Reactome-only	C3	0.875526
KEGG/Reactome-only	C4	0.889161
KEGG/Reactome-only	C5	0.866014
